# Supplementary material for: Dynamic transcriptional signature and cell fate analysis reveals plasticity of individual neural plate border cells
Source: eLife. 2017 Mar 29;6:e21620. doi: 10.7554/eLife.21620 (PMC5371430; doi:10.7554/eLife.21620)
Supplement: Figure 2—source data 1. — DOI: http://dx.doi.org/10.7554/eLife.21620.004 [file elife-21620-fig2-data1.xlsx]

## Sheet: HH5
		absolute numbers
embryo	section #	Sox2	Pax7	Six1	Sox2/Pax7	Sox2/Six1	Pax7/Six1	Sox2/Pax7/Six1	total # cells
e1 left	1	38	39	6	22	1	3	1	58
	2	55	50	5	36	2	4	2	70
	3	60	60	11	46	9	11	9	74
	4	39	55	9	30	3	8	2	64
	average	48	51	7.75	33.5	3.75	6.5	3.5
e1 right	1	38	45	1	23	1	1	1	60
	2	47	43	3	29	1	3	1	61
	3	33	44	6	25	1	5	1	53
	4	46	59	3	36	2	3	2	69
	average	41	47.75	3.25	28.25	1.25	3	1.25
e2 right	1	24	42	4	18	2	4	2	48
	2	32	38	1	19	0	1	0	51
	3	34	40	5	19	2	4	2	56
	4	37	41	5	19	4	4	3	59
	average	31.75	40.25	3.75	18.75	2	3.25	1.75
e3 left	1	49	45	1	32	0	1	0	62
	2	51	45	0	36	0	0	0	60
	3	43	44	3	33	0	1	0	56
	4	41	47	1	30	0	0	0	59
	5	46	40	0	29	0	0	0	57
	average	46	44.2	1	32	0	0.4	0
e3 right	1	43	45	4	33	1	2	0	56
	2	46	43	0	31	0	0	0	58
	3	39	41	2	8	0	2	0	72
	4	53	47	2	36	2	2	2	64
	5	57	49	0	38	0	0	0	68
	average	47.6	45	1.6	29.2	0.6	1.2	0.4
e4 left	1	33	34	4	16	0	3	0	52
	2	33	35	5	19	3	4	3	50
	3	25	35	7	13	3	5	3	49
	4	20	33	1	16	0	1	0	37
	average	27.75	34.25	4.25	16	1.5	3.25	1.5
		absolute numbers									absolute numbers normalized to total number of cells									cells expressing 1 or 2 or 3 markers									cells expressing 1 or 2 or 3 markers & normalized to total number of counted cells
		Sox2	Pax7	Six1	Sox2/Pax7	Sox2/Six1	Pax7/Six1	Sox2/Pax7/Six1	total # cells		Sox2	Pax7	Six1	Sox2/Pax7	Sox2/Six1	Pax7/Six1	Sox2/Pax7/Six1	total # cells		Sox2	Pax7	Six1	Sox2/Pax7	Sox2/Six1	Pax7/Six1	Sox2/Pax7/Six1	total # cells		Sox2	Pax7	Six1	Sox2/Pax7	Sox2/Six1	Pax7/Six1	Sox2/Pax7/Six1
e1 left	average	48	51	7.75	33.5	3.75	6.5	3.5	66.5		0.721805	0.766917	0.116541	0.503759	0.056391	0.0977444	0.0526316	1		14.25	14.5	1	30	0.25	3	3.5	66.5		0.214286	0.218045	0.0150376	0.451128	0.0037594	0.0451128	0.0526316	1
e1 right	average	41	47.75	3.25	28.25	1.25	3	1.25	60.75		0.674897	0.786008	0.0534979	0.465021	0.0205761	0.0493827	0.0205761	1		12.75	17.75	0.25	27	0	1.75	1.25	60.75		0.209877	0.292181	0.00411523	0.444444	0	0.0288066	0.0205761	1
e2 right	average	31.75	40.25	3.75	18.75	2	3.25	1.75	53.5		0.593458	0.752336	0.0700935	0.350467	0.0373832	0.0607477	0.0327103	1		12.75	20	0.25	17	0.25	1.5	1.75	53.5		0.238318	0.373832	0.0046729	0.317757	0.0046729	0.0280374	0.0327103	1
e3 left	average	46	44.2	1	32	0	0.4	0	58.8		0.782313	0.751701	0.0170068	0.544218	0	0.00680272	0	1		14	11.8	0.6	32	0	0.4	0	58.8		0.238095	0.20068	0.0102041	0.544218	0	0.00680272	0	1
e3 right	average	47.6	45	1.6	29.2	0.6	1.2	0.4	63.6		0.748428	0.707547	0.0251572	0.459119	0.00943396	0.0188679	0.00628931	1		18.2	15	0.2	28.8	0.2	0.8	0.4	63.6		0.286164	0.235849	0.00314465	0.45283	0.00314465	0.0125786	0.00628931	1
e4 left	average	27.75	34.25	4.25	16	1.5	3.25	1.5	47		0.590426	0.728723	0.0904255	0.340426	0.0319149	0.0691489	0.0319149	1		11.75	16.5	1	14.5	0	1.75	1.5	47		0.25	0.351064	0.0212766	0.308511	0	0.037234	0.0319149	1
																													cells expressing 1 or 2 or 3 markers & normalized to total number of counted cells x 100
											absolute numbers normalized to total number of cells x 100																		Sox2	Pax7	Six1	Sox2/Pax7	Sox2/Six1	Pax7/Six1	Sox2/Pax7/Six1
											Sox2	Pax7	Six1	Sox2/Pax7	Sox2/Six1	Pax7/Six1	Sox2/Pax7/Six1											e1 left	21.4286	21.8045	1.50376	45.1128	0.37594	4.51128	5.26316	100
										e1 left	72.1805	76.6917	11.6541	50.3759	5.6391	9.77444	5.26316											e1 right	20.9877	29.2181	0.411523	44.4444	0	2.88066	2.05761	100
										e1 right	67.4897	78.6008	5.34979	46.5021	2.05761	4.93827	2.05761											e2 right	23.8318	37.3832	0.46729	31.7757	0.46729	2.80374	3.27103	100
										e2 right	59.3458	75.2336	7.00935	35.0467	3.73832	6.07477	3.27103											e3 left	23.8095	20.068	1.02041	54.4218	0	0.680272	0	100
										e3 left	78.2313	75.1701	1.70068	54.4218	0	0.680272	0											e3 right	28.6164	23.5849	0.314465	45.283	0.314465	1.25786	0.628931	100
										e3 right	74.8428	70.7547	2.51572	45.9119	0.943396	1.88679	0.628931											e4 left	25	35.1064	2.12766	30.8511	0	3.7234	3.19149	100
										e4 left	59.0426	72.8723	9.04255	34.0426	3.19149	6.91489	3.19149
																												median	23.8206	26.4015	0.743849	44.7786	0.157233	2.8422	2.62455
										median	69.8351	75.2019	6.17957	46.207	2.62455	5.50652	2.62455

## Sheet: HH6
		absolute numbers
embryo	section #	Sox2	Pax7	Six1	Sox2/Pax7	Sox2/Six1	Pax7/Six1	Sox2/Pax7/Six1	total # cells
e1 right	1	65	45	9	40	9	5	5	70
	2	58	42	2	41	1	1	1	60
	3	76	56	6	55	4	3	3	79
	4	52	60	3	48	2	2	2	65
	5	65	56	3	48	3	3	3	73
	6	65	63	2	48	1	2	1	80
	average	63.5	53.6667	4.16667	46.6667	3.33333	2.66667	2.5
e1 left	1	56	47	4	39	3	1	0	64
	2	71	52	5	42	5	4	4	81
	3	74	60	3	48	0	1	0	88
	4	64	57	2	52	1	1	1	70
	5	74	60	1	40	0	1	0	94
	6	58	54	3	40	3	3	3	72
	7	58	50	0	39	0	0	0	69
	average	65	54.2857	2.57143	42.8571	1.71429	1.57143	1.14286
e2 right	1	49	49	1	34	1	1	1	64
	2	58	59	0	38	0	0	0	79
	3	48	56	3	43	1	2	1	62
	4	42	50	3	35	0	2	0	58
	average	49.25	53.5	1.75	37.5	0.5	1.25	0.5
e2 left	1	52	45	3	31	1	1	1	68
	2	64	57	6	45	1	5	1	77
	3	53	51	2	43	0	2	0	61
	4	66	53	10	44	2	4	1	80
	5	54	46	8	37	7	4	3	63
	6	46	48	1	32	0	0	0	63
	average	55.8333	50	5	38.6667	1.83333	2.66667	1
e3 left	1	47	51	1	36	0	0	0	63
	2	35	45	3	29	2	1	0	51
	3	57	64	4	43	0	2	0	80
	4	58	68	3	44	2	3	1	81
	5	50	49	2	33	1	1	1	67
	average	49.4	55.4	2.6	37	1	1.4	0.4
e3 right	1	54	65	12	34	6	6	3	88
	2	63	62	6	47	1	2	1	82
	3	58	62	7	40	2	5	1	81
	4	66	59	1	38	0	0	0	88
	average	60.25	62	6.5	39.75	2.25	3.25	1.25
e4 left	1	48	38	3	30	3	3	3	56
	2	55	44	5	39	5	5	5	60
	3	44	42	6	29	3	3	3	60
	4	55	55	5	44	4	2	2	67
	5	59	46	3	39	2	3	2	66
	6	47	42	0	40	0	0	0	49
	average	51.3333	44.5	3.66667	36.8333	2.83333	2.66667	2.5
e5 right	1	49	50	6	33	3	3	1	67
	2	53	52	6	38	3	5	3	68
	3	43	50	8	35	1	3	1	63
	4	46	53	4	35	1	4	1	64
	average	47.75	51.25	6	35.25	2	3.75	1.5
		absolute numbers									absolute numbers normalized to total number of cells									cells expressing 1 or 2 or 3 markers									cells expressing 1 or 2 or 3 markers & normalized to total number of counted cells
		Sox2	Pax7	Six1	Sox2/Pax7	Sox2/Six1	Pax7/Six1	Sox2/Pax7/Six1	total # cells		Sox2	Pax7	Six1	Sox2/Pax7	Sox2/Six1	Pax7/Six1	Sox2/Pax7/Six1	total # cells		Sox2	Pax7	Six1	Sox2/Pax7	Sox2/Six1	Pax7/Six1	Sox2/Pax7/Six1	total # cells		Sox2	Pax7	Six1	Sox2/Pax7	Sox2/Six1	Pax7/Six1	Sox2/Pax7/Six1
e1 right	average	63.5	53.6667	4.16667	46.6667	3.33333	2.66667	2.5	71.1667		0.892272	0.754098	0.058548	0.655738	0.0468384	0.0374707	0.0351288	1		16	6.83333	0.666667	44.1667	0.833333	0.166667	2.5	71.1667		0.224824	0.0960187	0.00936768	0.620609	0.0117096	0.00234192	0.0351288	1
e1 left	average	65	54.2857	2.57143	42.8571	1.71429	1.57143	1.14286	76.8571		0.845725	0.70632	0.0334572	0.557621	0.0223048	0.0204461	0.0148699	1		21.5714	11	0.428571	41.7143	0.571429	0.428571	1.14286	76.8571		0.280669	0.143123	0.00557621	0.542751	0.00743494	0.00557621	0.0148699	1
e2 right	average	49.25	53.5	1.75	37.5	0.5	1.25	0.5	65.75		0.749049	0.813688	0.026616	0.570342	0.00760456	0.0190114	0.00760456	1		11.75	15.25	0.5	37	0	0.75	0.5	65.75		0.178707	0.231939	0.00760456	0.562738	0	0.0114068	0.00760456	1
e2 left	average	55.8333	50	5	38.6667	1.83333	2.66667	1	68.6667		0.813107	0.728155	0.0728155	0.563107	0.026699	0.038835	0.0145631	1		16.3333	9.66667	1.5	37.6667	0.833333	1.66667	1	68.6667		0.237864	0.140777	0.0218447	0.548544	0.0121359	0.0242718	0.0145631	1
e3 left	average	49.4	55.4	2.6	37	1	1.4	0.4	68.4		0.722222	0.809942	0.0380117	0.540936	0.0146199	0.0204678	0.00584795	1		11.8	17.4	0.6	36.6	0.6	1	0.4	68.4		0.172515	0.254386	0.00877193	0.535088	0.00877193	0.0146199	0.00584795	1
e3 right	average	60.25	62	6.5	39.75	2.25	3.25	1.25	84.75		0.710914	0.731563	0.0766962	0.469027	0.0265487	0.0383481	0.0147493	1		19.5	20.25	2.25	38.5	1	2	1.25	84.75		0.230088	0.238938	0.0265487	0.454277	0.0117994	0.0235988	0.0147493	1
e4 left	average	51.3333	44.5	3.66667	36.8333	2.83333	2.66667	2.5	59.6667		0.860335	0.74581	0.0614525	0.617318	0.047486	0.0446927	0.0418994	1		14.1667	7.5	0.666667	34.3333	0.333333	0.166667	2.5	59.6667		0.23743	0.125698	0.0111732	0.575419	0.00558659	0.0027933	0.0418994	1
e5 right	average	47.75	51.25	6	35.25	2	3.75	1.5	65.5		0.729008	0.782443	0.0916031	0.538168	0.0305344	0.0572519	0.0229008	1		12	13.75	1.75	33.75	0.5	2.25	1.5	65.5		0.183206	0.209924	0.0267176	0.515267	0.00763359	0.0343511	0.0229008	1
																													cells expressing 1 or 2 or 3 markers & normalized to total number of counted cells x 100
											absolute numbers normalized to total number of cells x 100																		Sox2	Pax7	Six1	Sox2/Pax7	Sox2/Six1	Pax7/Six1	Sox2/Pax7/Six1
											Sox2	Pax7	Six1	Sox2/Pax7	Sox2/Six1	Pax7/Six1	Sox2/Pax7/Six1											e1 right	22.4824	9.60187	0.936768	62.0609	1.17096	0.234192	3.51288	100
										e1 right	89.2272	75.4098	5.8548	65.5738	4.68384	3.74707	3.51288											e1 left	28.0669	14.3123	0.557621	54.2751	0.743494	0.557621	1.48699	100
										e1 left	84.5725	70.632	3.34572	55.7621	2.23048	2.04461	1.48699											e2 right	17.8707	23.1939	0.760456	56.2738	0	1.14068	0.760456	100
										e2 right	74.9049	81.3688	2.6616	57.0342	0.760456	1.90114	0.760456											e2 left	23.7864	14.0777	2.18447	54.8544	1.21359	2.42718	1.45631	100
										e2 left	81.3107	72.8155	7.28155	56.3107	2.6699	3.8835	1.45631											e3 left	17.2515	25.4386	0.877193	53.5088	0.877193	1.46199	0.584795	100
										e3 left	72.2222	80.9942	3.80117	54.0936	1.46199	2.04678	0.584795											e3 right	23.0088	23.8938	2.65487	45.4277	1.17994	2.35988	1.47493	100
										e3 right	71.0914	73.1563	7.66962	46.9027	2.65487	3.83481	1.47493											e4 left	23.743	12.5698	1.11732	57.5419	0.558659	0.27933	4.18994	100
										e4 left	86.0335	74.581	6.14525	61.7318	4.7486	4.46927	4.18994											e5 right	18.3206	20.9924	2.67176	51.5267	0.763359	3.43511	2.29008	100
										e5 right	72.9008	78.2443	9.16031	53.8168	3.05344	5.72519	2.29008
																												median	22.7456	17.6523	1.02704	54.5647	0.820276	1.30134	1.48096
										median	78.1078	74.9954	6.00003	56.0364	2.66239	3.79094	1.48096

## Sheet: HH8
		absolute numbers
Stage/date	section #	Sox2	Pax7	Six1	Sox2/Pax7	Sox2/Six1	Pax7/Six1	Sox2/Pax7/Six1	total # cells
e1 right	1	53	50	5	42	4	5	4	61
	2	63	67	11	49	6	9	6	83
	3	58	65	9	47	2	5	2	80
	4	53	63	13	46	3	7	3	76
	average	56.75	61.25	9.5	46	3.75	6.5	3.75
e1 left	1	62	55	9	48	9	8	8	69
	2	62	74	9	53	6	9	6	83
	3	66	67	11	62	4	7	3	74
	4	53	55	7	44	5	6	5	65
	average	60.75	62.75	9	51.75	6	7.5	5.5
e2 right	1	69	78	13	60	6	10	5	89
	2	63	76	12	56	7	9	6	85
	3	74	69	11	58	5	6	3	88
	4	59	72	15	50	6	11	5	84
	5	55	63	7	46	3	6	3	73
	average	64	71.6	11.6	54	5.4	8.4	4.4
e2 left	1	71	75	10	61	7	9	7	86
	2	77	81	17	66	8	13	8	96
	3	64	56	8	51	4	5	4	72
	4	68	76	8	53	2	6	2	93
	5	44	54	8	34	3	4	3	68
	6	54	55	9	43	6	7	5	67
	average	63	66.1667	10	51.3333	5	7.33333	4.83333
e3 left	1	36	50	10	27	5	6	5	63
	2	40	47	10	34	4	5	4	58
	3	28	39	7	25	3	6	3	43
	4	54	50	13	38	8	6	5	70
	average	39.5	46.5	10	31	5	5.75	4.25
e3 right	1	35	57	13	27	5	10	4	67
	2	32	43	10	25	6	6	4	52
	3	43	40	15	29	11	13	10	55
	4	43	50	8	34	1	5	0	61
	5	39	49	13	27	3	8	3	66
	average	38.4	47.8	11.8	28.4	5.2	8.4	4.2
e4 right	1	52	50	16	50	16	15	15	52
	2	69	59	16	51	15	13	12	77
	3	72	64	20	53	16	17	15	85
	4	72	60	18	58	18	16	15	73
	5	69	57	14	54	13	13	13	73
	6	75	80	15	67	14	15	14	88
	average	68.1667	61.6667	16.5	55.5	15.3333	14.8333	14
e5 left	1	56	59	14	46	9	9	7	72
	2	57	42	10	34	8	7	6	66
	3	66	58	16	49	14	13	13	77
	4	59	63	8	55	4	6	4	69
	average	59.5	55.5	12	46	8.75	8.75	7.5
e5 right	1	51	50	12	46	12	10	10	55
	2	38	35	7	30	6	5	5	44
	3	53	52	12	44	9	9	7	62
	4	63	63	7	56	7	7	6	69
	5	43	44	9	34	5	6	4	55
	6	48	49	6	38	2	3	2	62
	average	49.3333	48.8333	8.83333	41.3333	6.83333	6.66667	5.66667
e6 left	1	68	65	5	61	4	4	3	72
	2	52	52	4	46	2	3	2	59
	3	62	67	2	54	2	2	2	75
	4	74	79	9	68	6	7	6	87
	5	61	62	7	56	2	4	2	70
	average	63.4	65	5.4	57	3.2	4	3
e6 right	1	60	61	7	55	5	5	5	68
	2	48	51	7	43	6	6	6	57
	3	58	61	7	47	4	4	2	73
	4	65	66	8	60	2	3	3	77
	5	66	59	4	53	4	4	4	72
	average	59.4	59.6	6.6	51.6	4.2	4.4	4	70.6667
		absolute numbers									absolute numbers normalized to total number of cells									cells expressing 1 or 2 or 3 markers									cells expressing 1 or 2 or 3 markers & normalized to total number of counted cells
		Sox2	Pax7	Six1	Sox2/Pax7	Sox2/Six1	Pax7/Six1	Sox2/Pax7/Six1	total # cells		Sox2	Pax7	Six1	Sox2/Pax7	Sox2/Six1	Pax7/Six1	Sox2/Pax7/Six1	total # cells		Sox2	Pax7	Six1	Sox2/Pax7	Sox2/Six1	Pax7/Six1	Sox2/Pax7/Six1	total # cells		Sox2	Pax7	Six1	Sox2/Pax7	Sox2/Six1	Pax7/Six1	Sox2/Pax7/Six1
e1 right	average	56.75	61.25	9.5	46	3.75	6.5	3.75	75		0.756667	0.816667	0.126667	0.613333	0.05	0.0866667	0.05	1		10.75	12.5	3	42.25	0	2.75	3.75	75		0.143333	0.166667	0.04	0.563333	0	0.0366667	0.05	1
e1 left	average	60.75	62.75	9	51.75	6	7.5	5.5	72.75		0.835052	0.862543	0.123711	0.71134	0.0824742	0.103093	0.0756014	1		8.5	9	1	46.25	0.5	2	5.5	72.75		0.116838	0.123711	0.0137457	0.635739	0.00687285	0.0274914	0.0756014	1
e2 right	average	64	71.6	11.6	54	5.4	8.4	4.4	83.8		0.763723	0.854415	0.138425	0.644391	0.0644391	0.100239	0.052506	1		9	13.6	2.2	49.6	1	4	4.4	83.8		0.107399	0.162291	0.026253	0.591885	0.0119332	0.0477327	0.052506	1
e2 left	average	63	66.1667	10	51.3333	5	7.33333	4.83333	80.3333		0.784232	0.823651	0.124481	0.639004	0.0622407	0.0912863	0.060166	1		11.5	12.3333	2.5	46.5	0.166667	2.5	4.83333	80.3333		0.143154	0.153527	0.0311203	0.578838	0.00207469	0.0311203	0.060166	1
e3 left	average	39.5	46.5	10	31	5	5.75	4.25	58.5		0.675214	0.794872	0.17094	0.529915	0.0854701	0.0982906	0.0726496	1		7.75	14	3.5	26.75	0.75	1.5	4.25	58.5		0.132479	0.239316	0.0598291	0.457265	0.0128205	0.025641	0.0726496	1
e3 right	average	38.4	47.8	11.8	28.4	5.2	8.4	4.2	60.2		0.637874	0.79402	0.196013	0.471761	0.0863787	0.139535	0.0697674	1		9	15.2	2.4	24.2	1	4.2	4.2	60.2		0.149502	0.252492	0.0398671	0.401993	0.0166113	0.0697674	0.0697674	1
e4 right	average	68.1667	61.6667	16.5	55.5	15.3333	14.8333	14	74.6667		0.912946	0.825893	0.220982	0.743304	0.205357	0.198661	0.1875	1		11.3333	5.33333	0.333333	41.5	1.33333	0.833333	14	74.6667		0.151786	0.0714286	0.00446429	0.555804	0.0178571	0.0111607	0.1875	1
e5 left	average	59.5	55.5	12	46	8.75	8.75	7.5	71		0.838028	0.78169	0.169014	0.647887	0.123239	0.123239	0.105634	1		12.25	8.25	2	38.5	1.25	1.25	7.5	71		0.172535	0.116197	0.028169	0.542254	0.0176056	0.0176056	0.105634	1
e5 right	average	49.3333	48.8333	8.83333	41.3333	6.83333	6.66667	5.66667	57.8333		0.853026	0.84438	0.152738	0.714697	0.118156	0.115274	0.0979827	1		6.83333	6.5	1	35.6667	1.16667	1	5.66667	57.8333		0.118156	0.112392	0.0172911	0.616715	0.0201729	0.0172911	0.0979827	1
e6 left	average	63.4	65	5.4	57	3.2	4	3	72.6		0.873278	0.895317	0.0743802	0.785124	0.0440771	0.0550964	0.0413223	1		6.2	7	1.2	54	0.2	1	3	72.6		0.0853994	0.0964187	0.0165289	0.743802	0.00275482	0.0137741	0.0413223	1
e6 right	average	59.4	59.6	6.6	51.6	4.2	4.4	4	69.4		0.855908	0.85879	0.0951009	0.743516	0.0605187	0.0634006	0.0576369	1		7.6	7.6	2	47.6	0.2	0.4	4	69.4		0.10951	0.10951	0.0288184	0.685879	0.00288184	0.00576369	0.0576369	1
											absolute numbers normalized to total number of cells x 100																		cells expressing 1 or 2 or 3 markers & normalized to total number of counted cells x 100
											Sox2	Pax7	Six1	Sox2/Pax7	Sox2/Six1	Pax7/Six1	Sox2/Pax7/Six1												Sox2	Pax7	Six1	Sox2/Pax7	Sox2/Six1	Pax7/Six1	Sox2/Pax7/Six1
										e1 right	75.6667	81.6667	12.6667	61.3333	5	8.66667	5											e1 right	14.3333	16.6667	4	56.3333	0	3.66667	5
										e1 left	83.5052	86.2543	12.3711	71.134	8.24742	10.3093	7.56014											e1 left	11.6838	12.3711	1.37457	63.5739	0.687285	2.74914	7.56014
										e2 right	76.3723	85.4415	13.8425	64.4391	6.44391	10.0239	5.2506											e2 right	10.7399	16.2291	2.6253	59.1885	1.19332	4.77327	5.2506
										e2 left	78.4232	82.3651	12.4481	63.9004	6.22407	9.12863	6.0166											e2 left	14.3154	15.3527	3.11203	57.8838	0.207469	3.11203	6.0166
										e3 left	67.5214	79.4872	17.094	52.9915	8.54701	9.82906	7.26496											e3 left	13.2479	23.9316	5.98291	45.7265	1.28205	2.5641	7.26496
										e3 right	63.7874	79.402	19.6013	47.1761	8.63787	13.9535	6.97674											e3 right	14.9502	25.2492	3.98671	40.1993	1.66113	6.97674	6.97674
										e4 right	91.2946	82.5893	22.0982	74.3304	20.5357	19.8661	18.75											e4 right	15.1786	7.14286	0.446429	55.5804	1.78571	1.11607	18.75
										e5 left	83.8028	78.169	16.9014	64.7887	12.3239	12.3239	10.5634											e5 left	17.2535	11.6197	2.8169	54.2254	1.76056	1.76056	10.5634
										e5 right	85.3026	84.438	15.2738	71.4697	11.8156	11.5274	9.79827											e5 right	11.8156	11.2392	1.72911	61.6715	2.01729	1.72911	9.79827
										e6 left	87.3278	89.5317	7.43802	78.5124	4.40771	5.50964	4.13223											e6 left	8.53994	9.64187	1.65289	74.3802	0.275482	1.37741	4.13223
										e6 right	85.5908	85.879	9.51009	74.3516	6.05187	6.34006	5.76369											e6 right	10.951	10.951	2.88184	68.5879	0.288184	0.576369	5.76369
										median	83.5052	82.5893	13.8425	64.7887	8.24742	10.0239	6.97674											median	13.2479	12.3711	2.8169	57.8838	1.19332	2.5641	6.97674

## Sheet: HH9
		absolute numbers
embryo #	section #	Sox2	Pax7	Six1	Sox2/Pax7	Sox2/Six1	Pax7/Six1	Sox2/Pax7/Six1	total # cells
e1 right	1	32	41	4	27	0	4	0	46
	2	48	47	7	37	0	3	0	62
	3	48	53	4	41	1	4	1	60
	4	47	56	4	44	0	2	0	61
	average	43.75	49.25	4.75	37.25	0.25	3.25	0.25
e2 right	1	86	89	4	67	3	4	3	108
	2	114	103	11	84	6	8	6	136
	3	110	105	11	87	8	9	8	130
	4	83	97	12	78	9	11	9	103
	5	79	91	0	67	1	7	1	96
	6	51	59	10	36	1	7	1	77
	7	49	65	11	37	2	9	2	79
	8	41	59	10	37	2	8	2	65
	average	76.625	83.5	8.625	61.625	4	7.875	4
e2 left	1	87	75	15	64	12	11	9	99
	2	92	86	11	72	8	10	8	107
	3	86	90	12	73	8	9	7	105
	4	83	91	12	72	8	11	8	103
	5	68	82	8	61	5	8	5	89
	average	72.8281	78.9375	10.9531	59.7031	6.125	9.23438	5.625
e3 left	1	89	94	17	69	8	12	7	118
	2	73	95	9	63	5	8	4	105
	3	63	81	11	50	2	6	1	98
	4	58	81	13	42	2	9	2	101
	5	35	48	7	32	0	3	0	55
	6	41	54	7	31	3	4	3	67
	7	40	52	14	31	1	6	1	69
	average	70.75	87.75	12.5	56	4.25	8.75	3.5
e3 right	1	85	98	12	70	6	8	6	117
	2	77	91	14	65	7	13	7	104
	3	88	97	15	69	4	11	3	119
	4	77	108	12	64	1	9	0	123
	5	63	78	13	49	6	7	5	97
	6	42	56	9	35	3	6	3	66
	7	38	45	6	26	0	4	0	59
	8	38	52	1	27	0	1	0	63
	9	41	42	11	30	3	4	2	59
	average	78	94.4	13.2	63.4	4.8	9.6	4.2
e4 left	1	61	62	3	50	1	1	1	75
	2	81	79	7	66	0	1	0	100
	3	71	62	5	55	5	1	1	78
	4	75	74	9	60	5	2	2	93
	average	72	69.25	6	57.75	2.75	1.25	1
e4 right	1	75	75	8	56	3	4	3	98
	2	66	70	5	60	2	4	2	77
	3	65	63	7	53	1	2	1	80
	4	77	78	3	64	1	1	1	93
	average	70.75	71.5	5.75	58.25	1.75	2.75	1.75	88.7805
		absolute numbers									absolute numbers normalized to total number of cells									cells expressing 1 or 2 or 3 markers									cells expressing 1 or 2 or 3 markers & normalized to total number of counted cells
		Sox2	Pax7	Six1	Sox2/Pax7	Sox2/Six1	Pax7/Six1	Sox2/Pax7/Six1	total # cells		Sox2	Pax7	Six1	Sox2/Pax7	Sox2/Six1	Pax7/Six1	Sox2/Pax7/Six1	total # cells		Sox2	Pax7	Six1	Sox2/Pax7	Sox2/Six1	Pax7/Six1	Sox2/Pax7/Six1	total # cells		Sox2	Pax7	Six1	Sox2/Pax7	Sox2/Six1	Pax7/Six1	Sox2/Pax7/Six1
e1 right	average	43.75	49.25	4.75	37.25	0.25	3.25	0.25	57.25		0.764192	0.860262	0.0829694	0.650655	0.00436681	0.0567686	0.00436681	1		6.5	9	1.5	37	0	3	0.25	57.25		0.113537	0.157205	0.0262009	0.646288	0	0.0524017	0.00436681	1
e2 right	average	76.625	83.5	8.625	61.625	4	7.875	4	99.25		0.77204	0.84131	0.0869018	0.620907	0.0403023	0.0793451	0.0403023	1		15	18	0.75	57.625	0	3.875	4	99.25		0.151134	0.18136	0.00755668	0.580605	0	0.0390428	0.0403023	1
e2 left	average	72.8281	78.9375	10.9531	59.7031	6.125	9.23438	5.625	93.2812		0.780737	0.846231	0.11742	0.640034	0.0656616	0.098995	0.0603015	1		12.625	15.625	1.21875	54.0781	0.5	3.60938	5.625	93.2812		0.135343	0.167504	0.0130653	0.579732	0.00536013	0.0386935	0.0603015	1
e3 left	average	70.75	87.75	12.5	56	4.25	8.75	3.5	105.5		0.670616	0.831754	0.118483	0.530806	0.0402844	0.0829384	0.0331754	1		14	26.5	3	52.5	0.75	5.25	3.5	105.5		0.132701	0.251185	0.028436	0.49763	0.007109	0.049763	0.0331754	1
e3 right	average	78	94.4	13.2	63.4	4.8	9.6	4.2	112		0.696429	0.842857	0.117857	0.566071	0.0428571	0.0857143	0.0375	1		14	25.6	3	59.2	0.6	5.4	4.2	112		0.125	0.228571	0.0267857	0.528571	0.00535714	0.0482143	0.0375	1
e4 left	average	72	69.25	6	57.75	2.75	1.25	1	86.5		0.83237	0.800578	0.0693642	0.66763	0.0317919	0.0144509	0.0115607	1		12.5	11.25	3	56.75	1.75	0.25	1	86.5		0.144509	0.130058	0.0346821	0.656069	0.0202312	0.00289017	0.0115607	1
e4 right	average	70.75	71.5	5.75	58.25	1.75	2.75	1.75	87		0.813218	0.821839	0.066092	0.66954	0.0201149	0.0316092	0.0201149	1		12.5	12.25	3	56.5	0	1	1.75	87		0.143678	0.140805	0.0344828	0.649425	0	0.0114943	0.0201149	1
											absolute numbers normalized to total number of cells x 100																		cells expressing 1 or 2 or 3 markers & normalized to total number of counted cells x 100
											Sox2	Pax7	Six1	Sox2/Pax7	Sox2/Six1	Pax7/Six1	Sox2/Pax7/Six1												Sox2	Pax7	Six1	Sox2/Pax7	Sox2/Six1	Pax7/Six1	Sox2/Pax7/Six1
										e1 right	76.4192	86.0262	8.29694	65.0655	0.436681	5.67686	0.436681											e1 right	11.3537	15.7205	2.62009	64.6288	0	5.24017	0.436681	100
										e2 right	77.204	84.131	8.69018	62.0907	4.03023	7.93451	4.03023											e2 right	15.1134	18.136	0.755668	58.0605	0	3.90428	4.03023	100
										e2 left	78.0737	84.6231	11.742	64.0034	6.56616	9.8995	6.03015											e2 left	13.5343	16.7504	1.30653	57.9732	0.536013	3.86935	6.03015	100
										e3 left	67.0616	83.1754	11.8483	53.0806	4.02844	8.29384	3.31754											e3 left	13.2701	25.1185	2.8436	49.763	0.7109	4.9763	3.31754	100
										e3 right	69.6429	84.2857	11.7857	56.6071	4.28571	8.57143	3.75											e3 right	12.5	22.8571	2.67857	52.8571	0.535714	4.82143	3.75	100
										e4 left	83.237	80.0578	6.93642	66.763	3.17919	1.44509	1.15607											e4 left	14.4509	13.0058	3.46821	65.6069	2.02312	0.289017	1.15607	100
										e4 right	81.3218	82.1839	6.6092	66.954	2.01149	3.16092	2.01149											e4 right	14.3678	14.0805	3.44828	64.9425	0	1.14943	2.01149	100
										median	77.204	84.131	8.69018	64.0034	4.02844	7.93451	3.31754											median	13.5343	16.7504	2.67857	58.0605	0.535714	3.90428	3.31754
