# Supplementary material for: Dynamic transcriptional signature and cell fate analysis reveals plasticity of individual neural plate border cells
Source: eLife. 2017 Mar 29;6:e21620. doi: 10.7554/eLife.21620 (PMC5371430; doi:10.7554/eLife.21620)
Supplement: Figure 3—source data 1. — DOI: http://dx.doi.org/10.7554/eLife.21620.009 [file elife-21620-fig3-data1.xlsx]

## Sheet: Pax7-e1
sections-Sox2-Pax7-HH5
Pax7 expression
position	section	average of	section	average of	section	average of		position	section	section	section	average
	1right		1left		2right				1right	1left	2right
0	1169.27	background	196.542	background	395.243	background		0	2.17405	0	0.217453	0.797168
0.454	1246.62	404	203.909	308	387.612	305		0.454	2.39381	0	0.199065	0.864293
0.908	1264.12		218.405		384.605			0.908	2.44353	0	0.191819	0.878451
1.362	1390.93	reference area	229.492	reference area	382.609	reference area		1.362	2.80377	0	0.18701	0.996927
1.816	1593.47	756	253	669	387.4	720		1.816	3.37917	0	0.198554	1.19257
2.27	1693.98		251.127		390.186			2.27	3.66473	0	0.205267	1.29
2.724	1694.02		233.916		380.299			2.724	3.66482	0	0.181443	1.28209
3.178	1631		221.488		360.052			3.178	3.48581	0	0.132655	1.20615
3.632	1538.73		208.937		362.735			3.632	3.22367	0	0.13912	1.12093
4.086	1487.02		209.543		384.43			4.086	3.07675	0	0.191398	1.08938
4.54	1480.4		215.828		399.92			4.54	3.05794	0	0.228723	1.09556
4.994	1413.57		217.617		408.454			4.994	2.86809	0	0.249287	1.03913
5.448	1394.39		215.026		424.572			5.448	2.81361	0	0.288125	1.03391
5.902	1428.03		215.803		450.728			5.902	2.90916	0	0.351152	1.08677
6.356	1421.69		215.163		478.867			6.356	2.89117	0	0.418957	1.10338
6.81	1322.91		194.003		476.158			6.81	2.61054	0	0.412429	1.00766
7.264	1224.96		197.729		448.17			7.264	2.33227	0	0.344988	0.892418
7.718	1052.9		208.623		438.057			7.718	1.84348	0	0.320619	0.721366
8.172	778.648		220.759		454.755			8.172	1.06434	0	0.360855	0.475065
8.626	555.966		224.77		487.221			8.626	0.431722	0	0.439087	0.290269
9.08	463.162		220.155		475.599			9.08	0.168074	0	0.411082	0.193052
9.534	429.824		229.871		452.428			9.534	0.0733636	0	0.355248	0.142871
9.988	401.564		255.454		427.635			9.988	0	0	0.295506	0.098502
10.442	401.056		265.416		431.497			10.442	0	0	0.304812	0.101604
10.896	408.606		274.489		471.301			10.896	0.0130852	0	0.400725	0.137937
11.35	404.376		274.589		496.953			11.35	0.00106818	0	0.462537	0.154535
11.804	401.769		273.812		505.685			11.804	0	0	0.483578	0.161193
12.258	405.886		280.782		523.601			12.258	0.00535795	0	0.526749	0.177369
12.712	413.376		284.474		595.385			12.712	0.0266364	0	0.699723	0.24212
13.166	411.145		284.948		669.911			13.166	0.0202983	0	0.879304	0.299867
13.62	397.194		285.849		663.075			13.62	0	0	0.862831	0.28761
14.074	381.053		284.375		606.338			14.074	0	0	0.726116	0.242039
14.528	393.891		269.355		591.077			14.528	0	0	0.689342	0.229781
14.982	403.206		264.69		578.07			14.982	0	0	0.658	0.219333
15.436	415.489		265.059		538.986			15.436	0.0326392	0	0.563822	0.19882
15.89	443.695		253.896		521.796			15.89	0.11277	0	0.5224	0.211723
16.344	490.18		222.518		474.611			16.344	0.24483	0	0.408701	0.217844
16.798	467.889		203.226		445.703			16.798	0.181503	0	0.339043	0.173515
17.252	435.342		197.268		434.978			17.252	0.0890398	0	0.3132	0.13408
17.706	440.514		199.871		455.694			17.706	0.103733	0	0.363118	0.155617
18.16	446.309		208.273		429.779			18.16	0.120196	0	0.300672	0.140289
18.614	461.785		206.421		405.82			18.614	0.164162	0	0.24294	0.135701
19.068	475.592		227.477		396.688			19.068	0.203386	0	0.220935	0.14144
19.522	493.33		278.867		411.517			19.522	0.253778	0	0.256667	0.170149
19.976	497.078		355.64		434.764			19.976	0.264426	0.131967	0.312684	0.236359
20.43	480.448		425.125		455.378			20.43	0.217182	0.324446	0.362357	0.301328
20.884	462.401		466.94		474.585			20.884	0.165912	0.440277	0.408639	0.338276
21.338	464.891		484.208		486.246			21.338	0.172986	0.488111	0.436737	0.365945
21.792	464.606		475.854		500.32			21.792	0.172176	0.46497	0.470651	0.369265
22.246	443.042		484.815		492.058			22.246	0.110915	0.489792	0.450742	0.350483
22.7	424.113		461.881		489.42			22.7	0.0571392	0.426263	0.444386	0.309263
23.154	403.146		407.882		507.065			23.154	0	0.276681	0.486904	0.254528
23.608	378.352		319.88		515.553			23.608	0	0.0329086	0.507357	0.180088
24.062	358.605		270.01		506.417			24.062	0	0	0.485342	0.161781
24.516	353.012		254.677		478.786			24.516	0	0	0.418761	0.139587
24.97	346.655		233.852		462.989			24.97	0	0	0.380696	0.126899
25.424	342.887		227.331		463.078			25.424	0	0	0.380911	0.12697
25.878	360.754		249.065		458.767			25.878	0	0	0.370523	0.123508
26.332	377.743		268.913		433.173			26.332	0	0	0.308851	0.10295
26.786	386.224		259.37		421.383			26.786	0	0	0.280441	0.0934803
27.24	388.93		240.532		445.914			27.24	0	0	0.339552	0.113184
27.694	398.275		227.062		474.377			27.694	0	0	0.408137	0.136046
28.148	426.738		222.776		501.71			28.148	0.0645966	0	0.474	0.179532
28.602	447.803		233.961		517.401			28.602	0.12444	0	0.51181	0.212083
29.056	481.078		248.832		480.817			29.056	0.218972	0	0.423655	0.214209
29.51	509.292		258.074		441.812			29.51	0.299125	0	0.329667	0.209597
29.964	559.472		258.229		399.961			29.964	0.441682	0	0.228822	0.223501
30.418	594.367		252.124		386.796			30.418	0.540815	0	0.197099	0.245971
30.872	550.731		259.041		412.537			30.872	0.416849	0	0.259125	0.225325
31.326	551.269		254.092		421.588			31.326	0.418378	0	0.280935	0.233104
31.78	585.28		244.504		429.375			31.78	0.515	0	0.299699	0.271566
32.234	585.965		226.439		420.643			32.234	0.516946	0	0.278658	0.265201
32.688	609.706		207.243		409.789			32.688	0.584392	0	0.252504	0.278965
33.142	649.755		199.712		411.059			33.142	0.698168	0	0.255564	0.31791
33.596	678.92		177.475		413.456			33.596	0.781023	0	0.26134	0.347454
34.05	691.412		178.72		423.407			34.05	0.816511	0	0.285318	0.367276
34.504	668.189		191.386		435.924			34.504	0.750537	0	0.31548	0.355339
34.958	660.343		206.12		447.691			34.958	0.728247	0	0.343834	0.35736
35.412	664.69		223.087		452.126			35.412	0.740597	0	0.35452	0.365039
35.866	694.012		225.615		445.96			35.866	0.823898	0	0.339663	0.387853
36.32	704.099		227.168		452.902			36.32	0.852554	0	0.35639	0.402981
36.774	670.281		221.406		472.617			36.774	0.75648	0	0.403896	0.386792
37.228	624.377		227.681		490.036			37.228	0.626071	0	0.44587	0.357314
37.682	603.165		242.484		523.066			37.682	0.56581	0	0.52546	0.363757
38.136	598.99		236.514		525.939			38.136	0.553949	0	0.532383	0.362111
38.59	612.282		235.923		505.056			38.59	0.59171	0	0.482063	0.357924
39.044	631.985		250.735		500.999			39.044	0.647685	0	0.472287	0.373324
39.498	676.096		249.808		497.43			39.498	0.773	0	0.463687	0.412229
39.952	709.405		242.706		482.019			39.952	0.867628	0	0.426552	0.431393
40.406	708.982		239.908		461.193			40.406	0.866426	0	0.376369	0.414265
40.86	717.779		236.894		430.806			40.86	0.891418	0	0.303147	0.398188
41.314	688.394		233.373		407.64			41.314	0.807937	0	0.247325	0.351754
41.768	656.272		240.993		416.733			41.768	0.716682	0	0.269236	0.328639
42.222	665.271		249.376		452.315			42.222	0.742247	0	0.354976	0.365741
42.676	686.968		277.513		505.458			42.676	0.803886	0	0.483031	0.428973
43.13	687.307		271.346		550.393			43.13	0.804849	0	0.591308	0.465386
43.584	640.907		246.484		571.036			43.584	0.673031	0	0.641051	0.438027
44.038	620.359		243.784		584.122			44.038	0.614656	0	0.672583	0.42908
44.492	621.319		253.234		598.41			44.492	0.617384	0	0.707012	0.441465
44.946	621.634		268.651		584.048			44.946	0.618278	0	0.672405	0.430228
45.4	612.207		280.18		541.633			45.4	0.591497	0	0.5702	0.387232
45.854	587.627		336.401		510.164			45.854	0.521668	0.0786731	0.494371	0.364904
46.308	574.854		394.623		508.046			46.308	0.485381	0.239953	0.489267	0.404867
46.762	595.876		448.121		537.253			46.762	0.545102	0.388147	0.559646	0.497632
47.216	601.47		483.484		578.134			47.216	0.560994	0.486105	0.658154	0.568418
47.67	632.687		512.014		578.451			47.67	0.649679	0.565136	0.658918	0.624578
48.124	647.532		522.754		566.145			48.124	0.691852	0.594886	0.629265	0.638668
48.578	629.257		546.993		559.746			48.578	0.639935	0.66203	0.613846	0.638604
49.032	598.638		548.632		554.256			49.032	0.552949	0.666571	0.600617	0.606712
49.486	606.11		526.172		547.344			49.486	0.574176	0.604355	0.583961	0.587497
49.94	588.608		486.926		517.735			49.94	0.524455	0.49564	0.512614	0.510903
50.394	578.385		441.211		508.35			50.394	0.495412	0.369006	0.49	0.451472
50.848	545.605		397.251		521.254			50.848	0.402287	0.247233	0.521094	0.390205
51.302	555.937		357.33		513.023			51.302	0.431639	0.136648	0.50126	0.356516
51.756	547.027		304.796		515.887			51.756	0.406327	0	0.508161	0.304829
52.21	560.812		261.295		499.6			52.21	0.445489	0	0.468916	0.304801
52.664	599.657		246.756		467.081			52.664	0.555844	0	0.390557	0.315467
53.118	621.035		238.565		418.793			53.118	0.616577	0	0.2742	0.296926
53.572	634.594		216.411		386.73			53.572	0.655097	0	0.19694	0.284012
54.026	628.201		206.938		383.048			54.026	0.636935	0	0.188067	0.275001
54.48	611.189		212.055		390.297			54.48	0.588605	0	0.205535	0.264713
54.934	587.031		235.212		418.691			54.934	0.519974	0	0.273954	0.264643
55.388	585.471		246.985		452.471			55.388	0.515543	0	0.355352	0.290298
55.842	601.872		255.614		470.967			55.842	0.562136	0	0.39992	0.320686
56.296	614.906		264.641		474.335			56.296	0.599165	0	0.408036	0.335734
56.75	642.189		256.323		441.627			56.75	0.676673	0	0.329222	0.335298
57.204	615.755		245.447		418.211			57.204	0.601577	0	0.272798	0.291458
57.658	592.391		244.115		412.518			57.658	0.535202	0	0.25908	0.26476
58.112	589.2		248.624		415.312			58.112	0.526136	0	0.265812	0.263983
58.566	567.732		256.664		415.096			58.566	0.465148	0	0.265292	0.24348
59.02	543.401		251.902		418.522			59.02	0.396026	0	0.273547	0.223191
59.474	520.539		255.214		430.589			59.474	0.331077	0	0.302624	0.211234
59.928	495.106		263.169		449.687			59.928	0.258824	0	0.348643	0.202489
60.382	494.465		282.293		460.293			60.382	0.257003	0	0.3742	0.210401
60.836	488.789		288.22		456.124			60.836	0.240878	0	0.364154	0.201677
61.29	505.403		279.717		456.577			61.29	0.288077	0	0.365246	0.217774
61.744	528.64		264.664		444.346			61.744	0.354091	0	0.335773	0.229955
62.198	510.315		260.341		426.118			62.198	0.302031	0	0.291851	0.197961
62.652	498.816		272.865		414.83			62.652	0.269364	0	0.264651	0.178005
63.106	505.84		277.064		400.926			63.106	0.289318	0	0.231147	0.173488
63.56	539.016		256.961		415.34			63.56	0.383568	0	0.26588	0.216483
64.014	562.996		235.428		439.822			64.014	0.451693	0	0.324872	0.258855
64.468	587.635		235.909		453.139			64.468	0.52169	0	0.356961	0.292884
64.922	632.173		240.693		461.637			64.922	0.648219	0	0.377439	0.341886
65.376	651.264		251.951		467.837			65.376	0.702455	0	0.392378	0.364944
65.83	611.426		263.696		482.147			65.83	0.589278	0	0.42686	0.338713
66.284	567.159		266.904		510.291			66.284	0.46352	0	0.494677	0.319399
66.738	548.42		298.166		493.304			66.738	0.410284	0	0.453745	0.28801
67.192	541.599		367.43		491.327			67.192	0.390906	0.164626	0.448981	0.334838
67.646	549.102		462.512		489.226			67.646	0.412222	0.428011	0.443918	0.42805
68.1	589.854		548.261		449.731			68.1	0.527994	0.665543	0.348749	0.514096
68.554	608.723		599.513		429.417			68.554	0.581599	0.807515	0.2998	0.562972
69.008	624.42		657.58		403.704			69.008	0.626193	0.968366	0.237841	0.6108
69.462	626.215		675.688		387.113			69.462	0.631293	1.01853	0.197863	0.615894
69.916	642.058		656.844		378.412			69.916	0.676301	0.966327	0.176896	0.606508
70.37	654.765		645.573		397.396			70.37	0.712401	0.935105	0.222641	0.623382
70.824	633.504		633.931		413.061			70.824	0.652	0.902856	0.260388	0.605081
71.278	634.626		604.186		436.185			71.278	0.655187	0.82046	0.316108	0.597252
71.732	604.747		547.934		463.939			71.732	0.570304	0.664637	0.382986	0.539309
72.186	594.478		496.431		466.544			72.186	0.541131	0.52197	0.389263	0.484121
72.64	614.751		441.431		467.699			72.64	0.598724	0.369615	0.392046	0.453462
73.094	641.617		385.057		471.736			73.094	0.675048	0.213454	0.401773	0.430092
73.548	638.887		326.956		474.957			73.548	0.667293	0.0525097	0.409535	0.376446
74.002	648.816		298.965		467.985			74.002	0.6955	0	0.392735	0.362745
74.456	661.257		311.523		466.041			74.456	0.730844	0.009759	0.388051	0.376218
74.91	680.459		313.16		484.48			74.91	0.785395	0.0142936	0.432482	0.410723
75.364	694		322.35		480.301			75.364	0.823864	0.0397507	0.422412	0.428675
75.818	694.551		325.823		466.029			75.818	0.825429	0.0493712	0.388022	0.420941
76.272	697.585		331.716		473.145			76.272	0.834048	0.0656953	0.405169	0.434971
76.726	652.658		311.802		470.486			76.726	0.706415	0.0105319	0.398761	0.371903
77.18	631.668		306.533		459.178			77.18	0.646784	0	0.371513	0.339432
77.634	627.041		293.684		455.703			77.634	0.633639	0	0.36314	0.33226
78.088	654.479		301.676		464.083			78.088	0.711588	0	0.383333	0.364974
78.542	698.927		309.757		442.032			78.542	0.837861	0.00486704	0.330198	0.390975
78.996	782.772		314.964		419.23			78.996	1.07606	0.0192909	0.275253	0.456867
79.45	854.199		324.213		427.535			79.45	1.27897	0.0449114	0.295265	0.539717
79.904	885.091		312.548		415.97			79.904	1.36674	0.0125983	0.267398	0.548911
80.358	899.442		304.563		416.298			80.358	1.40751	0	0.268188	0.558565
80.812	915.584		303.354		430.609			80.812	1.45336	0	0.302672	0.585345
81.266	917.404		325.312		428.53			81.266	1.45853	0.0479557	0.297663	0.601384
81.72	946.298		346.078		410.953			81.72	1.54062	0.105479	0.255308	0.633802
82.174	949.159		357.156		417.697			82.174	1.54875	0.136166	0.271559	0.652157
82.628	909.74		344.493		465.998			82.628	1.43676	0.101089	0.387947	0.641932
83.082	847.904		330.001		512.142			83.082	1.26109	0.0609446	0.499137	0.607058
83.536	779.773		335.05		526.472			83.536	1.06754	0.0749307	0.533667	0.558712
83.99	740.041		357.763		475.929			83.99	0.954662	0.137848	0.411877	0.501462
84.444	683.481		358.469		472.535			84.444	0.79398	0.139803	0.403699	0.445827
84.898	633.193		396.012		484.125			84.898	0.651116	0.243801	0.431627	0.442181
85.352	610.858		444.187		501.707			85.352	0.587665	0.377249	0.473993	0.479636
85.806	619.022		456.759		504.205			85.806	0.610858	0.412075	0.480012	0.500982
86.26	638.234		437.749		488.405			86.26	0.665438	0.359416	0.44194	0.488931
86.714	676.706		432.583		493.097			86.714	0.774733	0.345105	0.453246	0.524361
87.168	719.035		425.372		521.597			87.168	0.894986	0.32513	0.52192	0.580679
87.622	758.454		439.666		564.514			87.622	1.00697	0.364726	0.625335	0.665677
88.076	753.169		476.679		609.256			88.076	0.991957	0.467255	0.733147	0.730786
88.53	744.565		489.475		634.687			88.53	0.967514	0.502701	0.794427	0.754881
88.984	754.345		461.686		639.834			88.984	0.995298	0.425723	0.806829	0.742617
89.438	756.041		395.084		641.957			89.438	1.00012	0.24123	0.811945	0.68443
89.892	755.805		341.174		663.678			89.892	0.999446	0.0918947	0.864284	0.651875
90.346	732.13		331.875		665.001			90.346	0.932187	0.0661357	0.867472	0.621932
90.8	681.532		317.595		680.349			90.8	0.788443	0.0265789	0.904455	0.573159
91.254	643.986		323.473		705.585			91.254	0.681778	0.0428615	0.965265	0.563302
91.708	612.275		323.829		712.245			91.708	0.59169	0.0438476	0.981313	0.53895
92.162	572.59		327.471		737.009			92.162	0.478949	0.0539363	1.04099	0.524624
92.616	581.754		324.25		748.627			92.616	0.504983	0.0450139	1.06898	0.539659
93.07	596.685		336.877		782.434			93.07	0.547401	0.0799917	1.15044	0.592612
93.524	615.073		346.23		798.597			93.524	0.599639	0.1059	1.18939	0.631643
93.978	617.942		337.811		789.769			93.978	0.60779	0.0825789	1.16812	0.619496
94.432	615.415		337.289		830.44			94.432	0.600611	0.081133	1.26612	0.649288
94.886	636.218		338.151		839.017			94.886	0.65971	0.0835208	1.28679	0.676673
95.34	649.148		350.213		847.671			95.34	0.696443	0.116934	1.30764	0.707006
95.794	660.272		393.892		840.931			95.794	0.728045	0.237928	1.2914	0.752458
96.248	669.001		421.978		827.931			96.248	0.752844	0.315729	1.26007	0.776216
96.702	662.577		421.164		849.026			96.702	0.734594	0.313474	1.31091	0.786324
97.156	685.807		402.565		854.598			97.156	0.800588	0.261953	1.32433	0.795625
97.61	698.147		392.905		864.901			97.61	0.835645	0.235194	1.34916	0.806666
98.064	685.403		386.038		887.624			98.064	0.79944	0.216172	1.40391	0.806508
98.518	713.873		369.584		848.862			98.518	0.880321	0.170593	1.31051	0.787142
98.972	741.948		343.558		804.919			98.972	0.96008	0.0984986	1.20462	0.754401
99.426	727.729		335.902		776.831			99.426	0.919685	0.0772909	1.13694	0.711306
99.88	708.903		334.795		761.669			99.88	0.866202	0.0742244	1.10041	0.680278
100.334	660.152		329.634		730.41			100.334	0.727705	0.059928	1.02508	0.604239
100.788	620.632		322.88		669.401			100.788	0.615432	0.0412188	0.878075	0.511575
101.242	611.251		310.137		628.206			101.242	0.588781	0.00591967	0.77881	0.457837
101.696	595.994		283.556		565.573			101.696	0.545438	0	0.627887	0.391108
102.15	623.391		277.427		516.182			102.15	0.62327	0	0.508872	0.377381
102.604	719.421		297.258		501.046			102.604	0.896082	0	0.4724	0.456161
103.058	864.616		318.825		530.605			103.058	1.30857	0.0299861	0.543627	0.627394
103.512	1028.21		354.085		580.362			103.512	1.77334	0.127659	0.663523	0.85484
103.966	1129.12		376.969		609.115			103.966	2.05999	0.19105	0.732807	0.994616
104.42	1183.93		404.557		623.477			104.42	2.2157	0.267471	0.767414	1.08353
104.874	1238.01		432.343		656.828			104.874	2.36934	0.34444	0.847778	1.18718
105.328	1263.27		445.206		644.064			105.328	2.4411	0.380072	0.817022	1.21273
105.782	1222.73		440.587		610.178			105.782	2.32594	0.367277	0.735369	1.14286
106.236	1164.82		454.437		596.654			106.236	2.16143	0.405643	0.702781	1.08995
106.69	1104.25		443.325		604.331			106.69	1.98934	0.374861	0.72128	1.02849
107.144	1032.27		410.814		591.074			107.144	1.78484	0.284803	0.689335	0.919661
107.598	931.523		382.95		544.039			107.598	1.49864	0.207618	0.575998	0.760753
108.052	817.65		357.901		524.228			108.052	1.17514	0.13823	0.52826	0.613877
108.506	732.513		325.388		531.88			108.506	0.933276	0.0481662	0.546699	0.50938
108.96	670.144		335.084		526.366			108.96	0.756091	0.0750249	0.533412	0.454843
109.414	641.244		410.712		541.859			109.414	0.673989	0.284521	0.570745	0.509751
109.868	622.792		519.676		575.925			109.868	0.621568	0.58636	0.652831	0.620253
110.322	637.87		613.042		600.341			110.322	0.664403	0.844992	0.711665	0.740353
110.776	649.238		655.318		610.161			110.776	0.696699	0.9621	0.735328	0.798042
111.23	661.726		641.468		610.825			111.23	0.732176	0.923734	0.736928	0.797613
111.684	661.87		662.873		607.169			111.684	0.732585	0.983028	0.728118	0.814577
112.138	679.021		718.624		630.317			112.138	0.78131	1.13746	0.783896	0.90089
112.592	676.611		738.237		636.262			112.592	0.774463	1.19179	0.798222	0.921492
113.046	693.952		729.548		650.22			113.046	0.823727	1.16772	0.831855	0.941102
113.5	739.87		675.558		637.052			113.5	0.954176	1.01817	0.800125	0.924156
113.954	768.879		644.15		633.442			113.954	1.03659	0.931163	0.791427	0.919726
114.408	743.128		617.56		628.274			114.408	0.963432	0.857507	0.778973	0.866637
114.862	738.304		575.31		613.614			114.862	0.949727	0.740471	0.743648	0.811282
115.316	745.851		487.192		629.11			115.316	0.971168	0.496377	0.780988	0.749511
115.77	725.071		370.182		649.977			115.77	0.912134	0.172249	0.83127	0.638551
116.224	675.949		334.271		641.917			116.224	0.772582	0.0727729	0.811848	0.552401
116.678	657.888		327.535		627.93			116.678	0.721273	0.0541136	0.778145	0.517844
117.132	637.987		335.093		622.41			117.132	0.664736	0.0750499	0.764843	0.501543
117.586	616.475		346.284		610.533			117.586	0.603622	0.10605	0.736224	0.481965
118.04	603.49		372.21		569.546			118.04	0.566733	0.177867	0.63746	0.460687
118.494	593.889		411.128		547.153			118.494	0.539457	0.285673	0.583501	0.469544
118.948	580.151		449.573		522.391			118.948	0.500429	0.392169	0.523834	0.472144
119.402	582.564		506.666		528.568			119.402	0.507284	0.550321	0.538718	0.532108
119.856	597.536		558.151		520.147			119.856	0.549818	0.692939	0.518427	0.587061
120.31	585.148		563.426		518.611			120.31	0.514625	0.707551	0.514725	0.578967
120.764	577.404		551.855		568.025			120.764	0.492625	0.675499	0.633795	0.60064
121.218	584.535		526.174		620.304			121.218	0.512884	0.60436	0.759769	0.625671
121.672	591.862		476.955		658.237			121.672	0.533699	0.468019	0.851173	0.617631
122.126	603.773		434.93		682.26			122.126	0.567537	0.351607	0.90906	0.609401
122.58	621.078		404.559		694.771			122.58	0.616699	0.267476	0.939207	0.607794
123.034	649.379		395.828		653.722			123.034	0.697099	0.243291	0.840294	0.593561
123.488	669.211		389.961		599.733			123.488	0.75344	0.227039	0.7102	0.56356
123.942	678.136		357.926		532.978			123.942	0.778795	0.138299	0.549345	0.488813
124.396	690.923		341.279		503.881			124.396	0.815122	0.0921856	0.479231	0.46218
124.85	686.031		347.777		500.096			124.85	0.801224	0.110186	0.470111	0.460507
125.304	672.883		360.551		500.524			125.304	0.763872	0.145571	0.471142	0.460195
125.758	688.334		388.536		516.339			125.758	0.807767	0.223091	0.509251	0.51337
126.212	706.293		395.322		534.373			126.212	0.858787	0.241889	0.552706	0.551127
126.666	727.838		390.895		536.003			126.666	0.919994	0.229626	0.556634	0.568751
127.12	761.265		368.828		532.909			127.12	1.01496	0.168499	0.549178	0.577545
127.574	751.384		350.449		508.986			127.574	0.986886	0.117587	0.491533	0.532002
128.028	723.017		324.726		467.3			128.028	0.906298	0.0463324	0.391084	0.447905
128.482	725.422		295.769		457.657			128.482	0.913131	0	0.367848	0.426993
128.936	756.014		297.17		464.565			128.936	1.00004	0	0.384494	0.461511
129.39	743.087		316.861		464.386			129.39	0.963315	0.0245457	0.384063	0.457308
129.844	713.666		325.766		470.51			129.844	0.879733	0.0492133	0.398819	0.442589
130.298	702.743		336.026		462.402			130.298	0.848702	0.0776343	0.379282	0.435206
130.752	689.784		335.108		447.222			130.752	0.811886	0.0750914	0.342704	0.409894
131.206	705.643		330.743		430.149			131.206	0.85694	0.063	0.301564	0.407168
131.66	740.318		345.32		413.388			131.66	0.955449	0.10338	0.261176	0.440001
132.114	742.231		361.285		433.89			132.114	0.960884	0.147604	0.310578	0.473022
132.568	732.56		371.779		449.859			132.568	0.933409	0.176673	0.349058	0.48638
133.022	732.502		365.866		471.944			133.022	0.933244	0.160294	0.402275	0.498604
133.476	756.404		368.213		481.95			133.476	1.00115	0.166795	0.426386	0.531443
133.93	809.987		354.335		497.759			133.93	1.15337	0.128352	0.46448	0.582068
134.384	809.478		329.199		532.618			134.384	1.15193	0.058723	0.548477	0.586375
134.838	797.892		322.884		555.806			134.838	1.11901	0.0412299	0.604352	0.588198
135.292	806.899		304.845		565.061			135.292	1.1446	0	0.626653	0.590417
135.746	825.596		277.184		557.775			135.746	1.19772	0	0.609096	0.602271
136.2	864.252		280.304		552.92			136.2	1.30753	0	0.597398	0.634977
136.654	875.006		288.673		543.382			136.654	1.33809	0	0.574414	0.6375
137.108	893.434		299.006		531.014			137.108	1.39044	0	0.544612	0.645017
137.562	904.286		292.805		515.247			137.562	1.42127	0	0.506619	0.642629
138.016	897.284		278.881		518.014			138.016	1.40138	0	0.513287	0.638221
138.47	920.42		281.128		513.05			138.47	1.4671	0	0.501325	0.656143
138.924	964.84		277.337		500.991			138.924	1.5933	0	0.472267	0.688521
139.378	1018.88		279.277		489.198			139.378	1.74681	0	0.443851	0.730221
139.832	1053.08		287.485		476.222			139.832	1.84396	0	0.412583	0.752182
140.286	1050.54		331.405		459.267			140.286	1.83677	0.0648338	0.371728	0.757777
140.74	1036.02		380.647		465			140.74	1.79551	0.201238	0.385542	0.794095
141.194	986.093		416.493		477.132			141.194	1.65367	0.300535	0.414776	0.789661
141.648	974.597		433.557		469.646			141.648	1.62101	0.347803	0.396737	0.788518
142.102	976.2		434.907		460.906			142.102	1.62557	0.351543	0.375677	0.784263
142.556	997.39		425.076		426.578			142.556	1.68577	0.32431	0.292959	0.767679
143.01	1031.01		391.677		397.243			143.01	1.78126	0.231792	0.222272	0.74511
143.464	993.519		328.816		388.068			143.464	1.67477	0.057662	0.200164	0.644199
143.918	951.106		283.307		376.761			143.918	1.55428	0	0.172918	0.575732
144.372	904.924		260.632		366.198			144.372	1.42308	0	0.147465	0.523515
144.826	887.227		267.348		350.057			144.826	1.3728	0	0.108571	0.493792
145.28	861.434		296.246		325.282			145.28	1.29953	0	0.0488723	0.449467
145.734	785.657		354.425		317.554			145.734	1.08425	0.128601	0.0302506	0.414368
146.188	757.052		441.787		319.431			146.188	1.00299	0.370601	0.0347735	0.469454
146.642	689.84		491.555		342.984			146.642	0.812045	0.508463	0.0915277	0.470679
147.096	599.065		492.164		354.164			147.096	0.554162	0.51015	0.118467	0.39426
147.55	573.485		428.465		354.721			147.55	0.481491	0.333698	0.11981	0.311666
148.004	588.369		357.657		362.055			148.004	0.523776	0.137554	0.137482	0.266271
148.458	596.738		322.787		404.138			148.458	0.547551	0.0409612	0.238887	0.2758
148.912	614.171		299.069		425.917			148.912	0.597077	0	0.291366	0.296148
149.366	639.185		271.151		442.086			149.366	0.668139	0	0.330328	0.332822
149.82	658.156		269.312		462.731			149.82	0.722034	0	0.380075	0.36737
150.274	664.018		248.155		466.756			150.274	0.738688	0	0.389773	0.376154
150.728	676.377		226.021		480.029			150.728	0.773798	0	0.421757	0.398518
151.182	690.457		220.819		509.692			151.182	0.813798	0	0.493234	0.435677
151.636	694.163		215.139		529.729			151.636	0.824327	0	0.541516	0.455281
152.09	644.972		228.085		548.022			152.09	0.68458	0	0.585595	0.423392
152.544	555.773		236.459		544.499			152.544	0.431173	0	0.577106	0.336093
152.998	479.422		248.094		537.67			152.998	0.214267	0	0.560651	0.258306
153.452	451.824		261.788		512.913			153.452	0.135864	0	0.500995	0.212286
153.906	426.825		301.005		491.194			153.906	0.0648437	0	0.44866	0.171168
154.36	418.892		344.031		467.004			154.36	0.0423068	0.0998089	0.390371	0.177496
154.814	431.075		371.826		441.5			154.814	0.0769176	0.176803	0.328916	0.194212
155.268	412.539		393.355		438.909			155.268	0.0242585	0.23644	0.322672	0.194457
155.722	363.505		402.61		453.201			155.722	0	0.262078	0.357111	0.206396
156.176	305.332		398.61		463.603			156.176	0	0.250997	0.382176	0.211058
156.63	252.574		417.459		470.895			156.63	0	0.303211	0.399747	0.234319
157.084	227.661		426.954		473.867			157.084	0	0.329512	0.406908	0.245474
157.538	216.834		407.971		499.199			157.538	0	0.276928	0.467949	0.248292
157.992	223.232		389.183		514.835			157.992	0	0.224884	0.505627	0.243503
158.446	230.906		357.978		530.942			158.446	0	0.138443	0.544439	0.227627
158.9	244.088		328.228		545.802			158.9	0	0.0560332	0.580246	0.212093
159.354	259.47		314.509		539.585			159.354	0	0.0180305	0.565265	0.194432
159.808	284.483		309.658		513.67			159.808	0	0.0045928	0.502819	0.169137
160.262	292.039		311.115		508.569			160.262	0	0.00862881	0.490528	0.166386
160.716	280.789		300.364		499.789			160.716	0	0	0.469371	0.156457
161.17	282.489		300.741		494.518			161.17	0	0	0.45667	0.152223
161.624	306.116		287.739		480.414			161.624	0	0	0.422684	0.140895
162.078	325.098		282.297		480.276			162.078	0	0	0.422352	0.140784
162.532	324.605		280.15		510.569			162.532	0	0	0.495347	0.165116
162.986	341.604		294.947		562.912			162.986	0	0	0.621475	0.207158
163.44	375.697		315.539		608.693			163.44	0	0.0208837	0.73179	0.250891
163.894	387.147		344.396		676.587			163.894	0	0.10082	0.89539	0.33207
164.348	386.252		372.621		754.623			164.348	0	0.179006	1.08343	0.420811
164.802	380.615		388.914		835.78			164.802	0	0.224139	1.27899	0.501042
165.256	367.163		389.211		918.414			165.256	0	0.224961	1.47811	0.567689
165.71	360.481		365.175		993.829			165.71	0	0.15838	1.65983	0.606069
166.164	339.471		343.309		1028.38			166.164	0	0.0978089	1.74309	0.613632
166.618	322.6		327.677		1008.31			166.618	0	0.0545069	1.69473	0.583078
167.072	284.253		334.233		965.507			167.072	0	0.0726676	1.59158	0.55475
167.526	250.481		340.048		919.44			167.526	0	0.0887756	1.48058	0.523118
167.98	230.442		332.252		846.94			167.98	0	0.0671801	1.30588	0.457687
168.434	196.311		314.417		746.705			168.434	0	0.0177756	1.06435	0.360708
168.888	164.414		294.628		644.043			168.888	0	0	0.816971	0.272324
169.342	126.079		308.21		537.042			169.342	0	0.000581717	0.559137	0.186573
169.796	98.763		314.754		474.328			169.796	0	0.0187091	0.408019	0.142243
170.25	88.915		308.498		446.003			170.25	0	0.0013795	0.339766	0.113715
170.704	87.939		315.643		444.293			170.704	0	0.0211717	0.335646	0.118939
171.158	86.451		324.312		430.058			171.158	0	0.0451856	0.301345	0.11551
171.612	88.568		328.129		414.161			171.612	0	0.055759	0.263039	0.106266
172.066	91.028		326.067		401.788			172.066	0	0.0500471	0.233224	0.0944237
172.52	104.857		310.499		389.898			172.52	0	0.00692244	0.204573	0.0704986
172.974	114.952		310.425		387.148			172.974	0	0.00671745	0.197947	0.0682215
173.428	134.174		296.501		420.942			173.428	0	0	0.279378	0.0931261
173.882	144.632		292.822		496.942			173.882	0	0	0.462511	0.15417
174.336	161.536		288.069		573.341			174.336	0	0	0.646605	0.215535
174.79	165.696		270.074		617.947			174.79	0	0	0.754089	0.251363
175.244	175.875		236.608		655.223			175.244	0	0	0.843911	0.281304
175.698	189.787		231.386		695.255			175.698	0	0	0.940373	0.313458
176.152	189.856		230.606		726.937			176.152	0	0	1.01672	0.338905
176.606	185.677		237.645		735.264			176.606	0	0	1.03678	0.345594
177.06	180.42		251.268		781.144			177.06	0	0	1.14733	0.382445
177.514	187.364		242.453		847.48			177.514	0	0	1.30718	0.435727
177.968	195.516		227.955		891.449			177.968	0	0	1.41313	0.471043
178.422	199.037		212.224		920.112			178.422	0	0	1.4822	0.494066
178.876	199.902		197.539		926.183			178.876	0	0	1.49683	0.498942
179.33	203.185		189.031		944.154			179.33	0	0	1.54013	0.513377
179.784	211.512		187.225		929.787			179.784	0	0	1.50551	0.501837
180.238	202.183		200.718		921.342			180.238	0	0	1.48516	0.495054
180.692	192.051		195.772		935.052			180.692	0	0	1.5182	0.506066
181.146	175.988		202.032		967.424			181.146	0	0	1.5962	0.532067
181.6	161.376		216.654		993.201			181.6	0	0	1.65832	0.552772
182.054	160.497		226.677		1007.29			182.054	0	0	1.69227	0.564091
182.508	152.655		212.522		972.868			182.508	0	0	1.60932	0.53644
182.962	147.28		196.801		922.81			182.962	0	0	1.4887	0.496233
183.416	146.254		173.819		873.636			183.416	0	0	1.37021	0.456736
183.87	157.152		167.734		802.124			183.87	0	0	1.19789	0.399296
184.324	151.206		166.976		698.768			184.324	0	0	0.948839	0.31628
184.778	154.235		187.859		630.897			184.778	0	0	0.785294	0.261765
185.232	150.466		211.325		562.655			185.232	0	0	0.620855	0.206952
185.686	147.379		213.311		484.376			185.686	0	0	0.432231	0.144077
186.14	157.535		205.907		396.518			186.14	0	0	0.220525	0.0735084
186.594	177.978		207.946		317.217			186.594	0	0	0.0294386	0.00981285
187.048	176.601		219.732		273.472			187.048	0	0	0	0
187.502	175.31		222.599		246.686			187.502	0	0	0	0
187.956	173.726		234.71		240.396			187.956	0	0	0	0
188.41	175.133		239.2		233.26			188.41	0	0	0	0
188.864	164.54		251.488		236.505			188.864	0	0	0	0
189.318	139.715		253.794		234.888			189.318	0	0	0	0
189.772	129.42		241.847		243.15			189.772	0	0	0	0
190.226	116.179		240.129		222.021			190.226	0	0	0	0
190.68	98.753		238.401		197.248			190.68	0	0	0	0
191.134	74.503		245.784		173.476			191.134	0	0	0	0
191.588	62.645		240.186		154.878			191.588	0	0	0	0
192.042	49.992		256.361		153.302			192.042	0	0	0	0
192.496	44.881		262.17		153.589			192.496	0	0	0	0
192.95	46.084		263.363		145.559			192.95	0	0	0	0
193.404	41.261		267.261		135.19			193.404	0	0	0	0
193.858	41.161		271.062		129.595			193.858	0	0	0	0
194.312	41.184		268.398		130.361			194.312	0	0	0	0
194.766	37.499		248.478		128.671			194.766	0	0	0	0
195.22	39.94		230.841		131.557			195.22	0	0	0	0
195.674	42.999		222.596		120.351			195.674	0	0	0	0
196.128	45.434		236.433		114.099			196.128	0	0	0	0
196.582	41.674		238.315		119.375			196.582	0	0	0	0
197.036	49.591		239.655		135.545			197.036	0	0	0	0
197.49	41.322		227.28		146.631			197.49	0	0	0	0
197.944	46.85		218.496		140.905			197.944	0	0	0	0
198.398	42.308		215.558		133.894			198.398	0	0	0	0
198.852	40.463		200.805		112.688			198.852	0	0	0	0
199.306	41.511		182.466		102.271			199.306	0	0	0	0
199.76	45.802		167.985		102.675			199.76	0	0	0	0
200.214	46.996		162.44		100.208			200.214	0	0	0	0
200.668	43.358		161.2		94.132			200.668	0	0	0	0
201.122	46.798		158.808		87.84			201.122	0	0	0	0
201.576	44.326		169.67		86.191			201.576	0	0	0	0
202.03	42.53		174.751		85.998			202.03	0	0	0	0
202.484	42.347		187.933		83.734			202.484	0	0	0	0
202.938	43.562		202.756		85.971			202.938	0	0	0	0
203.392	43.377		215.512		87.68			203.392	0	0	0	0
203.846	49.776		219.29		86.513			203.846	0	0	0	0
204.3	41.919		218.11		89.511			204.3	0	0	0	0
204.754	40.89		212.844		87.409			204.754	0	0	0	0
205.208	45.031		198.613		84.76			205.208	0	0	0	0
205.662	42.922		191.107		74.207			205.662	0	0	0	0
206.116	43.765		185.58		59.204			206.116	0	0	0	0
206.57	44.958		184.123		64.098			206.57	0	0	0	0
207.024	43.491		186.092		66.68			207.024	0	0	0	0
207.478	42.469		194.299		66.238			207.478	0	0	0	0
207.932	39.709		198.617		69.804			207.932	0	0	0	0
208.386	40.759		203.638		74.638			208.386	0	0	0	0
208.84	42.853		201.865		74.566			208.84	0	0	0	0
209.294	43.699		206.677		85.674			209.294	0	0	0	0
209.748	48.416		206.735		86.997			209.748	0	0	0	0
210.202	48.754		197.457		86.492			210.202	0	0	0	0
210.656	46.887		201.512		103.897			210.656	0	0	0	0
211.11	43.91		205.355		121.464			211.11	0	0	0	0
211.564	45.221		198.559		106.95			211.564	0	0	0	0
212.018	43.918		202.592		91.274			212.018	0	0	0	0
212.472	43.867		194.057		89.085			212.472	0	0	0	0
212.926	40.923		179.686		83.049			212.926	0	0	0	0
213.38	38.422		184.775		71.63			213.38	0	0	0	0
213.834	39.547		183.976		63.118			213.834	0	0	0	0
214.288	39.865		185.174		52.626			214.288	0	0	0	0
214.742	38.081		176.253		53.177			214.742	0	0	0	0

## Sheet: Sox2-e1
sections-Sox2-Pax7-HH5
Sox2 expression
position	section	average of	section	average of	section	average of	position	section	section	section	average
	1right		1left		2right			1right	1left	2right
0	1123.85	background	604.088	background	1432.61	background	0	0.485681	0.163838	0.731948	0.460489
0.454	1137.37	949	588.218	503	1383.44	1123	0.454	0.523256	0.138117	0.6157	0.425691
0.908	1163.41		600.236		1365.22		0.908	0.595589	0.157595	0.572619	0.441934
1.362	1200.84	reference area	637.557	reference area	1350.24	reference area	1.362	0.699564	0.218083	0.537213	0.484953
1.816	1239.29	1309	684.733	1120	1344.79	1546	1.816	0.806358	0.294543	0.524333	0.541745
2.27	1297.73		700.591		1327.06		2.27	0.968694	0.320245	0.482416	0.590452
2.724	1330.6		680.388		1305.64		2.724	1.06	0.287501	0.431783	0.593095
3.178	1311.87		661.065		1325.06		3.178	1.00798	0.256183	0.477688	0.580616
3.632	1257.06		665.734		1380		3.632	0.855725	0.26375	0.607565	0.57568
4.086	1231.56		678.477		1432.98		4.086	0.784897	0.284404	0.732811	0.600704
4.54	1214.28		673.216		1500.46		4.54	0.736883	0.275877	0.892333	0.635031
4.994	1172.05		690.839		1547.48		4.994	0.619583	0.304439	1.00349	0.642506
5.448	1164.37		707.062		1591.68		5.448	0.598253	0.330733	1.10799	0.678992
5.902	1141.83		710.957		1606.23		5.902	0.535631	0.337045	1.14239	0.671689
6.356	1092.2		703.258		1565.51		6.356	0.397783	0.324567	1.04612	0.58949
6.81	1040.95		701.149		1508.04		6.81	0.255422	0.321149	0.910265	0.495612
7.264	1008.88		682.969		1465.11		7.264	0.166322	0.291684	0.808768	0.422258
7.718	990.337		671.207		1427.9		7.718	0.114825	0.272621	0.720806	0.369417
8.172	971.359		642.99		1403.99		8.172	0.0621083	0.226888	0.664272	0.317756
8.626	952.275		597.215		1382.53		8.626	0.00909722	0.152699	0.613544	0.258446
9.08	964.92		563.097		1374.97		9.08	0.0442222	0.0974019	0.595667	0.245764
9.534	984.177		549.564		1375.41		9.534	0.0977139	0.0754684	0.596709	0.256631
9.988	1005.28		556.4		1363.41		9.988	0.156328	0.0865478	0.568343	0.270406
10.442	1020.28		582.022		1413.97		10.442	0.198	0.128075	0.687865	0.33798
10.896	1018.02		601.75		1446.44		10.896	0.191736	0.160049	0.764629	0.372138
11.35	1017.42		615.248		1469.26		11.35	0.190061	0.181925	0.818574	0.396854
11.804	991.13		622.561		1480.01		11.804	0.117028	0.193778	0.843983	0.38493
12.258	949.843		617.693		1506.7		12.258	0.00234167	0.185888	0.907102	0.36511
12.712	917.051		620.284		1527.43		12.712	0	0.190088	0.956095	0.382061
13.166	885.212		612.245		1534.19		13.166	0	0.177058	0.97208	0.383046
13.62	883.949		586.618		1541.79		13.62	0	0.135524	0.990045	0.375189
14.074	923.525		571.734		1541.37		14.074	0	0.1114	0.989052	0.366817
14.528	969.171		569.154		1540.78		14.528	0.0560306	0.107219	0.987662	0.383637
14.982	996.058		580.068		1523.05		14.982	0.130717	0.124908	0.945735	0.400453
15.436	994.579		602.308		1470.61		15.436	0.126608	0.160953	0.821766	0.369776
15.89	982.904		639.634		1421.88		15.89	0.0941778	0.221449	0.706572	0.340733
16.344	975.537		660.275		1400.37		16.344	0.0737139	0.254903	0.655726	0.328114
16.798	966.259		665.963		1377.32		16.798	0.0479417	0.264122	0.601229	0.304431
17.252	917.587		645.957		1357.05		17.252	0	0.231697	0.553305	0.261667
17.706	907.588		616.108		1353.97		17.706	0	0.183319	0.546026	0.243115
18.16	882.033		586.963		1314.38		18.16	0	0.136083	0.452428	0.19617
18.614	866.001		566.585		1305.7		18.614	0	0.103055	0.43192	0.178325
19.068	870.813		538.915		1356.84		19.068	0	0.0582091	0.55282	0.203676
19.522	869.781		518.341		1433.13		19.522	0	0.0248639	0.733158	0.252674
19.976	859.355		494.911		1521.43		19.976	0	0	0.94192	0.313973
20.43	853.666		498.867		1581.66		20.43	0	0	1.08429	0.361431
20.884	859.435		530.645		1588.55		20.884	0	0.0448055	1.10058	0.381796
21.338	875.874		563.089		1548.68		21.338	0	0.097389	1.00633	0.367907
21.792	866.324		577.831		1454.47		21.792	0	0.121282	0.783626	0.301636
22.246	865.265		586.869		1348.14		22.246	0	0.13593	0.532248	0.222726
22.7	855.79		578.614		1305.1		22.7	0	0.122551	0.430487	0.184346
23.154	834.396		568.296		1303.42		23.154	0	0.105828	0.42652	0.177449
23.608	830.354		556.316		1334.38		23.608	0	0.0864117	0.499704	0.195372
24.062	796.273		566.224		1351.01		24.062	0	0.10247	0.539035	0.213835
24.516	741.128		597.516		1349		24.516	0	0.153186	0.534277	0.229154
24.97	715.582		621.082		1339.97		24.97	0	0.191381	0.512936	0.234772
25.424	707.381		635.357		1324.87		25.424	0	0.214517	0.477227	0.230581
25.878	707.154		662.943		1315.76		25.878	0	0.259227	0.4557	0.238309
26.332	727.849		692.336		1326.55		26.332	0	0.306865	0.481194	0.262686
26.786	766.703		701.53		1336.28		26.786	0	0.321767	0.504215	0.275327
27.24	749.704		693.168		1364.41		27.24	0	0.308214	0.570709	0.292974
27.694	738.985		664.854		1402.1		27.694	0	0.262324	0.659818	0.307381
28.148	762.205		672.356		1425.69		28.148	0	0.274483	0.715572	0.330018
28.602	791.044		724.277		1455.09		28.602	0	0.358634	0.785085	0.38124
29.056	814.181		798.801		1494.22		29.056	0	0.479418	0.877591	0.452336
29.51	793.328		851.895		1539.79		29.51	0	0.56547	0.98531	0.516927
29.964	793.697		873.382		1581.35		29.964	0	0.600295	1.08357	0.561287
30.418	821.444		858.616		1600.1		30.418	0	0.576363	1.12788	0.568082
30.872	868.223		812.404		1604.89		30.872	0	0.501465	1.13923	0.546899
31.326	903.939		756.627		1569.93		31.326	0	0.411065	1.05657	0.489212
31.78	926.913		703.161		1540.45		31.78	0	0.32441	0.986872	0.437094
32.234	955.261		634.22		1529.44		32.234	0.0173917	0.212674	0.960853	0.396973
32.688	981.632		561.273		1532.57		32.688	0.0906444	0.0944457	0.968239	0.384443
33.142	1042.21		497.77		1534.52		33.142	0.258922	0	0.972868	0.410597
33.596	1104.13		458.166		1524.97		33.596	0.430922	0	0.950296	0.460406
34.05	1139.14		431.597		1501.12		34.05	0.528178	0	0.893908	0.474029
34.504	1185.86		443.883		1449.97		34.504	0.657942	0	0.772988	0.476977
34.958	1240.87		475.537		1415.87		34.958	0.810736	0	0.692374	0.501037
35.412	1284.61		500.125		1386.55		35.412	0.932258	0	0.623059	0.518439
35.866	1286.2		497.613		1395.95		35.866	0.936656	0	0.645284	0.527313
36.32	1237.57		501.063		1416.65		36.32	0.801569	0	0.694203	0.498591
36.774	1164.72		506.433		1450.8		36.774	0.599222	0.00556402	0.774948	0.459911
37.228	1085.77		545.757		1488.53		37.228	0.379908	0.0692982	0.864125	0.437777
37.682	1035.07		601.085		1493.14		37.682	0.239083	0.158971	0.875028	0.424361
38.136	1026.3		663.013		1464.58		38.136	0.214725	0.25934	0.807527	0.427198
38.59	1035.66		694.735		1397.03		38.59	0.240736	0.310754	0.647818	0.399769
39.044	1064.28		706.416		1339.59		39.044	0.320228	0.329686	0.51204	0.387318
39.498	1084.27		706.174		1307.46		39.498	0.375756	0.329293	0.436078	0.380376
39.952	1099.39		683.925		1290.39		39.952	0.417744	0.293233	0.395721	0.3689
40.406	1118.05		681.498		1268.57		40.406	0.469569	0.2893	0.344128	0.367666
40.86	1148.47		684.122		1254.38		40.86	0.554081	0.293553	0.310603	0.386079
41.314	1198.66		681.021		1255		41.314	0.693497	0.288527	0.312054	0.431359
41.768	1227.83		689.664		1259.98		41.768	0.774525	0.302535	0.323842	0.466967
42.222	1246.16		702.261		1268.81		42.222	0.825444	0.322951	0.344693	0.497696
42.676	1267.78		714.041		1287		42.676	0.885511	0.342044	0.387707	0.538421
43.13	1271.03		713.359		1318.9		43.13	0.894514	0.340938	0.463113	0.566189
43.584	1290.94		689.257		1336.31		43.584	0.949828	0.301875	0.504279	0.585327
44.038	1294.22		665.647		1378.33		44.038	0.958942	0.263609	0.603617	0.608723
44.492	1287.94		646.771		1407.37		44.492	0.941497	0.233016	0.672262	0.615592
44.946	1253.7		631.623		1420.91		44.946	0.846381	0.208465	0.70427	0.586372
45.4	1201.4		614.636		1406.94		45.4	0.701114	0.180934	0.671253	0.517767
45.854	1160.29		609.396		1382.68		45.854	0.586922	0.172441	0.613908	0.457757
46.308	1152.11		623.236		1383.93		46.308	0.564194	0.194872	0.616851	0.458639
46.762	1179.6		656.01		1429.15		46.762	0.640567	0.24799	0.723754	0.537437
47.216	1212.96		711.999		1485.48		47.216	0.733214	0.338734	0.856939	0.642962
47.67	1247.79		764.241		1543.63		47.67	0.829961	0.423405	0.994402	0.749256
48.124	1255.04		786.217		1569.35		48.124	0.850097	0.459023	1.0552	0.788106
48.578	1281.92		771.154		1582.77		48.578	0.924778	0.434609	1.08692	0.815435
49.032	1327.18		748.081		1559.64		49.032	1.05049	0.397214	1.03224	0.826651
49.486	1353.97		727.354		1536.29		49.486	1.12491	0.363621	0.977033	0.821856
49.94	1347.88		711.695		1507.12		49.94	1.10801	0.338241	0.90809	0.78478
50.394	1312.3		693.405		1503.07		50.394	1.00916	0.308598	0.898499	0.738753
50.848	1250.94		667.345		1523.36		50.848	0.838728	0.266361	0.946482	0.683857
51.302	1203.36		629.347		1528.1		51.302	0.706544	0.204776	0.957683	0.623001
51.756	1174.41		596.787		1531.84		51.756	0.626136	0.152005	0.966534	0.581558
52.21	1170.37		573.887		1541.46		52.21	0.614911	0.11489	0.98927	0.573023
52.664	1171.17		561.042		1511.72		52.664	0.617136	0.0940713	0.918953	0.543387
53.118	1148.84		555.823		1503.81		53.118	0.555108	0.0856126	0.900248	0.513656
53.572	1109.94		564.522		1473.99		53.572	0.447058	0.0997115	0.829759	0.458843
54.026	1069.16		577.514		1456.84		54.026	0.333772	0.120768	0.78922	0.414587
54.48	1069.9		612.778		1432.93		54.48	0.335825	0.177922	0.7327	0.415482
54.934	1054.01		662.875		1435.21		54.934	0.2917	0.259117	0.738078	0.429632
55.388	1038.69		703.869		1489.6		55.388	0.249128	0.325558	0.866669	0.480451
55.842	1065.33		727.206		1550.62		55.842	0.323131	0.363381	1.01093	0.565813
56.296	1129.71		742.455		1577.35		56.296	0.501983	0.388096	1.07411	0.654728
56.75	1198.25		759.33		1583.82		56.75	0.692353	0.415446	1.08941	0.732402
57.204	1249.97		764.033		1581.6		57.204	0.836042	0.423068	1.08417	0.781093
57.658	1296.88		749.731		1564.33		57.658	0.966336	0.399888	1.04333	0.803184
58.112	1320.76		738.895		1519.51		58.112	1.03266	0.382326	0.937381	0.784122
58.566	1319.87		725.848		1470.93		58.566	1.0302	0.36118	0.822539	0.737974
59.02	1293.76		701.729		1425.04		59.02	0.957658	0.322089	0.714038	0.664595
59.474	1267.2		673.807		1405.18		59.474	0.883897	0.276835	0.667095	0.609275
59.928	1271.38		649.137		1419.29		59.928	0.895497	0.236851	0.700449	0.610932
60.382	1268.19		650.101		1412.65		60.382	0.886653	0.238413	0.684747	0.603271
60.836	1226.6		653.708		1395.09		60.836	0.771119	0.244259	0.643243	0.552874
61.29	1210.13		657.29		1401.16		61.29	0.725358	0.250065	0.657593	0.544339
61.744	1198.37		655.848		1401.46		61.744	0.692692	0.247728	0.658293	0.532904
62.198	1163.92		632.839		1417.18		62.198	0.597003	0.210436	0.695463	0.500967
62.652	1141.82		607.238		1432.21		62.652	0.535597	0.168943	0.730993	0.478511
63.106	1125.48		593.738		1452.86		63.106	0.490219	0.147063	0.779799	0.472361
63.56	1117.44		596.689		1466.04		63.56	0.467903	0.151846	0.810965	0.476904
64.014	1122.42		610.135		1466.21		64.014	0.481719	0.173639	0.811381	0.488913
64.468	1128.21		625.509		1466.18		64.468	0.497794	0.198556	0.811305	0.502552
64.922	1144.8		627.501		1480.72		64.922	0.543883	0.201784	0.845674	0.530447
65.376	1151.97		611.557		1477.57		65.376	0.563811	0.175943	0.838236	0.525997
65.83	1147.04		602.589		1473.22		65.83	0.550108	0.161408	0.827934	0.51315
66.284	1129.85		628.472		1455.53		66.284	0.50235	0.203358	0.78613	0.497279
66.738	1115.75		688.323		1414.98		66.738	0.463194	0.300361	0.690272	0.484609
67.192	1152.04		743.21		1396.91		67.192	0.563986	0.389319	0.647553	0.53362
67.646	1228.6		787.903		1375.55		67.646	0.776672	0.461755	0.597035	0.611821
68.1	1313.87		829.645		1348.35		68.1	1.01352	0.529408	0.532745	0.69189
68.554	1360.65		853.104		1294.54		68.554	1.14348	0.567429	0.40552	0.705477
69.008	1370.67		879.773		1259.61		69.008	1.17131	0.610653	0.322962	0.701641
69.462	1339.49		885.938		1251.84		69.462	1.08469	0.620645	0.304596	0.669978
69.916	1299.36		897.405		1286.44		69.916	0.973225	0.63923	0.386392	0.666283
70.37	1240.4		927.07		1335.32		70.37	0.80945	0.68731	0.501946	0.666235
70.824	1224.43		953.942		1386.8		70.824	0.765092	0.730862	0.623629	0.706528
71.278	1237.86		966.195		1406.79		71.278	0.802386	0.750721	0.670905	0.741338
71.732	1248.41		946.035		1401.36		71.732	0.831703	0.718047	0.658052	0.735934
72.186	1283.99		917.659		1374.71		72.186	0.930533	0.672057	0.595069	0.732553
72.64	1322.03		896.426		1350.37		72.64	1.0362	0.637643	0.537515	0.73712
73.094	1347.7		889.3		1313.09		73.094	1.1075	0.626094	0.449392	0.727662
73.548	1348.26		890.747		1269.4		73.548	1.10904	0.628439	0.346099	0.694527
74.002	1341.72		886.703		1240.77		74.002	1.0909	0.621885	0.278414	0.663734
74.456	1344.53		856.482		1252.1		74.456	1.09868	0.572904	0.305206	0.65893
74.91	1346.62		824.849		1280.63		74.91	1.10449	0.521635	0.372648	0.666257
75.364	1342.87		796.245		1303.62		75.364	1.09409	0.475276	0.427002	0.665457
75.818	1311.46		767.49		1324.75		75.818	1.00684	0.428671	0.476957	0.637489
76.272	1278.69		749.487		1364.11		76.272	0.915797	0.399493	0.570009	0.628433
76.726	1255.49		758.411		1380.31		76.726	0.851372	0.413956	0.608288	0.624539
77.18	1225.58		785.007		1376.19		77.18	0.768278	0.457062	0.598563	0.607967
77.634	1218.11		809.684		1365.57		77.634	0.747539	0.497057	0.573459	0.606018
78.088	1221.62		835.116		1364.66		78.088	0.757289	0.538276	0.571305	0.62229
78.542	1234.8		863.076		1334.05		78.542	0.7939	0.583592	0.498939	0.625477
78.996	1285.41		891.578		1306.97		78.996	0.934483	0.629786	0.434929	0.666399
79.45	1322.13		913.742		1294.1		79.45	1.03647	0.665708	0.404487	0.702221
79.904	1326.88		930.519		1305.28		79.904	1.04966	0.6929	0.43091	0.724491
80.358	1318.99		928.712		1335.97		80.358	1.02776	0.689971	0.503485	0.740404
80.812	1322.41		895.171		1356.58		80.812	1.03725	0.635609	0.552208	0.741688
81.266	1313.02		866.948		1351.52		81.266	1.01116	0.589867	0.540241	0.713756
81.72	1308.54		859.813		1329.82		81.72	0.998717	0.578303	0.488936	0.688652
82.174	1296.58		872.599		1320.34		82.174	0.965508	0.599026	0.466527	0.67702
82.628	1261.97		891.885		1312.58		82.628	0.869364	0.630284	0.448175	0.649274
83.082	1246.47		890.544		1323.22		83.082	0.826306	0.62811	0.473338	0.642585
83.536	1255.45		868.876		1324.76		83.536	0.851242	0.592992	0.476967	0.6404
83.99	1258.56		842.669		1363.38		83.99	0.859883	0.550517	0.568286	0.659562
84.444	1256.95		820.41		1399.99		84.444	0.855414	0.514441	0.65483	0.674895
84.898	1274.25		814.467		1432.27		84.898	0.903478	0.504809	0.731139	0.713142
85.352	1282.8		830.505		1439.59		85.352	0.927211	0.530802	0.748433	0.735482
85.806	1298.83		844.754		1415.54		85.806	0.971756	0.553896	0.691579	0.739077
86.26	1329.97		842.625		1386.85		86.26	1.05826	0.550446	0.623752	0.744154
86.714	1314.3		832.638		1339.51		86.714	1.01472	0.534259	0.511844	0.686941
87.168	1326.34		814.225		1309.22		87.168	1.04816	0.504417	0.440234	0.664271
87.622	1316.45		810.154		1299.47		87.622	1.02069	0.497818	0.417194	0.645233
88.076	1275.84		828.804		1280.24		88.076	0.907878	0.528045	0.37173	0.602551
88.53	1269.55		850.226		1256.72		88.53	0.890428	0.562765	0.316123	0.589772
88.984	1266.13		845.946		1230.58		88.984	0.880931	0.555828	0.254333	0.563697
89.438	1263.11		801.887		1251.53		89.438	0.872519	0.48442	0.303844	0.553594
89.892	1282.24		763.11		1271.63		89.892	0.925678	0.421572	0.351364	0.566205
90.346	1336.12		740.2		1299.78		90.346	1.07534	0.384441	0.41791	0.625898
90.8	1393.24		755.574		1331.03		90.8	1.234	0.409358	0.491806	0.711721
91.254	1409.87		797.445		1360.98		91.254	1.28021	0.47722	0.562596	0.773341
91.708	1394.01		841.897		1395.84		91.708	1.23613	0.549266	0.645014	0.810136
92.162	1383.94		876.524		1410.28		92.162	1.20818	0.605387	0.679137	0.830901
92.616	1381.7		899.622		1426.41		92.616	1.20195	0.642823	0.717279	0.854017
93.07	1349.46		910.532		1453.15		93.07	1.11238	0.660506	0.780499	0.851128
93.524	1318.62		891.328		1483.83		93.524	1.02672	0.629381	0.853014	0.836372
93.978	1305.65		877.416		1530.57		93.978	0.990686	0.606833	0.963525	0.853681
94.432	1293.35		852.67		1547.69		94.432	0.956528	0.566726	1.004	0.842417
94.886	1274.59		825.811		1559.52		94.886	0.904408	0.523194	1.03196	0.819853
95.34	1246.79		809.725		1557.66		95.34	0.827194	0.497123	1.02757	0.783962
95.794	1231.57		823.138		1554.97		95.794	0.784928	0.518862	1.0212	0.774996
96.248	1254.75		844.179		1550.4		96.248	0.8493	0.552964	1.0104	0.804222
96.702	1270.73		853.431		1538.53		96.702	0.893708	0.567959	0.982338	0.814669
97.156	1290.96		843.339		1539.93		97.156	0.949886	0.551603	0.985652	0.829047
97.61	1314.89		839.786		1533.2		97.61	1.01636	0.545844	0.96974	0.843983
98.064	1332.11		823.094		1504.78		98.064	1.06419	0.518791	0.902558	0.828513
98.518	1366.55		808.393		1491.32		98.518	1.15985	0.494964	0.870723	0.841847
98.972	1403.86		815.737		1501.87		98.972	1.2635	0.506867	0.895662	0.888676
99.426	1441.47		829.019		1494.19		99.426	1.36798	0.528394	0.877508	0.924628
99.88	1439.67		840.083		1493.27		99.88	1.36298	0.546326	0.87535	0.928217
100.334	1455.75		837.036		1513.47		100.334	1.40764	0.541387	0.923095	0.957375
100.788	1492.93		822.626		1512.84		100.788	1.51092	0.518032	0.9216	0.983518
101.242	1507.78		827.284		1498.5		101.242	1.55216	0.525582	0.887704	0.988483
101.696	1498.57		834.729		1478.32		101.696	1.52657	0.537648	0.839995	0.968071
102.15	1470.37		836.308		1457.37		102.15	1.44824	0.540207	0.790478	0.92631
102.604	1451.5		854.533		1463.7		102.604	1.39583	0.569746	0.805428	0.923668
103.058	1460.45		856.441		1483.67		103.058	1.42071	0.572838	0.85265	0.948732
103.512	1482.55		852.848		1492.43		103.512	1.48208	0.567015	0.873359	0.97415
103.966	1528.66		852.467		1485.25		103.966	1.61016	0.566397	0.856383	1.01098
104.42	1560.69		861.002		1439.41		104.42	1.69914	0.58023	0.748009	1.00913
104.874	1569.86		892.051		1407.64		104.874	1.72461	0.630553	0.672913	1.00936
105.328	1552.99		910.203		1412.98		105.328	1.67776	0.659972	0.685534	1.00776
105.782	1515.49		902.349		1425.5		105.782	1.57359	0.647243	0.715137	0.978656
106.236	1475.85		885.238		1434.4		106.236	1.46348	0.619511	0.73617	0.93972
106.69	1442.49		862.123		1422.39		106.69	1.37082	0.582047	0.70778	0.886881
107.144	1414.23		843.571		1422.07		107.144	1.29229	0.551979	0.707028	0.850434
107.598	1397.97		827.626		1428.7		107.598	1.24714	0.526136	0.722697	0.831991
108.052	1372.5		815.557		1430.04		108.052	1.17638	0.506575	0.725861	0.802939
108.506	1361.24		808.906		1446.78		108.506	1.1451	0.495796	0.765428	0.802108
108.96	1347.76		802.792		1456.23		108.96	1.10767	0.485887	0.787773	0.793777
109.414	1350.96		819.942		1452.9		109.414	1.11655	0.513682	0.77991	0.80338
109.868	1341.45		844.62		1452.58		109.868	1.09014	0.553679	0.779156	0.807658
110.322	1326.41		865.778		1437.78		110.322	1.04835	0.587971	0.744156	0.793493
110.776	1316.19		873.706		1456.09		110.776	1.01996	0.60082	0.787454	0.802745
111.23	1300.98		870.013		1453.15		111.23	0.977736	0.594835	0.780506	0.784359
111.684	1308.24		862.387		1442.74		111.684	0.997894	0.582475	0.755889	0.778753
112.138	1328.79		867.991		1408.93		112.138	1.05497	0.591558	0.67595	0.774161
112.592	1349.09		886.096		1385.01		112.592	1.11137	0.620901	0.619397	0.783889
113.046	1367.82		885.737		1364.35		113.046	1.16338	0.620319	0.570572	0.784755
113.5	1402.79		872.471		1350.08		113.5	1.26052	0.598818	0.536839	0.798728
113.954	1412.83		850.698		1352.45		113.954	1.28841	0.56353	0.542435	0.798126
114.408	1400.62		838.519		1349.41		114.408	1.25451	0.543791	0.535258	0.777851
114.862	1364.26		831.113		1368.35		114.862	1.15349	0.531788	0.580019	0.755099
115.316	1307.49		824.1		1396.8		115.316	0.995811	0.520421	0.647272	0.721168
115.77	1253.28		816.27		1429.59		115.77	0.845208	0.507731	0.724804	0.692581
116.224	1223.06		822.516		1444.17		116.224	0.761281	0.517854	0.759258	0.679464
116.678	1225.3		838.115		1428.98		116.678	0.767506	0.543136	0.723355	0.677999
117.132	1217.91		862.993		1446.56		117.132	0.746983	0.583457	0.764905	0.698449
117.586	1223.69		875.984		1433.44		117.586	0.763042	0.604512	0.733896	0.700483
118.04	1219.66		878.434		1387.21		118.04	0.751822	0.608483	0.624619	0.661642
118.494	1174.85		888.849		1376.17		118.494	0.62735	0.625363	0.598518	0.617077
118.948	1143.84		895.721		1364.88		118.948	0.541225	0.636501	0.571809	0.583178
119.402	1135.53		910.16		1346.57		119.402	0.518125	0.659903	0.52853	0.568852
119.856	1139.73		932.781		1322.88		119.856	0.529808	0.696566	0.472539	0.566304
120.31	1132.06		919.209		1319.15		120.31	0.508492	0.674569	0.463709	0.548923
120.764	1127.04		899.685		1346.5		120.764	0.494544	0.642925	0.528366	0.555279
121.218	1112.78		876.287		1384.36		121.218	0.454944	0.605003	0.617882	0.559276
121.672	1122.38		849.433		1420.7		121.672	0.481622	0.56148	0.703775	0.582292
122.126	1131.43		814.69		1436.35		122.126	0.506753	0.50517	0.740785	0.584236
122.58	1167.57		801.235		1449.33		122.58	0.607142	0.483363	0.77147	0.620658
123.034	1211.05		804.03		1444.49		123.034	0.727925	0.487893	0.760019	0.658612
123.488	1237.81		812.638		1407.53		123.488	0.802247	0.501844	0.672643	0.658912
123.942	1227.08		826.893		1379.85		123.942	0.772444	0.524948	0.607206	0.634866
124.396	1220.57		846.489		1366.45		124.396	0.754369	0.556708	0.575522	0.628867
124.85	1202.87		874.82		1382.88		124.85	0.705186	0.602626	0.614369	0.640727
125.304	1201.48		915.456		1399.52		125.304	0.701331	0.668486	0.6537	0.674506
125.758	1226.25		950.904		1408.81		125.758	0.770147	0.725938	0.675674	0.72392
126.212	1287.87		955.172		1411.32		126.212	0.941292	0.732856	0.68161	0.785252
126.666	1366.08		941.373		1408.16		126.666	1.15856	0.710491	0.674128	0.847725
127.12	1415.28		900.57		1406.23		127.12	1.29523	0.64436	0.669565	0.869719
127.574	1405.81		849.999		1418.72		127.574	1.26893	0.562397	0.699111	0.843478
128.028	1342.1		792.668		1428.6		128.028	1.09194	0.469478	0.722461	0.761292
128.482	1279.49		769.287		1445.97		128.482	0.918025	0.431583	0.763532	0.70438
128.936	1242.32		766.31		1459.38		128.936	0.814764	0.426759	0.79522	0.678914
129.39	1215.61		782.099		1447.85		129.39	0.740589	0.452348	0.767976	0.653638
129.844	1221.46		765.692		1438.37		129.844	0.756844	0.425757	0.745563	0.642721
130.298	1252.78		731.146		1409.97		130.298	0.843842	0.369767	0.678409	0.630672
130.752	1246.71		693.171		1356.42		130.752	0.826964	0.308219	0.551823	0.562335
131.206	1220.73		687.822		1292.64		131.206	0.754806	0.299549	0.401043	0.485133
131.66	1217.84		693.328		1245.06		131.66	0.746769	0.308473	0.28856	0.447934
132.114	1229.19		689.3		1189.34		132.114	0.778314	0.301945	0.156823	0.41236
132.568	1260.13		656.914		1155.32		132.568	0.864242	0.249455	0.0764137	0.396704
133.022	1301.61		639.146		1128.77		133.022	0.979458	0.220658	0.0136359	0.404584
133.476	1314.12		634.737		1112.5		133.476	1.01421	0.213512	0	0.409241
133.93	1290.56		639.886		1085.35		133.93	0.948772	0.221857	0	0.39021
134.384	1272.53		648.858		1058.81		134.384	0.8987	0.236399	0	0.378366
134.838	1261.7		634.39		1037.99		134.838	0.868611	0.21295	0	0.36052
135.292	1253.81		612.754		1031.33		135.292	0.8467	0.177883	0	0.341528
135.746	1221.6		572.79		1053.27		135.746	0.757231	0.113112	0	0.290114
136.2	1202.82		540.325		1089.44		136.2	0.705064	0.0604943	0	0.255186
136.654	1200.25		527.678		1111.58		136.654	0.697908	0.0399968	0	0.245968
137.108	1190.89		534.203		1141.88		137.108	0.671922	0.0505721	0.0446241	0.255706
137.562	1178.68		555.14		1166.04		137.562	0.638014	0.0845057	0.101747	0.274756
138.016	1154.62		568.403		1185.16		138.016	0.571178	0.106002	0.146946	0.274708
138.47	1136.98		585.439		1182.95		138.47	0.522161	0.133613	0.141735	0.265836
138.924	1150.26		617.849		1151.54		138.924	0.559044	0.186141	0.0674704	0.270885
139.378	1167.43		656.008		1114.81		139.378	0.60675	0.247987	0	0.284912
139.832	1194.81		684.768		1076.82		139.832	0.682792	0.2946	0	0.325797
140.286	1229.12		715.054		1034.04		140.286	0.778125	0.343686	0	0.373937
140.74	1234.34		734.883		1000.83		140.74	0.792619	0.375823	0	0.389481
141.194	1234.78		753.771		968.632		141.194	0.793842	0.406436	0	0.400093
141.648	1219.58		751.308		942.356		141.648	0.751622	0.402444	0	0.384689
142.102	1176.37		739.215		934.962		142.102	0.631583	0.382844	0	0.338143
142.556	1139.48		740.731		964.586		142.556	0.529117	0.385301	0	0.304806
143.01	1084.43		730.788		1003.17		143.01	0.376183	0.369186	0	0.248457
143.464	1041.49		707.154		1038.59		143.464	0.256914	0.330882	0	0.195932
143.918	1029.11		693.993		1090.83		143.918	0.222525	0.309551	0	0.177359
144.372	1041.39		702.4		1119.53		144.372	0.25665	0.323177	0	0.193276
144.826	1038.36		731.903		1102.44		144.826	0.248208	0.370994	0	0.206401
145.28	1022.6		767.208		1057.68		145.28	0.204447	0.428214	0	0.210887
145.734	985.259		815.679		1032.72		145.734	0.100719	0.506773	0	0.202498
146.188	952.931		856.566		1026.81		146.188	0.0109194	0.573041	0	0.194653
146.642	907.355		875.27		1041.96		146.642	0	0.603355	0	0.201118
147.096	855.176		871.262		1067.7		147.096	0	0.596859	0	0.198953
147.55	838.021		842.37		1069.85		147.55	0	0.550032	0	0.183344
148.004	811.25		809.595		1083.72		148.004	0	0.496912	0	0.165637
148.458	773.103		795.264		1088.25		148.458	0	0.473686	0	0.157895
148.912	729.719		783.956		1094.12		148.912	0	0.455358	0	0.151786
149.366	683.661		779.505		1070.23		149.366	0	0.448144	0	0.149381
149.82	640.241		780.683		1047.92		149.82	0	0.450053	0	0.150018
150.274	622.237		764.753		1039.29		150.274	0	0.424235	0	0.141412
150.728	621.315		762.215		1069.8		150.728	0	0.420122	0	0.140041
151.182	637.201		773.831		1108.78		151.182	0	0.438948	0	0.146316
151.636	631.551		777.157		1148.19		151.636	0	0.444339	0.0595603	0.167966
152.09	612.376		783.955		1160.87		152.09	0	0.455357	0.0895154	0.181624
152.544	551.616		754.987		1143.1		152.544	0	0.408407	0.0475154	0.151974
152.998	484.291		733.32		1119.02		152.998	0	0.37329	0	0.12443
153.452	431.09		710.506		1102.22		153.452	0	0.336314	0	0.112105
153.906	411.12		678.285		1084.57		153.906	0	0.284092	0	0.0946975
154.36	428.524		646.24		1078.52		154.36	0	0.232156	0	0.0773852
154.814	449.232		615.003		1067.74		154.814	0	0.181528	0	0.0605095
155.268	437.907		603.29		1067.84		155.268	0	0.162545	0	0.0541815
155.722	400.33		598.578		1044.76		155.722	0	0.154908	0	0.0516359
156.176	374.631		598.369		1007.88		156.176	0	0.154569	0	0.051523
156.63	373.364		603.006		963.865		156.63	0	0.162084	0	0.0540281
157.084	367.503		605.008		952.658		157.084	0	0.165329	0	0.0551097
157.538	376.712		601.636		970.08		157.538	0	0.159864	0	0.053288
157.992	396.354		593.471		984.569		157.992	0	0.14663	0	0.0488768
158.446	417.252		595.784		984.843		158.446	0	0.150379	0	0.0501264
158.9	424.76		604.211		985.597		158.9	0	0.164037	0	0.0546791
159.354	437.563		610.226		1003.81		159.354	0	0.173786	0	0.0579287
159.808	434.341		612.837		1028.27		159.808	0	0.178018	0	0.0593393
160.262	421.72		599.933		1046.55		160.262	0	0.157104	0	0.0523679
160.716	411.431		576.969		1064.55		160.716	0	0.119885	0	0.0399616
161.17	401.754		558.391		1079.34		161.17	0	0.0897747	0	0.0299249
161.624	404.69		547.991		1110.26		161.624	0	0.072919	0	0.0243063
162.078	405.974		544.082		1146.31		162.078	0	0.0665835	0.0551064	0.0405633
162.532	397.29		547.644		1161.79		162.532	0	0.0723566	0.0917069	0.0546878
162.986	374.473		533.154		1154.07		162.986	0	0.048872	0.073461	0.0407777
163.44	355.639		537.484		1143.76		163.44	0	0.0558898	0.049078	0.0349893
163.894	338.235		546.761		1126.57		163.894	0	0.0709254	0.00844444	0.0264566
164.348	316.592		554.55		1135.52		164.348	0	0.0835494	0.0295863	0.0377119
164.802	302.714		564.927		1158.28		164.802	0	0.100368	0.0834137	0.0612605
165.256	293.051		560.718		1192.29		165.256	0	0.0935462	0.163804	0.0857833
165.71	290.004		549.27		1231.63		165.71	0	0.0749919	0.256818	0.110603
166.164	274.798		533.249		1257.06		166.164	0	0.0490259	0.316917	0.121981
166.618	265.251		530.143		1262.6		166.618	0	0.0439919	0.330033	0.124675
167.072	253.184		540.398		1248.75		167.072	0	0.0606126	0.297277	0.119296
167.526	233.293		542.93		1209.95		167.526	0	0.0647164	0.205546	0.0900875
167.98	212.401		539.096		1177.37		167.98	0	0.0585024	0.128534	0.0623456
168.434	193.153		537.475		1139.68		168.434	0	0.0558752	0.0394232	0.0317661
168.888	169.467		558.938		1099.58		168.888	0	0.0906613	0	0.0302204
169.342	145.156		593.19		1099.45		169.342	0	0.146175	0	0.048725
169.796	115.019		611.757		1108.86		169.796	0	0.176267	0	0.0587558
170.25	95.653		598.713		1100.4		170.25	0	0.155126	0	0.0517088
170.704	86.669		579.44		1087.28		170.704	0	0.12389	0	0.0412966
171.158	83.573		565.189		1071.23		171.158	0	0.100793	0	0.0335975
171.612	92.609		561.368		1055.68		171.612	0	0.0945997	0	0.0315332
172.066	101.666		565.687		1051.9		172.066	0	0.1016	0	0.0338666
172.52	114.033		580.177		1067.6		172.52	0	0.125084	0	0.0416948
172.974	122.448		577.113		1087.61		172.974	0	0.120118	0	0.0400394
173.428	140.903		565.774		1136.18		173.428	0	0.101741	0.0311631	0.0443013
173.882	164.346		555.723		1176.87		173.882	0	0.0854506	0.12735	0.0709335
174.336	183.422		547.023		1180.89		174.336	0	0.0713501	0.136868	0.0694059
174.79	199.495		545.906		1183.92		174.79	0	0.0695397	0.144021	0.071187
175.244	209.12		538.262		1176.94		175.244	0	0.0571507	0.127511	0.0615538
175.698	235.131		522.729		1184.85		175.698	0	0.0319757	0.14622	0.0593985
176.152	261.386		503.661		1199.85		176.152	0	0.00107131	0.181676	0.0609158
176.606	278.758		495.971		1213.78		176.606	0	0	0.214608	0.0715359
177.06	290.199		488.387		1213.92		177.06	0	0	0.214936	0.0716454
177.514	299.792		487.731		1198.55		177.514	0	0	0.178608	0.0595359
177.968	300.673		478.5		1186.27		177.968	0	0	0.14957	0.0498566
178.422	302.161		461.714		1178.52		178.422	0	0	0.131241	0.043747
178.876	301.453		451.49		1162.74		178.876	0	0	0.0939456	0.0313152
179.33	306.24		455.506		1136.18		179.33	0	0	0.0311537	0.0103846
179.784	306.223		477.747		1112.81		179.784	0	0	0	0
180.238	307.392		496.626		1093.09		180.238	0	0	0	0
180.692	297.831		519.839		1060.98		180.692	0	0.0272917	0	0.00909724
181.146	295.689		529.871		1048.92		181.146	0	0.0435511	0	0.014517
181.6	279.793		520.565		1041.29		181.6	0	0.0284684	0	0.00948947
182.054	260.373		503.237		1026.41		182.054	0	0.000384117	0	0.000128039
182.508	235.963		483.23		1004.84		182.508	0	0	0	0
182.962	218.286		456.102		1003.37		182.962	0	0	0	0
183.416	205.01		427.597		1018		183.416	0	0	0	0
183.87	193.257		409.597		1027.6		183.87	0	0	0	0
184.324	182.862		414.001		1018.27		184.324	0	0	0	0
184.778	170.507		448.695		1026.87		184.778	0	0	0	0
185.232	153.334		482.626		1038.62		185.232	0	0	0	0
185.686	127.237		506.391		1031.59		185.686	0	0.00549595	0	0.00183198
186.14	110.088		512.389		1015.68		186.14	0	0.0152172	0	0.00507239
186.594	98.46		521.02		991.921		186.594	0	0.0292058	0	0.00973528
187.048	95.448		531.323		967.141		187.048	0	0.0459044	0	0.0153015
187.502	93.123		550.952		945.078		187.502	0	0.077718	0	0.025906
187.956	92.579		572.039		918.447		187.956	0	0.111895	0	0.0372982
188.41	81.322		582.11		916.246		188.41	0	0.128217	0	0.0427391
188.864	67.627		596.09		919.377		188.864	0	0.150875	0	0.0502917
189.318	62.12		596.57		902.091		189.318	0	0.151653	0	0.0505511
189.772	56.911		584.931		857.011		189.772	0	0.132789	0	0.0442631
190.226	54.43		581.114		789.897		190.226	0	0.126603	0	0.042201
190.68	45.14		605.136		703.059		190.68	0	0.165536	0	0.0551788
191.134	39.536		634.804		613.142		191.134	0	0.213621	0	0.0712069
191.588	34.757		643.825		544.469		191.588	0	0.228241	0	0.0760805
192.042	27.648		654.671		482.811		192.042	0	0.24582	0	0.08194
192.496	23.996		667.637		439.869		192.496	0	0.266835	0	0.0889449
192.95	25.273		676.982		407.126		192.95	0	0.281981	0	0.0939935
193.404	21.426		666.733		371.977		193.404	0	0.26537	0	0.0884565
193.858	20.247		646.839		321.594		193.858	0	0.233126	0	0.0777088
194.312	22.048		625.081		286.193		194.312	0	0.197862	0	0.0659541
194.766	24.445		591.006		273.256		194.766	0	0.142635	0	0.0475451
195.22	21.463		558.701		260.595		195.22	0	0.0902771	0	0.0300924
195.674	21.163		546.338		239.978		195.674	0	0.0702399	0	0.0234133
196.128	21.873		563.121		222.494		196.128	0	0.0974408	0	0.0324803
196.582	20.696		579.109		224.652		196.582	0	0.123353	0	0.0411178
197.036	21.301		576.638		235.628		197.036	0	0.119348	0	0.0397828
197.49	22.986		555.109		251.632		197.49	0	0.0844554	0	0.0281518
197.944	24.007		538.425		261.416		197.944	0	0.0574149	0	0.0191383
198.398	22.886		516.128		253.845		198.398	0	0.0212771	0	0.00709238
198.852	19.949		490.404		237.121		198.852	0	0	0	0
199.306	20.604		464.435		215.689		199.306	0	0	0	0
199.76	20.881		448.031		188.212		199.76	0	0	0	0
200.214	19.242		427.132		172.256		200.214	0	0	0	0
200.668	19.881		411.425		155.564		200.668	0	0	0	0
201.122	21.308		395.289		152.395		201.122	0	0	0	0
201.576	22.162		374.175		147.488		201.576	0	0	0	0
202.03	20.105		358.406		151.302		202.03	0	0	0	0
202.484	21.208		362.68		158.508		202.484	0	0	0	0
202.938	23.08		393.261		162.006		202.938	0	0	0	0
203.392	21.442		423.093		168.844		203.392	0	0	0	0
203.846	21.852		435.092		172.167		203.846	0	0	0	0
204.3	22.287		452.2		170.805		204.3	0	0	0	0
204.754	21.474		476.956		168.558		204.754	0	0	0	0
205.208	19.883		482.255		146.677		205.208	0	0	0	0
205.662	19.963		473.944		118.548		205.662	0	0	0	0
206.116	19.201		451.229		90.893		206.116	0	0	0	0
206.57	20.025		432.257		76.852		206.57	0	0	0	0
207.024	23.694		429.936		71.999		207.024	0	0	0	0
207.478	23.239		445.834		75.103		207.478	0	0	0	0
207.932	21.937		461.957		71.601		207.932	0	0	0	0
208.386	20.838		457.198		69.382		208.386	0	0	0	0
208.84	21.278		468.598		67.764		208.84	0	0	0	0
209.294	20.898		465.657		73.448		209.294	0	0	0	0
209.748	21.207		459.845		78.343		209.748	0	0	0	0
210.202	21.482		449.261		81.656		210.202	0	0	0	0
210.656	21.333		450.635		80.195		210.656	0	0	0	0
211.11	20.684		471.865		80.191		211.11	0	0	0	0
211.564	21.187		484.119		81.908		211.564	0	0	0	0
212.018	19.84		483.909		79.398		212.018	0	0	0	0
212.472	20.095		472.639		71.544		212.472	0	0	0	0
212.926	18.421		474.072		65.444		212.926	0	0	0	0
213.38	22.304		490.543		52.923		213.38	0	0	0	0
213.834	21.881		517.003		42.7		213.834	0	0.0226953	0	0.0075651
214.288	19.455		535.233		37.101		214.288	0	0.0522415	0	0.0174138
214.742	20.595		514.383		36.007		214.742	0	0.0184489	0	0.00614965

## Sheet: Pax7-e2
sections-Sox2-Pax7-HH5
Pax7 expression
position	section	average of	section	average of	section	average of	section	average of	section	average of	section	average of	section	average of	section	average of	position	section	section	section	section	section	section	section	section	average
	1right		1left		2right		2left		3right		3left		4right		5left			1right	1left	2right	2left	3right	3left	4right	5left
0	319.857	background	372.781	background	346.99	background	297.972	background	334.144	background	388.407	background	521.332	background	370.629	background	0	0	0.102873	0.179412	0.0374455	0.00409909	0	0.137295	0.0202974	0.0601777
0.454	330.236	329	373.095	309	355.774	213.4	300.713	253	352.363	331	376.86	396	512.319	392	361.312	355	0.454	0.00155668	0.103379	0.191209	0.0397277	0.0278527	0	0.127727	0.0081974	0.0624562
0.908	338		382.676		368.633		316.406		363.147		357.884		483.364		355.366		0.908	0.011335	0.118832	0.208478	0.0527943	0.0419126	0	0.0969894	0.000475325	0.0663522
1.362	335.115	reference area	433.105	reference area	367.289	reference area	317.223	reference area	363.021	reference area	332.512	reference area	463.799	reference area	355.907	reference area	1.362	0.00770151	0.200169	0.206673	0.0534746	0.0417484	0	0.0762197	0.00117792	0.0733956
1.816	353.773	1123	467.1	929	366.99	958	330.758	1454	360.46	1098	328.323	1641	429.315	1334	351.086	1125	1.816	0.0312003	0.255	0.206272	0.0647444	0.0384094	0	0.0396125	0	0.0794048
2.27	373.919		495.968		351.39		332.691		349.342		350.523		414.195		334.478		2.27	0.056573	0.301561	0.185321	0.0663539	0.023914	0	0.0235616	0	0.0821606
2.724	383.329		531.067		314.053		333.145		359.538		361.389		437.54		331.674		2.724	0.0684244	0.358173	0.135177	0.0667319	0.0372073	0	0.0483439	0	0.0892572
3.178	370.92		571.702		278.399		336.644		379.142		362.23		440.667		329.281		3.178	0.052796	0.423713	0.0872938	0.0696453	0.0627666	0	0.0516635	0	0.0934848
3.632	359.325		583.251		252.687		346.013		386.913		373.995		424.069		338.02		3.632	0.0381927	0.44234	0.0527626	0.0774463	0.0728983	0	0.0340435	0	0.0897105
4.086	359.129		568.602		228.455		341.649		384.831		369.654		415.37		350.646		4.086	0.0379458	0.418713	0.0202189	0.0738127	0.0701838	0	0.0248089	0	0.0807104
4.54	371.597		554.532		212.391		339.458		400.491		377.774		424.166		363.507		4.54	0.0536486	0.396019	0	0.0719883	0.090601	0	0.0341465	0.0110481	0.0821815
4.994	378.25		515.982		221.641		328.332		391.885		391.12		422.665		364.861		4.994	0.0620277	0.333842	0.0110677	0.0627244	0.0793807	0	0.0325531	0.0128065	0.0743003
5.448	370.67		502.576		220.983		316.182		373.134		401.355		430.316		357.883		5.448	0.0524811	0.312219	0.010184	0.0526078	0.0549335	0.0043012	0.0406752	0.00374416	0.0663933
5.902	364.751		480.712		225.192		317.168		363.537		428.531		442.004		356.722		5.902	0.0450264	0.276955	0.0158367	0.0534288	0.0424211	0.0261293	0.0530828	0.00223636	0.0643895
6.356	359.32		463.61		230.553		323.603		343.189		470.982		439.718		361.593		6.356	0.0381864	0.249371	0.0230365	0.0587868	0.0158918	0.0602265	0.0506561	0.00856234	0.0630897
6.81	394.07		454.247		241.683		310.612		316.598		510.075		431.376		357.398		6.81	0.0819521	0.234269	0.0379842	0.04797	0	0.0916265	0.0418004	0.00311429	0.0673396
7.264	400.054		430.914		251.052		293.28		297.806		523.974		433.819		352.172		7.264	0.0894887	0.196635	0.0505667	0.0335387	0	0.10279	0.0443938	0	0.0646767
7.718	394.58		425.897		253.984		276.848		299.66		550.732		425.317		346.236		7.718	0.0825945	0.188544	0.0545044	0.0198568	0	0.124283	0.0353684	0	0.0631438
8.172	388.201		430.098		255.974		292.648		304.19		566.809		417.709		337.79		8.172	0.0745605	0.195319	0.057177	0.0330125	0	0.137196	0.0272919	0	0.0655697
8.626	386.255		430.727		271.146		282.755		316.668		556.654		388.214		330.021		8.626	0.0721096	0.196334	0.077553	0.0247752	0	0.129039	0	0	0.0624764
9.08	412.416		440.433		272.507		268.4		339.246		505.652		402.631		324.693		9.08	0.105058	0.211989	0.0793809	0.0128226	0.010751	0.0880739	0.0112856	0	0.0649201
9.534	420.447		453.431		272.079		270.524		349.897		479.837		423.453		322.272		9.534	0.115173	0.232953	0.0788061	0.0145912	0.0246375	0.067339	0.0333896	0	0.0708611
9.988	432.057		465.132		287.301		268.877		350.222		475.259		445.849		307.432		9.988	0.129795	0.251826	0.0992493	0.0132198	0.0250613	0.0636618	0.0571645	0	0.0799972
10.442	446.508		457.523		326.12		271.919		331.411		455.897		455.737		304.47		10.442	0.147995	0.239553	0.151383	0.0157527	0.000535854	0.04811	0.0676614	0	0.0838739
10.896	490.802		460.707		366.399		264.352		309.953		436.835		456.156		322.018		10.896	0.203781	0.244689	0.205478	0.00945212	0	0.0327992	0.0681062	0	0.0955381
11.35	512.279		486.39		399.738		260.52		297.647		442.933		467.265		344.762		11.35	0.23083	0.286113	0.250252	0.00626145	0	0.0376972	0.0798992	0	0.111382
11.804	493.516		491.173		419.05		268.278		296.921		433.642		489.039		356.924		11.804	0.207199	0.293827	0.276189	0.0127211	0	0.0302345	0.103014	0.0024987	0.11571
12.258	470.141		484.94		421.615		278.59		299.788		423.114		522.705		351.763		12.258	0.177759	0.283774	0.279633	0.0213072	0	0.0217783	0.138753	0	0.115376
12.712	452.121		491.409		410.783		301.209		318.209		421.236		577.209		341.746		12.712	0.155064	0.294208	0.265086	0.0401407	0	0.0202699	0.196613	0	0.121423
13.166	431.07		478.803		394.616		335.322		344.024		414.625		589.974		335.496		13.166	0.128552	0.273876	0.243374	0.0685445	0.0169804	0.0149598	0.210163	0	0.119556
13.62	419.67		489.77		380.603		378.061		367.644		404.554		580.609		328.087		13.62	0.114194	0.291565	0.224554	0.104131	0.0477757	0.00687068	0.200222	0	0.123664
14.074	406.965		509.362		385.525		406.516		378.984		412.582		572.724		315.637		14.074	0.0981927	0.323165	0.231164	0.127823	0.0625606	0.0133189	0.191851	0	0.131009
14.528	381.927		505.757		361.924		419.887		374.497		420.939		551.177		314.286		14.528	0.0666587	0.31735	0.199468	0.138957	0.0567106	0.0200313	0.168978	0	0.121019
14.982	378.048		481.479		313.712		428.92		354.929		412.896		508.034		325.979		14.982	0.0617733	0.278192	0.134719	0.146478	0.0311982	0.0135711	0.123178	0	0.0986388
15.436	378.97		456.014		296.24		432.495		349.871		383.36		462.918		333.661		15.436	0.0629345	0.237119	0.111254	0.149455	0.0246037	0	0.0752845	0	0.0825814
15.89	368.13		449.091		295.59		420.752		340.017		370.839		445.885		325.115		15.89	0.0492821	0.225953	0.110381	0.139677	0.0117562	0	0.0572028	0	0.0742816
16.344	366.494		444.577		282.608		415.326		327.197		357.626		423.865		336.974		16.344	0.0472217	0.218673	0.0929465	0.135159	0	0	0.033827	0	0.0659783
16.798	357.049		435.292		289.958		406.746		321.854		359.214		405.228		347.609		16.798	0.0353262	0.203697	0.102818	0.128015	0	0	0.0140425	0	0.0604873
17.252	337.874		443.679		294.254		387.289		327.609		368.265		406		370.891		17.252	0.0111763	0.217224	0.108587	0.111814	0	0	0.014862	0.0206377	0.0605377
17.706	306.771		432.276		278.665		358.229		338.422		360.102		395.625		372.603		17.706	0	0.198832	0.0876511	0.0876178	0.00967666	0	0.0038482	0.022861	0.0513109
18.16	295.543		425.235		280.398		327.106		361.089		345.165		396.117		351.48		18.16	0	0.187476	0.0899785	0.0617036	0.0392295	0	0.00437049	0	0.0478447
18.614	299.498		404.947		264.119		304.648		381.72		336.958		410.172		347.823		18.614	0	0.154753	0.0681158	0.0430042	0.0661278	0	0.0192909	0	0.0439115
19.068	278.955		394.255		244.708		297.112		386.185		334.47		452.954		364.406		19.068	0	0.137508	0.0420467	0.0367294	0.0719492	0	0.064707	0.0122156	0.0456445
19.522	282.876		401.57		253.042		300.379		389.493		339.667		485.322		363.617		19.522	0	0.149306	0.0532393	0.0394496	0.0762621	0	0.0990679	0.0111909	0.0535645
19.976	307.181		431.841		264.543		292.559		388.339		349.792		532.351		358.084		19.976	0	0.198131	0.0686852	0.0329384	0.0747575	0	0.148993	0.00400519	0.0659387
20.43	330.294		445.813		252.989		287.342		406.72		364.707		575.314		370.859		20.43	0.00162972	0.220666	0.0531681	0.0285945	0.0987223	0	0.194601	0.0205961	0.0772472
20.884	344.472		449.663		250.762		286.171		421.803		390.089		610.301		399.011		20.884	0.0194861	0.226876	0.0501773	0.0276195	0.118387	0	0.231742	0.0571571	0.0914306
21.338	338.459		457.268		244.231		291.617		443.05		399.419		634.107		424.56		21.338	0.0119131	0.239142	0.0414061	0.032154	0.146089	0.00274618	0.257014	0.0903377	0.1026
21.792	347.332		466.971		244.958		310.192		443.207		396.776		716.086		435.956		21.792	0.0230882	0.254792	0.0423825	0.0476203	0.146293	0.000623293	0.34404	0.105138	0.120497
22.246	350.078		481.06		256.152		328.038		425.922		401.501		813.266		447.656		22.246	0.0265466	0.277516	0.0574161	0.0624796	0.123757	0.00441847	0.447204	0.120332	0.139959
22.7	324.401		474.742		258.258		368.595		414.114		401.967		912.379		485.714		22.7	0	0.267326	0.0602444	0.096249	0.108362	0.00479277	0.552419	0.169758	0.157394
23.154	308.511		443.952		268.662		395.906		411.558		387.101		1026.36		514.074		23.154	0	0.217665	0.074217	0.118989	0.10503	0	0.673416	0.20659	0.174488
23.608	308.271		412.139		270.489		417.717		406.891		367.775		1102.14		509.353		23.608	0	0.166353	0.0766707	0.13715	0.0989452	0	0.753861	0.200458	0.17918
24.062	316.844		391.944		280.342		436.916		400.212		370.462		1088.09		517.681		24.062	0	0.133781	0.0899033	0.153136	0.0902373	0	0.738953	0.211274	0.177161
24.516	328.785		393.88		283.183		437.067		398.916		366.115		1059.57		528.517		24.516	0	0.136903	0.0937188	0.153261	0.0885476	0	0.70867	0.225347	0.175806
24.97	347.79		386.388		290.904		425.692		400.172		359.911		1031.52		502.105		24.97	0.023665	0.124819	0.104088	0.14379	0.0901851	0	0.678894	0.191045	0.169561
25.424	352.839		383.198		295.137		416.348		408.409		358.582		1031.78		501.242		25.424	0.0300239	0.119674	0.109773	0.13601	0.100924	0	0.679175	0.189925	0.170688
25.878	345.249		382.957		299.653		386.824		409.614		373.981		1004.4		514.874		25.878	0.0204647	0.119285	0.115838	0.111427	0.102495	0	0.650102	0.207629	0.165905
26.332	334.209		382.019		285.359		365.22		395.058		389.865		908.79		504.955		26.332	0.00656045	0.117773	0.0966411	0.0934388	0.0835176	0	0.548609	0.194747	0.142661
26.786	341.752		393.174		286.354		351.171		377.828		395.18		793.85		471.987		26.786	0.0160605	0.135765	0.0979774	0.081741	0.0610535	0	0.426592	0.151931	0.12139
27.24	339.312		418.134		276.065		336.959		346.292		403.513		666.413		465.004		27.24	0.0129874	0.176023	0.0841593	0.0699076	0.0199374	0.00603454	0.291309	0.142862	0.100403
27.694	323.016		444.7		290.856		330.789		324.943		398.121		562.107		469.303		27.694	0	0.218871	0.104024	0.0647702	0	0.00170361	0.180581	0.148445	0.0897993
28.148	316.436		485.758		318.093		317.13		332.709		412.901		509.641		483.486		28.148	0	0.285094	0.140603	0.0533972	0.00222816	0.0135751	0.124884	0.166865	0.0983308
28.602	316.093		544.014		352.47		288.817		328.772		425.883		505.353		491.159		28.602	0	0.379055	0.186771	0.0298226	0	0.0240024	0.120332	0.17683	0.114602
29.056	334.991		612.44		354.14		269.063		336.285		449.606		504.498		495.349		29.056	0.00754534	0.489419	0.189014	0.0133747	0.00689048	0.043057	0.119425	0.182271	0.131375
29.51	345.407		655.47		351.185		260.361		340.602		495.517		492.706		492.793		29.51	0.0206637	0.558823	0.185046	0.00612906	0.0125189	0.0799333	0.106907	0.178952	0.143621
29.964	350.339		650.493		361.039		262.964		368.748		505.731		484.714		481.982		29.964	0.0268753	0.550795	0.19828	0.00829642	0.0492151	0.0881373	0.0984225	0.164912	0.148117
30.418	367.971		595.864		380.641		265.138		403.314		493.98		474.027		484.939		30.418	0.0490819	0.462684	0.224605	0.0101066	0.0942816	0.0786988	0.0870775	0.168752	0.146911
30.872	379.795		543.032		383.196		260.397		423.914		501.876		457.964		467.971		30.872	0.0639736	0.377471	0.228037	0.00615903	0.12114	0.085041	0.0700255	0.146716	0.13732
31.326	388.884		513.863		381.856		259.38		419.686		521.225		443.944		440.248		31.326	0.0754207	0.330424	0.226237	0.00531224	0.115627	0.100582	0.0551423	0.110712	0.127432
31.78	397.152		514.141		410.801		256.803		426.277		537.105		444.72		409.284		31.78	0.0858338	0.330873	0.26511	0.00316653	0.12422	0.113337	0.055966	0.0704987	0.131126
32.234	402.841		513.827		420.731		260.314		409.436		508.121		450.936		395.741		32.234	0.0929987	0.330366	0.278446	0.00608993	0.102263	0.090057	0.0625648	0.0529104	0.126962
32.688	416.557		536.216		428.775		267.027		399.22		476.14		457.916		390.269		32.688	0.110273	0.366477	0.289249	0.0116794	0.0889439	0.0643695	0.0699745	0.0458039	0.130846
33.142	433.876		558.862		421.066		270.023		375.863		440.48		477.132		376.044		33.142	0.132086	0.403003	0.278896	0.014174	0.0584915	0.0357269	0.0903737	0.0273299	0.13001
33.596	454.74		576.996		405.491		248.299		383.68		411.437		492.006		384.476		33.596	0.158363	0.432252	0.257979	0	0.0686832	0.0123992	0.106163	0.0382805	0.134265
34.05	461.341		604.712		373.496		234.181		394.55		405.952		492.686		405.196		34.05	0.166676	0.476955	0.215009	0	0.0828553	0.00799357	0.106885	0.0651896	0.140196
34.504	469.654		664.081		328.549		237.944		390.537		428.937		479.133		408.995		34.504	0.177146	0.572711	0.154645	0	0.0776232	0.0264554	0.0924979	0.0701234	0.1464
34.958	486.06		716.001		316.092		244.464		384.978		467.183		463.021		401.451		34.958	0.197809	0.656453	0.137916	0	0.0703755	0.0571751	0.0753938	0.060326	0.156931
35.412	481.901		747.906		312.967		270.909		383.101		482.333		439.576		415.91		35.412	0.192571	0.707913	0.133719	0.0149117	0.0679283	0.0693438	0.0505053	0.0791039	0.164499
35.866	464.712		781.409		293.115		284.735		378.903		472.334		414.125		477.432		35.866	0.170922	0.76195	0.107057	0.0264238	0.062455	0.0613124	0.0234873	0.159003	0.171576
36.32	454.37		789.091		279.384		288.321		380.415		442.188		398.193		558.466		36.32	0.157897	0.77434	0.0886167	0.0294097	0.0644263	0.0370988	0.00657431	0.264242	0.177826
36.774	455.574		744.045		260.041		311.144		383.193		426.237		398.095		580.604		36.774	0.159413	0.701685	0.062639	0.048413	0.0680482	0.0242867	0.00647028	0.292992	0.170494
37.228	430.745		697.454		246.414		332.479		380.461		434.926		402.562		561.182		37.228	0.128142	0.626539	0.0443379	0.0661774	0.0644863	0.0312659	0.0112123	0.267769	0.154991
37.682	396.359		625.093		254.867		347.792		381.767		448.085		424.245		561.403		37.682	0.084835	0.509827	0.0556903	0.0789276	0.066189	0.0418353	0.0342304	0.268056	0.142449
38.136	389.243		567.095		267.34		355.775		383.522		461.013		455.983		596.735		38.136	0.0758728	0.416282	0.0724416	0.0855745	0.0684772	0.0522193	0.0679225	0.313942	0.144091
38.59	422.176		516.229		272.604		345.086		402.381		454.904		460.52		619.217		38.59	0.11735	0.33424	0.0795111	0.0766744	0.0930652	0.0473124	0.0727389	0.343139	0.145504
39.044	469.652		511.821		289.145		347.99		403.852		443.531		469.987		621.666		39.044	0.177144	0.327131	0.101726	0.0790924	0.0949831	0.0381775	0.0827887	0.346319	0.15592
39.498	530.478		550.657		302.009		351.423		403.766		445.552		472.129		582.183		39.498	0.253751	0.389769	0.119002	0.0819509	0.0948709	0.0398008	0.0850626	0.295043	0.169906
39.952	605.541		584.055		305.323		358.023		407.58		453.457		480.1		572.97		39.952	0.348288	0.443637	0.123453	0.0874463	0.0998435	0.0461502	0.0935244	0.283078	0.190678
40.406	701.338		566.19		298.867		350.19		402.099		497.559		485.963		575.001		40.406	0.46894	0.414823	0.114782	0.0809242	0.0926975	0.0815735	0.0997484	0.285716	0.2049
40.86	748.446		565.948		305.537		338.116		390.919		567.514		506.165		549.854		40.86	0.52827	0.414432	0.12374	0.0708709	0.0781213	0.137762	0.121194	0.253057	0.215931
41.314	741.451		561.25		298.293		320.155		402.383		622.569		582.367		524.689		41.314	0.51946	0.406855	0.114012	0.0559159	0.0930678	0.181983	0.202088	0.220375	0.22422
41.768	739.906		591.675		300.525		332.4		415.843		659.298		652.618		518.479		41.768	0.517514	0.455927	0.117009	0.0661116	0.110617	0.211484	0.276665	0.21231	0.245955
42.222	751.993		660.455		290.347		353.824		398.597		706.253		716.568		519.836		42.222	0.532737	0.566863	0.10334	0.08395	0.0881317	0.249199	0.344552	0.214073	0.272856
42.676	732.67		759.078		273.909		365.956		380.003		755.688		773.829		523.053		42.676	0.508401	0.725932	0.0812638	0.0940516	0.0638892	0.288906	0.405339	0.218251	0.298254
43.13	717.745		873.781		268.155		371.702		397.675		815.786		821.527		492.72		43.13	0.489603	0.910937	0.0735361	0.098836	0.0869296	0.337178	0.455973	0.178857	0.328981
43.584	713.863		974.82		270.372		368.837		410.753		856.87		849.389		476.305		43.584	0.484714	1.0739	0.0765136	0.0964505	0.10398	0.370177	0.485551	0.157539	0.356104
44.038	698.295		1039.87		271.478		372.339		427.13		904.249		883.783		453.694		44.038	0.465107	1.17882	0.0779989	0.0993664	0.125332	0.408232	0.522063	0.128174	0.375636
44.492	643.168		1052.36		281.767		380.234		442.843		910.979		940.178		439.266		44.492	0.395678	1.19897	0.0918171	0.10594	0.145819	0.413638	0.58193	0.109436	0.380404
44.946	594.507		1090.08		290.046		387.724		442.198		907.818		960.296		444.893		44.946	0.334392	1.25981	0.102936	0.112177	0.144978	0.411099	0.603287	0.116744	0.385678
45.4	548.585		1068.72		276.28		378.208		417.526		896.795		974.716		441.191		45.4	0.276555	1.22535	0.084448	0.104253	0.112811	0.402245	0.618594	0.111936	0.367024
45.854	504.879		961.513		274.367		374.866		407.628		864.399		998.287		427.954		45.854	0.22151	1.05244	0.0818789	0.10147	0.0999061	0.376224	0.643617	0.0947455	0.333974
46.308	457		824.091		260.713		379.079		421.574		811.772		1001.61		420.328		46.308	0.161209	0.830792	0.0635415	0.104978	0.118089	0.333953	0.647144	0.0848416	0.293069
46.762	469.333		689.931		271.47		359.553		448.647		765.887		986.944		451.836		46.762	0.176742	0.614405	0.0779882	0.0887202	0.153386	0.297098	0.631575	0.125761	0.270709
47.216	513.719		614.058		291.641		335.306		487.668		740.392		974.042		486.917		47.216	0.232644	0.492029	0.105078	0.0685312	0.204261	0.27662	0.617879	0.171321	0.271045
47.67	573.919		583.273		311.252		323.18		494.668		740.356		961.635		478.867		47.67	0.308462	0.442376	0.131416	0.0584346	0.213387	0.276591	0.604708	0.160866	0.27453
48.124	619.645		552.242		297.851		312.383		481.22		735.246		890.254		459.08		48.124	0.366052	0.392326	0.113418	0.0494446	0.195854	0.272487	0.528932	0.135169	0.25671
48.578	637.265		545.833		277.733		311.045		486.146		730.961		825.97		485.629		48.578	0.388243	0.381989	0.0863994	0.0483306	0.202276	0.269045	0.46069	0.169648	0.250828
49.032	640.491		580.482		270.092		315.499		510.761		711.426		728.63		534.397		49.032	0.392306	0.437874	0.0761375	0.0520391	0.234369	0.253354	0.357357	0.232983	0.254552
49.486	632.547		632.437		282.449		305.922		539.492		689.737		595.046		591.328		49.486	0.382301	0.521673	0.092733	0.0440649	0.271828	0.235933	0.215548	0.306919	0.258875
49.94	636.772		719.535		294.939		302.121		529.556		665.242		503.847		602.524		49.94	0.387622	0.662153	0.109507	0.0409001	0.258874	0.216259	0.118734	0.32146	0.264439
50.394	637.981		837.304		328.748		293.664		499.179		624.125		461.729		618.976		50.394	0.389145	0.852103	0.154913	0.0338585	0.219269	0.183233	0.0740223	0.342826	0.281171
50.848	648.296		911.916		363.255		284.814		469.668		575.092		450.999		653.875		50.848	0.402136	0.972445	0.201256	0.0264896	0.180793	0.143849	0.0626316	0.388149	0.297219
51.302	734.502		989.035		399.924		292.681		444.889		541.828		456.203		657.006		51.302	0.510708	1.09683	0.250502	0.03304	0.148486	0.117131	0.0681561	0.392216	0.327134
51.756	842.543		1049.6		433.636		313.778		422.978		509.415		459.188		643.717		51.756	0.64678	1.19452	0.295778	0.0506062	0.119919	0.0910964	0.0713248	0.374957	0.355623
52.21	910.026		1121.75		467.029		341.073		390.161		482.411		461.48		652.912		52.21	0.731771	1.31089	0.340624	0.0733331	0.077133	0.0694064	0.073758	0.386899	0.382977
52.664	929.208		1142.57		520.314		355.838		385.564		469.969		470.505		648.047		52.664	0.755929	1.34446	0.412186	0.085627	0.0711395	0.0594129	0.0833386	0.380581	0.399085
53.118	925.691		1151.68		580.959		366.236		389.388		462.213		482.025		607.412		53.118	0.7515	1.35916	0.493633	0.0942848	0.0761252	0.0531831	0.0955679	0.327808	0.406408
53.572	925.448		1106.46		643.844		371.738		415.256		444.117		480.467		577.124		53.572	0.751194	1.28623	0.578088	0.0988659	0.109851	0.0386482	0.093914	0.288473	0.405658
54.026	962.133		1020.28		684.944		370.251		477.771		439.832		488.212		602.37		54.026	0.797397	1.14722	0.633285	0.0976278	0.191357	0.0352064	0.102136	0.32126	0.415686
54.48	990.864		874.71		682.637		370.386		592.254		440.416		519.373		647.519		54.48	0.833582	0.912435	0.630187	0.0977402	0.340618	0.0356755	0.135215	0.379895	0.420669
54.934	928.96		791.741		622.167		363.583		688.844		433.484		565.122		673.883		54.934	0.755617	0.778615	0.548975	0.0920758	0.46655	0.0301076	0.183781	0.414134	0.408732
55.388	829.867		753.211		554.536		358.057		777.936		457.993		647.82		685.175		55.388	0.630815	0.716469	0.458147	0.0874746	0.582707	0.0497936	0.271571	0.428799	0.403222
55.842	710.659		797.714		469.407		357.135		857.804		482.105		762.601		681.084		55.842	0.480679	0.788248	0.343818	0.0867069	0.686837	0.0691606	0.393419	0.423486	0.409044
56.296	645.242		932.77		397.402		352.891		877.815		504.68		895.343		669.169		56.296	0.39829	1.00608	0.247115	0.0831732	0.712927	0.0872932	0.534334	0.408012	0.434653
56.75	634.657		1068.05		358.256		343.825		895.1		516.133		987.203		619.307		56.75	0.384958	1.22428	0.194542	0.0756245	0.735463	0.0964924	0.63185	0.343256	0.460808
57.204	682.505		1184.3		338.765		312.071		926.756		522.672		1025.26		585.856		57.204	0.44522	1.41178	0.168366	0.0491848	0.776735	0.101745	0.672252	0.299813	0.490637
57.658	753.217		1286.98		333.091		287.06		919.79		528.608		1072.32		574.202		57.658	0.534278	1.5774	0.160745	0.0283597	0.767653	0.106512	0.722204	0.284678	0.522728
58.112	796.498		1354.86		339.201		279.011		928.398		544.105		1071.9		585.271		58.112	0.588788	1.68687	0.168951	0.0216578	0.778876	0.11896	0.721762	0.299053	0.548115
58.566	815.179		1392.69		374.776		292.412		867.536		523.692		1019.8		584.096		58.566	0.612316	1.74789	0.216728	0.032816	0.699525	0.102564	0.666458	0.297527	0.546978
59.02	810.037		1337.2		403.468		310.782		760.517		505.942		960.872		577.308		59.02	0.60584	1.65838	0.255262	0.0481116	0.559996	0.0883068	0.603898	0.288712	0.513564
59.474	809.345		1219.76		428.478		332.212		672.766		498.058		936.383		571.03		59.474	0.604969	1.46897	0.28885	0.065955	0.445588	0.0819743	0.577901	0.280558	0.476846
59.928	833.557		1055.08		454.065		345.914		634.736		477.983		859.224		620.708		59.928	0.635462	1.20335	0.323214	0.0773639	0.396005	0.0658498	0.495992	0.345075	0.442789
60.382	855.843		962.534		504.929		363.9		628.411		458.68		783.013		681.422		60.382	0.66353	1.05409	0.391524	0.0923397	0.387759	0.0503454	0.415088	0.423925	0.434825
60.836	900.211		959.103		536.107		419.156		624.25		494.74		731.918		777.625		60.836	0.719409	1.04855	0.433396	0.138348	0.382334	0.0793092	0.360847	0.548864	0.463883
61.29	929.304		992.933		558.62		537.742		614.07		610.057		709.648		859.607		61.29	0.75605	1.10312	0.463631	0.237087	0.369061	0.171933	0.337206	0.655334	0.511678
61.744	922.133		986.961		572.162		687.172		592.934		831.138		699.035		902.587		61.744	0.747019	1.09349	0.481818	0.361509	0.341505	0.349508	0.325939	0.711152	0.551492
62.198	882.557		966.005		577.106		802.024		573.038		1210.02		630.546		1011.29		62.198	0.697175	1.05969	0.488458	0.457139	0.315565	0.653831	0.253234	0.852319	0.597176
62.652	823.789		915.54		589.321		867.497		571.286		1507.58		616.807		1164.35		62.652	0.62316	0.97829	0.504863	0.511654	0.31328	0.892835	0.238649	1.05111	0.63923
63.106	769.416		843.971		597.141		877.278		567.733		1670.69		641.011		1298.68		63.106	0.55468	0.862856	0.515365	0.519799	0.308648	1.02385	0.264343	1.22556	0.659388
63.56	731.241		765.864		632.861		880.462		537.516		1751.54		675.342		1353.45		63.56	0.506601	0.736877	0.563337	0.52245	0.269252	1.08879	0.300788	1.29669	0.660598
64.014	713.745		691.51		651.791		875.649		561.469		1775.15		711.408		1318.81		64.014	0.484565	0.616952	0.58876	0.518442	0.300481	1.10775	0.339074	1.25171	0.650966
64.468	700.866		634.313		661.801		871.052		595.191		1710.61		750.169		1286.26		64.468	0.468345	0.524698	0.602204	0.514614	0.344447	1.05591	0.380222	1.20943	0.637484
64.922	709.911		576.161		641.918		837.776		609.568		1515.68		797.5		1275.84		64.922	0.479737	0.430905	0.575501	0.486908	0.363192	0.89934	0.430467	1.19589	0.607743
65.376	697.118		539.373		618.456		774.172		624.345		1251.61		819.248		1296.37		65.376	0.463625	0.371569	0.543991	0.433948	0.382458	0.687235	0.453554	1.22256	0.569867
65.83	669.392		523.151		611.842		667.809		635.377		1021.14		820.929		1306.65		65.83	0.428705	0.345405	0.535109	0.345386	0.396841	0.502123	0.455339	1.23591	0.530603
66.284	653.39		512.197		627.486		570.487		618.751		833.725		819.751		1250.93		66.284	0.408552	0.327737	0.556119	0.264352	0.375164	0.351586	0.454088	1.16355	0.487643
66.738	651.243		508.07		600.762		487.239		568.622		712.75		841.399		1177.44		66.738	0.405848	0.321081	0.520228	0.195037	0.309807	0.254418	0.477069	1.06811	0.443949
67.192	663.698		505.758		606.295		450.129		539.586		719.549		924.261		1112.61		67.192	0.421534	0.317352	0.527659	0.164137	0.27195	0.259879	0.565033	0.983903	0.438931
67.646	690.878		511.914		598.936		452.184		518.694		768.155		1053.19		1021.21		67.646	0.455766	0.327281	0.517776	0.165848	0.244712	0.29892	0.701906	0.865206	0.447177
68.1	712.67		518.708		570.553		471.425		508.187		770.469		1219.47		909.041		68.1	0.483212	0.338239	0.479658	0.181869	0.231013	0.300778	0.878416	0.719534	0.45159
68.554	687.262		518.861		549.218		501.103		513.377		756.313		1346.45		864.642		68.554	0.451212	0.338485	0.451005	0.20658	0.23778	0.289408	1.01322	0.661873	0.456195
69.008	653.062		517.237		513.601		531.865		496.896		743.431		1343.21		853.447		69.008	0.408139	0.335866	0.403171	0.232194	0.216292	0.279061	1.00977	0.647334	0.441479
69.462	621.38		551.566		457.373		593.219		455.618		747.616		1287.48		872.454		69.462	0.368237	0.391235	0.327656	0.28328	0.162475	0.282422	0.950621	0.672018	0.429743
69.916	635.591		587.296		418.853		659.067		432.233		726.366		1181.06		902.442		69.916	0.386135	0.448865	0.275924	0.338107	0.131986	0.265354	0.837641	0.710964	0.424372
70.37	639.966		638.065		380.105		699.249		467.948		654.638		1086.62		921.959		70.37	0.391645	0.53075	0.223885	0.371565	0.17855	0.207741	0.737384	0.73631	0.422229
70.824	628.947		736.616		355.287		713.619		560.006		546.583		1059.52		920.098		70.824	0.377767	0.689703	0.190555	0.38353	0.298574	0.12095	0.708619	0.733894	0.437949
71.278	621.964		869.354		324.663		691.498		660.76		502.959		1077.81		919.336		71.278	0.368972	0.903797	0.149427	0.365111	0.429935	0.0859108	0.728039	0.732904	0.470512
71.732	629.787		968.656		308.949		641.528		711.253		556.034		1075.23		889.823		71.732	0.378825	1.06396	0.128323	0.323504	0.495767	0.128541	0.725296	0.694575	0.492349
72.186	655.878		1035.53		328.12		599.971		746.482		697.654		1088.18		842.675		72.186	0.411685	1.17182	0.154069	0.288902	0.541698	0.242292	0.739047	0.633344	0.522857
72.64	711.064		1063.82		345.554		549.855		799.065		885.212		1071.25		770.823		72.64	0.481189	1.21745	0.177483	0.247173	0.610254	0.392941	0.721073	0.54003	0.548449
73.094	740.909		1118.89		366.771		500.065		828.648		1036.35		1041.1		723.283		73.094	0.518777	1.30627	0.205978	0.205716	0.648824	0.51434	0.68907	0.47829	0.570908
73.548	746.449		1192.44		405.58		472.355		815.143		1163.45		974.377		720.215		73.548	0.525754	1.4249	0.258098	0.182644	0.631216	0.616425	0.618235	0.474305	0.591447
74.002	750.293		1244.76		430.723		456.004		766.365		1231.76		879.51		786.828		74.002	0.530596	1.5093	0.291865	0.169029	0.567621	0.671296	0.517527	0.560816	0.602255
74.456	753.96		1239.74		455.996		475.825		710.219		1252.45		850.452		873.014		74.456	0.535214	1.5012	0.325807	0.185533	0.494419	0.687916	0.486679	0.672745	0.611189
74.91	745.305		1215.55		484.816		531.484		621.466		1173.38		826.143		945.141		74.91	0.524314	1.46218	0.364512	0.231877	0.378704	0.624402	0.460874	0.766417	0.60166
75.364	765.842		1185.16		530.612		584.286		551.65		1056.61		820.118		959.501		75.364	0.550179	1.41316	0.426017	0.275842	0.287679	0.530608	0.454478	0.785066	0.590378
75.818	790.976		1104.38		567.838		634.184		548.672		1010.01		823.171		961.736		75.818	0.581834	1.28287	0.476011	0.317389	0.283797	0.493178	0.457719	0.787969	0.585096
76.272	807.188		1069.88		578.761		658.043		612.355		1050.63		801.268		988.356		76.272	0.602252	1.22723	0.490681	0.337255	0.366825	0.525806	0.434467	0.82254	0.600882
76.726	840.987		1088.02		585.836		659.487		695.515		1150.4		770.077		991.838		76.726	0.64482	1.25648	0.500183	0.338457	0.475248	0.605948	0.401356	0.827062	0.631194
77.18	870.696		1166.88		578.686		688.634		744.553		1233.57		761.778		982.483		77.18	0.682237	1.38368	0.49058	0.362726	0.539183	0.672743	0.392546	0.814913	0.667326
77.634	896.117		1221.89		560.684		751.048		792.621		1274.08		792.918		924.882		77.634	0.714253	1.4724	0.466403	0.414694	0.601853	0.705286	0.425603	0.740106	0.692575
78.088	944.34		1286.76		549.2		768.926		801.776		1260.96		830.863		779.945		78.088	0.774987	1.57704	0.45098	0.42958	0.613789	0.694746	0.465884	0.551877	0.69486
78.542	1018.32		1393.8		514.437		782.134		784.181		1248.76		853.43		676.604		78.542	0.868161	1.74967	0.404294	0.440578	0.590849	0.684946	0.489841	0.417668	0.705751
78.996	1060.99		1453.95		471.706		845.641		747.07		1195		903.633		597.511		78.996	0.921897	1.84669	0.346906	0.493456	0.542464	0.641765	0.543135	0.314949	0.706408
79.45	1120.24		1455.89		492.65		902.978		675.387		1079.56		985.614		530.096		79.45	0.996526	1.84982	0.375034	0.541197	0.449005	0.549047	0.630163	0.227397	0.702274
79.904	1199.9		1399.63		606.921		908.82		548.795		897.271		1055.73		524.52		79.904	1.09685	1.75908	0.5285	0.546062	0.283957	0.402627	0.704594	0.220156	0.692729
80.358	1242.87		1303.86		748.333		942.4		507.717		753.559		1105.65		583.715		80.358	1.15096	1.60462	0.718417	0.574022	0.2304	0.287196	0.757588	0.297032	0.702529
80.812	1235.14		1196.96		840.927		934.971		538.927		682.091		1115.59		682.555		80.812	1.14123	1.4322	0.842771	0.567836	0.271091	0.229792	0.768143	0.425396	0.709807
81.266	1193.6		1069.03		854.908		856.323		571.621		702.414		1100.34		746.78		81.266	1.08892	1.22585	0.861547	0.502351	0.313717	0.246116	0.751956	0.508805	0.687408
81.72	1126.69		934.279		869.234		766.262		606.803		766.04		1034.96		798.424		81.72	1.00465	1.00851	0.880787	0.427362	0.359587	0.297221	0.68255	0.575875	0.654568
82.174	1047.63		820.325		897.759		715.999		615.478		766.243		966.979		837.218		82.174	0.905076	0.824718	0.919096	0.385511	0.370897	0.297384	0.610381	0.626257	0.617415
82.628	967.364		783.676		922.395		684.458		624.467		758.282		894.091		835.722		82.628	0.803985	0.765606	0.952182	0.359249	0.382617	0.29099	0.533005	0.624314	0.588994
83.082	890.74		782.778		932.363		710.4		644.875		769.567		846.663		878.521		83.082	0.707481	0.764158	0.965569	0.380849	0.409224	0.300054	0.482657	0.679897	0.586236
83.536	782.607		787.929		930.258		774.335		631.562		782.836		814.891		853.355		83.536	0.571293	0.772466	0.962742	0.434084	0.391867	0.310712	0.448929	0.647214	0.567413
83.99	657.587		815.772		922.014		841.236		623.476		777.435		841.872		795.219		83.99	0.413838	0.817374	0.951671	0.489789	0.381325	0.306373	0.477571	0.571713	0.551207
84.444	581.461		838.307		869.489		919.393		624.707		758.85		903.687		744.445		84.444	0.317961	0.853721	0.881129	0.554865	0.38293	0.291446	0.543192	0.505773	0.541377
84.898	550.203		808.09		750.805		909.386		609.403		708.891		1033.43		724.239		84.898	0.278593	0.804984	0.721737	0.546533	0.362977	0.251318	0.68092	0.479531	0.515824
85.352	545.952		776.011		659.051		885.45		590.975		655.057		1209.23		740.368		85.352	0.273239	0.753244	0.598511	0.526603	0.33895	0.208078	0.867547	0.500478	0.508331
85.806	569.626		763.878		614.935		850.583		587.995		643.828		1392.66		745.292		85.806	0.303055	0.733674	0.539263	0.497571	0.335065	0.199059	1.06227	0.506873	0.522104
86.26	602.804		737.897		587.084		820.046		586.074		644.466		1618.2		758.888		86.26	0.344841	0.691769	0.501859	0.472145	0.332561	0.199571	1.3017	0.52453	0.546122
86.714	656.961		707.274		568.062		769.123		593.264		626.768		1801.66		781.492		86.714	0.413049	0.642377	0.476312	0.429744	0.341935	0.185356	1.49645	0.553886	0.567389
87.168	706.121		654.253		540.131		736.879		615.113		621.017		1910.42		786.663		87.168	0.474963	0.55686	0.438801	0.402897	0.370421	0.180737	1.61191	0.560601	0.574649
87.622	743.723		589.454		520.708		689.1		623.998		648.062		1976.33		835.953		87.622	0.522321	0.452345	0.412716	0.363114	0.382005	0.202459	1.68188	0.624614	0.580181
88.076	773.68		565.256		525.638		659.755		637.707		680.682		1863.16		839.608		88.076	0.56005	0.413316	0.419337	0.33868	0.399879	0.22866	1.56174	0.629361	0.568878
88.53	806.768		593.533		578.954		643.652		674.548		707.796		1704.15		768.137		88.53	0.601723	0.458924	0.49094	0.325272	0.447911	0.250439	1.39294	0.536542	0.563086
88.984	856.437		643.931		631.282		666.188		696.608		745.207		1571.81		726.793		88.984	0.664278	0.540211	0.561217	0.344037	0.476673	0.280488	1.25245	0.482848	0.575275
89.438	910.671		665.384		677.117		695.567		694.044		796.447		1427.76		715.235		89.438	0.732583	0.574813	0.622773	0.368499	0.47333	0.321644	1.09953	0.467838	0.582626
89.892	944.014		702.936		721.907		747.631		669.076		871.059		1211.74		706.236		89.892	0.774577	0.635381	0.682926	0.411849	0.440777	0.381573	0.870208	0.456151	0.58168
90.346	967.347		734.665		777.215		823.774		637.758		950.041		973.959		676.449		90.346	0.803963	0.686556	0.757205	0.475249	0.399945	0.445013	0.617791	0.417466	0.575399
90.8	985.126		732.194		847.911		909.263		630.372		1030.22		847.806		653.567		90.8	0.826355	0.682571	0.85215	0.54643	0.390316	0.509413	0.48387	0.387749	0.584857
91.254	974.777		696.334		832.521		939.821		642.181		1059.45		849.478		656.248		91.254	0.813321	0.624732	0.831481	0.571874	0.405712	0.532888	0.485645	0.391231	0.582111
91.708	1021.72		628.535		789.364		933.008		661.03		1011.25		975.484		680.756		91.708	0.872442	0.515379	0.773521	0.566201	0.430287	0.494177	0.61941	0.42306	0.58681
92.162	1073.47		593.211		777.468		915.052		707.442		921.026		1108.71		725.661		92.162	0.937618	0.458405	0.757545	0.551251	0.490798	0.421708	0.760842	0.481378	0.607443
92.616	1066.06		606.089		789.174		860.302		761.624		822.502		1251.43		747.763		92.616	0.928291	0.479176	0.773266	0.505664	0.561439	0.342572	0.912345	0.510082	0.626604
93.07	1029.76		710.565		835.406		768.651		823.848		719.673		1359.65		761.74		93.07	0.882572	0.647685	0.835356	0.429351	0.642566	0.259978	1.02723	0.528234	0.656621
93.524	998.669		880.135		853.797		654.076		871.079		672.99		1337.68		829.353		93.524	0.843412	0.921185	0.860055	0.333952	0.704145	0.222482	1.00391	0.616043	0.688147
93.978	896.742		1008.81		842.589		565.091		883.898		693.98		1248.87		900.13		93.978	0.71504	1.12873	0.845003	0.259859	0.720858	0.239341	0.909625	0.707961	0.690802
94.432	764.097		1082.6		833.26		535.352		897.286		760.009		1190.32		936.053		94.432	0.547981	1.24774	0.832474	0.235097	0.738313	0.292377	0.847468	0.754614	0.687008
94.886	668.329		1146.9		838.803		501.884		947.531		817.745		1114.52		972.073		94.886	0.427366	1.35145	0.839918	0.207231	0.803821	0.338751	0.76701	0.801394	0.692118
95.34	688.636		1215.06		897.51		472.421		959.87		842.324		984.724		1013.17		95.34	0.452942	1.46139	0.918762	0.182699	0.819909	0.358493	0.629219	0.854765	0.709772
95.794	817.937		1230.6		996.024		461.296		961.387		920.121		836.323		1024.72		95.794	0.61579	1.48645	1.05107	0.173435	0.821887	0.420981	0.47168	0.869764	0.738882
96.248	992.444		1205.81		1110.39		567.332		929.103		1074.67		764.176		1008.93		96.248	0.835572	1.44646	1.20466	0.261725	0.779795	0.545116	0.395091	0.849261	0.789711
96.702	1148.1		1132.89		1233.65		742.034		865.413		1250.27		760.932		1037.99		96.702	1.03161	1.32885	1.3702	0.407189	0.696757	0.686159	0.391648	0.886999	0.849927
97.156	1272.59		1036.53		1337.35		842.494		786.853		1294.92		844.703		1061.32		97.156	1.1884	1.17343	1.50946	0.490836	0.594332	0.722023	0.480576	0.917299	0.884544
97.61	1391.02		913.042		1396.6		855.948		702.085		1291.5		919.827		1056.66		97.61	1.33756	0.974261	1.58904	0.502038	0.483814	0.719277	0.560326	0.911245	0.884695
98.064	1454.65		814.667		1369.37		858.089		629.692		1257.57		976.823		1040.48		98.064	1.4177	0.815592	1.55247	0.503821	0.389429	0.692022	0.620831	0.890238	0.860263
98.518	1473.73		729.747		1304.55		890.246		544.362		1147.61		995.37		1057.54		98.518	1.44172	0.678624	1.46542	0.530596	0.278177	0.6037	0.64052	0.912384	0.818893
98.972	1419.76		659.021		1246.71		882.169		483.534		978.781		1061.96		1060.64		98.972	1.37375	0.56455	1.38774	0.523871	0.198871	0.468097	0.711206	0.916422	0.768063
99.426	1289.77		574.72		1233.53		836.73		409.297		842.81		1192.59		1045.68		99.426	1.21004	0.428581	1.37004	0.486037	0.102082	0.358884	0.849884	0.896984	0.712817
99.88	1190.78		506.928		1256.08		823.809		394.18		770.548		1308.33		1038.14		99.88	1.08537	0.319239	1.40033	0.475278	0.0823729	0.300842	0.972752	0.887201	0.690422
100.334	1189.24		464.206		1239.24		803.132		444.152		706.921		1360.99		964.863		100.334	1.08343	0.250332	1.3777	0.458062	0.147525	0.249736	1.02865	0.79203	0.673434
100.788	1200.11		482.209		1136.15		792.513		527.506		680.563		1351.12		879.678		100.788	1.09711	0.279369	1.23926	0.44922	0.256201	0.228565	1.01817	0.6814	0.656162
101.242	1249.42		543.612		992.507		781.076		585.845		659.394		1373.08		841.774		101.242	1.15922	0.378406	1.04634	0.439697	0.332262	0.211561	1.04148	0.632174	0.655143
101.696	1311.12		602.308		876.447		758.687		610.781		638.129		1422.21		859.969		101.696	1.23692	0.473077	0.890474	0.421055	0.364773	0.194481	1.09364	0.655804	0.666278
102.15	1326.93		642.706		826.407		737.507		621.057		631.689		1447.51		943.57		102.15	1.25683	0.538235	0.82327	0.40342	0.378171	0.189308	1.12049	0.764377	0.684264
102.604	1324.34		674.007		773.727		768.314		647.454		656.015		1422.2		1058.97		102.604	1.25357	0.588721	0.752521	0.429071	0.412587	0.208847	1.09363	0.914245	0.706649
103.058	1326.36		709.556		733.308		802.914		713.707		667.949		1383.93		1248.05		103.058	1.25612	0.646058	0.698238	0.45788	0.498966	0.218433	1.053	1.15981	0.748562
103.512	1364.75		765.397		722.681		814.312		802.755		639.788		1390.12		1439.62		103.512	1.30447	0.736124	0.683966	0.467371	0.615065	0.195814	1.05957	1.4086	0.808873
103.966	1384.48		780.857		754.523		812.105		892.258		611.94		1406.69		1595.71		103.966	1.32932	0.76106	0.72673	0.465533	0.731757	0.173446	1.07716	1.61131	0.859539
104.42	1380.29		751.091		777.006		800.059		973.921		584.749		1398		1688.71		104.42	1.32405	0.71305	0.756925	0.455503	0.838228	0.151606	1.06794	1.73209	0.879923
104.874	1331.01		719.742		799.708		760.477		1045.92		551.369		1326.34		1713.11		104.874	1.26197	0.662487	0.787413	0.422545	0.932098	0.124794	0.991866	1.76378	0.868369
105.328	1222.55		710.033		822.336		749.513		1127.88		491.668		1271.78		1699.86		105.328	1.12537	0.646827	0.817803	0.413416	1.03896	0.0768418	0.93395	1.74658	0.849968
105.782	1038.04		695.531		847.804		771.833		1168.83		463.089		1213.5		1597.47		105.782	0.892996	0.623437	0.852006	0.432001	1.09235	0.0538867	0.872084	1.6136	0.804045
106.236	920.042		680.348		851.955		794.703		1214.95		509.277		1144.96		1475.75		106.236	0.744385	0.598948	0.857581	0.451043	1.15247	0.0909855	0.799324	1.45552	0.768783
106.69	887.617		632.245		822.596		842.768		1228.86		601.564		1096.17		1309.85		106.69	0.703548	0.521363	0.818152	0.491064	1.17062	0.165112	0.747528	1.24006	0.732181
107.144	895.515		601.096		792.903		900.301		1197.02		716.442		1068.08		1144.71		107.144	0.713495	0.471123	0.778274	0.538968	1.1291	0.257383	0.717703	1.0256	0.703956
107.598	930.876		571.039		780.769		910.087		1145.78		821.29		1057.75		951.858		107.598	0.75803	0.422644	0.761978	0.547117	1.06229	0.341598	0.706741	0.77514	0.671942
108.052	927.869		540.206		768.767		935.143		1038.4		888.841		987.069		771.729		108.052	0.754243	0.372913	0.74586	0.567979	0.922291	0.395856	0.631708	0.541206	0.616507
108.506	883.721		552.738		766.199		986.297		887.351		970.978		958.108		666.215		108.506	0.698641	0.393126	0.742411	0.610572	0.72536	0.46183	0.600964	0.404175	0.579635
108.96	819.704		544.098		762.261		1079.07		789.526		974.034		1018.7		650.866		108.96	0.618015	0.37919	0.737122	0.687818	0.597817	0.464284	0.665281	0.384242	0.566721
109.414	730.036		515.283		765.167		1079.37		756.574		990.571		1077.05		662.526		109.414	0.505083	0.332715	0.741025	0.688064	0.554855	0.477567	0.727234	0.399384	0.553241
109.868	648.562		498.449		748.666		1069.14		701.149		1035.63		1112.05		697.225		109.868	0.402471	0.305563	0.718864	0.67955	0.482593	0.513758	0.764385	0.444448	0.538954
110.322	626.432		462.13		704.887		1035.13		650.676		1061.48		1120.37		761.498		110.322	0.374599	0.246984	0.660068	0.651236	0.416787	0.53452	0.773212	0.527919	0.523166
110.776	647.425		457.473		655.522		999.925		626.629		1005.81		1104.87		823.548		110.776	0.401039	0.239473	0.593771	0.621919	0.385435	0.489808	0.756764	0.608504	0.512089
111.23	672.392		444.736		629.801		939.389		640.766		851.2		1096.35		849.289		111.23	0.432484	0.218929	0.559228	0.571515	0.403867	0.365622	0.747721	0.641934	0.492662
111.684	712.095		418.22		599.167		841.088		663.511		689.401		1066.88		802.103		111.684	0.482487	0.176161	0.518086	0.489665	0.433522	0.235663	0.716431	0.580653	0.454084
112.138	726.121		418.362		585.784		736.607		626.88		588.052		1004.56		747.169		112.138	0.500152	0.17639	0.500113	0.40267	0.385763	0.154259	0.650278	0.50931	0.409867
112.592	755.564		386.945		573.589		665.941		572.154		555.646		908.311		694.313		112.592	0.537234	0.125718	0.483735	0.343831	0.314412	0.12823	0.548101	0.440666	0.365241
113.046	775.123		341.722		535.232		647.217		545.32		579.063		847.824		630.848		113.046	0.561868	0.0527774	0.432221	0.328241	0.279426	0.147039	0.48389	0.358244	0.330463
113.5	790.677		341.642		512.089		728.8		503.739		587.68		810.048		593.241		113.5	0.581457	0.0526484	0.40114	0.39617	0.225214	0.15396	0.443788	0.309404	0.320473
113.954	791.671		391.97		476.553		907.414		475.985		586.101		827.337		553.448		113.954	0.582709	0.133823	0.353415	0.544891	0.189029	0.152692	0.462141	0.257725	0.334553
114.408	770.981		435.94		468.207		1073.56		447.466		571.446		897.399		520.778		114.408	0.556651	0.204742	0.342207	0.683229	0.151846	0.14092	0.536517	0.215296	0.353926
114.862	698.441		448.034		449.001		1177.78		413.458		531.644		1017.54		487.18		114.862	0.465291	0.224248	0.316413	0.770008	0.107507	0.108951	0.664053	0.171662	0.353517
115.316	653.505		450.691		450.84		1273.48		418.942		495.665		1079.08		490.289		115.316	0.408696	0.228534	0.318883	0.849696	0.114657	0.0800522	0.729386	0.1757	0.363201
115.77	600.341		456.706		467.982		1368.76		473.008		460.147		1083.85		515.062		115.77	0.341739	0.238235	0.341904	0.929027	0.185147	0.0515237	0.734446	0.207873	0.378737
116.224	587.291		435.416		502.744		1415.93		578.366		431.634		1088.95		539.992		116.224	0.325304	0.203897	0.38859	0.968302	0.322511	0.0286217	0.739862	0.240249	0.402167
116.678	614.742		405.325		562.373		1425.86		680.784		461.25		1097.84		542.013		116.678	0.359877	0.155363	0.468672	0.97657	0.456042	0.0524096	0.749295	0.242874	0.432638
117.132	695.295		419.948		633.128		1345.88		757.17		505.215		1063.05		563.147		117.132	0.461329	0.178948	0.563696	0.909975	0.555632	0.0877229	0.712364	0.270321	0.467499
117.586	800.573		483.503		747.037		1241.62		820.145		558.063		981.508		603.139		117.586	0.593921	0.281456	0.716676	0.823162	0.637738	0.130171	0.625805	0.322258	0.516398
118.04	914.848		567.155		882.353		1090.3		852.686		639.101		872.326		693.308		118.04	0.737844	0.416379	0.898406	0.697166	0.680164	0.195262	0.5099	0.439361	0.57181
118.494	1004.67		695.486		974.958		890.204		845.85		700.455		813.025		728.849		118.494	0.850965	0.623365	1.02277	0.530561	0.671252	0.244542	0.446948	0.485518	0.609491
118.948	1036.64		756.747		1026.17		745.367		850.771		740.093		816.166		757.633		118.948	0.891237	0.722173	1.09156	0.409964	0.677668	0.27638	0.450282	0.5229	0.63027
119.402	1076.73		746.65		1039.94		689.546		870.378		776.552		802.475		831.162		119.402	0.941724	0.705887	1.11005	0.363485	0.703231	0.305664	0.435748	0.618392	0.648023
119.856	1094.18		725.359		995.953		665.382		897.392		799.03		761.989		871.392		119.856	0.963698	0.671547	1.05097	0.343366	0.738451	0.323719	0.39277	0.670639	0.644395
120.31	1056.08		659.037		926.754		627.208		886.259		810.369		736.401		910.688		120.31	0.915719	0.564576	0.958037	0.31158	0.723936	0.332827	0.365606	0.721673	0.611744
120.764	1038.6		566.815		845.612		534.66		818.716		781.255		711.599		908.709		120.764	0.893704	0.415831	0.849063	0.234521	0.635875	0.309442	0.339277	0.719103	0.549602
121.218	1012.97		481.198		788.341		472.843		741.437		742.381		745.42		888.31		121.218	0.861423	0.277739	0.772147	0.18305	0.53512	0.278218	0.37518	0.69261	0.496936
121.672	949.352		457.296		743.51		457.664		746.657		693.972		814.854		847.685		121.672	0.7813	0.239187	0.711939	0.170411	0.541926	0.239335	0.44889	0.639851	0.471605
122.126	862.834		489.517		671.726		443.012		782.373		671.419		903.995		763.916		122.126	0.672335	0.291156	0.615533	0.158211	0.588492	0.22122	0.543519	0.53106	0.452691
122.58	833.712		531.439		589.959		430.388		781.615		660.542		981.165		659.896		122.58	0.635657	0.358773	0.50572	0.1477	0.587503	0.212484	0.625441	0.395969	0.433656
123.034	962.616		547.11		550.349		442.722		739.34		649.267		1057.23		600.346		123.034	0.798005	0.384048	0.452524	0.15797	0.532386	0.203427	0.706189	0.318631	0.444148
123.488	1199.77		540.881		552.733		462.145		758.1		654.751		1155.53		560.584		123.488	1.09668	0.374002	0.455725	0.174142	0.556845	0.207832	0.810542	0.266992	0.492846
123.942	1469.1		558.449		586.731		496.428		777.119		627.989		1209.06		577.172		123.942	1.4359	0.402337	0.501385	0.202688	0.581641	0.186337	0.867364	0.288535	0.558273
124.396	1618.91		600.965		621.399		532.59		746.342		580.935		1210.64		618.739		124.396	1.62458	0.470911	0.547944	0.232798	0.541515	0.148542	0.86905	0.342518	0.597232
124.85	1709.89		660.716		655.583		546.712		744.722		518.982		1187.12		664.584		124.85	1.73916	0.567284	0.593853	0.244556	0.539403	0.0987807	0.844074	0.402057	0.628646
125.304	1720.4		721.175		656.599		587.725		780.089		486.56		1133.06		707.623		125.304	1.75239	0.664798	0.595218	0.278705	0.585514	0.072739	0.78669	0.457952	0.649251
125.758	1685.79		804.629		637.883		566.996		812.621		516.976		1078.98		707.59		125.758	1.7088	0.799402	0.570082	0.261445	0.627928	0.0971695	0.729282	0.457909	0.656503
126.212	1610.64		916.351		589.607		581.003		845.853		614.094		1005.75		698.151		126.212	1.61416	0.979598	0.505247	0.273108	0.671256	0.175176	0.651534	0.445651	0.664466
126.666	1554.8		1033.35		534.841		593.866		837.981		738.116		937.831		665.091		126.666	1.54383	1.1683	0.431696	0.283818	0.660992	0.274792	0.579438	0.402716	0.668198
127.12	1476.12		1128.61		475.606		608.163		738.479		850.469		831.816		620.759		127.12	1.44474	1.32195	0.352143	0.295723	0.531263	0.365035	0.466896	0.345142	0.640362
127.574	1385.35		1112.33		453.836		620.292		603.338		899.541		687.15		564.397		127.574	1.33041	1.29569	0.322906	0.305822	0.355069	0.404451	0.313323	0.271944	0.574952
128.028	1238.02		1075.3		444.303		633.986		540.35		887.578		502.963		478.206		128.028	1.14487	1.23597	0.310103	0.317224	0.272947	0.394842	0.117795	0.160008	0.494219
128.482	998.946		993.548		443.386		629.325		514.851		834.521		386.147		426.526		128.482	0.843761	1.10411	0.308872	0.313343	0.239701	0.352226	0	0.0928909	0.406863
128.936	711.758		860.555		452.103		575.233		466.718		746.846		367.979		410.884		128.936	0.482063	0.889605	0.320579	0.268304	0.176947	0.281804	0	0.0725766	0.311485
129.39	552.588		720.385		454.75		518.758		445.329		662.674		430.477		446.801		129.39	0.281597	0.663524	0.324134	0.221281	0.14906	0.214196	0.0408461	0.119222	0.251732
129.844	504.47		687.775		447.899		480.974		423.198		578.051		542.586		522.962		129.844	0.220995	0.610927	0.314933	0.18982	0.120206	0.146226	0.159858	0.218132	0.247637
130.298	521.327		734.852		462.64		486.976		384.384		512.586		643.03		587.961		130.298	0.242225	0.686858	0.33473	0.194818	0.069601	0.0936434	0.266486	0.302547	0.273864
130.752	529.135		743.109		478.167		546.627		356.494		485.55		697.216		609.926		130.752	0.252059	0.700176	0.355583	0.244485	0.0332386	0.0719277	0.324008	0.331073	0.289069
131.206	530.195		748.251		489.037		631.782		352.486		493.717		731.754		598.871		131.206	0.253394	0.708469	0.370181	0.315389	0.028013	0.0784876	0.360673	0.316716	0.303915
131.66	543.187		763.777		478.847		679.14		392.974		486.28		772.162		569.417		131.66	0.269757	0.733511	0.356496	0.354821	0.0808005	0.0725141	0.403569	0.278464	0.318742
132.114	573.375		771.073		471.217		703.97		449.298		476.809		858.149		569.699		132.114	0.307777	0.745279	0.346249	0.375495	0.154235	0.0649068	0.49485	0.27883	0.345953
132.568	605.244		817.995		456.903		721.163		541.194		464.771		949.875		544.506		132.568	0.347914	0.82096	0.327025	0.389811	0.274047	0.0552378	0.592224	0.246112	0.381666
133.022	614.563		844.93		431.156		670.65		656.382		450.546		1030.57		510.923		133.022	0.359651	0.864403	0.292447	0.347752	0.424227	0.043812	0.677885	0.202497	0.401584
133.476	646.355		868.931		420.666		586.932		719.409		431.692		1094.17		491.011		133.476	0.399691	0.903115	0.278359	0.278045	0.5064	0.0286683	0.745409	0.176638	0.414541
133.93	678.32		884.82		429.27		530.624		748.781		416.113		1132.72		477.098		133.93	0.43995	0.928742	0.289914	0.231161	0.544695	0.016155	0.786328	0.158569	0.424439
134.384	719.896		849.148		405.259		522.303		694.325		392.526		1131.86		444.098		134.384	0.492312	0.871206	0.257667	0.224232	0.473696	0	0.78541	0.115712	0.402529
134.838	796.603		775.138		372.639		514.38		656.266		372.516		1094.17		467.425		134.838	0.588921	0.751835	0.213858	0.217635	0.424076	0	0.745406	0.146006	0.385967
135.292	848.535		717.615		330.562		508.345		647.656		373.429		978.105		500.548		135.292	0.654326	0.659056	0.157349	0.21261	0.41285	0	0.622192	0.189023	0.363426
135.746	884.184		607.396		319.94		489.15		630.64		420.706		825.059		529.78		135.746	0.699224	0.481284	0.143084	0.196628	0.390665	0.0198442	0.459723	0.226987	0.32718
136.2	925.487		519.559		318.46		450.63		623.457		510.519		663.9		568.446		136.2	0.751243	0.339611	0.141096	0.164555	0.3813	0.0919831	0.288641	0.277203	0.304454
136.654	963.08		509.801		313.29		401.343		590.673		578.137		537.372		578.792		136.654	0.798589	0.323873	0.134153	0.123516	0.338557	0.146295	0.154323	0.290639	0.288743
137.108	1033.69		512.514		338.116		377.668		519.9		618.362		476.457		565.912		137.108	0.887524	0.328248	0.167494	0.103803	0.246284	0.178604	0.0896571	0.273912	0.284441
137.562	1082.04		502.704		354.292		382.437		450.806		641.273		466.024		556.358		137.562	0.948407	0.312426	0.189218	0.107774	0.156201	0.197006	0.0785817	0.261504	0.28139
138.016	1098.33		481.748		351.416		411.04		423.276		653.935		455.108		561.367		138.016	0.968935	0.278626	0.185356	0.13159	0.120308	0.207177	0.0669936	0.268009	0.278374
138.47	1092.6		467.352		342.695		473.596		409.836		644.157		463.451		548.572		138.47	0.96171	0.255406	0.173644	0.183677	0.102785	0.199323	0.0758503	0.251392	0.275473
138.924	1056.87		454.333		350.855		565.236		402.016		605.984		460.037		537.066		138.924	0.916713	0.234408	0.184602	0.25998	0.0925893	0.168662	0.0722261	0.236449	0.270704
139.378	1014.93		434.301		373.76		649.813		428.646		554.832		452.347		510.832		139.378	0.863895	0.202098	0.215364	0.330402	0.127309	0.127576	0.0640626	0.202379	0.266636
139.832	922.737		411.366		394.421		731.501		455.179		499.638		422.019		497.784		139.832	0.74778	0.165106	0.243112	0.398419	0.161902	0.0832434	0.0318673	0.185434	0.252108
140.286	792.788		380.306		426.815		803.852		499.983		453.535		400.193		494.871		140.286	0.584116	0.11501	0.286617	0.458661	0.220317	0.0462129	0.00869745	0.181651	0.23766
140.74	626.214		369.483		447.471		844.919		547.958		443.988		421.54		537.98		140.74	0.374325	0.0975532	0.314358	0.492855	0.282866	0.0385446	0.0313588	0.237636	0.233687
141.194	528.483		351		436.957		875.808		558.461		437.354		457.182		531.44		141.194	0.251238	0.0677419	0.300238	0.518575	0.296559	0.0332161	0.0691953	0.229143	0.220738
141.648	451.946		345.851		422.933		917.556		529.152		439.036		493.467		507.818		141.648	0.154844	0.0594371	0.281403	0.553336	0.258347	0.0345671	0.107714	0.198465	0.206014
142.102	403.496		359.615		382.434		914.657		462.774		444.002		537.937		522.353		142.102	0.0938237	0.0816371	0.227013	0.550922	0.171804	0.0385558	0.154923	0.217342	0.192002
142.556	369.508		400.626		334.557		826.404		385.712		438.552		605.106		511.805		142.556	0.0510176	0.147784	0.162714	0.477439	0.0713325	0.0341783	0.226227	0.203643	0.171792
143.01	341.602		422.447		306.63		737.178		332.048		417.753		619.379		479.728		143.01	0.0158715	0.182979	0.125208	0.403146	0.00136636	0.0174723	0.241379	0.161984	0.143676
143.464	336.5		412.126		289.142		684.897		319.382		409.263		591.298		466.602		143.464	0.00944584	0.166332	0.101722	0.359614	0	0.010653	0.211569	0.144938	0.125534
143.918	358.47		399.533		282.131		668.014		335.37		400.757		582.268		463.616		143.918	0.0371159	0.146021	0.0923059	0.345557	0.00569752	0.00382088	0.201983	0.14106	0.121695
144.372	401.957		420.191		277.391		629.188		361.592		381.208		609.469		481.729		144.372	0.0918854	0.17934	0.0859401	0.313229	0.0398853	0	0.230859	0.164583	0.138215
144.826	454.216		488.244		267.83		588.239		375.452		393.817		593.522		499.137		144.826	0.157703	0.289103	0.0730997	0.279133	0.0579557	0	0.21393	0.187191	0.157264
145.28	499.856		515.867		271.157		576.894		381.604		421.859		542.14		518.289		145.28	0.215184	0.333656	0.0775678	0.269687	0.0659765	0.0207703	0.159384	0.212064	0.169286
145.734	529.146		540.224		276.605		592.463		364.541		445.405		480.662		519.371		145.734	0.252073	0.372942	0.0848845	0.28265	0.0437301	0.0396827	0.094121	0.213469	0.172944
146.188	536.337		554.746		274.176		594.884		340.149		474.703		450.024		520.965		146.188	0.26113	0.396365	0.0816223	0.284666	0.0119283	0.0632153	0.0615966	0.215539	0.172008
146.642	526.964		549.032		260.054		533.936		348.531		489.201		452.707		524.814		146.642	0.249325	0.387148	0.0626565	0.233918	0.0228566	0.0748602	0.0644448	0.220538	0.164468
147.096	517.245		493.484		252.9		467.614		355.249		476.9		537.866		537.009		147.096	0.237084	0.297555	0.0530486	0.178696	0.0316154	0.0649799	0.154847	0.236375	0.156775
147.55	522.217		489.996		246.213		400.939		361.65		494.892		654.591		542.751		147.55	0.243346	0.291929	0.044068	0.12318	0.0399609	0.0794313	0.278759	0.243832	0.168063
148.004	543.357		457.732		307.08		365.221		371.873		505.468		761.005		546.684		148.004	0.269971	0.23989	0.125813	0.0934396	0.0532894	0.0879261	0.391725	0.24894	0.188874
148.458	563.065		425.535		428.117		342.837		388.321		501.438		844.874		552.512		148.458	0.294792	0.18796	0.288366	0.0748018	0.074734	0.0846892	0.480758	0.256509	0.217826
148.912	575.669		396.051		591.506		352.037		395.85		498.983		865.504		538.312		148.912	0.310666	0.140405	0.507797	0.0824621	0.0845502	0.0827173	0.502658	0.238068	0.243665
149.366	584.817		356.01		754.819		352.956		410.266		487.044		840.143		555.317		149.366	0.322188	0.0758226	0.727127	0.0832273	0.103346	0.0731277	0.475736	0.260152	0.265091
149.82	598.62		339.887		859.315		343.749		397.415		447.012		817.815		551.168		149.82	0.339572	0.0498177	0.867466	0.0755612	0.0865906	0.0409735	0.452033	0.254764	0.270847
150.274	605.785		328.29		916.914		343.507		382.148		398.289		854.623		548.807		150.274	0.348596	0.0311129	0.944821	0.0753597	0.0666858	0.00183855	0.491107	0.251697	0.276402
150.728	621.396		311.254		902.786		350.201		367.83		362.33		922.005		514.135		150.728	0.368257	0.00363548	0.925847	0.0809334	0.0480183	0	0.562638	0.206669	0.2745
151.182	615.6		299.454		847.333		349.785		388.078		361.399		1019.79		490.029		151.182	0.360957	0	0.851374	0.080587	0.0744172	0	0.666446	0.175362	0.276143
151.636	584.011		310.202		750.268		339.787		409.052		385.113		1136.23		461.888		151.636	0.321173	0.00193871	0.721015	0.0722623	0.101763	0	0.790051	0.138816	0.268377
152.09	541.556		326.457		655.002		330.235		419.072		417.546		1233.44		473.585		152.09	0.267703	0.0281565	0.593073	0.0643089	0.114827	0.017306	0.893254	0.154006	0.266579
152.544	495.324		336.801		546.401		314.622		426.15		438.479		1300		464.384		152.544	0.209476	0.0448403	0.447221	0.0513089	0.124055	0.0341197	0.963911	0.142057	0.252124
152.998	461.988		341.396		453.336		282.598		414.21		453.824		1272.81		462.69		152.998	0.167491	0.0522516	0.322235	0.0246445	0.108488	0.046445	0.935039	0.139857	0.224556
153.452	445.72		341.678		401.852		285.249		379.256		449.899		1111.44		450.745		153.452	0.147003	0.0527065	0.253092	0.0268518	0.0629153	0.0432924	0.763732	0.124344	0.184242
153.906	458.334		354.129		383.356		303.627		339.597		423.156		941.19		450.755		153.906	0.162889	0.0727887	0.228251	0.042154	0.0112086	0.021812	0.583004	0.124357	0.155808
154.36	536.279		361.747		386.497		312.22		305.932		429.652		773.774		447.361		154.36	0.261057	0.0850758	0.23247	0.0493089	0	0.0270297	0.40528	0.119949	0.147521
154.814	613.766		377.321		395.873		335.074		283.52		434.18		648.172		413.538		154.814	0.358647	0.110195	0.245062	0.0683381	0	0.0306667	0.271945	0.0760234	0.14511
155.268	685.47		374.559		407.957		333.578		298.867		419.139		603.938		422.815		155.268	0.448955	0.10574	0.261291	0.0670924	0	0.0185855	0.224987	0.0880714	0.15184
155.722	728.644		364.077		459.633		328.566		321.275		389.883		589.335		468.9		155.722	0.50333	0.0888339	0.330692	0.0629192	0	0	0.209485	0.147922	0.167898
156.176	788.787		359.109		528.827		331.068		342.669		372.844		609.446		496.254		156.176	0.579077	0.080821	0.423619	0.0650025	0.0152138	0	0.230834	0.183447	0.197252
156.63	837.48		358.801		614.766		341.259		366.057		349.431		664.856		507.359		156.63	0.640403	0.0803242	0.539036	0.0734879	0.0457066	0	0.289656	0.197869	0.23331
157.084	844.859		353.241		664.972		371.521		382.712		334.834		680.145		484.191		157.084	0.649696	0.0713565	0.606463	0.0986853	0.0674211	0	0.305886	0.167781	0.245911
157.538	823.199		345.626		663.764		413.702		396.503		329.659		670.686		473.732		157.538	0.622417	0.0590742	0.60484	0.133807	0.0854016	0	0.295845	0.154197	0.244448
157.992	785.063		349.576		655.947		432.526		403.198		354.634		643.42		455.487		157.992	0.574387	0.0654452	0.594342	0.14948	0.0941304	0	0.2669	0.130503	0.234398
158.446	751.676		350.848		625.197		453.826		417.553		347.288		619.692		453.214		158.446	0.532338	0.0674968	0.553045	0.167216	0.112846	0	0.241711	0.127551	0.225275
158.9	691.313		360.221		590.573		451.026		436.783		333.168		584.906		464.499		158.9	0.456314	0.0826145	0.506544	0.164884	0.137918	0	0.204783	0.142206	0.211908
159.354	583.16		392.035		553.983		462.214		479.408		324.256		525.485		447.698		159.354	0.320101	0.133927	0.457404	0.1742	0.193492	0	0.141704	0.120387	0.192652
159.808	483.396		396.352		527.726		449.726		525.649		289.413		459.55		435.792		159.808	0.194453	0.14089	0.422141	0.163802	0.25378	0	0.0717091	0.104925	0.168962
160.262	401.354		396.081		521.883		410.003		533.099		269.36		423.699		432.12		160.262	0.0911259	0.140453	0.414294	0.130727	0.263493	0	0.0336507	0.100156	0.146737
160.716	349.676		417.638		550.517		372.05		538.7		262.598		442.464		416.664		160.716	0.0260403	0.175223	0.452749	0.0991257	0.270795	0	0.0535711	0.0800831	0.144698
161.17	345.819		438.93		618.963		344.962		538.067		265.963		497.536		408.215		161.17	0.0211826	0.209565	0.544672	0.0765712	0.26997	0	0.112034	0.0691104	0.162888
161.624	341.497		444.156		717.698		311.551		508.293		280.646		600.965		423.475		161.624	0.0157393	0.217994	0.677274	0.0487519	0.231151	0	0.221831	0.0889286	0.187709
162.078	357.568		440.168		806.347		310.602		473.131		283.194		681.257		459.778		162.078	0.0359798	0.211561	0.79633	0.0479617	0.185308	0	0.307067	0.136075	0.215035
162.532	395.131		446.46		856.261		304.125		434.128		284.804		713.193		499.833		162.532	0.0832884	0.22171	0.863364	0.0425687	0.134456	0	0.340969	0.188095	0.234306
162.986	426.44		434.483		862.503		295.776		351.462		287.05		742.607		537.069		162.986	0.12272	0.202392	0.871747	0.035617	0.026678	0	0.372194	0.236453	0.233475
163.44	434.342		416.813		825.507		296.994		295.333		272.502		762.611		570.922		163.44	0.132673	0.173892	0.822062	0.0366311	0	0	0.39343	0.280418	0.229888
163.894	452.107		418.639		765.417		295.018		279.243		272.048		764.907		580.635		163.894	0.155047	0.176837	0.74136	0.0349858	0	0	0.395867	0.293032	0.224641
164.348	462.458		428.933		680.038		322.759		281.773		282.513		713.727		597.934		164.348	0.168083	0.19344	0.626696	0.0580841	0	0	0.341536	0.315499	0.212917
164.802	410.168		386.639		610.255		330.757		298.005		321.308		672.19		600.631		164.802	0.102227	0.125224	0.532977	0.0647435	0	0	0.297442	0.319001	0.180202
165.256	359.287		345.446		549.758		347.247		317.256		365.04		635.685		573.676		165.256	0.0381448	0.0587839	0.45173	0.0784738	0	0	0.258689	0.283995	0.146227
165.71	330.833		347.022		497.576		382.856		333.061		365.169		618.372		532.416		165.71	0.00230856	0.0613258	0.381649	0.108123	0.00268709	0	0.24031	0.23041	0.128352
166.164	322.419		327.417		441.943		447.657		361.304		341.345		572.308		497.627		166.164	0	0.0297048	0.306934	0.162079	0.0395098	0	0.19141	0.18523	0.114358
166.618	314.372		324.354		379.377		499.13		390.327		313.943		508.486		505.607		166.618	0	0.0247645	0.222908	0.204938	0.0773494	0	0.123658	0.195594	0.106151
167.072	310.708		310.558		334.076		504.461		431.655		308.846		441.201		508.095		167.072	0	0.0025129	0.162068	0.209376	0.131232	0	0.0522304	0.198825	0.0945306
167.526	304.963		334.045		304.502		482.905		438.608		335.821		385.017		503.074		167.526	0	0.0403952	0.12235	0.191428	0.140297	0	0	0.192304	0.0858468
167.98	306.359		362.019		287.868		469.312		435.858		371.526		353.1		507.082		167.98	0	0.0855145	0.100011	0.18011	0.136712	0	0	0.197509	0.087482
168.434	295.307		397.932		296.145		448.366		409.772		434.641		350.622		509.743		168.434	0	0.143439	0.111127	0.162669	0.102701	0.0310369	0	0.200965	0.0939923
168.888	294.559		404.384		299.352		448.243		411.6		480.167		355.871		512.97		168.888	0	0.153845	0.115434	0.162567	0.105085	0.067604	0	0.205156	0.101211
169.342	298.462		396.328		292.505		430.142		426.769		482.991		374.686		532.023		169.342	0	0.140852	0.106238	0.147495	0.124862	0.0698723	0	0.2299	0.102402
169.796	312.006		411.104		296.905		405.478		416.91		448.585		392.236		561.767		169.796	0	0.164684	0.112147	0.126959	0.112008	0.0422369	0.000250531	0.268529	0.103352
170.25	351.561		425.7		303.966		394.288		408.132		414.038		381.62		583.052		170.25	0.0284144	0.188226	0.12163	0.117642	0.100563	0.0144884	0	0.296171	0.108392
170.704	397.474		439.028		288.481		370.408		367.551		390.161		369.741		599.077		170.704	0.0862393	0.209723	0.100834	0.0977585	0.0476545	0	0	0.316983	0.107399
171.158	415.536		452.159		284.937		337.217		291.287		371.663		371.918		587.201		171.158	0.108987	0.230902	0.0960744	0.0701224	0	0	0	0.30156	0.100956
171.612	405.487		444.019		266.91		315.397		240.559		368.342		370.74		595.089		171.612	0.0963312	0.217773	0.0718641	0.0519542	0	0	0	0.311804	0.0937158
172.066	387.471		420.002		256.818		302.422		203.296		401.417		362.996		562.764		172.066	0.0736411	0.179035	0.0583105	0.0411507	0	0.004351	0	0.269823	0.078289
172.52	374.896		387.288		254.907		321.862		187.875		453.078		350.086		525.275		172.52	0.0578035	0.126271	0.055744	0.0573372	0	0.0458458	0	0.221136	0.0705172
172.974	368.675		377.99		257.68		313.448		197.191		459.376		356.351		484.5		172.974	0.0499685	0.111274	0.0594682	0.0503314	0	0.0509044	0	0.168182	0.0612661
173.428	340.976		381.433		260.808		311.98		223.385		472.129		360.388		448.627		173.428	0.0150831	0.116827	0.0636691	0.0491091	0	0.0611478	0	0.121594	0.0534288
173.882	335.226		398.918		273.663		308.001		258.617		472.725		359.473		398.849		173.882	0.00784131	0.145029	0.0809334	0.045796	0	0.0616265	0	0.0569468	0.0497716
174.336	321.804		420.625		285.309		313.833		312.943		446.615		349.503		375.07		174.336	0	0.18004	0.096574	0.050652	0	0.0406546	0	0.0260649	0.0492482
174.79	335.912		392.215		291.5		298.884		335.385		384.138		339.549		396.914		174.79	0.00870529	0.134218	0.104889	0.0382048	0.00571708	0	0	0.0544338	0.0432709
175.244	358.723		378.012		310.728		300.182		348.469		337.946		298.894		440.398		175.244	0.0374345	0.11131	0.130712	0.0392856	0.0227757	0	0	0.110906	0.056553
175.698	390.57		397.304		329.488		306.36		347.099		312.777		283.587		484.482		175.698	0.0775441	0.142426	0.155907	0.0444296	0.0209896	0	0	0.168158	0.0761818
176.152	449.357		422.174		315.245		296.164		351.211		318.972		265.363		537.171		176.152	0.151583	0.182539	0.136778	0.03594	0.0263507	0	0	0.236586	0.0962221
176.606	485.38		439.955		307.891		306.278		372.796		330.324		254.601		606.628		176.606	0.196952	0.211218	0.126902	0.0443614	0.0544928	0	0	0.32679	0.120089
177.06	483.901		435.775		292.824		332.601		380.389		367.804		257.714		666.052		177.06	0.195089	0.204476	0.106667	0.0662789	0.0643924	0	0	0.403964	0.130108
177.514	471.915		437.214		282.652		346.887		399.23		382.969		266.846		652.64		177.514	0.179994	0.206797	0.0930056	0.078174	0.088957	0	0	0.386545	0.129184
177.968	440.646		417.903		277.065		376.519		415.322		382.819		287.146		593.61		177.968	0.140612	0.17565	0.0855023	0.102847	0.109937	0	0	0.309883	0.115554
178.422	402.389		390.861		262.336		399.446		418.076		375.263		338.776		501.026		178.422	0.0924295	0.132034	0.0657212	0.121937	0.113528	0	0	0.189644	0.0894117
178.876	393.173		361.967		221.119		402.907		418.719		351.393		411.949		425.921		178.876	0.0808224	0.0854306	0.0103666	0.124818	0.114366	0	0.0211773	0.0921052	0.0661359
179.33	375.096		341.44		208.138		422.207		383.446		348.855		451.225		396.493		179.33	0.0580554	0.0523226	0	0.140888	0.0683781	0	0.0628715	0.053887	0.0545504
179.784	349.023		322.759		199.551		438.54		353.872		358.44		436.329		370.548		179.784	0.0252179	0.0221919	0	0.154488	0.0298201	0	0.0470584	0.0201922	0.0373711
180.238	328.162		304.304		221.765		433.508		342.267		341.474		404.018		339.547		180.238	0	0	0.0112342	0.150298	0.0146897	0	0.012758	0	0.0236225
180.692	306.179		290.298		226.343		419.762		334.53		317.827		385.365		314.415		180.692	0	0	0.0173825	0.138853	0.00460235	0	0	0	0.0201047
181.146	294.63		281.672		226.279		390.748		327.707		302.874		405.032		303.146		181.146	0	0	0.0172965	0.114694	0	0	0.0138344	0	0.0182282
181.6	289.136		280.338		240.132		371.379		307.306		280.806		414.953		298.501		181.6	0	0	0.0359012	0.098567	0	0	0.0243662	0	0.0198543
182.054	293.669		271.793		236.048		370.407		302.92		270.886		419.419		280.04		182.054	0	0	0.0304163	0.0977577	0	0	0.0291072	0	0.0196602
182.508	304.771		267.504		230.791		351.309		285.608		270.301		427.848		259.514		182.508	0	0	0.0233562	0.081856	0	0	0.0380552	0	0.0179084
182.962	328.185		258.141		237.376		327.899		274.745		276.848		408.932		252.608		182.962	0	0	0.0321998	0.0623639	0	0	0.0179745	0	0.0140673
183.416	340.753		271.992		241.553		309.453		258.462		299.77		392.287		252.684		183.416	0.0148023	0	0.0378096	0.047005	0	0	0.000304671	0	0.0124902
183.87	349.977		276.524		243.449		274.644		246.708		335.728		383.239		249.668		183.87	0.0264194	0	0.0403559	0.0180216	0	0	0	0	0.0105996
184.324	373.943		271.369		245.688		230.268		243.61		375.918		370.951		262.162		184.324	0.0566033	0	0.0433629	0	0	0	0	0	0.0124958
184.778	390.173		279.026		274.576		198.713		244.435		382.449		381.347		264.403		184.778	0.0770441	0	0.0821595	0	0	0	0	0	0.0199005
185.232	409.322		283.575		307.908		189.71		245.429		378.862		379.544		267.382		185.232	0.101161	0	0.126925	0	0	0	0	0	0.0285107
185.686	432.6		283.007		322.825		207.942		254.891		392.01		353.439		268.741		185.686	0.130479	0	0.146958	0	0	0	0	0	0.0346796
186.14	465.742		280.443		333.523		218.775		273.266		394.322		317.062		317.043		186.14	0.172219	0	0.161326	0	0	0	0	0	0.0416931
186.594	479.06		288.363		336.443		247.575		296.223		376.099		293.897		393.94		186.594	0.188992	0	0.165247	0	0	0	0	0.0505714	0.0506014
187.048	477.523		284.491		323.73		267.568		308.081		349.133		259.888		477.693		187.048	0.187057	0	0.148174	0.0121299	0	0	0	0.159342	0.0633377
187.502	458.265		274.308		308.83		297.687		306.316		334.217		238.458		562.787		187.502	0.162802	0	0.128163	0.0372082	0	0	0	0.269853	0.0747533
187.956	442.197		266.453		276.044		334.331		295.859		324.95		234.136		633.649		187.956	0.142565	0	0.0841311	0.0677194	0	0	0	0.361882	0.0820372
188.41	418.017		265.644		250.819		365.057		302.148		306.379		245.066		629.419		188.41	0.112112	0	0.0502538	0.0933031	0	0	0	0.356388	0.0765072
188.864	406.411		288.161		239.108		383.098		310.916		286.616		289.991		564.649		188.864	0.097495	0	0.0345259	0.108325	0	0	0	0.272271	0.0640771
189.318	386.866		286.621		223.25		411.37		302.522		272.46		341.236		481.363		189.318	0.0728791	0	0.0132286	0.131865	0	0	0	0.164108	0.0477601
189.772	368.404		298.381		225.489		435.479		289.555		278.779		376		416.469		189.772	0.0496272	0	0.0162356	0.151939	0	0	0	0.0798299	0.037204
190.226	356.634		301.716		234.626		481.643		272.185		296.198		409.382		352.053		190.226	0.0348035	0	0.0285066	0.190377	0	0	0.0184522	0	0.0340174
190.68	346.374		299.19		250.407		526.211		247.458		306.025		397.067		337.687		190.68	0.0218816	0	0.0497005	0.227486	0	0	0.00537898	0	0.0380559
191.134	326.539		283.839		268.473		526.89		229.868		316.226		332.857		324.821		191.134	0	0	0.0739632	0.228052	0	0	0	0	0.0377519
191.588	307.577		258.725		272.987		507.955		228.383		339.942		287.017		333.209		191.588	0	0	0.0800255	0.212286	0	0	0	0	0.0365389
192.042	310.114		243.204		293.664		484.631		228.076		348.703		257.314		332.544		192.042	0	0	0.107795	0.192865	0	0	0	0	0.0375825
192.496	325.975		237.055		293.153		447.601		266.45		321.025		265.868		327.699		192.496	0	0	0.107109	0.162032	0	0	0	0	0.0336426
192.95	322.156		255.546		285.751		421.055		306.145		285.171		286.089		342.92		192.95	0	0	0.0971676	0.139929	0	0	0	0	0.0296371
193.404	320.581		257.005		262.303		400.501		336.835		266.135		332.837		323.46		193.404	0	0	0.0656769	0.122815	0.00760756	0	0	0	0.0245124
193.858	314.19		279.223		232.027		375.617		369.703		265.182		374.622		312.105		193.858	0	0	0.0250161	0.102096	0.0504602	0	0	0	0.0221965
194.312	305.23		288.042		219.124		342.983		370.29		279.275		393.226		310.829		194.312	0	0	0.00768735	0.0749234	0.0512256	0	0.00130149	0	0.0168922
194.766	305.789		294.213		216.844		324.067		350.797		288.627		388.83		304.427		194.766	0	0	0.0046253	0.0591732	0.025811	0	0	0	0.0112012
195.22	300.553		315.092		204.81		315.589		321.483		280.695		387.414		298.518		195.22	0	0.00982581	0	0.0521141	0	0	0	0	0.00774248
195.674	299.69		316.294		208.69		306.224		296.237		242.817		400.061		279.793		195.674	0	0.0117645	0	0.0443164	0	0	0.00855732	0	0.00807978
196.128	306.052		321.27		203.218		291.563		286.396		228.884		376.18		271.625		196.128	0	0.0197903	0	0.0321091	0	0	0	0	0.00648742
196.582	312.207		306.719		204.854		298.329		301.002		205.731		339.167		261.736		196.582	0	0	0	0.0377427	0	0	0	0	0.00471784
197.036	306.156		287.319		214.309		302.39		334.714		200.647		322.753		268.449		197.036	0	0	0.00122079	0.0411241	0.00484224	0	0	0	0.00589839
197.49	299.064		277.518		221.339		322.537		358.556		192.915		310.645		276.067		197.49	0	0	0.0106621	0.0578993	0.035927	0	0	0	0.013061
197.944	301.034		283.051		210.178		328.006		390.064		191.067		312.323		280.382		197.944	0	0	0	0.062453	0.0770065	0	0	0	0.0174324
198.398	299.743		284.375		212.162		340.772		367.696		222.139		308.856		275.908		198.398	0	0	0	0.0730824	0.0478435	0	0	0	0.0151157
198.852	278.166		264.272		213.911		344.672		285.609		275.509		307.214		266.1		198.852	0	0	0.000686275	0.0763297	0	0	0	0	0.009627
199.306	250.998		262.513		212.937		355.892		214.612		330.061		315.91		267.989		199.306	0	0	0	0.0856719	0	0	0	0	0.010709
199.76	229.636		264.689		214.472		400.625		199.097		364.86		325.377		268.18		199.76	0	0	0.0014397	0.122918	0	0	0	0	0.0155448
200.214	213.382		278.301		196.241		432.084		198.764		384.294		302.286		272.56		200.214	0	0	0	0.149112	0	0	0	0	0.0186391
200.668	214.549		275.548		197.286		451.082		183.328		393.355		276.626		278.58		200.668	0	0	0	0.164931	0	0	0	0	0.0206164
201.122	211.194		275.224		194.131		458.235		172.779		390.351		248.837		271.271		201.122	0	0	0	0.170887	0	0	0	0	0.0213608
201.576	218.851		279.696		196.163		419.891		180.179		363.538		239.754		265.383		201.576	0	0	0	0.13896	0	0	0	0	0.01737
202.03	257.85		287.668		200.927		362.883		201.172		342.079		259.531		274.754		202.03	0	0	0	0.0914929	0	0	0	0	0.0114366
202.484	331.06		305.551		210.744		335.541		186.727		311.711		280.872		281.738		202.484	0.00259446	0	0	0.0687269	0	0	0	0	0.00891517
202.938	381.834		325.781		204.837		312.511		173.614		301.21		289.555		306.045		202.938	0.0665416	0.0270661	0	0.0495512	0	0	0	0	0.0178949
203.392	408.89		381.909		197.895		321.188		194.445		318.133		290.191		304.243		203.392	0.100617	0.117595	0	0.056776	0	0	0	0	0.0343735
203.846	431.965		431.891		194.448		335.602		220.136		339.315		285.974		279.277		203.846	0.129679	0.198211	0	0.0687777	0	0	0	0	0.0495835
204.3	422.89		472.602		195.079		341.83		226.289		378.174		272.622		276.755		204.3	0.118249	0.263874	0	0.0739634	0	0	0	0	0.0570109
204.754	374.323		489.416		203.218		348.971		229.105		416.123		266.322		273.295		204.754	0.0570819	0.290994	0	0.0799092	0	0.0161631	0	0	0.0555185
205.208	331.855		495.385		204.508		330.6		229.538		441.786		243.292		278.565		205.208	0.00359572	0.300621	0	0.0646128	0	0.0367759	0	0	0.0507007
205.662	311.112		475.656		206.796		305.068		223.014		480.254		236.149		272.368		205.662	0	0.2688	0	0.0433539	0	0.0676739	0	0	0.0474785
206.116	287.366		452.488		214.949		291.596		197.665		491.785		242.936		258.263		206.116	0	0.231432	0.00208031	0.0321366	0	0.0769357	0	0	0.0428231
206.57	269.106		418.798		231.476		273.083		193.618		441.177		266.037		249.472		206.57	0	0.177094	0.0242761	0.0167219	0	0.0362867	0	0	0.0317973
207.024	257.321		400.5		240.393		261.355		192.964		387.049		293.554		247.783		207.024	0	0.147581	0.0362517	0.0069567	0	0	0	0	0.0238486
207.478	246.078		401.436		237.456		246.205		202.488		345.287		326.155		245.965		207.478	0	0.14909	0.0323073	0	0	0	0	0	0.0226747
207.932	240.484		379.718		236.862		231.007		218.559		306.439		363.473		266.96		207.932	0	0.114061	0.0315095	0	0	0	0	0	0.0181964
208.386	230.131		363.614		233.546		211.24		228.109		271.948		383.014		277.184		208.386	0	0.0880871	0.0270561	0	0	0	0	0	0.0143929
208.84	227.272		351.211		239.966		195.338		228.461		263.484		375.862		265.441		208.84	0	0.0680823	0.0356782	0	0	0	0	0	0.0129701
209.294	230.937		341.655		253.112		198.133		225.678		269.187		375.401		262.714		209.294	0	0.0526694	0.0533333	0	0	0	0	0	0.0132503
209.748	210.557		319.62		262.809		212.65		201.976		248.956		371.974		259.796		209.748	0	0.017129	0.0663564	0	0	0	0	0	0.0104357
210.202	200.293		329.693		279.917		249.711		191.575		240.264		388.978		249.176		210.202	0	0.0333758	0.0893325	0	0	0	0	0	0.0153385
210.656	211.079		346.563		293.096		260.231		204.362		253.175		411.369		238.358		210.656	0	0.0605855	0.107032	0.00602082	0	0	0.0205616	0	0.024275
211.11	215.029		334.212		285.878		300.517		210.63		255.668		421.052		222.343		211.11	0	0.0406645	0.0973382	0.0395645	0	0	0.0308408	0	0.026051
211.564	229.537		333.96		261.699		326.669		209.771		267.738		370.868		215.018		211.564	0	0.0402581	0.0648657	0.0613397	0	0	0	0	0.0208079
212.018	251.225		325.148		245.409		329.738		194.883		266.541		309.785		218.126		212.018	0	0.0260452	0.0429882	0.0638951	0	0	0	0	0.0166161
212.472	259.151		349.636		228.882		326.38		197.252		269.96		269.448		225.773		212.472	0	0.0655419	0.0207924	0.0610991	0	0	0	0	0.0184292
212.926	247.808		374.014		208.166		323.434		212.109		281.475		266.35		243.531		212.926	0	0.104861	0	0.0586461	0	0	0	0	0.0204384
213.38	236.633		381.675		203.112		308.069		216.519		281.824		294.026		241.46		213.38	0	0.117218	0	0.0458526	0	0	0	0	0.0203838
213.834	243.176		394.96		192.337		304.79		221.472		276.839		325.751		226.165		213.834	0	0.138645	0	0.0431224	0	0	0	0	0.0227209
214.288	230.901		412.523		179.049		281.341		239.414		281.759		365.002		213.788		214.288	0	0.166973	0	0.0235978	0	0	0	0	0.0238213
214.742	224.963		425.645		172.402		271.135		234.058		294.015		418.873		218.603		214.742	0	0.188137	0	0.0150999	0	0	0.0285276	0	0.0289706

## Sheet: Sox2-e2
sections-Sox2-Pax7-HH5
Sox2 expression
position	section	average of	section	average of	section	average of	section	average of	section	average of	section	average of	section	average of	section	average of	position	section	section	section	section	section	section	section	section	average
	1right		1left		2right		2left		3right		3left		4right		5left			1right	1left	2right	2left	3right	3left	4right	5left
0	1577.98	background	1362.62	background	1531.64	background	1273.92	background	1402.51	background	1898.29	background	2218.47	background	1552.97	background	0	1.1226	1.05343	1.0098	0.272807	0.874583	0.951335	0.992484	0.901561	0.897325
0.454	1609.17	1166.1	1380.84	818	1538.05	1156.3	1254.92	1230	1435.7	792.4	1924.7	1083	2203.2	1224.1	1538.92	1058.1	0.454	1.20759	1.08866	1.02703	0.154764	0.922166	0.982151	0.977241	0.875977	0.904448
0.908	1619.29		1371.5		1529.77		1220.42		1451.92		1897.05		2156.9		1539.74		0.908	1.23519	1.0706	1.00475	0	0.945407	0.949881	0.931034	0.877469	0.876792
1.362	1643.93	reference area	1376.47	reference area	1520.68	reference area	1205.36	reference area	1414.15	reference area	1863.62	reference area	2153.24	reference area	1546.57	reference area	1.362	1.30234	1.08022	0.980299	0	0.891266	0.910881	0.92738	0.889907	0.872786
1.816	1666.3	1533	1379.13	1335	1519.03	1528	1208.9	1391	1357.9	1490	1840.66	1940	2208.37	2226	1536.17	1607	1.816	1.36333	1.08537	0.975857	0	0.810636	0.884083	0.982403	0.87096	0.871579
2.27	1709.46		1375.08		1524.31		1215.57		1332.97		1805.23		2303.57		1535.21		2.27	1.48095	1.07753	0.990075	0	0.774898	0.842744	1.07742	0.869213	0.889104
2.724	1713.29		1336		1498.03		1264.51		1349.51		1769.55		2380.43		1557.09		2.724	1.4914	1.00194	0.91937	0.214335	0.798615	0.801106	1.15413	0.909071	0.911246
3.178	1716.13		1311.65		1491.59		1296.24		1410.75		1756.51		2394.67		1578.05		3.178	1.49913	0.954838	0.902045	0.411422	0.886395	0.785887	1.16835	0.94726	0.944416
3.632	1719.93		1297.08		1476.3		1286.82		1468.63		1770.62		2385.09		1574.28		3.632	1.50949	0.926644	0.860896	0.352907	0.969366	0.802362	1.15879	0.940383	0.940105
4.086	1693.62		1300.51		1458.02		1274		1530.2		1789.05		2345.86		1567.88		4.086	1.43778	0.933284	0.811738	0.273304	1.05763	0.823856	1.11964	0.928721	0.923245
4.54	1660.21		1293.51		1430.12		1279.08		1524.74		1842.29		2292.84		1539.01		4.54	1.34672	0.919752	0.736675	0.304851	1.0498	0.885991	1.06671	0.876129	0.898329
4.994	1606.6		1267.82		1406.54		1322.18		1485.4		1927.9		2223.95		1478.78		4.994	1.20059	0.870062	0.673234	0.572528	0.993406	0.985884	0.997952	0.7664	0.882507
5.448	1564.36		1248.82		1417.62		1365.02		1420.45		2001.97		2163.46		1413.94		5.448	1.08546	0.833315	0.703045	0.838658	0.900298	1.07231	0.937575	0.648275	0.877368
5.902	1544.03		1235.92		1427.54		1396.58		1324		2086.12		2155.12		1371.84		5.902	1.03006	0.808364	0.729734	1.03468	0.762043	1.17051	0.929258	0.571585	0.879529
6.356	1565.38		1278.95		1437.91		1425.53		1245.15		2136.92		2173.58		1343.32		6.356	1.08827	0.891582	0.757624	1.21446	0.649015	1.22978	0.94768	0.519619	0.912253
6.81	1606.39		1332.32		1459.08		1440.8		1192.59		2148.19		2239.83		1345.41		6.81	1.20002	0.99482	0.814592	1.30932	0.573663	1.24293	1.0138	0.523438	0.959073
7.264	1627.01		1324.89		1451.51		1440.14		1184.4		2154.01		2342.67		1394.9		7.264	1.25623	0.980437	0.794224	1.30522	0.561931	1.24972	1.11644	0.613591	0.984724
7.718	1618.92		1285.55		1454.31		1414.9		1187.53		2128.09		2416.46		1452.99		7.718	1.23417	0.904352	0.801743	1.14845	0.566416	1.21947	1.1901	0.719428	0.973016
8.172	1575.29		1293.4		1487.78		1391.8		1229.87		2086.46		2397.83		1498.49		8.172	1.11526	0.919532	0.891786	1.00495	0.627112	1.1709	1.17151	0.802321	0.96292
8.626	1560.74		1290.56		1493.13		1402.11		1302.22		1982.92		2314.01		1485.29		8.626	1.07561	0.914044	0.90618	1.06899	0.730827	1.05008	1.08784	0.778262	0.951478
9.08	1564.11		1287.12		1482.96		1404.22		1364.6		1857.84		2231.23		1447.59		9.08	1.08478	0.907397	0.878816	1.08209	0.820247	0.90413	1.00522	0.709579	0.924032
9.534	1605.57		1278.96		1459.41		1403		1377.88		1773.99		2181.64		1417		9.534	1.19779	0.891607	0.815464	1.07456	0.839275	0.806287	0.955721	0.653857	0.90432
9.988	1670.57		1269.53		1430.5		1381.6		1380.43		1739.43		2180.14		1409.81		9.988	1.37496	0.873373	0.737697	0.941621	0.842929	0.76596	0.954222	0.64076	0.89144
10.442	1702.01		1243.34		1410.99		1366.28		1347.76		1736.87		2192.8		1400.88		10.442	1.46064	0.822714	0.685211	0.846466	0.796102	0.762974	0.966867	0.624489	0.870683
10.896	1743.37		1224.67		1400.33		1343.86		1307.44		1746.06		2165.68		1367.25		10.896	1.57337	0.78659	0.656532	0.707186	0.738303	0.773695	0.939792	0.563212	0.842335
11.35	1753.05		1208.96		1426.92		1352.53		1280.73		1781.19		2064.95		1368.1		11.35	1.59974	0.756219	0.728063	0.761037	0.700016	0.814697	0.839253	0.564757	0.845473
11.804	1734.92		1189.12		1461.91		1364.54		1306.89		1877.87		1988.39		1405.09		11.804	1.55034	0.717839	0.822193	0.835671	0.737516	0.927504	0.762839	0.632148	0.873257
12.258	1727.93		1185.84		1495.03		1363.81		1340.6		1960.65		2007.51		1491.9		12.258	1.5313	0.711484	0.91131	0.831124	0.78584	1.0241	0.781919	0.790313	0.920924
12.712	1750.84		1197.29		1514.5		1360.47		1387.81		2001.46		2108.74		1552.46		12.712	1.59373	0.733638	0.963691	0.810398	0.853509	1.07172	0.882963	0.900634	0.976285
13.166	1784.61		1235.11		1514.25		1343.09		1431.74		2010.13		2221.47		1581.03		13.166	1.68577	0.806795	0.963013	0.70241	0.916481	1.08184	0.995482	0.95268	1.01306
13.62	1786.6		1296.14		1522.72		1338.65		1449.1		1994.57		2296.45		1577.06		13.62	1.6912	0.92483	0.9858	0.674876	0.941376	1.06367	1.07032	0.945451	1.03719
14.074	1743.14		1325.35		1499.26		1355.98		1444.16		1982.64		2319.35		1555.21		14.074	1.57274	0.98134	0.922666	0.782472	0.934289	1.04975	1.09317	0.905653	1.03026
14.528	1679.7		1324.38		1476.91		1379.44		1408.05		1959.65		2291.93		1535.68		14.528	1.39983	0.979449	0.86255	0.928199	0.882527	1.02293	1.0658	0.870069	1.00142
14.982	1653.96		1301.75		1459.67		1386.85		1364.32		1934.04		2247.05		1509.46		14.982	1.32968	0.935692	0.81618	0.974217	0.819834	0.993041	1.02101	0.822294	0.963993
15.436	1656.1		1298.27		1464.15		1416.44		1305.9		1869.93		2202.23		1483.63		15.436	1.33551	0.928959	0.828235	1.15801	0.736098	0.918235	0.976278	0.77524	0.95707
15.89	1646.2		1274.04		1457.5		1448.44		1245.54		1803.99		2148.35		1437.65		15.89	1.30854	0.882085	0.810331	1.3568	0.649567	0.841295	0.9225	0.691479	0.932824
16.344	1608.36		1245.57		1450.04		1469.94		1190.3		1737.05		2080.91		1447.27		16.344	1.2054	0.827027	0.790258	1.4903	0.570387	0.763184	0.85518	0.709005	0.901344
16.798	1574.32		1231.87		1435.74		1497.72		1148.65		1708.37		1987.28		1508.43		16.798	1.11262	0.800524	0.751794	1.66287	0.510675	0.729723	0.761735	0.820426	0.893796
17.252	1512.07		1257.58		1458.66		1511.96		1187.18		1675.95		1965.84		1531.58		17.252	0.942952	0.850257	0.813454	1.75129	0.56591	0.691893	0.740334	0.862592	0.902336
17.706	1447.04		1308.89		1479.24		1518.5		1251.17		1655.67		1996.53		1532.25		17.706	0.765718	0.949501	0.868819	1.79195	0.657642	0.668228	0.770965	0.863811	0.917079
18.16	1412.43		1403.12		1469.65		1473.38		1365.47		1591.46		2008.52		1495.95		18.16	0.671395	1.13177	0.843013	1.51165	0.821484	0.593298	0.782927	0.797688	0.894153
18.614	1341.85		1424.91		1458.58		1456.65		1461.6		1542.41		2029.05		1447.75		18.614	0.479005	1.17391	0.813223	1.40776	0.959283	0.536064	0.803421	0.709872	0.860318
19.068	1229.68		1447.26		1457.23		1440.55		1483.9		1572.48		2147.52		1421		19.068	0.173298	1.21713	0.809615	1.30775	0.991251	0.571153	0.921673	0.66114	0.831626
19.522	1163.08		1453.77		1462.29		1427.33		1508.21		1670.09		2313.48		1361.73		19.522	0	1.22973	0.823228	1.22563	1.0261	0.685055	1.08732	0.553163	0.828778
19.976	1143.54		1446.83		1471.6		1423.85		1501.03		1755.09		2430.4		1329.18		19.976	0	1.2163	0.848265	1.20406	1.01581	0.784237	1.20401	0.493857	0.845818
20.43	1130.67		1426.11		1468.1		1419.91		1513.2		1823.46		2482.95		1336.2		20.43	0	1.17623	0.838859	1.1796	1.03326	0.864016	1.25646	0.506646	0.856883
20.884	1136.73		1373.7		1463.79		1422.97		1546.89		1837.59		2422.98		1353.96		20.884	0	1.07486	0.827261	1.1986	1.08156	0.880504	1.19661	0.538998	0.849799
21.338	1174.03		1338.07		1484.11		1413.38		1556.56		1817.69		2277.57		1370.08		21.338	0.0216162	1.00594	0.88191	1.13898	1.09541	0.857285	1.05147	0.568368	0.827623
21.792	1241.06		1298.69		1482.92		1380.31		1521.03		1763.45		2099.92		1363.92		21.792	0.204312	0.929774	0.878709	0.933602	1.04449	0.793987	0.874161	0.557158	0.777024
22.246	1282.68		1265.74		1475.91		1342.03		1502.71		1725.96		1973.19		1321.09		22.246	0.317751	0.866027	0.859865	0.695807	1.01823	0.75025	0.747671	0.479129	0.716841
22.7	1301.48		1252.17		1479.44		1342.08		1474.41		1693.04		1963.63		1302.3		22.7	0.368972	0.839789	0.869362	0.696143	0.977653	0.711835	0.738124	0.444888	0.705846
23.154	1313.89		1268.38		1506.41		1366.4		1415.22		1669.51		2040.84		1284.92		23.154	0.402802	0.871135	0.941913	0.847211	0.89281	0.684378	0.81519	0.413228	0.733583
23.608	1331.22		1307.63		1516.02		1402.91		1376.52		1667.36		2138.59		1276.78		23.608	0.450041	0.947056	0.967767	1.07396	0.837329	0.681868	0.912753	0.398402	0.783647
24.062	1351.68		1323.34		1501.94		1436.56		1384.94		1664.38		2203.82		1270.33		24.062	0.505794	0.977445	0.929892	1.283	0.849405	0.67839	0.977866	0.386653	0.823556
24.516	1412.72		1300.86		1486.71		1477.69		1408.97		1658.89		2224.31		1277.94		24.516	0.67218	0.933956	0.888921	1.53843	0.883845	0.671986	0.998316	0.400505	0.873517
24.97	1466.74		1319.33		1475.81		1492.76		1453.65		1647.04		2252.26		1292.21		24.97	0.819398	0.969696	0.85958	1.63207	0.9479	0.658161	1.02621	0.426511	0.917441
25.424	1496.07		1319.21		1457.09		1485.63		1520.36		1668.21		2294.5		1308.78		25.424	0.89934	0.969453	0.809214	1.58778	1.04352	0.682859	1.06837	0.456692	0.939653
25.878	1517.52		1337		1436.62		1454.21		1544.09		1672.37		2290.3		1318.86		25.878	0.957811	1.00387	0.754146	1.39261	1.07754	0.687712	1.06418	0.475054	0.926616
26.332	1545.22		1348.1		1430.31		1423.88		1526.67		1665.42		2204.41		1336.06		26.332	1.0333	1.02533	0.737175	1.20419	1.05257	0.679599	0.978451	0.506395	0.902127
26.786	1591.67		1329.45		1437.32		1418.06		1454.28		1644.05		2074.47		1324.15		26.786	1.1599	0.989275	0.756048	1.16809	0.948797	0.654666	0.848759	0.484697	0.876279
27.24	1602.95		1311.64		1417.59		1440.57		1385.02		1638.23		1938.52		1283.91		27.24	1.19065	0.954812	0.702965	1.30789	0.849514	0.647881	0.713061	0.411394	0.847271
27.694	1561.06		1310.82		1403.1		1455.38		1318.58		1632.11		1890.37		1265.33		27.694	1.07649	0.953222	0.663979	1.39988	0.754276	0.640734	0.665002	0.377531	0.816389
28.148	1507.06		1302.19		1405.84		1453.37		1298.89		1627.28		1971.83		1285.36		28.148	0.929302	0.936538	0.671353	1.3874	0.726045	0.635102	0.746315	0.414023	0.805759
28.602	1478.7		1308.74		1400.46		1459.4		1286.16		1648.81		2117.08		1304.9		28.602	0.852011	0.949215	0.656879	1.42486	0.707792	0.660224	0.891287	0.449628	0.823988
29.056	1471.01		1308.24		1384.28		1463.23		1306.3		1690.39		2225.03		1312		29.056	0.831036	0.948244	0.613352	1.44866	0.736669	0.708741	0.999027	0.462554	0.843536
29.51	1501.78		1293.5		1350.35		1483.42		1340.95		1714.31		2214.88		1312.49		29.51	0.914898	0.919729	0.522055	1.57405	0.78634	0.73665	0.988897	0.463458	0.86326
29.964	1540.98		1268.62		1312.31		1498.64		1378.88		1721.47		2145.56		1318.27		29.964	1.02176	0.871615	0.419726	1.66855	0.84071	0.745005	0.919713	0.473981	0.870132
30.418	1620.03		1203.28		1305.87		1483.36		1422.19		1721.34		2085.91		1322.31		30.418	1.23721	0.745224	0.402384	1.57366	0.902791	0.744859	0.860177	0.481348	0.868456
30.872	1685.29		1127.33		1320.93		1453.86		1465.78		1680.96		2043.17		1322.14		30.872	1.41507	0.598321	0.442924	1.39043	0.965284	0.697735	0.817522	0.481037	0.851041
31.326	1756.33		1048.62		1340.44		1419.57		1494.21		1649.35		1973.58		1330.83		31.326	1.60871	0.446083	0.495394	1.17746	1.00603	0.660851	0.74806	0.496861	0.829931
31.78	1770.4		1016.2		1376.59		1422.82		1501.31		1662.41		1931.32		1334.19		31.78	1.64706	0.383358	0.592647	1.19764	1.01621	0.676091	0.705879	0.502993	0.840234
32.234	1701.52		1031.42		1410.1		1418.15		1493.87		1670.76		1967.19		1333.02		32.234	1.45931	0.412809	0.682798	1.16863	1.00554	0.685839	0.741686	0.500856	0.832184
32.688	1573.65		1055.75		1419.7		1411.36		1508.63		1661.53		2034.32		1319.44		32.688	1.11081	0.459863	0.708644	1.12643	1.02671	0.675067	0.808683	0.47612	0.79904
33.142	1509.19		1092.99		1457.29		1386.6		1534.61		1653.01		2109.34		1307.58		33.142	0.935097	0.531897	0.809771	0.972696	1.06394	0.665126	0.883557	0.454516	0.789575
33.596	1483.17		1103.71		1475.01		1349.58		1598.85		1683.08		2139.42		1286.17		33.596	0.864197	0.552629	0.857447	0.742714	1.15603	0.700204	0.913583	0.415509	0.775289
34.05	1522.29		1137.38		1458.28		1305.61		1629.81		1731.45		2140.2		1281.92		34.05	0.970796	0.617747	0.812429	0.469602	1.20041	0.756653	0.914367	0.407761	0.768721
34.504	1557.88		1171.09		1401.69		1271.14		1634.82		1777.78		2117.25		1282.44		34.504	1.06783	0.682965	0.660183	0.255528	1.20759	0.810716	0.891453	0.408705	0.748121
34.958	1581.59		1186.62		1369.78		1247.44		1658.49		1792.21		2044.47		1265.11		34.958	1.13243	0.712992	0.574321	0.108342	1.24153	0.827552	0.818811	0.377129	0.724139
35.412	1611.41		1168.46		1353.87		1243.06		1676.98		1774.5		1922.18		1233.34		35.412	1.21371	0.677868	0.531542	0.0811118	1.26803	0.806888	0.696755	0.319251	0.699395
35.866	1619.9		1147.67		1332.97		1246.1		1688.54		1730.68		1823.7		1211.84		35.866	1.23686	0.637669	0.475305	0.100025	1.2846	0.75575	0.598467	0.280086	0.671095
36.32	1604.3		1167.69		1303.66		1239.46		1675.19		1702.64		1796.1		1225.28		36.32	1.19434	0.676391	0.396449	0.0587453	1.26547	0.723035	0.57091	0.304576	0.64874
36.774	1593.66		1204.39		1265.34		1252.96		1642.15		1711.31		1813.11		1247.12		36.774	1.16533	0.747369	0.293347	0.142621	1.21811	0.733154	0.587888	0.344352	0.654021
37.228	1593.41		1223.54		1230.51		1306.16		1618.05		1729.98		1842.32		1223.86		37.228	1.16466	0.784416	0.199656	0.473019	1.18356	0.754937	0.617051	0.301979	0.68491
37.682	1613.68		1222.03		1210.15		1342.17		1579.07		1702.57		1861.04		1190.92		37.682	1.21989	0.781485	0.144867	0.696689	1.12768	0.722952	0.635736	0.241969	0.696408
38.136	1639.06		1209.92		1215.34		1319.64		1577.98		1664.61		1865.2		1163.42		38.136	1.28908	0.75807	0.15884	0.556758	1.12612	0.678656	0.639883	0.191884	0.674911
38.59	1652.43		1210.56		1250.95		1269.55		1583.03		1653.05		1875.96		1116.87		38.59	1.32551	0.759296	0.254638	0.245677	1.13336	0.665163	0.650624	0.107067	0.642666
39.044	1640		1242.2		1297.47		1252.96		1552.15		1630.78		1864.47		1096.82		39.044	1.29164	0.820513	0.379796	0.14259	1.0891	0.639187	0.639155	0.0705447	0.634065
39.498	1642.23		1255.5		1330.88		1234.58		1516.52		1588.59		1841.62		1141.04		39.498	1.2977	0.846234	0.469693	0.0284658	1.03801	0.589952	0.616344	0.151106	0.629688
39.952	1663.13		1270.71		1337.51		1200.68		1456.99		1548.06		1826.58		1209.72		39.952	1.35468	0.875654	0.487514	0	0.952685	0.542664	0.601332	0.276218	0.636344
40.406	1690.57		1269.34		1328.67		1167.33		1373.44		1554.03		1844.5		1271.87		40.406	1.42947	0.873002	0.463737	0	0.83292	0.549628	0.619219	0.389452	0.644678
40.86	1684.42		1271.44		1345.51		1150.83		1342.94		1594.51		1844.59		1319.97		40.86	1.4127	0.877066	0.509026	0	0.789186	0.596859	0.619308	0.477089	0.660155
41.314	1619.44		1280.09		1391.21		1143.02		1409.99		1648.33		1858.62		1347.43		41.314	1.23559	0.893793	0.631985	0	0.885314	0.659664	0.633317	0.527101	0.683346
41.768	1523.19		1298		1429.97		1123.66		1485.97		1696.22		1882.78		1355.58		41.768	0.97326	0.928429	0.736263	0	0.994222	0.715538	0.657427	0.541948	0.693386
42.222	1456.75		1303.23		1482.74		1112.87		1542.06		1726.47		1889.04		1372.98		42.222	0.792183	0.938557	0.878246	0	1.07463	0.750844	0.663679	0.573655	0.708974
42.676	1393.77		1290.56		1495.47		1124.73		1569.16		1770.26		1896.6		1387.61		42.676	0.62051	0.914041	0.91248	0	1.11347	0.801939	0.671225	0.600302	0.704246
43.13	1355.76		1272.36		1480.93		1132.01		1589.58		1805.77		1889.38		1382.67		43.13	0.516931	0.878838	0.873355	0	1.14275	0.843366	0.66402	0.591319	0.688823
43.584	1363.5		1257.51		1455.43		1100.09		1596.55		1824.69		1905.12		1399.45		43.584	0.538024	0.850116	0.804757	0	1.15274	0.86545	0.679725	0.62188	0.689086
44.038	1391.49		1260.19		1439.57		1087.17		1595.04		1818.73		1883.43		1393.28		44.038	0.614323	0.855304	0.762085	0	1.15057	0.858498	0.658082	0.610647	0.688688
44.492	1401.01		1297.49		1428.49		1077.98		1563.47		1788.14		1827.31		1383.6		44.492	0.640251	0.927449	0.732287	0	1.10532	0.822806	0.602066	0.592995	0.677897
44.946	1401.3		1337.6		1409.63		1110.42		1532.55		1719.63		1765.09		1350.83		44.946	0.641052	1.00503	0.681536	0	1.06099	0.742859	0.539964	0.533307	0.650592
45.4	1403.09		1316.55		1388.95		1143.6		1511.12		1668.24		1725.85		1327.07		45.4	0.64592	0.964306	0.625913	0	1.03027	0.682896	0.500795	0.490022	0.617515
45.854	1396.52		1282.96		1362.38		1161.65		1471.2		1662.37		1734.3		1282.43		45.854	0.628027	0.899346	0.554412	0	0.973048	0.67604	0.509235	0.408683	0.581099
46.308	1369.42		1277.5		1312.1		1177.39		1432.4		1678.73		1812.99		1274.04		46.308	0.554148	0.888776	0.419144	0	0.91743	0.695134	0.587777	0.393407	0.556977
46.762	1350.49		1281.15		1289.98		1218.38		1390.61		1711.57		1900.48		1260.98		46.762	0.502567	0.895841	0.359645	0	0.857527	0.733457	0.675094	0.36961	0.549218
47.216	1352.35		1256.53		1303.99		1270.26		1390.88		1743		1949.68		1278.73		47.216	0.507642	0.848213	0.397328	0.25005	0.857913	0.770125	0.724202	0.401955	0.594678
47.67	1384.79		1207.83		1329.51		1303.76		1390.53		1776.94		1955.06		1238.84		47.67	0.596037	0.754015	0.466002	0.458149	0.857408	0.80973	0.729574	0.329268	0.625023
48.124	1435.73		1189.9		1334.24		1329.82		1382.49		1822.57		1904.11		1180.9		48.124	0.734881	0.719342	0.478717	0.619994	0.84588	0.862978	0.678715	0.223729	0.64553
48.578	1466.48		1183.15		1306.33		1346.97		1386.74		1827.52		1849.29		1174.56		48.578	0.818697	0.706284	0.403643	0.726497	0.85198	0.868751	0.624004	0.21217	0.651503
49.032	1444.42		1178		1279.67		1362.75		1415.91		1769.38		1816.6		1203.01		49.032	0.75858	0.696329	0.331905	0.824553	0.893799	0.80091	0.591377	0.263993	0.645181
49.486	1413.61		1190.85		1280.83		1365.06		1447.79		1711.54		1795.31		1248.53		49.486	0.674595	0.72118	0.335039	0.838901	0.939495	0.733422	0.570122	0.346921	0.644959
49.94	1393.41		1192.7		1308.16		1346.35		1498.34		1660.32		1794.37		1245.43		49.94	0.619553	0.724764	0.408569	0.722677	1.01195	0.67365	0.569186	0.341288	0.633955
50.394	1400.77		1194.76		1332.55		1318.48		1483.64		1603.95		1774.6		1238.95		50.394	0.639602	0.728743	0.474175	0.549584	0.990889	0.607879	0.549453	0.329484	0.608726
50.848	1437.4		1206.83		1342.78		1269.62		1423.92		1519.45		1698.68		1271.98		50.848	0.739428	0.752097	0.501687	0.246075	0.905269	0.509277	0.473679	0.389661	0.564646
51.302	1478.56		1221.24		1326.5		1238.83		1346.45		1502.09		1660.17		1323.92		51.302	0.851622	0.779969	0.457896	0.0548199	0.794226	0.489014	0.435246	0.484278	0.543384
51.756	1505.11		1216.13		1299.48		1214.17		1287.12		1518.48		1708.28		1360.01		51.756	0.92399	0.770087	0.385206	0	0.70917	0.508149	0.48326	0.550024	0.541236
52.21	1513.37		1188.59		1282.34		1210.43		1243.21		1617.07		1800.41		1398.76		52.21	0.946495	0.716807	0.339099	0	0.646231	0.623182	0.57522	0.620618	0.558456
52.664	1498.43		1139.05		1291.44		1213.82		1238.42		1689.83		1865.71		1403.52		52.664	0.905789	0.620988	0.363581	0	0.639364	0.708088	0.640397	0.629293	0.563437
53.118	1483.25		1084.85		1314.62		1203.71		1260.84		1742.29		1899.74		1392.25		53.118	0.86441	0.516145	0.425943	0	0.671508	0.769298	0.674357	0.608763	0.566303
53.572	1485.88		1075.97		1352.03		1212.02		1276.87		1772.26		1915.1		1337.15		53.572	0.871578	0.498973	0.526581	0	0.694481	0.804274	0.689694	0.508373	0.574244
54.026	1487.87		1062.09		1381.02		1216.48		1336.37		1787.31		1884.08		1286.61		54.026	0.876999	0.472128	0.60456	0	0.779776	0.82183	0.658729	0.416307	0.578791
54.48	1492.4		1040.26		1367.47		1243.8		1428.64		1804.54		1864.69		1275.82		54.48	0.889335	0.429894	0.568114	0.0857143	0.912044	0.841942	0.639378	0.396642	0.595383
54.934	1468.75		994.989		1320.99		1271.58		1491.3		1811.27		1850.26		1294.3		54.934	0.824879	0.342338	0.443086	0.258267	1.00187	0.849789	0.624974	0.430308	0.596938
55.388	1439.86		967.663		1277.18		1280.73		1514.8		1784.56		1836.1		1346.42		55.388	0.746146	0.289484	0.325214	0.315081	1.03555	0.818627	0.610842	0.525269	0.583277
55.842	1421.92		998.775		1241.7		1283.16		1516.39		1720.03		1839.61		1382.38		55.842	0.697253	0.349662	0.229766	0.330186	1.03783	0.743327	0.614344	0.590776	0.574143
56.296	1448.14		1022.88		1217.22		1279.11		1524.65		1668.82		1845.11		1416.66		56.296	0.768703	0.396279	0.163909	0.305	1.04968	0.683565	0.619833	0.653226	0.580024
56.75	1475.77		1029.98		1195.11		1270.77		1506.31		1651.59		1844.76		1421.72		56.75	0.844028	0.410014	0.104401	0.253211	1.02338	0.663461	0.619486	0.662445	0.572553
57.204	1504.54		1005.27		1172.77		1249.76		1483.05		1669.12		1858.98		1454.27		57.204	0.922439	0.362221	0.0443153	0.122745	0.990043	0.683926	0.633681	0.721749	0.56014
57.658	1531.54		1001.99		1175.31		1190.48		1490.48		1671.81		1905.38		1482.7		57.658	0.996029	0.355878	0.0511407	0	1.00068	0.687054	0.67999	0.773547	0.56804
58.112	1537.57		1023.07		1213.22		1157.68		1497.92		1691.94		1915		1495.12		58.112	1.01246	0.396654	0.153123	0	1.01136	0.710545	0.689591	0.796183	0.596239
58.566	1491.56		1048.46		1264.36		1163.36		1540.75		1726.15		1901		1476.69		58.566	0.887056	0.445772	0.290713	0	1.07275	0.750464	0.675613	0.762605	0.610622
59.02	1443.15		1104.84		1295		1200.57		1566.35		1736.94		1887.17		1439.11		59.02	0.75511	0.554812	0.373153	0	1.10944	0.763053	0.66181	0.694136	0.613939
59.474	1390.87		1144.65		1290.33		1259.7		1617.39		1723.01		1842.95		1393.2		59.474	0.612606	0.63181	0.360586	0.18446	1.18261	0.746807	0.617673	0.610488	0.618381
59.928	1353.56		1174.53		1309.12		1313.86		1642.06		1681.28		1787.23		1338.32		59.928	0.510921	0.689603	0.411141	0.520863	1.21797	0.698107	0.562059	0.510512	0.640147
60.382	1363.39		1177.35		1338.03		1364.04		1683.23		1650.22		1773.29		1281.92		60.382	0.537727	0.695075	0.488902	0.832565	1.27699	0.661866	0.548144	0.407756	0.681128
60.836	1408.19		1165.37		1348.26		1387.25		1710.04		1666.89		1756.59		1249.27		60.836	0.659834	0.671888	0.516425	0.976733	1.31543	0.681324	0.53148	0.34828	0.712674
61.29	1460.06		1169.79		1333.28		1354.43		1693.99		1685.11		1700.4		1238.74		61.29	0.801202	0.680437	0.476147	0.772832	1.29242	0.702579	0.475402	0.329102	0.691266
61.744	1471.64		1202.4		1325.21		1283.69		1642.32		1703.44		1661.73		1239.69		61.744	0.832758	0.743513	0.454418	0.333472	1.21835	0.723973	0.436797	0.330827	0.634263
62.198	1471.86		1238.24		1344.19		1257.2		1585.88		1721.48		1678.08		1263.12		62.198	0.833352	0.812838	0.505502	0.168932	1.13744	0.745013	0.453115	0.373503	0.628711
62.652	1488.14		1213.46		1355.15		1286.05		1523.27		1765.86		1741.97		1292.81		62.652	0.877727	0.764921	0.534964	0.348143	1.0477	0.796807	0.516884	0.427602	0.664343
63.106	1491.15		1172.04		1343.91		1313.04		1469.29		1793.04		1810.44		1295.16		63.106	0.885931	0.684789	0.50474	0.515764	0.970305	0.828512	0.585227	0.431875	0.675893
63.56	1480.01		1170		1312.48		1310.82		1420.33		1791.98		1864.58		1314.62		63.56	0.855585	0.680859	0.420186	0.501969	0.900133	0.827286	0.639266	0.467342	0.661578
64.014	1446.58		1178.63		1315.13		1281.63		1410.66		1742.32		1884.04		1311.74		64.014	0.76447	0.697545	0.427318	0.320671	0.886267	0.769329	0.658687	0.462097	0.623298
64.468	1417.11		1172.96		1326.53		1249.18		1474.89		1641.46		1865.54		1298.9		64.468	0.684146	0.686582	0.457977	0.119124	0.97834	0.651641	0.640221	0.438699	0.582091
64.922	1405.16		1166.87		1329.99		1220.16		1515.83		1577.7		1827.62		1282.43		64.922	0.651559	0.674805	0.467294	0	1.03703	0.577246	0.602377	0.408683	0.552374
65.376	1388.16		1165.75		1333.01		1200.98		1538.13		1534.16		1772.42		1259.76		65.376	0.605225	0.672638	0.475402	0	1.069	0.526443	0.547281	0.367395	0.532923
65.83	1410.82		1131.04		1331.66		1196.29		1542.24		1588.16		1707.1		1268.29		65.83	0.666986	0.605497	0.471789	0	1.07489	0.589456	0.482086	0.382922	0.534203
66.284	1432.37		1081.89		1331.9		1179.34		1500.27		1645.48		1681.92		1296.93		66.284	0.725721	0.510429	0.472416	0	1.01472	0.656333	0.456956	0.435105	0.53396
66.738	1455.15		1003.35		1360.01		1180.28		1424.1		1699.03		1682.82		1316.47		66.738	0.78783	0.358507	0.548039	0	0.905529	0.718821	0.457853	0.470698	0.53091
67.192	1493.42		933.907		1397.42		1177.4		1377.89		1741.78		1667.36		1325.33		67.192	0.892115	0.224191	0.648684	0	0.839286	0.7687	0.442421	0.486848	0.537781
67.646	1477.81		940.776		1442.65		1172.59		1398.28		1686.92		1659.17		1321.24		67.646	0.849572	0.237478	0.770371	0	0.868524	0.704687	0.43425	0.479397	0.543035
68.1	1469.26		981.33		1485.45		1175.92		1464.99		1617.99		1679.64		1329.88		68.1	0.826274	0.315919	0.885529	0	0.964153	0.62426	0.454681	0.495132	0.570743
68.554	1420.28		1014.2		1487.16		1177.29		1511.72		1550.38		1720.14		1325.69		68.554	0.69278	0.379493	0.890129	0	1.03114	0.545368	0.495099	0.487497	0.565188
69.008	1393.73		1013.13		1439.39		1157.22		1487.94		1507.03		1751.41		1326.65		69.008	0.620403	0.377437	0.761617	0	0.997044	0.494789	0.526314	0.489249	0.533357
69.462	1413.34		1013.47		1373.24		1147.42		1437.54		1512.39		1771.61		1381.42		69.462	0.673868	0.378085	0.583635	0	0.924804	0.501042	0.546473	0.589034	0.524618
69.916	1457.05		1006.33		1314.11		1145.72		1337.63		1555.53		1803.75		1458.03		69.916	0.793004	0.364275	0.42456	0	0.781577	0.551372	0.57855	0.728595	0.527742
70.37	1483.93		1015.59		1268.11		1171.37		1253.58		1606.71		1853.84		1509.5		70.37	0.866269	0.38219	0.30081	0	0.661092	0.611093	0.628548	0.822374	0.534047
70.824	1494.35		1046.01		1235.13		1195.56		1221.9		1659.33		1901.06		1551.17		70.824	0.894647	0.441017	0.212082	0	0.61569	0.672502	0.675676	0.89828	0.551237
71.278	1501.12		1081.76		1223.48		1201.87		1212.84		1692.93		1940.34		1561.46		71.278	0.913118	0.510174	0.18074	0	0.602696	0.711699	0.714884	0.917034	0.568793
71.732	1545.53		1060.51		1235.01		1165.49		1230.58		1679.79		1943.12		1562.93		71.732	1.03414	0.46907	0.211746	0	0.628118	0.696365	0.717661	0.919709	0.584601
72.186	1574.25		1020.67		1283.82		1146.99		1225.61		1680.73		1911.81		1515.88		72.186	1.11243	0.39201	0.34308	0	0.621005	0.697464	0.686404	0.834001	0.585799
72.64	1571.44		1006.98		1332.81		1142.23		1239.71		1689.53		1859.92		1453.3		72.64	1.10478	0.365532	0.474875	0	0.641211	0.707732	0.634612	0.719978	0.58109
73.094	1537.11		1014.83		1372.73		1141.88		1244.39		1706.81		1786.31		1392.7		73.094	1.01121	0.380706	0.582271	0	0.647917	0.727903	0.561141	0.609576	0.56509
73.548	1503.86		1064.2		1391.19		1132.62		1249.77		1717.67		1731.69		1340.75		73.548	0.920567	0.476211	0.63194	0	0.655629	0.740569	0.506623	0.514946	0.555811
74.002	1503.56		1100.39		1382.4		1124.02		1231.19		1663.36		1698.96		1323.58		74.002	0.919757	0.546201	0.608292	0	0.628998	0.6772	0.473964	0.483656	0.542259
74.456	1512.89		1085.35		1363.85		1147.03		1181.04		1594.23		1692.91		1317.96		74.456	0.945179	0.517114	0.558375	0	0.557116	0.596534	0.467917	0.473412	0.514456
74.91	1535.82		1052.56		1357.28		1154.58		1126.66		1511.9		1662.56		1305.79		74.91	1.00768	0.453698	0.540699	0	0.479161	0.500468	0.437626	0.451252	0.483823
75.364	1566.33		1018.84		1333.44		1149.85		1091.27		1499.88		1627.73		1289.72		75.364	1.09085	0.388474	0.476575	0	0.42842	0.486447	0.402869	0.421977	0.461951
75.818	1566.35		995.388		1314.4		1129.27		1080.94		1605.72		1602.02		1297.27		75.818	1.0909	0.34311	0.425338	0	0.413618	0.60994	0.377204	0.435724	0.46198
76.272	1561.46		986.865		1278.96		1116.7		1108.53		1743.46		1618.56		1305.19		76.272	1.07758	0.326625	0.329989	0	0.453162	0.770663	0.393716	0.45016	0.475237
76.726	1554.65		1006.03		1262.61		1128.05		1163.11		1845.17		1636.08		1312.64		76.726	1.05901	0.363689	0.286021	0	0.531402	0.88935	0.4112	0.463724	0.500549
77.18	1543.02		1030.52		1265.71		1110.67		1212.37		1873.56		1608.72		1322.57		77.18	1.0273	0.411056	0.294342	0	0.60202	0.922473	0.383896	0.481809	0.515362
77.634	1516.82		1026.64		1281.12		1104.72		1201.49		1821.49		1547.33		1326.96		77.634	0.955904	0.403563	0.335817	0	0.586421	0.861718	0.322612	0.489818	0.494481
78.088	1499.72		1017.88		1292.35		1116.51		1154.52		1744.04		1523.69		1304.84		78.088	0.909283	0.386607	0.366016	0	0.519095	0.771342	0.299018	0.449521	0.46261
78.542	1490.7		1022.28		1328.51		1133.91		1073.97		1653.76		1535.47		1238.29		78.542	0.884704	0.395132	0.463296	0	0.403632	0.666002	0.31078	0.328277	0.431478
78.996	1474.08		1046.87		1374.89		1124.36		1001.32		1566.62		1574.53		1184.77		78.996	0.839414	0.442696	0.588079	0	0.299488	0.564313	0.349761	0.230763	0.414314
79.45	1451.38		1072.72		1402.47		1084.72		951.644		1501.08		1590.5		1184.56		79.45	0.777552	0.492687	0.662279	0	0.228274	0.487844	0.365702	0.230383	0.40559
79.904	1419.99		1088.64		1394.97		1054.85		961.106		1466.4		1580.45		1198.82		79.904	0.691987	0.523478	0.642109	0	0.241838	0.44737	0.355679	0.256369	0.394854
80.358	1403.2		1083.09		1347.34		1060.14		1018.63		1466.34		1601.69		1193.16		80.358	0.646231	0.512741	0.513949	0	0.324296	0.447303	0.376878	0.246048	0.383431
80.812	1391.41		1058.8		1307.95		1076.44		1116.03		1457.96		1643.42		1174.6		80.812	0.614096	0.465772	0.407993	0	0.463915	0.437531	0.418526	0.212241	0.377509
81.266	1367.99		1008.88		1278.65		1079.43		1147.08		1431.09		1647.92		1183.49		81.266	0.550256	0.369213	0.329166	0	0.508433	0.406173	0.423013	0.228431	0.351836
81.72	1352.86		979.388		1257.87		1085.48		1114.72		1424.33		1603.08		1179.49		81.72	0.509011	0.312162	0.273253	0	0.462036	0.398285	0.378256	0.221144	0.319268
82.174	1349.42		988.1		1226.08		1062.52		1036.47		1430.93		1566.64		1189.34		82.174	0.499638	0.329014	0.187724	0	0.349877	0.405984	0.341888	0.239104	0.294153
82.628	1386.88		1019.25		1193.03		1054.74		978.167		1432.07		1577.37		1227.49		82.628	0.601753	0.389263	0.0988243	0	0.266294	0.407317	0.352602	0.308597	0.303081
83.082	1413.16		1039.65		1186.49		1084.36		923.748		1477.36		1633.59		1303.18		83.082	0.673377	0.428729	0.0812349	0	0.188286	0.460167	0.408712	0.446495	0.335875
83.536	1402.07		1051.67		1208.53		1127.79		938.221		1511.17		1674.53		1357.08		83.536	0.643156	0.451983	0.140525	0	0.209032	0.499616	0.449574	0.544691	0.367322
83.99	1399.74		1064.69		1223.45		1142.85		975.636		1530.13		1702.13		1358.07		83.99	0.636797	0.477153	0.18067	0	0.262666	0.521743	0.477127	0.546486	0.38783
84.444	1415.75		1074.13		1232.27		1167.04		992.529		1502.18		1730.67		1345.14		84.444	0.680425	0.495408	0.204377	0	0.286882	0.489127	0.505613	0.522944	0.398097
84.898	1425.66		1043.61		1247.22		1192.72		1001.5		1473.88		1739.25		1339.83		84.898	0.70743	0.436387	0.244598	0	0.299742	0.456109	0.514172	0.513254	0.396461
85.352	1451.38		955.627		1243.31		1205.33		1026.04		1473.01		1774.09		1352.76		85.352	0.777542	0.266203	0.234095	0	0.334917	0.455091	0.548943	0.536825	0.394202
85.806	1453.25		915.953		1242.79		1203.37		1017.03		1498.63		1791.47		1369.5		85.806	0.782646	0.189464	0.232688	0	0.321998	0.484979	0.566293	0.567311	0.393172
86.26	1483.88		918.072		1233.19		1191.1		1004.84		1521.56		1778.32		1425.24		86.26	0.866135	0.193563	0.206874	0	0.304524	0.511735	0.553172	0.668861	0.413108
86.714	1523.43		930.062		1239.22		1141.68		1026.8		1525.72		1776.36		1479.42		86.714	0.973922	0.216754	0.22308	0	0.336005	0.516594	0.551216	0.767564	0.448142
87.168	1530.45		925.74		1254		1116.25		1021.21		1539.81		1816.09		1522.12		87.168	0.993061	0.208395	0.262854	0	0.327997	0.533036	0.590864	0.845369	0.470197
87.622	1469.48		937.702		1238.46		1110.47		1032.01		1549.87		1829.76		1549.09		87.622	0.826871	0.231532	0.221047	0	0.343478	0.544769	0.604506	0.894502	0.458338
88.076	1394		973.812		1221.16		1132.75		1078.18		1547.61		1799.46		1541.11		88.076	0.62115	0.301377	0.174506	0	0.409665	0.542139	0.574266	0.879958	0.437883
88.53	1392.38		1039.69		1216.49		1140.72		1128.31		1544.56		1724.84		1515.67		88.53	0.616748	0.428805	0.161934	0	0.481528	0.538573	0.499794	0.833613	0.445124
88.984	1441.34		1069.89		1214.97		1125.31		1185.91		1511.43		1617.86		1501.48		88.984	0.750169	0.487215	0.157845	0	0.564087	0.499921	0.393009	0.80777	0.457502
89.438	1467.94		1069.83		1219.61		1097.84		1230.31		1461.32		1530.27		1474.32		89.438	0.822668	0.487089	0.170317	0	0.627735	0.441441	0.30559	0.758284	0.451641
89.892	1461.07		1077.53		1226.07		1078.46		1208.25		1406.89		1480.44		1416.06		89.892	0.803947	0.501988	0.187702	0	0.596118	0.377933	0.255854	0.652133	0.42196
90.346	1437.41		1034.78		1226.84		1095.85		1138.05		1383.36		1443.36		1368.24		90.346	0.739469	0.4193	0.189771	0	0.495482	0.350478	0.218841	0.565015	0.372295
90.8	1423.68		970.179		1226.71		1149.29		1058.5		1400.8		1460.7		1317.56		90.8	0.702052	0.29435	0.189438	0	0.381445	0.370833	0.236151	0.472691	0.33087
91.254	1431.85		913.558		1229.57		1193.22		1011.03		1432.93		1558.84		1268.68		91.254	0.724298	0.184832	0.197124	0	0.313407	0.408326	0.334101	0.383649	0.318217
91.708	1446.34		872.99		1242.04		1215.31		1040.8		1471.43		1637.29		1243.4		91.708	0.763791	0.106364	0.23067	0	0.356072	0.453246	0.412407	0.337581	0.332516
92.162	1465.65		857.526		1266.56		1197.6		1096.54		1488.84		1674.09		1269.96		92.162	0.816424	0.0764526	0.296629	0	0.435975	0.47356	0.44914	0.385965	0.366768
92.616	1500.39		852.168		1257.57		1140.36		1143.62		1459.84		1746.65		1300.57		92.616	0.91112	0.066089	0.272443	0	0.503476	0.439715	0.521564	0.441743	0.394519
93.07	1513.75		886.852		1234.16		1044.68		1160.73		1439.87		1805.7		1343.57		93.07	0.947536	0.133176	0.209462	0	0.527996	0.416415	0.580499	0.520073	0.416895
93.524	1479.75		897.012		1199.06		993.652		1144.43		1415.39		1835.15		1383.21		93.524	0.854868	0.152828	0.115044	0	0.504634	0.387858	0.609891	0.592286	0.402176
93.978	1429.37		887.944		1193.69		1004.86		1156.35		1402.18		1801.36		1416.43		93.978	0.717563	0.135288	0.100597	0	0.521717	0.372438	0.576166	0.652822	0.384574
94.432	1388.3		890.638		1216.4		1033.4		1217.22		1377.08		1745.61		1467.93		94.432	0.605626	0.140499	0.161692	0	0.608969	0.343151	0.520522	0.746641	0.390887
94.886	1371.37		952.984		1227.05		1048.95		1287.67		1354.16		1658.94		1489.33		94.886	0.559482	0.261091	0.190331	0	0.709957	0.316407	0.434012	0.785628	0.407114
95.34	1375.01		1004.64		1218.7		1042.54		1333.39		1345.71		1548.22		1474.91		95.34	0.569384	0.361006	0.167885	0	0.775506	0.306543	0.323505	0.759355	0.407898
95.794	1363.45		1036.2		1201.09		1026.82		1308.67		1373.79		1466.07		1433.55		95.794	0.537899	0.422056	0.12049	0	0.740073	0.339315	0.241511	0.683995	0.385667
96.248	1367.48		1020.89		1229.58		1011.71		1262.75		1439.06		1504.62		1398.65		96.248	0.548861	0.392441	0.197159	0	0.674239	0.415469	0.279984	0.620428	0.391073
96.702	1391.36		971.6		1276.86		1016.65		1229.98		1524.23		1604.36		1370.06		96.702	0.613955	0.297099	0.324345	0	0.627269	0.514851	0.37954	0.56834	0.415675
97.156	1397.28		922.227		1302.86		1014.74		1206.24		1583.99		1651.12		1324.99		97.156	0.630084	0.2016	0.394286	0	0.593228	0.584583	0.426211	0.486222	0.414527
97.61	1399.89		876.375		1295.42		1036.05		1185.07		1623.14		1677.04		1272.2		97.61	0.637204	0.112911	0.374283	0	0.562883	0.630266	0.452079	0.390046	0.394959
98.064	1388.2		835.768		1271.96		1094.29		1146.94		1599.89		1686.03		1233.52		98.064	0.605342	0.0343675	0.31117	0	0.508233	0.603144	0.461058	0.319583	0.355362
98.518	1375.11		825.92		1246.88		1154.98		1064.4		1506.15		1670.43		1247.48		98.518	0.569667	0.0153191	0.243691	0	0.38991	0.493753	0.445481	0.345014	0.312854
98.972	1321.14		882.086		1250.86		1190.29		978.9		1415.2		1647.15		1301.79		98.972	0.422567	0.123957	0.254385	0	0.267345	0.387631	0.422247	0.443966	0.290262
99.426	1308.86		929.194		1260.49		1199.77		964.617		1371.82		1672.22		1381.83		99.426	0.389087	0.215075	0.280315	0	0.246871	0.337016	0.447271	0.58977	0.313176
99.88	1352.46		962.136		1276.1		1200.59		1038.23		1343.1		1690.82		1425.15		99.88	0.507934	0.278793	0.322303	0	0.352398	0.303496	0.465836	0.668696	0.362432
100.334	1404.05		952.324		1305.31		1196.57		1102.48		1323.56		1695.03		1377.89		100.334	0.64855	0.259814	0.400877	0	0.444498	0.280697	0.470034	0.582605	0.385884
100.788	1472.96		932.042		1337.91		1159.96		1122.82		1329.32		1706.53		1325.96		100.788	0.836356	0.220584	0.488593	0	0.473648	0.287419	0.481513	0.487989	0.409513
101.242	1555.66		920.996		1357.88		1143.12		1133.95		1359.05		1744.4		1288.39		101.242	1.06177	0.199219	0.542306	0	0.489613	0.322114	0.519316	0.419548	0.444235
101.696	1598.81		907.551		1353.35		1155.56		1100.24		1388.47		1740.92		1302.6		101.696	1.17936	0.173213	0.530121	0	0.441284	0.356446	0.515837	0.445433	0.455212
102.15	1598.05		910.338		1331.62		1171.93		1096		1409.49		1736.08		1336.89		102.15	1.17729	0.178603	0.471665	0	0.435202	0.38097	0.511012	0.507905	0.457831
102.604	1566.28		941.877		1323.47		1145.63		1127.43		1402.98		1720.41		1325.93		102.604	1.0907	0.239607	0.449742	0	0.480262	0.373376	0.495374	0.487945	0.452126
103.058	1516.58		969.792		1300.07		1154.07		1130.15		1428.63		1695.92		1295.5		103.058	0.955255	0.293602	0.38679	0	0.484166	0.403305	0.47093	0.432507	0.428319
103.512	1471.02		1011.7		1286.3		1176.22		1085.6		1473.11		1676.51		1269.27		103.512	0.831066	0.374669	0.349744	0	0.420297	0.455209	0.451555	0.384713	0.408407
103.966	1426.04		1069.72		1306.01		1188.45		1037.54		1513.5		1651.72		1267.7		103.966	0.708466	0.486896	0.402766	0	0.351402	0.502337	0.426806	0.38186	0.407567
104.42	1366.93		1081.69		1351.61		1192.49		1030.75		1542.31		1617.48		1276.38		104.42	0.547359	0.510041	0.52544	0	0.341673	0.535953	0.392633	0.397674	0.406347
104.874	1356.87		1052.4		1403.76		1177.54		1041.37		1510.93		1589.03		1271.06		104.874	0.519951	0.453381	0.665763	0	0.356897	0.499337	0.364233	0.387983	0.405943
105.328	1380.27		1016.61		1433.92		1190.66		1069.59		1453.52		1568.89		1249.03		105.328	0.58372	0.384161	0.746885	0	0.397348	0.432349	0.344139	0.347836	0.404555
105.782	1379.64		993.932		1450.09		1193.3		1104.1		1389.24		1558		1210.01		105.782	0.582017	0.340294	0.79039	0	0.446822	0.357343	0.333267	0.276752	0.390861
106.236	1386.79		968.9		1425.73		1191.85		1139.99		1349.83		1539.61		1171.89		106.236	0.601494	0.291876	0.724853	0	0.498271	0.311349	0.314909	0.207315	0.368758
106.69	1375.55		900.354		1393.69		1173.56		1194.52		1368.76		1531.43		1164.75		106.69	0.570875	0.159292	0.63866	0	0.576431	0.333446	0.306752	0.194294	0.347469
107.144	1371.1		826.371		1360.98		1149.67		1234.57		1416.17		1534.84		1168.77		107.144	0.558746	0.0161915	0.550656	0	0.633843	0.388763	0.310154	0.201627	0.332498
107.598	1366.28		764.285		1326.15		1136.93		1280.12		1450.92		1527.45		1164.68		107.598	0.545596	0	0.456957	0	0.699147	0.429313	0.302777	0.194167	0.328494
108.052	1378.67		765.801		1339.5		1142.43		1273.27		1458.94		1525.55		1191.83		108.052	0.579381	0	0.492881	0	0.689322	0.438665	0.300881	0.243625	0.343095
108.506	1376.47		806.995		1349.99		1158.34		1258.6		1436.49		1500.35		1169.42		108.506	0.57338	0	0.521084	0	0.668296	0.412478	0.275727	0.202802	0.331721
108.96	1343.24		805.069		1334.43		1187.54		1289.63		1424.14		1452.02		1128.45		108.96	0.482813	0	0.479231	0	0.712769	0.398069	0.227492	0.128173	0.303568
109.414	1326.86		774.006		1299.85		1245.68		1314.8		1407.88		1400.94		1123.35		109.414	0.438147	0	0.386199	0.0973851	0.748856	0.379088	0.176508	0.118865	0.293131
109.868	1291.93		749.723		1247.16		1304.58		1330.62		1431.12		1352.04		1154.77		109.868	0.342952	0	0.244436	0.46323	0.771528	0.406207	0.127695	0.176118	0.316521
110.322	1280.13		748.157		1212.06		1321.05		1377.87		1496.19		1362.53		1194.93		110.322	0.310801	0	0.15	0.565516	0.839265	0.482135	0.138167	0.249288	0.341896
110.776	1323.06		771.659		1188.54		1325.72		1405.7		1526.6		1422.02		1216.16		110.776	0.427795	0	0.0867447	0.594547	0.879159	0.517624	0.197543	0.28795	0.37392
111.23	1343.3		801.038		1201.04		1326.29		1388.2		1496.53		1489.07		1217.9		111.23	0.482952	0	0.120369	0.598087	0.854065	0.482536	0.26447	0.291131	0.386701
111.684	1340.41		818.176		1210.86		1325.19		1366.18		1414.85		1570.75		1184.9		111.684	0.475097	0.000340426	0.146772	0.591248	0.822504	0.387225	0.34599	0.231002	0.375022
112.138	1343.25		814.181		1205.08		1311.36		1327.54		1331.61		1598.93		1103.98		112.138	0.482835	0	0.131246	0.505329	0.767109	0.290089	0.374115	0.083589	0.329289
112.592	1374.62		804.325		1197.76		1278.45		1259.72		1321.79		1584.03		1036.3		112.592	0.568335	0	0.111542	0.300957	0.669897	0.278629	0.359242	0	0.286075
113.046	1404.56		790.809		1197.14		1240.96		1185.4		1340.83		1509.61		1037.36		113.046	0.649935	0	0.109887	0.068087	0.563354	0.300854	0.284967	0	0.247135
113.5	1414.62		780.089		1164.11		1207.61		1096.54		1347.95		1417.13		1106.02		113.5	0.677364	0	0.0210223	0	0.435981	0.309165	0.192662	0.0872946	0.215436
113.954	1392.53		772.107		1098.42		1187.57		998.967		1337		1364.01		1178.21		113.954	0.61713	0	0	0	0.296111	0.296384	0.139642	0.218818	0.196011
114.408	1363.52		796.191		1054.88		1167.96		945.292		1308.42		1341.98		1224.37		114.408	0.538068	0	0	0	0.219169	0.26304	0.117655	0.302909	0.180105
114.862	1310.4		871.627		1036.33		1144.71		904.641		1282.77		1340.47		1227.77		114.862	0.393309	0.103727	0	0	0.160896	0.233098	0.116153	0.309113	0.164537
115.316	1268.42		932.722		1051.33		1127.54		906.49		1258.97		1354.35		1236.08		115.316	0.278872	0.221899	0	0	0.163546	0.205329	0.130005	0.324256	0.165488
115.77	1237.62		969.081		1092.88		1136.13		962.881		1298.62		1359.16		1269.67		115.77	0.19492	0.292226	0	0	0.244382	0.251593	0.134803	0.385449	0.187922
116.224	1238.4		936.495		1136.14		1162.49		1040.15		1358.78		1391.79		1282.75		116.224	0.197062	0.229197	0	0	0.355151	0.321798	0.167367	0.409275	0.209981
116.678	1265.74		906.327		1164.66		1173.84		1093.68		1388.83		1436.8		1195.7		116.678	0.271575	0.170845	0.0225047	0	0.431888	0.356859	0.212298	0.250681	0.214581
117.132	1319.94		852.241		1193.32		1149.51		1142.07		1340.12		1485.25		1101.55		117.132	0.41931	0.0662302	0.0995964	0	0.501244	0.300027	0.260658	0.0791638	0.215779
117.586	1400.26		761.192		1212.38		1103.98		1142.21		1272.69		1525.14		1050.64		117.586	0.638223	0	0.150861	0	0.501444	0.221341	0.300473	0	0.226543
118.04	1457.76		712.065		1238.09		1061.54		1103.96		1232.75		1569.56		1021.76		118.04	0.79492	0	0.220054	0	0.446611	0.17474	0.344804	0	0.247641
118.494	1475.92		734.499		1278.65		1038.26		1030.24		1227.74		1592.14		1050.01		118.494	0.84444	0	0.329155	0	0.340939	0.168896	0.367344	0	0.256347
118.948	1492.26		761.04		1289.55		1025.96		961.342		1266		1587.12		1077.14		118.948	0.888964	0	0.358485	0	0.242176	0.213532	0.362336	0.0346803	0.262522
119.402	1520.29		753.632		1310.16		1030.78		909.128		1298.49		1530.57		1084.6		119.402	0.965367	0	0.413944	0	0.167328	0.251447	0.305892	0.0482729	0.269031
119.856	1525.35		749.393		1341.37		1043.55		908.101		1320.79		1443.99		1115.2		119.856	0.979161	0	0.497907	0	0.165856	0.27747	0.219473	0.104024	0.280486
120.31	1532.15		793.517		1346.5		1080.68		924.314		1332.24		1399.95		1138.72		120.31	0.997675	0	0.511708	0	0.189097	0.290828	0.175521	0.146879	0.288964
120.764	1534.38		833.869		1366.6		1103.72		899.027		1340.51		1355.62		1176.23		120.764	1.00376	0.0306944	0.565779	0	0.152848	0.300473	0.13127	0.215209	0.300004
121.218	1521.29		879.117		1378.25		1105.2		859.413		1377.55		1340.68		1177.56		121.218	0.968092	0.118215	0.597132	0	0.0960622	0.343695	0.116356	0.217635	0.307148
121.672	1519.84		900.86		1366.19		1120.28		815.263		1434.65		1386.83		1144.13		121.672	0.964143	0.160271	0.564681	0	0.0327738	0.410322	0.162418	0.156735	0.306418
122.126	1527.13		868.429		1339.61		1124.1		820.519		1477.19		1438.33		1077.81		122.126	0.984012	0.0975416	0.493177	0	0.0403082	0.459968	0.213826	0.03591	0.290593
122.58	1558.01		832.773		1294.5		1136.45		865.456		1514.66		1460.12		1007.46		122.58	1.06815	0.0285745	0.371805	0	0.104725	0.50369	0.235568	0	0.289065
123.034	1549.28		814.131		1264.2		1143.48		898.124		1549.27		1463.49		983.88		123.034	1.04436	0	0.290296	0	0.151554	0.544072	0.23894	0	0.283653
123.488	1540.51		802.619		1233.56		1130.32		920.008		1581.76		1463.77		975.842		123.488	1.02046	0	0.207856	0	0.182924	0.581982	0.239211	0	0.279055
123.942	1514.49		803.275		1222.73		1136.57		921.585		1604.26		1477.71		956.718		123.942	0.949545	0	0.17873	0	0.185185	0.608239	0.25313	0	0.271854
124.396	1529.13		785.868		1227.05		1135.44		907.655		1583.69		1486.13		978.845		124.396	0.989441	0	0.19035	0	0.165216	0.584237	0.261529	0	0.273847
124.85	1533.63		783.55		1218.73		1138.39		907.578		1532.67		1452.54		1010.6		124.85	1.00171	0	0.16795	0	0.165106	0.524702	0.228005	0	0.260934
125.304	1526.41		801.963		1196.1		1147.21		958.342		1456.58		1410.78		1060.93		125.304	0.982039	0	0.107078	0	0.237876	0.435921	0.18633	0.00514848	0.244299
125.758	1518.56		844.508		1171.74		1146.95		1026.55		1384.87		1382.96		1092.92		125.758	0.960651	0.0512727	0.0415389	0	0.335655	0.352245	0.158556	0.063436	0.245419
126.212	1504.02		908.203		1144.26		1131.38		1058.67		1342.7		1387.42		1138.93		126.212	0.921022	0.174474	0	0	0.3817	0.303035	0.163011	0.147262	0.261313
126.666	1494.11		910.272		1118.85		1129.23		1061.12		1387.19		1396.43		1187.91		126.666	0.894007	0.178476	0	0	0.385201	0.354952	0.172002	0.236497	0.277642
127.12	1471.91		876.812		1085.29		1139.19		1027.34		1480.62		1378.84		1190.75		127.12	0.8335	0.113756	0	0	0.33678	0.463973	0.154448	0.24166	0.268015
127.574	1460.98		837.975		1064.93		1138.56		967.71		1512.39		1305.74		1140.7		127.574	0.803704	0.0386364	0	0	0.251304	0.501039	0.0814882	0.150481	0.228332
128.028	1450.65		826.983		1055.26		1135.73		888.165		1508.61		1227.79		1072.85		128.028	0.775546	0.0173752	0	0	0.137278	0.496631	0.00367901	0.0268792	0.182174
128.482	1392.11		849.367		1068.96		1125.54		806.007		1474.64		1177.25		1026.54		128.482	0.616002	0.0606712	0	0	0.0195054	0.456995	0	0	0.144147
128.936	1324.82		866.246		1093.1		1102.45		764.165		1444.13		1167.49		1002.21		128.936	0.432606	0.0933191	0	0	0	0.42139	0	0	0.118414
129.39	1291.82		881.048		1110.59		1094.5		778.133		1405.07		1208.23		969.291		129.39	0.342657	0.12195	0	0	0	0.375809	0	0	0.105052
129.844	1293.92		867.11		1119.17		1079.47		828.706		1336.6		1271.32		927.39		129.844	0.348373	0.0949903	0	0	0.0520442	0.295919	0.0471334	0	0.104808
130.298	1302.18		905.15		1137.15		1073.72		892.861		1288.11		1320.06		950.671		130.298	0.370894	0.168569	0	0	0.144009	0.239334	0.095777	0	0.127323
130.752	1314.11		929.775		1134.18		1081.2		956.112		1298.63		1355		991.206		130.752	0.40341	0.216199	0	0	0.234679	0.25161	0.130651	0	0.154569
131.206	1360.28		938.665		1135.16		1127.52		989.348		1344.18		1358.94		1013.38		131.206	0.52924	0.233395	0	0	0.282322	0.304767	0.134587	0	0.185539
131.66	1437.81		939.837		1121.14		1146.53		1056.16		1363.35		1379.2		1024.22		131.66	0.740551	0.235662	0	0	0.378096	0.327126	0.154811	0	0.229531
132.114	1492.87		930.048		1110.21		1158.66		1092.1		1350.62		1401.65		1029.7		132.114	0.890616	0.216727	0	0	0.42962	0.312277	0.177212	0	0.253307
132.568	1527.07		924.659		1122.37		1143.2		1077.39		1355.09		1460.48		1076.41		132.568	0.983835	0.206304	0	0	0.408531	0.317489	0.235933	0.0333576	0.273181
133.022	1535.96		921.167		1159.06		1118		1034.34		1353.7		1514.42		1112.47		133.022	1.00807	0.199549	0.00741727	0	0.346823	0.315867	0.289774	0.0990545	0.283319
133.476	1517.94		945.814		1197.02		1078.67		973.496		1335.39		1563.98		1106.39		133.476	0.958945	0.247222	0.109551	0	0.259599	0.294502	0.339231	0.0879796	0.287129
133.93	1480.43		929.997		1210.61		1044.54		943.35		1289		1619.82		1089.19		133.93	0.856732	0.216629	0.146123	0	0.216385	0.24037	0.394973	0.0566369	0.265981
134.384	1442.45		859.733		1224.95		1027.89		941.512		1232.89		1641.13		1078.16		134.384	0.7532	0.0807215	0.184705	0	0.21375	0.174901	0.41624	0.0365495	0.232508
134.838	1476.69		774.843		1213.27		1028.59		970.684		1185.34		1611.19		1082.11		134.838	0.846536	0	0.153261	0	0.255568	0.119415	0.386358	0.0437384	0.225609
135.292	1548.12		757.984		1178.96		1047.38		1012.68		1194.54		1560.08		1071.89		135.292	1.04121	0	0.0609712	0	0.315768	0.130146	0.335341	0.0251175	0.238569
135.746	1593.47		767.973		1128.65		1053.69		1050.29		1228.17		1491.64		1078.98		135.746	1.16483	0	0	0	0.369682	0.169392	0.267031	0.0380379	0.251121
136.2	1566.99		769.827		1070.55		1051.61		1087.16		1288.55		1458.45		1097.58		136.2	1.09264	0	0	0	0.422537	0.239842	0.23391	0.071933	0.257608
136.654	1511.2		766.793		1022.56		1041.75		1099.93		1327.32		1425.61		1090.05		136.654	0.940583	0	0	0	0.440837	0.285092	0.201125	0.0582055	0.24073
137.108	1454.36		758.699		996.751		988.433		1062.17		1348.73		1418.89		1072.31		137.108	0.785672	0	0	0	0.386717	0.310075	0.19442	0.0258881	0.212846
137.562	1395.46		771.166		990.852		960.204		1011.35		1370.77		1412.27		1047.48		137.562	0.625143	0	0	0	0.313859	0.335784	0.187809	0	0.182824
138.016	1372.85		779.481		995.764		990.204		960.841		1385.44		1414.86		1054.7		138.016	0.563497	0	0	0	0.241458	0.352909	0.190393	0	0.168532
138.47	1398.78		784.854		988.522		1036.32		915.513		1348.2		1399.4		1076.36		138.47	0.634173	0	0	0	0.176481	0.309457	0.174968	0.0332684	0.166043
138.924	1452.75		758.719		1001.91		1075.43		875.69		1296.75		1377.35		1090.63		138.924	0.78127	0	0	0	0.119395	0.249421	0.152958	0.059264	0.170289
139.378	1503.97		742.836		1037.39		1092.03		852.945		1228.92		1349.64		1106.35		139.378	0.920869	0	0	0	0.0867904	0.170265	0.125304	0.0879049	0.173892
139.832	1535.28		714.766		1102.94		1101.4		885.943		1188.41		1319.52		1135.54		139.832	1.0062	0	0	0	0.134093	0.122996	0.095239	0.141084	0.187452
140.286	1526.22		715.55		1163.94		1130.43		939.672		1189.2		1310.34		1157.15		140.286	0.981524	0	0.0205623	0	0.211112	0.123918	0.0860794	0.180448	0.200456
140.74	1523.21		741.191		1183.26		1147.86		965.444		1189.71		1335.61		1159.57		140.74	0.973317	0	0.0725262	0	0.248056	0.124511	0.111297	0.184862	0.214321
141.194	1488.19		778.332		1166.19		1168.51		973.597		1194.81		1381.62		1188.38		141.194	0.877877	0	0.0266182	0	0.259743	0.130462	0.157223	0.237346	0.211159
141.648	1454.4		826.209		1163.2		1162.37		948.036		1208.41		1426.62		1178.54		141.648	0.78577	0.0158781	0.0185714	0	0.223102	0.146333	0.202131	0.219424	0.201401
142.102	1458.43		868.824		1171.33		1145.06		905.747		1214.08		1469.23		1137.09		142.102	0.796754	0.0983056	0.0404439	0	0.162481	0.15295	0.244667	0.143902	0.204938
142.556	1431.1		861.443		1179.13		1109.31		872.903		1203.76		1507.44		1107.06		142.556	0.72227	0.084029	0.0614205	0	0.1154	0.140908	0.282803	0.0891893	0.187002
143.01	1395.26		835.824		1181.75		1099.77		838.221		1154		1512.44		1100.71		143.01	0.624593	0.0344758	0.0684611	0	0.0656838	0.0828436	0.287792	0.0776298	0.155185
143.464	1393.54		827.049		1182.21		1102.45		819.643		1135.87		1512.15		1096.12		143.464	0.619902	0.0175029	0.0697202	0	0.0390525	0.0616884	0.2875	0.0692713	0.14558
143.918	1411.14		833.898		1190.39		1094.36		849.014		1142.89		1510.73		1097.61		143.918	0.667869	0.0307505	0.091703	0	0.0811554	0.069881	0.286082	0.0719767	0.162427
144.372	1440.69		848.368		1184.78		1096.26		890.329		1151.42		1522.02		1102.15		144.372	0.748414	0.0587389	0.0766182	0	0.14038	0.0798425	0.297352	0.0802605	0.185201
144.826	1514.54		842.229		1185.42		1100.3		931.975		1144.63		1522.38		1093.71		144.826	0.949687	0.0468646	0.0783374	0	0.200079	0.0719183	0.297711	0.0648697	0.213683
145.28	1571.77		833.099		1195.41		1112.89		934.267		1144.13		1487.05		1087.07		145.28	1.10566	0.029205	0.105209	0	0.203364	0.0713361	0.262454	0.0527856	0.228751
145.734	1594.32		823.051		1177.44		1128.64		914.253		1153.06		1445.66		1064.09		145.734	1.16714	0.00976983	0.0568684	0	0.174675	0.0817515	0.221142	0.0109164	0.215283
146.188	1583.47		808.62		1140.14		1130.51		907.941		1178.04		1428.72		1023.92		146.188	1.13757	0	0	0	0.165626	0.110896	0.204235	0	0.20229
146.642	1538.93		806.567		1101.73		1113.8		917.767		1216.35		1416.14		983.811		146.642	1.01616	0	0	0	0.179712	0.155596	0.191681	0	0.192894
147.096	1501.57		809.622		1068.23		1145.36		930.89		1262.8		1389.19		976.848		147.096	0.914325	0	0	0	0.198524	0.209797	0.164782	0	0.185928
147.55	1495.08		818.85		1047.57		1219.2		946.356		1288.53		1404.49		973.23		147.55	0.896653	0.0016441	0	0	0.220694	0.239828	0.180053	0	0.192359
148.004	1511.67		834.597		1027.76		1262.55		951.691		1292.12		1436.79		981.133		148.004	0.941875	0.0321025	0	0.202143	0.228341	0.244012	0.212288	0	0.232595
148.458	1512.12		873.643		1019.52		1265.22		930.593		1278.53		1480.73		1003.49		148.458	0.943102	0.107627	0	0.218789	0.198098	0.228161	0.256144	0	0.24399
148.912	1526.36		898.655		1039.58		1246.2		951.811		1248.8		1516.7		1029.28		148.912	0.981889	0.156006	0	0.100596	0.228513	0.193464	0.292046	0	0.244064
149.366	1558.57		924.303		1068.39		1235.04		987.013		1217.94		1501.31		1029.68		149.366	1.06968	0.205615	0	0.0312733	0.278975	0.157454	0.276683	0	0.25246
149.82	1563.94		944.354		1074.7		1230.2		953.76		1184.71		1460.33		1075.61		149.82	1.08432	0.244398	0	0.0012236	0.231307	0.118685	0.235779	0.031902	0.243452
150.274	1558.6		934.222		1053.66		1224.7		888.271		1138.61		1434.79		1113.46		150.274	1.06978	0.224801	0	0	0.13743	0.0648891	0.210289	0.100858	0.226006
150.728	1502		915.781		1032.32		1228.19		861.607		1064.17		1437.56		1108.79		150.728	0.915503	0.189132	0	0	0.0992073	0	0.213058	0.092341	0.188655
151.182	1452.69		877.879		991.264		1217.68		890.124		1024.23		1468.53		1102.56		151.182	0.781101	0.11582	0	0	0.140086	0	0.243963	0.0810056	0.170247
151.636	1367.67		902.217		949.519		1189.29		958.728		1025.64		1498.68		1109.31		151.636	0.549376	0.162896	0	0	0.238429	0	0.274058	0.0932975	0.164757
152.09	1282.63		948.168		917.702		1160.84		1005.67		1061.2		1519.25		1119.81		152.09	0.317599	0.251776	0	0	0.305717	0	0.294588	0.112425	0.160263
152.544	1235.49		974.035		900.249		1124.52		1006.87		1106.01		1541.44		1120.84		152.544	0.189131	0.301809	0	0	0.307444	0.0268541	0.316735	0.114305	0.157035
152.998	1229.59		1000.89		881.177		1089.46		992.087		1118		1510.72		1103.21		152.998	0.173034	0.353747	0	0	0.286249	0.0408378	0.286076	0.0821917	0.152767
153.452	1259.24		1020.83		891.89		1084.91		955.678		1092.03		1429.18		1083.51		153.452	0.253868	0.392317	0	0	0.234057	0.0105368	0.204695	0.0462871	0.14272
153.906	1342.71		1038.4		925.911		1122.47		909.477		1051.01		1317.7		1080.25		153.906	0.481352	0.4263	0	0	0.167828	0	0.0934255	0.0403516	0.151157
154.36	1430.69		1047.46		972.941		1184.38		860.215		1001.07		1229.41		1070.66		154.36	0.721156	0.443838	0	0	0.0972119	0	0.00529893	0.0228748	0.161297
154.814	1494.84		1043.02		983.694		1238.84		824.609		993.683		1188.73		1057.27		154.814	0.895999	0.435242	0	0.0549317	0.0461712	0	0	0	0.179043
155.268	1514.71		1035.62		967.274		1220.1		812.855		982.034		1196.84		1036.29		155.268	0.950142	0.420925	0	0	0.029322	0	0	0	0.175049
155.722	1535.31		1029.99		951.946		1185.46		799.992		956.345		1204.22		1007.99		155.722	1.00631	0.410046	0	0	0.010883	0	0	0	0.178405
156.176	1540.69		1027.82		926.85		1135.6		831.32		920.031		1242.37		1007.36		156.176	1.02095	0.405841	0	0	0.0557913	0	0.0182344	0	0.187603
156.63	1512.05		1012.62		928.618		1086.49		867.323		878.419		1310.28		1012.13		156.63	0.942886	0.376435	0	0	0.107401	0	0.0860146	0	0.189092
157.084	1485.01		985.299		969.825		1049.24		852.623		842.547		1364.05		1064.9		157.084	0.869207	0.323596	0	0	0.0863288	0	0.139684	0.0123848	0.1789
157.538	1452.06		943.888		987.5		1025.89		829.933		831.945		1409.53		1128.74		157.538	0.779406	0.243497	0	0	0.053803	0	0.185073	0.128701	0.17381
157.992	1420.64		923.9		1000.46		997.457		817.418		820.665		1447.99		1171.28		157.992	0.693761	0.204836	0	0	0.035863	0	0.223465	0.206198	0.170515
158.446	1394.02		940.071		993.326		988.093		843.792		821.699		1464.78		1182.99		158.446	0.62121	0.236114	0	0	0.0736697	0	0.240228	0.227526	0.174843
158.9	1356.15		953.24		994.431		998.617		861.954		839.394		1418.6		1159.06		158.9	0.518002	0.261586	0	0	0.0997047	0	0.19413	0.183933	0.15717
159.354	1322.03		975.384		996.561		1012.77		835.353		850.121		1363.66		1147.52		159.354	0.425001	0.304418	0	0	0.0615725	0	0.139298	0.162906	0.136649
159.808	1271.15		1027.22		1004.65		1007.55		827.488		840.481		1324.87		1151.39		159.808	0.286307	0.404681	0	0	0.0502982	0	0.100577	0.169965	0.126479
160.262	1224.84		1045.63		1025.99		984.946		817.46		851.068		1307.85		1138.17		160.262	0.16009	0.44029	0	0	0.0359232	0	0.0835932	0.145874	0.108221
160.716	1190.34		1055.5		1029.22		962.054		813.536		913.052		1296.35		1090.25		160.716	0.0660725	0.459385	0	0	0.0302982	0	0.072113	0.058568	0.0858046
161.17	1181.78		1069.13		1024.33		935.558		803.378		998.593		1346.87		1049.62		161.17	0.0427392	0.485754	0	0	0.0157368	0	0.122534	0	0.0833456
161.624	1183.58		1065.47		1044.78		902.382		765.547		1093.1		1418.13		1036.65		161.624	0.0476397	0.478667	0	0	0	0.0117853	0.193661	0	0.0914692
162.078	1195.32		1030.4		1076.85		886.463		727.615		1140.44		1450.44		1050.87		162.078	0.0796375	0.410832	0	0	0	0.0670268	0.225913	0	0.0979261
162.532	1211.8		1017.09		1113.94		918.873		678.688		1138.98		1471.11		1089.36		162.532	0.124546	0.385095	0	0	0	0.0653162	0.246539	0.0569521	0.109806
162.986	1231.68		1009.07		1127.46		952.411		653.254		1106.16		1516.83		1140.48		162.986	0.178744	0.369569	0	0	0	0.0270268	0.29217	0.150087	0.1272
163.44	1259.91		977.383		1147.92		969.412		632.3		1041.09		1541.46		1152.8		163.44	0.255694	0.308284	0	0	0	0	0.316754	0.172518	0.131656
163.894	1253.4		960.387		1157.54		966.963		626.362		993.717		1539.61		1145.02		163.894	0.237945	0.27541	0.00332526	0	0	0	0.314915	0.158359	0.123744
164.348	1227.01		942.672		1119.86		988.127		657.936		990.581		1482.47		1135.66		164.348	0.166018	0.241145	0	0	0	0	0.257876	0.14131	0.100794
164.802	1165.95		896.799		1077.88		1008.77		707.322		1027.52		1401.62		1104.06		164.802	0	0.152416	0	0	0	0	0.177182	0.0837275	0.0516657
165.256	1119.29		831.862		1028.18		1022.7		737.28		1051.67		1330.06		1087.9		165.256	0	0.0268124	0	0	0	0	0.105759	0.0542886	0.0233575
165.71	1097.44		779.293		1026.2		1047.64		746.971		1035.79		1323.07		1103.06		165.71	0	0	0	0	0	0	0.0987853	0.0819075	0.0225866
166.164	1095.97		743.605		1030.78		1070.86		771.536		979.744		1341.23		1096.06		166.164	0	0	0	0	0	0	0.11691	0.0691529	0.0232578
166.618	1108.66		759.287		1039.91		1098.95		802.555		884.053		1348.84		1090.85		166.618	0	0	0	0	0.0145571	0	0.124506	0.0596557	0.0248399
167.072	1127.52		787.423		1037.56		1086.17		819.93		809.641		1313.7		1119.77		167.072	0	0	0	0	0.0394639	0	0.0894281	0.112352	0.0301555
167.526	1156.41		802.041		1028.12		1042.67		801.27		825.741		1251.78		1154.21		167.526	0	0	0	0	0.012715	0	0.0276275	0.175088	0.0269289
167.98	1173.74		836.323		1045.04		1011.3		783.383		878.704		1212.86		1154.83		167.98	0.020834	0.035441	0	0	0	0	0	0.176218	0.0290616
168.434	1198.25		880.116		1059.37		983.071		775.032		934.709		1227.24		1093.64		168.434	0.0876342	0.120147	0	0	0	0	0.00313005	0.0647477	0.0344574
168.888	1243.63		922.981		1054		965.215		788.7		974.791		1312.7		1062.3		168.888	0.211308	0.203058	0	0	0	0	0.08843	0.00765713	0.0638067
169.342	1273.54		937.276		1051.71		950.615		772.578		997.93		1411.27		1069.54		169.342	0.292826	0.230708	0	0	0	0	0.186812	0.0208453	0.091399
169.796	1296.01		951.152		1041.39		944.004		743.604		947.067		1456.89		1092.86		169.796	0.354069	0.257547	0	0	0	0	0.232345	0.0633175	0.11341
170.25	1325.58		989.507		1035.41		983.973		687.139		860.434		1431.82		1124.3		170.25	0.434661	0.331735	0	0	0	0	0.207324	0.120607	0.136791
170.704	1369.96		1013.46		1036.56		1025.96		634.41		769.256		1408.64		1146.78		170.704	0.555642	0.378068	0	0	0	0	0.184195	0.161563	0.159933
171.158	1384.68		998.498		1039.88		1006.8		582.747		704.615		1382.23		1132.48		171.158	0.595759	0.349126	0	0	0	0	0.157835	0.135516	0.15478
171.612	1341.36		969.02		1042.54		974.014		562.97		648.219		1348.27		1072.91		171.612	0.477667	0.292108	0	0	0	0	0.123932	0.0269794	0.115086
172.066	1241.87		918.393		1032.95		964.141		527.45		630.598		1301.24		1030.56		172.066	0.206525	0.194184	0	0	0	0	0.0769937	0	0.0597128
172.52	1140.51		884.676		1020.57		978.609		464.635		624.741		1241.22		1000.87		172.52	0	0.128967	0	0	0	0	0.0170905	0	0.0182572
172.974	1044.52		835.775		1027.79		973.926		448.177		637.991		1195.3		984.134		172.974	0	0.034381	0	0	0	0	0	0	0.00429763
173.428	991.084		745.777		1045.92		939.575		468.681		631.917		1188.47		975.643		173.428	0	0	0	0	0	0	0	0	0
173.882	974.179		697.489		1054.08		923.784		564.699		651.362		1219.67		964.031		173.882	0	0	0	0	0	0	0	0	0
174.336	979.246		695.74		1067.7		942.099		677.455		683.42		1257.17		957.97		174.336	0	0	0	0	0	0	0.0330113	0	0.00412641
174.79	1005.64		735.279		1069.03		980.149		742.066		679.607		1268.54		965.211		174.79	0	0	0	0	0	0	0.0443567	0	0.00554459
175.244	1110.42		754.122		1078.77		1007.87		788.317		680.41		1237.4		986.842		175.244	0	0	0	0	0	0	0.0132758	0	0.00165947
175.698	1226.73		769.577		1088.22		1021.73		799.358		690.672		1208.49		1005.48		175.698	0.165238	0	0	0	0.0099742	0	0	0	0.0219016
176.152	1300.63		795.271		1068.54		1044.35		784.982		736.457		1175.78		1001.17		176.152	0.366661	0	0	0	0	0	0	0	0.0458327
176.606	1339.33		818.252		1025.29		1073.56		760.46		822.253		1172.57		993.945		176.606	0.472145	0.000487427	0	0	0	0	0	0	0.0590791
177.06	1344.4		834.82		992.932		1111.72		739.609		935.72		1197.92		996.085		177.06	0.485955	0.0325338	0	0	0	0	0	0	0.0648111
177.514	1318.57		830.484		986.895		1118.88		710.681		1036.57		1239.44		1022.42		177.514	0.41556	0.024147	0	0	0	0	0.0153119	0	0.0568774
177.968	1289.71		834.188		983.331		1083.11		684.989		1077.66		1291.95		1032.57		177.968	0.336893	0.0313114	0	0	0	0	0.0677213	0	0.0544907
178.422	1267.68		830.012		973.172		1043.38		665.803		1075.41		1343.24		1046.82		178.422	0.276863	0.023234	0	0	0	0	0.118912	0	0.0523761
178.876	1263.73		821.545		951.194		991.905		646.278		1079.45		1316.19		1057.98		178.876	0.266086	0.00685687	0	0	0	0	0.0919164	0	0.0456074
179.33	1258.32		834.107		938.787		941.161		631.821		1091.12		1217.4		1085.59		179.33	0.251349	0.0311547	0	0	0	0.00946908	0	0.0500765	0.0427562
179.784	1221.99		836.945		956.261		915.663		598.334		1115.54		1099.27		1105.06		179.784	0.152325	0.0366441	0	0	0	0.0379673	0	0.0855493	0.0390607
180.238	1174.12		820.086		958.875		911.904		585.136		1125.88		1002.93		1095.75		180.238	0.0218724	0.00403482	0	0	0	0.0500397	0	0.068599	0.0180682
180.692	1174.5		777.515		959.092		927.901		617.212		1096.63		982.243		1103.63		180.692	0.0229054	0	0	0	0	0.0158996	0	0.0829404	0.0152182
181.146	1189.08		743.265		957.429		951.069		636.118		1032.12		1031.33		1120.87		181.146	0.0626274	0	0	0	0	0	0	0.114349	0.022122
181.6	1208.81		728.334		966.05		968.059		661.015		978.582		1097.63		1115.27		181.6	0.116402	0	0	0	0	0	0	0.104159	0.0275702
182.054	1239		740.728		988.505		970.888		666.324		966.458		1141.69		1092.83		182.054	0.198689	0	0	0	0	0	0	0.0632738	0.0327454
182.508	1280		766.243		997.742		967.564		659.53		961.593		1147.86		1060.17		182.508	0.310442	0	0	0	0	0	0	0.00376389	0.0392757
182.962	1275.95		821.364		989.317		918.361		638.798		950.758		1164.62		1047.04		182.962	0.299411	0.00650677	0	0	0	0	0	0	0.0382398
183.416	1291.28		856.72		979.729		892.65		577.305		986		1199.23		1059.3		183.416	0.341183	0.0748936	0	0	0	0	0	0.00218073	0.0522822
183.87	1315.23		839.625		967.615		855.886		545.182		1067.11		1237.41		1033.68		183.87	0.406468	0.0418279	0	0	0	0	0.0132848	0	0.0576975
184.324	1306.83		819.659		977.111		837.594		546.894		1143.34		1235.58		1001.89		184.324	0.383573	0.0032089	0	0	0	0.0704061	0.0114622	0	0.0585813
184.778	1255.73		823.546		989.066		820.969		536.329		1163.49		1194.73		998.691		184.778	0.244301	0.0107273	0	0	0	0.0939242	0	0	0.043619
185.232	1194.87		801.615		1010.14		826.378		558.999		1160.25		1171.95		987.268		185.232	0.078411	0	0	0	0	0.0901447	0	0	0.0210695
185.686	1152.05		751.161		1028.11		876.718		592.755		1122.14		1164.66		972.383		185.686	0	0	0	0	0	0.0456733	0	0	0.00570916
186.14	1120.82		727.009		1024.54		923.462		628.674		1079.14		1126.3		916.878		186.14	0	0	0	0	0	0	0	0	0
186.594	1103.46		755.316		987.597		968.095		650.915		1054.06		1073.01		865.631		186.594	0	0	0	0	0	0	0	0	0
187.048	1076.78		802.443		967.653		1024.49		650.578		1025.15		1024.33		835.822		187.048	0	0	0	0	0	0	0	0	0
187.502	1043.81		842.443		933.273		1068.3		659.288		969.007		984.968		840.578		187.502	0	0.0472785	0	0	0	0	0	0	0.00590982
187.956	1010.46		866		907.487		1080.05		656.902		909.4		981.967		863.685		187.956	0	0.0928433	0	0	0	0	0	0	0.0116054
188.41	972.3		903.164		896.061		1066.24		646.501		868.408		1055.32		903.395		188.41	0	0.164727	0	0	0	0	0	0	0.0205909
188.864	941.508		951.386		883.493		1047.88		652.945		829.028		1191.92		935.315		188.864	0	0.258	0	0	0	0	0	0	0.03225
189.318	943.564		989.748		879.485		995.437		694.823		815.307		1277.36		1008.3		189.318	0	0.332201	0	0	0	0	0.053156	0	0.0481696
189.772	983.783		991.07		885.319		952.193		723.567		820.294		1290.18		1087.4		189.772	0	0.334758	0	0	0	0	0.0659507	0.053374	0.0567604
190.226	1028.19		960.592		898.25		953.141		730.19		833.643		1258.81		1135.9		190.226	0	0.275807	0	0	0	0	0.0346462	0.141742	0.0565243
190.68	1040.76		883.828		920.404		976.36		680.235		844.384		1201.94		1162.66		190.68	0	0.127327	0	0	0	0	0	0.190488	0.0397269
191.134	1046.15		762.104		949.535		1013.03		604.873		869.547		1122.85		1194.16		191.134	0	0	0	0	0	0	0	0.247885	0.0309856
191.588	1027.58		669.615		969.076		1031.01		551.404		890.4		1040.38		1226.41		191.588	0	0	0	0	0	0	0	0.306635	0.0383294
192.042	1021.16		664.715		981.645		1057.9		531.053		923.006		994.499		1225		192.042	0	0	0	0	0	0	0	0.304063	0.0380078
192.496	1060		683.884		982.684		1078.36		557.608		919.061		1007.45		1215.38		192.496	0	0	0	0	0	0	0	0.28654	0.0358175
192.95	1082.05		724.565		966.492		1099.55		598.21		885.541		1075.22		1191.98		192.95	0	0	0	0	0	0	0	0.243904	0.030488
193.404	1087.78		761.526		926.328		1127.98		664.496		830.836		1177.38		1146.08		193.404	0	0	0	0	0	0	0	0.160284	0.0200355
193.858	1096.93		781.848		889.913		1130.9		743.732		789.754		1277.74		1116.11		193.858	0	0	0	0	0	0	0.0535353	0.105686	0.0199027
194.312	1093.62		803.372		855.668		1098.11		783.445		796.515		1297.82		1081.68		194.312	0	0	0	0	0	0	0.0735752	0.0429678	0.0145679
194.766	1102.01		844.332		829.476		1059.5		787.246		808.721		1239.86		1062.58		194.766	0	0.0509323	0	0	0	0	0.0157251	0.00815267	0.00935126
195.22	1110.9		910.445		823.099		1028.33		746.597		789.246		1194.12		1030.11		195.22	0	0.17881	0	0	0	0	0	0	0.0223513
195.674	1107.82		977.596		831.607		975.889		649.632		751.714		1166.68		1007.5		195.674	0	0.308696	0	0	0	0	0	0	0.038587
196.128	1075.84		997.195		842.157		966.883		529.542		722.134		1138.85		1001.93		196.128	0	0.346605	0	0	0	0	0	0	0.0433257
196.582	1052.85		996.655		856.804		982.671		458.171		714.838		1090.52		1000.49		196.582	0	0.345561	0	0	0	0	0	0	0.0431951
197.036	1019.99		992.882		874.725		989.954		457.135		696.166		1072.28		1008.76		197.036	0	0.338263	0	0	0	0	0	0	0.0422829
197.49	988.16		1010.08		870.299		1006.35		484.019		653.812		1108.18		1031.13		197.49	0	0.371518	0	0	0	0	0	0	0.0464398
197.944	977.178		979.61		880.135		1007.81		513.693		607.992		1135.17		1058.61		197.944	0	0.312592	0	0	0	0	0	0.000920022	0.039189
198.398	1008.17		874.003		899.632		981.979		539.722		616.248		1153.41		1064.86		198.398	0	0.108323	0	0	0	0	0	0.0123228	0.0150807
198.852	1051.59		791.047		918.048		939.094		513.815		681.225		1162.69		1054.95		198.852	0	0	0	0	0	0	0	0	0
199.306	1064.55		775.864		924.935		911.295		452.207		792.245		1162.18		1030.06		199.306	0	0	0	0	0	0	0	0	0
199.76	1035.74		768.3		934.494		906.998		432.192		890.622		1138.02		1022		199.76	0	0	0	0	0	0	0	0	0
200.214	1012.29		775.96		942.194		940.246		419.766		962.391		1103.66		1036.97		200.214	0	0	0	0	0	0	0	0	0
200.668	984.197		758.691		955.668		973.712		420.663		978.645		1047.53		1038.84		200.668	0	0	0	0	0	0	0	0	0
201.122	959.061		771.52		952.033		984.171		415.505		950.941		1037.19		1022.54		201.122	0	0	0	0	0	0	0	0	0
201.576	942.564		798.344		960.094		1018.09		425.792		917.016		1039.93		1009.08		201.576	0	0	0	0	0	0	0	0	0
202.03	915.061		834.857		974.437		1012.07		449.586		877.31		1093.14		1032.54		202.03	0	0.0326054	0	0	0	0	0	0	0.00407568
202.484	919.928		883.157		1006.16		1003.67		455.841		836.39		1179.45		1045.03		202.484	0	0.126029	0	0	0	0	0	0	0.0157536
202.938	937.6		907.824		1018.33		1021.25		449.391		790.595		1245.28		1055.77		202.938	0	0.173741	0	0	0	0	0.0211378	0	0.0243598
203.392	952.481		933.256		1016.59		1080.42		462.568		741.102		1262.85		1058.11		203.392	0	0.222932	0	0	0	0	0.0386715	1.63964e-05	0.0327025
203.846	941.739		943.758		1005.17		1136.68		502.721		742.868		1222.06		1019.63		203.846	0	0.243246	0	0	0	0	0	0	0.0304057
204.3	914.816		932.857		1000.72		1188.01		535.239		801.555		1156.25		989.408		204.3	0	0.222161	0	0	0	0	0	0	0.0277701
204.754	859.123		925.757		987.61		1226.18		547.721		888.297		1055.77		974.513		204.754	0	0.208427	0	0	0	0	0	0	0.0260534
205.208	807.07		906.999		979.095		1244.06		541.416		951.052		938.411		970.266		205.208	0	0.172145	0	0.087354	0	0	0	0	0.0324374
205.662	814.855		883.027		978.938		1232.92		528.357		1015.55		876.622		973.883		205.662	0	0.125778	0	0.0181304	0	0	0	0	0.0179885
206.116	862.512		866.656		994.141		1213.68		496.87		1051.69		868.696		982.824		206.116	0	0.0941122	0	0	0	0	0	0	0.011764
206.57	922.402		863.732		1028.51		1164.83		465.293		1076.23		908.729		993.641		206.57	0	0.0884565	0	0	0	0	0	0	0.0110571
207.024	979.946		865.723		1063.01		1102.17		449.109		1087.26		985.386		955.572		207.024	0	0.0923075	0	0	0	0.00496733	0	0	0.0121594
207.478	1012.01		845.251		1064.78		1076.42		468.389		1067.6		1049.46		914.353		207.478	0	0.0527099	0	0	0	0	0	0	0.00658873
207.932	1039.9		843.411		1047.76		1068.93		499.715		1052.55		1094.12		901.095		207.932	0	0.0491509	0	0	0	0	0	0	0.00614386
208.386	1038.48		890.829		1021.8		1052.51		509.233		1014.83		1100.39		933.12		208.386	0	0.140868	0	0	0	0	0	0	0.0176086
208.84	1018.26		923.63		989.25		1022.95		497.05		956.144		1113.34		966.237		208.84	0	0.204313	0	0	0	0	0	0	0.0255392
209.294	968.87		916.545		977.142		993.826		485.182		900.802		1145.81		964.228		209.294	0	0.190609	0	0	0	0	0	0	0.0238262
209.748	919.325		883.775		979.942		994.948		479.536		858.693		1172.57		929.017		209.748	0	0.127224	0	0	0	0	0	0	0.015903
210.202	872.96		854.238		1019.07		1051.02		465.955		840.253		1176.71		897.886		210.202	0	0.0700928	0	0	0	0	0	0	0.00876161
210.656	836.551		836.153		1065.61		1113.03		483.011		811.109		1181.3		868.151		210.656	0	0.0351122	0	0	0	0	0	0	0.00438902
211.11	834.205		819.175		1089.99		1166.08		520.84		820.573		1184.41		823.178		211.11	0	0.00227273	0	0	0	0	0	0	0.000284091
211.564	864.138		783.507		1057.62		1211.59		562.445		873.453		1133.28		802.196		211.564	0	0	0	0	0	0	0	0	0
212.018	916.059		773.072		1038.52		1214.23		564.714		911.569		1055.34		798.614		212.018	0	0	0	0	0	0	0	0	0
212.472	964.86		802.201		1018.3		1199.08		565.504		934.242		1009.16		812.127		212.472	0	0	0	0	0	0	0	0	0
212.926	1002.71		848.307		994.668		1207.72		569.069		922.878		985.35		838.42		212.926	0	0.0586209	0	0	0	0	0	0	0.00732761
213.38	1042.02		902.991		976.807		1235.87		572.316		887.456		1024.74		841.912		213.38	0	0.164393	0	0.0364534	0	0	0	0	0.0251058
213.834	1078.03		934.523		951.051		1238.44		568.239		874.174		1057.56		825.102		213.834	0	0.225383	0	0.052441	0	0	0	0	0.034728
214.288	1090.76		968.91		924.829		1184.81		532.623		883.331		1050.97		790.854		214.288	0	0.291896	0	0	0	0	0	0	0.0364869
214.742	1072.01		966.31		921.676		1095.69		496.821		894.149		1080.47		797.8		214.742	0	0.286867	0	0	0	0	0	0	0.0358583

## Sheet: Pax7-e3
sections-Sox2-Pax7-HH5
Pax7 expression
position	section	average of	section	average of	section	average of	section	average of	section	average of	section	average of	section	average of	position	section	section	section	section	section	section	section	average
	1right		1left		2right		2left		3right		3left		4			1right	1left	2right	2left	3right	3left	4
0	86.142	background	62.133	background	68.331	background	148.972	background	57.457	background	79.807	background	135.856	background	0	0.123096	0.0316852	0.104686	0.22634	0.00270414	0.0843366	0.21526	0.112587
0.454	85.758	63	58.377	57	66.402	52	135.864	65	63.446	57	94.856	54	128.801	73	0.454	0.121053	0.0085	0.0923205	0.191008	0.038142	0.133516	0.191099	0.110806
0.908	85.481		60.995		64.444		136.344		70.894		111.341		114.552		0.908	0.11958	0.0246605	0.0797692	0.192302	0.082213	0.187389	0.142301	0.118316
1.362	83.939	reference area	59.35	reference area	69.695	reference area	131.638	reference area	77.707	reference area	117.082	reference area	101.722	reference area	1.362	0.111378	0.0145062	0.113429	0.179617	0.122527	0.20615	0.098363	0.120853
1.816	83.448	251	59.07	219	69.676	208	125.736	436	85.324	226	119.691	360	107.22	365	1.816	0.108766	0.0127778	0.113308	0.163709	0.167598	0.214676	0.117192	0.128289
2.27	87.38		61.487		75.059		124.009		91.677		118.52		111.131		2.27	0.129681	0.0276975	0.147814	0.159054	0.205189	0.21085	0.130586	0.14441
2.724	88.208		56.179		78.79		122.35		90.664		123.943		111.942		2.724	0.134085	0	0.171731	0.154582	0.199195	0.228572	0.133363	0.145933
3.178	80.256		55.14		89.302		110.634		96.064		107.549		121.728		3.178	0.0917872	0	0.239115	0.123003	0.231148	0.174997	0.166877	0.146704
3.632	77.08		52.903		96.537		107.62		99.309		89.817		118.155		3.632	0.0748936	0	0.285494	0.114879	0.250349	0.117049	0.15464	0.142472
4.086	83.833		54.01		101.321		105.193		95.816		83.875		129.759		4.086	0.110814	0	0.31616	0.108337	0.22968	0.0976307	0.19438	0.151
4.54	86.179		61.191		105.077		113.741		93.731		79.539		146.602		4.54	0.123293	0.0258704	0.340237	0.131377	0.217343	0.0834608	0.252062	0.167663
4.994	85.796		64.615		97.064		116.68		96.249		80.179		163.442		4.994	0.121255	0.0470062	0.288872	0.139299	0.232243	0.0855523	0.309733	0.174851
5.448	91.124		66.294		105.527		116.098		88.508		83.801		153.978		5.448	0.149596	0.0573704	0.343122	0.13773	0.186438	0.0973889	0.277322	0.178424
5.902	91.808		65.26		104.965		118.44		76.308		83.731		139.835		5.902	0.153234	0.0509877	0.339519	0.144043	0.114249	0.0971601	0.228887	0.161154
6.356	98.828		73.107		100.222		107.049		68.349		84.204		141.214		6.356	0.190574	0.0994259	0.309115	0.11334	0.0671538	0.0987059	0.23361	0.158846
6.81	103.102		79.076		99.09		94.029		70.743		86.653		147.449		6.81	0.213309	0.136272	0.301859	0.0782453	0.0813195	0.106709	0.254962	0.167525
7.264	113.921		77.445		96.229		96.966		72.569		90.786		141.602		7.264	0.270856	0.126204	0.283519	0.0861617	0.0921243	0.120216	0.234938	0.173431
7.718	114.124		76.361		86.069		98.715		75.04		90.876		142.111		7.718	0.271936	0.119512	0.218391	0.090876	0.106746	0.12051	0.236682	0.166379
8.172	108.911		77.747		78.889		98.332		74.937		93.52		128.552		8.172	0.244207	0.128068	0.172365	0.0898437	0.106136	0.12915	0.190247	0.151431
8.626	100.941		74.807		83.436		113.845		75.456		95.414		98.369		8.626	0.201814	0.10992	0.201513	0.131658	0.109207	0.13534	0.0868801	0.139476
9.08	100.671		78.092		87.617		130.731		75.914		92.004		89.569		9.08	0.200378	0.130198	0.228314	0.177173	0.111917	0.124196	0.0567432	0.146988
9.534	103.254		80.605		91.148		133.356		75.959		92.045		87.692		9.534	0.214117	0.14571	0.250949	0.184248	0.112183	0.12433	0.0503151	0.15455
9.988	105.158		84.08		99.961		119.951		80.455		86.597		84.987		9.988	0.224245	0.16716	0.307442	0.148116	0.138787	0.106526	0.0410514	0.161904
10.442	112.558		83.278		89.073		117.054		71.431		83.19		83.326		10.442	0.263606	0.16221	0.237647	0.140307	0.0853905	0.0953922	0.035363	0.145702
10.896	122.092		76.137		86.961		139.505		72.362		75.845		86.792		10.896	0.314319	0.11813	0.224109	0.200822	0.0908994	0.0713889	0.0472329	0.152414
11.35	123.061		68.274		82.821		151.386		73.043		77.217		88.274		11.35	0.319473	0.0695926	0.197571	0.232846	0.094929	0.0758725	0.0523082	0.148942
11.804	121.21		65.524		76.723		159.866		85.91		70.193		90.936		11.804	0.309628	0.0526173	0.158481	0.255704	0.171065	0.0529183	0.0614247	0.151691
12.258	121.927		67.723		74.363		169.639		103.528		67.471		104.017		12.258	0.313441	0.0661914	0.143353	0.282046	0.275314	0.0440229	0.106223	0.175799
12.712	120.478		70.169		68.012		183.606		112.185		67.847		110.793		12.712	0.305734	0.0812901	0.102641	0.319693	0.326538	0.0452516	0.129428	0.187225
13.166	116.221		64.881		63.328		202.816		106.335		73.562		116.219		13.166	0.28309	0.0486481	0.0726154	0.371472	0.291923	0.0639281	0.14801	0.182812
13.62	111.907		59.162		71.233		229.709		108.545		74.864		126.685		13.62	0.260144	0.0133457	0.123288	0.44396	0.305	0.068183	0.183853	0.199682
14.074	114.7		62.755		86.055		269.151		114.173		79.493		115.931		14.074	0.275	0.0355247	0.218301	0.550272	0.338302	0.0833105	0.147024	0.235391
14.528	116.563		77.479		90.946		281.923		119.542		89.984		115.591		14.528	0.28491	0.126414	0.249654	0.584698	0.370071	0.117595	0.14586	0.268457
14.982	126.389		87.25		101.21		265.161		131.994		95.172		110.96		14.982	0.337176	0.186728	0.315449	0.539518	0.443751	0.134549	0.13	0.298167
15.436	144.24		98.505		105.934		255.311		110.153		105.622		119.415		15.436	0.432128	0.256204	0.345731	0.512968	0.314515	0.168699	0.158955	0.312743
15.89	150.553		106.563		104.927		256.558		97.342		119.487		134.621		15.89	0.465707	0.305944	0.339276	0.516329	0.23871	0.21401	0.211031	0.327287
16.344	156.973		106.348		106.092		245.334		79.632		123.408		156.93		16.344	0.499856	0.304617	0.346744	0.486075	0.133917	0.226824	0.287432	0.326495
16.798	159.39		111.275		106.034		225.032		68.988		129.552		182.389		16.798	0.512713	0.335031	0.346372	0.431353	0.0709349	0.246902	0.37462	0.331132
17.252	152.331		124.064		96.933		194.35		58.931		130.85		208.034		17.252	0.475165	0.413975	0.288032	0.348652	0.011426	0.251144	0.462445	0.321549
17.706	154.585		127.865		94.324		175.096		67.031		117.133		243.053		17.706	0.487154	0.437438	0.271308	0.296755	0.059355	0.206317	0.582373	0.334386
18.16	141.038		127.357		91.423		171.232		68.771		108.452		275.53		18.16	0.415096	0.434302	0.252712	0.28634	0.0696509	0.177948	0.693596	0.332806
18.614	122.295		123.01		83.363		166.91		70.521		101.661		296.67		18.614	0.315399	0.407469	0.201045	0.27469	0.0800059	0.155755	0.765993	0.314337
19.068	111.125		115.221		71.526		172.715		70.313		99.764		312.089		19.068	0.255984	0.359389	0.125167	0.290337	0.0787751	0.149556	0.818798	0.296858
19.522	100.594		100.488		63.54		173.174		71.668		91.962		327.492		19.522	0.199968	0.268444	0.0739744	0.291574	0.0867929	0.124059	0.871548	0.273766
19.976	91.104		82.704		61.375		174.574		71.779		89.399		306.583		19.976	0.149489	0.158667	0.0600962	0.295348	0.0874497	0.115683	0.799942	0.238096
20.43	91.327		62.809		65.499		170.411		75.402		90.43		296.179		20.43	0.150676	0.035858	0.0865321	0.284127	0.108888	0.119052	0.764312	0.221349
20.884	98.659		53.106		70.682		177.92		71.874		93.764		259.788		20.884	0.189676	0	0.119756	0.304367	0.0880118	0.129948	0.639685	0.210206
21.338	105.723		52.97		80.198		188.199		68.803		86.853		238.247		21.338	0.22725	0	0.180756	0.332073	0.0698402	0.107363	0.565914	0.211885
21.792	103.827		57.012		87.533		178.635		73.717		80.782		207.909		21.792	0.217165	7.40741e-05	0.227776	0.306294	0.0989172	0.0875229	0.462017	0.199967
22.246	102.058		63.102		101.142		164.879		76.343		73.872		177.443		22.246	0.207755	0.0376667	0.315013	0.269216	0.114456	0.0649412	0.357682	0.195247
22.7	97.619		60.885		105.298		154.618		85.989		70.483		154.373		22.7	0.184144	0.0239815	0.341654	0.241558	0.171533	0.053866	0.278675	0.185059
23.154	88.672		61.781		111.603		133.301		89.834		68.225		134.166		23.154	0.136553	0.0295123	0.382071	0.1841	0.194284	0.0464869	0.209473	0.168926
23.608	74.608		61.52		110.766		124.135		94.972		70.806		112.874		23.608	0.0617447	0.0279012	0.376705	0.159394	0.224686	0.0549216	0.136555	0.148844
24.062	75.008		58.54		110.836		120.797		98.914		72.075		118.606		24.062	0.0638723	0.00950617	0.377154	0.150396	0.248012	0.0590686	0.156185	0.152028
24.516	70.046		64.675		118.267		131.979		102.316		69.964		114.239		24.516	0.0374787	0.0473765	0.424788	0.180536	0.268142	0.0521699	0.141229	0.164532
24.97	73.334		66.974		107.341		154.538		104.485		63.889		127.588		24.97	0.0549681	0.0615679	0.35475	0.241342	0.280976	0.032317	0.186945	0.173267
25.424	80.129		67.901		99.729		176.026		106.284		68.106		128.101		25.424	0.0911117	0.0672901	0.305955	0.299261	0.291621	0.046098	0.188702	0.184291
25.878	84.863		73.22		95.471		177.575		110.939		73.259		120.867		25.878	0.116293	0.100123	0.27866	0.303437	0.319166	0.0629379	0.163928	0.192078
26.332	84.086		71.086		101.369		160.473		102.496		69.905		107.542		26.332	0.11216	0.0869506	0.316468	0.25734	0.269207	0.0519771	0.118295	0.1732
26.786	89.054		63.437		108.071		154.331		91.883		63.338		109.012		26.786	0.138585	0.0397346	0.359429	0.240784	0.206408	0.0305163	0.123329	0.162684
27.24	90.645		64.904		123.114		150.577		85.829		58.983		119.23		27.24	0.147048	0.0487901	0.455859	0.230666	0.170586	0.0162843	0.158322	0.175365
27.694	90.482		64.42		138.304		156.993		81.239		61.183		129.356		27.694	0.146181	0.0458025	0.553231	0.24796	0.143426	0.0234739	0.193	0.193296
28.148	85.603		75.02		137.571		170.709		85.842		60.106		108.113		28.148	0.120229	0.111235	0.548532	0.28493	0.170663	0.0199542	0.12025	0.196542
28.602	88.255		78.522		137.329		186.617		93.456		66.119		116.601		28.602	0.134335	0.132852	0.546981	0.327809	0.215716	0.0396046	0.149318	0.220945
29.056	98.433		80.961		140.127		189.187		101.676		70.511		110.966		29.056	0.188473	0.147907	0.564917	0.334736	0.264355	0.0539575	0.130021	0.240624
29.51	94.932		80.153		128.821		190.57		108.246		72.587		105.978		29.51	0.169851	0.14292	0.492442	0.338464	0.303231	0.0607418	0.112938	0.231513
29.964	97.018		88.407		120.336		176.585		105.789		77.488		94.22		29.964	0.180947	0.19387	0.438051	0.300768	0.288692	0.0767582	0.0726712	0.22168
30.418	95.394		92.291		105.038		168.37		111.394		80.74		95.206		30.418	0.172309	0.217846	0.339987	0.278625	0.321858	0.0873856	0.0760479	0.213437
30.872	102.323		92.776		92.77		166.234		112.342		84.822		102.657		30.872	0.209165	0.22084	0.261346	0.272868	0.327467	0.100725	0.101565	0.213425
31.326	102.478		91.71		76.148		166.141		112.778		88.276		115.61		31.326	0.209989	0.214259	0.154795	0.272617	0.330047	0.112013	0.145925	0.205664
31.78	111.108		95.175		62.769		162.543		118.136		91.549		122.576		31.78	0.255894	0.235648	0.0690321	0.262919	0.361751	0.122709	0.169781	0.211105
32.234	116.902		90.629		60.881		155.448		115.414		88.431		136.103		32.234	0.286713	0.207586	0.0569295	0.243795	0.345645	0.11252	0.216106	0.209899
32.688	122.026		91.578		60.393		158.138		116.177		94.496		129.366		32.688	0.313968	0.213444	0.0538013	0.251046	0.35016	0.13234	0.193034	0.215399
33.142	124.771		93.385		62.096		152.634		96.424		97.163		114.742		33.142	0.328569	0.224599	0.0647179	0.23621	0.233278	0.141056	0.142952	0.195912
33.596	133.711		97.935		53.328		148.218		91.868		104.446		115.26		33.596	0.376122	0.252685	0.00851282	0.224307	0.20632	0.164856	0.144726	0.19679
34.05	130.416		102.644		49.112		165.911		83.849		110.751		112.265		34.05	0.358596	0.281753	0	0.271997	0.15887	0.185461	0.134469	0.198735
34.504	135.9		114.814		49.057		169.286		89.553		114.512		108.913		34.504	0.387766	0.356877	0	0.281094	0.192621	0.197752	0.12299	0.219871
34.958	132.551		117.862		48.136		153.78		91.157		117.278		104.674		34.958	0.369952	0.375691	0	0.239299	0.202112	0.206791	0.108473	0.214617
35.412	125.95		116.549		45.217		130.587		94.554		109.907		102.007		35.412	0.33484	0.367586	0	0.176784	0.222213	0.182703	0.099339	0.197638
35.866	141.33		124.357		44.775		114.151		92.931		109.949		104.778		35.866	0.416649	0.415784	0	0.132482	0.212609	0.18284	0.108829	0.209885
36.32	155.189		129.32		41.232		120.98		99.685		109.392		115.831		36.32	0.490367	0.44642	0	0.150889	0.252574	0.18102	0.146682	0.238279
36.774	140.292		125.485		42.838		140.105		89.775		97.141		112.991		36.774	0.411128	0.422747	0	0.202439	0.193935	0.140984	0.136955	0.215455
37.228	137.37		131.577		41.471		163.157		80.24		89.866		109.812		37.228	0.395585	0.460352	0	0.264574	0.137515	0.117209	0.126068	0.214472
37.682	140.243		125.046		41.068		174.254		75.769		86.143		118.422		37.682	0.410867	0.420037	0	0.294485	0.111059	0.105042	0.155555	0.213864
38.136	150.493		114.796		43.704		172.475		78.332		87.159		114.888		38.136	0.465388	0.356765	0	0.28969	0.126225	0.108363	0.143452	0.21284
38.59	155.106		106.643		42.841		167.334		76.606		85.331		119.459		38.59	0.489926	0.306438	0	0.275833	0.116012	0.102389	0.159106	0.207101
39.044	152.38		105.013		45.425		158.685		78.882		85.503		126.066		39.044	0.475426	0.296377	0	0.25252	0.129479	0.102951	0.181733	0.205498
39.498	153.141		97.65		45.83		157.443		81.642		81.048		145.949		39.498	0.479473	0.250926	0	0.249173	0.145811	0.0883922	0.249825	0.209086
39.952	151.422		96.93		46.82		153.464		80.588		79.721		152.821		39.952	0.47033	0.246481	0	0.238447	0.139574	0.0840556	0.27336	0.207464
40.406	153.011		102.265		49.166		150.759		82.164		80.052		156.487		40.406	0.478782	0.279414	0	0.231156	0.148899	0.0851373	0.285914	0.215615
40.86	165.792		104.482		48.129		136.879		87.774		78.353		172.437		40.86	0.546766	0.293099	0	0.193744	0.182095	0.079585	0.340538	0.233689
41.314	178.063		109.825		44.53		131.395		94.936		66.758		192.248		41.314	0.612037	0.32608	0	0.178962	0.224473	0.0416928	0.408384	0.255947
41.768	184.277		111.651		43.861		125.004		103.724		63.138		192.834		41.768	0.64509	0.337352	0	0.161736	0.276473	0.0298627	0.41039	0.265844
42.222	176.929		117.589		43.554		107.688		103.579		59.597		181.666		42.222	0.606005	0.374006	0	0.115062	0.275615	0.0182908	0.372144	0.251589
42.676	153.734		137.292		39.745		95.012		109.104		59.321		179.567		42.676	0.482628	0.49563	0	0.0808949	0.308308	0.0173889	0.364955	0.249972
43.13	132.844		166.545		34.202		102.252		110.498		59.505		167.48		43.13	0.371511	0.676204	0	0.10041	0.316556	0.0179902	0.323562	0.258033
43.584	121.538		185.828		30.192		112.041		112.606		62.658		157.414		43.584	0.311372	0.795235	0	0.126795	0.32903	0.0282941	0.289089	0.268545
44.038	103.461		179.338		30.928		134.769		113.817		60.974		167.669		44.038	0.215218	0.755173	0	0.188057	0.336195	0.0227908	0.324209	0.263092
44.492	94.885		182.115		29.488		149.594		124.171		71.777		175.294		44.492	0.169601	0.772315	0	0.228016	0.397462	0.0580948	0.350322	0.282259
44.946	89.07		167.978		29.618		170.793		135.077		65.289		181.158		44.946	0.13867	0.685049	0	0.285156	0.461994	0.0368922	0.370404	0.282595
45.4	86.908		137.798		26.044		196.131		129.003		57.859		181.505		45.4	0.12717	0.498753	0	0.353453	0.426053	0.0126111	0.371592	0.255662
45.854	81.485		114.163		27.466		229.006		121.415		56.448		186.133		45.854	0.0983245	0.352858	0	0.442065	0.381154	0.008	0.387442	0.238549
46.308	82.655		92.253		32.973		196.31		110.519		64.366		169.023		46.308	0.104548	0.217611	0	0.353935	0.31668	0.0338758	0.328846	0.193642
46.762	86.559		82.732		30.886		181.425		95.332		73.586		152.649		46.762	0.125314	0.15884	0	0.313814	0.226817	0.0640065	0.272771	0.165937
47.216	92.429		83.45		28.667		165.058		82.662		87.768		138.232		47.216	0.156537	0.163272	0	0.269698	0.151846	0.110353	0.223397	0.153586
47.67	93.773		81.53		30.893		135.195		83.207		104.157		136.265		47.67	0.163686	0.15142	0	0.189205	0.155071	0.163912	0.216661	0.148565
48.124	98.22		88.898		30.345		108.682		90.769		118.018		136.748		48.124	0.18734	0.196901	0	0.117741	0.199817	0.209209	0.218315	0.161332
48.578	109.218		91.962		30.139		98.542		105.821		125.044		129.604		48.578	0.24584	0.215815	0	0.0904097	0.288882	0.23217	0.193849	0.180995
49.032	122.069		91.132		28.301		111.624		110.048		128.65		145.328		49.032	0.314197	0.210691	0	0.125671	0.313893	0.243954	0.247699	0.208015
49.486	132.771		84.625		28.592		143.814		114.178		141.638		177.058		49.486	0.371122	0.170525	0	0.212437	0.338331	0.286399	0.356363	0.247882
49.94	138.255		82.671		26.232		161.169		110.206		144.037		219.311		49.94	0.400293	0.158463	0	0.259216	0.314828	0.294239	0.501065	0.275443
50.394	146.967		74.677		26.532		175.205		112.395		140.134		252.774		50.394	0.446633	0.109117	0	0.297049	0.327781	0.281484	0.615664	0.296818
50.848	146.801		72.145		29.213		187.668		125.858		129.997		264.77		50.848	0.44575	0.0934877	0	0.330642	0.407444	0.248356	0.656747	0.311775
51.302	150.589		76.891		29.478		205.043		131.272		133.099		272.231		51.302	0.465899	0.122784	0	0.377474	0.439479	0.258493	0.682298	0.335204
51.756	142.403		83.848		35.683		214.572		134.926		129.7		280.623		51.756	0.422356	0.165728	0	0.403159	0.461101	0.247386	0.711038	0.344395
52.21	147.087		81.98		41.907		219.321		122.879		117.2		265.369		52.21	0.447271	0.154198	0	0.41596	0.389817	0.206536	0.658798	0.324654
52.664	144.112		82.361		52.9		217.693		117.261		114.894		246.988		52.664	0.431447	0.156549	0.00576923	0.411571	0.356574	0.199	0.595849	0.308109
53.118	137.329		89.156		62.035		207.649		111.875		113.326		235.297		53.118	0.395367	0.198494	0.0643269	0.384499	0.324704	0.193876	0.555812	0.30244
53.572	129.735		89.768		63.511		203.188		111.643		118.981		182.422		53.572	0.354973	0.202272	0.0737885	0.372474	0.323331	0.212356	0.374733	0.273418
54.026	127.74		91.121		67.731		213.669		117.72		123.681		123.563		54.026	0.344362	0.210623	0.10084	0.400725	0.35929	0.227716	0.173161	0.259531
54.48	147.04		86.532		78.789		229.331		118.95		127.647		98.116		54.48	0.447021	0.182296	0.171724	0.442941	0.366568	0.240676	0.0860137	0.276749
54.934	154.043		84.228		89.555		218.921		117.661		134.647		109.17		54.934	0.484271	0.168074	0.240737	0.414881	0.358941	0.263552	0.12387	0.293475
55.388	164.752		86.259		105.063		204.337		117.889		138.318		113.483		55.388	0.541234	0.180611	0.340147	0.375571	0.36029	0.275549	0.13864	0.316006
55.842	178.052		91.829		100.309		208.537		115.617		132.689		113.418		55.842	0.611979	0.214994	0.309673	0.386892	0.346846	0.257154	0.138418	0.323708
56.296	185.83		99.507		95.258		210.325		117.414		151.587		101.088		56.296	0.653351	0.262389	0.277295	0.391712	0.357479	0.318912	0.0961918	0.336761
56.75	201.1		107.987		98.592		196.891		119.822		134.284		96.686		56.75	0.734574	0.314735	0.298667	0.355501	0.371728	0.262366	0.0811164	0.345527
57.204	219.636		99.356		89.931		195.948		116.694		125.397		104.303		57.204	0.83317	0.261457	0.243147	0.35296	0.353219	0.233324	0.107202	0.34064
57.658	223.03		102.064		90.53		175.666		105.899		121.928		113.554		57.658	0.851223	0.278173	0.246987	0.298291	0.289343	0.221987	0.138884	0.332127
58.112	212.858		103.154		105.856		142.634		99.165		114.802		121.395		58.112	0.797117	0.284901	0.345231	0.209256	0.249497	0.198699	0.165736	0.321491
58.566	207.819		101.018		133.862		119.96		92.139		105.629		140.494		58.566	0.770314	0.271716	0.524756	0.14814	0.207923	0.168722	0.231144	0.331817
59.02	193.398		101.494		139.317		118.074		97.072		101.509		185.339		59.02	0.693606	0.274654	0.559724	0.143057	0.237112	0.155258	0.384723	0.349734
59.474	184.051		107.866		149.165		127.061		94.372		112.719		209.373		59.474	0.643888	0.313988	0.622853	0.16728	0.221136	0.191892	0.467031	0.375438
59.928	194.59		117.758		175.452		132.753		93.475		118.881		234.132		59.928	0.699947	0.375049	0.791359	0.182623	0.215828	0.212029	0.551822	0.432665
60.382	193.49		128.819		191.375		133.764		102.852		129.937		250.797		60.382	0.694096	0.443327	0.893429	0.185348	0.271314	0.24816	0.608894	0.477795
60.836	199.288		142.697		186.776		141.905		109.337		134.562		249.716		60.836	0.724936	0.528994	0.863949	0.207291	0.309686	0.263275	0.605192	0.500475
61.29	192.708		155.149		181.125		133.393		116.74		141.965		239.254		61.29	0.689936	0.605858	0.827724	0.184348	0.353491	0.287467	0.569363	0.502598
61.744	187.575		151.897		176.662		130.17		120.232		140.971		213.258		61.744	0.662633	0.585784	0.799115	0.17566	0.374154	0.284219	0.480336	0.480272
62.198	193.859		156.543		165.854		129.326		122.277		134.822		195.291		62.198	0.696059	0.614463	0.729833	0.173385	0.386254	0.264124	0.418805	0.468989
62.652	196.214		171.112		149.257		130.584		124.13		139.231		169.654		62.652	0.708585	0.704395	0.623442	0.176776	0.397219	0.278533	0.331007	0.459994
63.106	189.267		171.219		129.24		134.012		124.094		148.139		156.846		63.106	0.671633	0.705056	0.495128	0.186016	0.397006	0.307644	0.287144	0.435661
63.56	176.772		164.838		96.043		130.969		125.571		149.202		150.545		63.56	0.60517	0.665667	0.282327	0.177814	0.405746	0.311118	0.265565	0.387629
64.014	169.15		152.138		73.676		133.156		124.824		141.183		134.289		64.014	0.564628	0.587272	0.138949	0.183709	0.401325	0.284912	0.209894	0.33867
64.468	170.613		135.208		65.32		146.937		114.279		139.87		144.568		64.468	0.57241	0.482765	0.0853846	0.220854	0.338929	0.280621	0.245096	0.318009
64.922	167.381		117.492		70.596		154.627		115.348		141.687		151.469		64.922	0.555218	0.373407	0.119205	0.241582	0.345254	0.286559	0.268729	0.312851
65.376	161.004		99.767		80.298		184.355		113.118		143.864		152.39		65.376	0.521298	0.263994	0.181397	0.321712	0.332059	0.293673	0.271884	0.312288
65.83	164.792		83.054		89.481		213.651		110.612		148.914		149.751		65.83	0.541447	0.160827	0.240263	0.400677	0.317231	0.310176	0.262846	0.319067
66.284	157.675		80.663		95.336		218.763		122.944		153.012		152.325		66.284	0.50359	0.146068	0.277795	0.414456	0.390201	0.323569	0.271661	0.332477
66.738	161.793		86.966		107.515		206.952		126.725		154.005		164.33		66.738	0.525495	0.184975	0.355865	0.38262	0.412574	0.326814	0.312774	0.357302
67.192	166.365		95.987		116.374		200.758		122.518		145.901		165.444		67.192	0.549814	0.24066	0.412654	0.365925	0.38768	0.30033	0.316589	0.367665
67.646	156.146		104.956		109.836		193.58		121.953		134.417		161.755		67.646	0.495457	0.296025	0.370744	0.346577	0.384337	0.262801	0.303955	0.351414
68.1	160.061		110.13		112.307		185.13		107.814		132.748		169.516		68.1	0.516282	0.327963	0.386583	0.323801	0.300675	0.257346	0.330534	0.349026
68.554	164.496		124.04		104.492		174.446		99.485		123.18		166.674		68.554	0.539872	0.413827	0.336487	0.295003	0.251391	0.226078	0.320801	0.340494
69.008	174.725		142.994		104.426		161.892		121.069		113.968		170.718		69.008	0.594282	0.530827	0.336064	0.261164	0.379107	0.195974	0.334651	0.37601
69.462	177.027		149.551		93.224		163.399		152.22		98.585		164.006		69.462	0.606527	0.571302	0.264256	0.265226	0.563432	0.145703	0.311664	0.38973
69.916	179.739		160.499		83.931		176.297		169.036		83.223		149.932		69.916	0.620952	0.638883	0.204686	0.299992	0.662935	0.0955	0.263466	0.398059
70.37	178.976		166.063		84.947		178.077		175.162		80.677		137.926		70.37	0.616894	0.673228	0.211199	0.30479	0.699183	0.0871797	0.222349	0.402118
70.824	184.743		175.259		92.524		182.886		182.754		83.726		154.173		70.824	0.647569	0.729994	0.259769	0.317752	0.744107	0.0971438	0.27799	0.439189
71.278	188.728		188.642		113.3		191.888		183.193		82.022		174.888		71.278	0.668766	0.812605	0.392949	0.342016	0.746704	0.0915752	0.348932	0.486221
71.732	198.034		193.94		137.56		192.555		174.156		86.343		202.386		71.732	0.718266	0.845309	0.548462	0.343814	0.693231	0.105696	0.443103	0.528269
72.186	217.102		192.192		140.135		194.393		164.222		96.533		212.164		72.186	0.819691	0.834519	0.564968	0.348768	0.63445	0.138997	0.476589	0.545426
72.64	211.577		177.525		137.878		189.835		150.605		99.723		223.414		72.64	0.790303	0.743981	0.5505	0.336482	0.553876	0.149422	0.515116	0.519954
73.094	204.145		173.64		138.056		157.684		145.073		102.631		223.295		73.094	0.750771	0.72	0.551641	0.249822	0.521142	0.158925	0.514709	0.495287
73.548	198.784		165.782		137.152		114.5		133.403		106.914		235.047		73.548	0.722255	0.671494	0.545846	0.133423	0.452089	0.172922	0.554955	0.464712
74.002	183.809		164.871		132.145		83.112		127.994		114.443		236.45		74.002	0.642601	0.66587	0.51375	0.0488194	0.420083	0.197526	0.55976	0.435487
74.456	174.838		139.285		121.391		81.664		109.509		117.218		245.003		74.456	0.594883	0.507932	0.444814	0.0449164	0.310704	0.206595	0.589051	0.385557
74.91	152.777		118.22		111.38		90.22		91.201		121.337		236.771		74.91	0.477537	0.377901	0.380641	0.0679784	0.202373	0.220056	0.56086	0.326764
75.364	125.13		92.472		112.213		124.865		83.162		123.295		235.297		75.364	0.330479	0.218963	0.385981	0.161361	0.154805	0.226454	0.555812	0.290551
75.818	98.119		76.175		103.042		156.449		87.073		135.109		223.328		75.818	0.186803	0.118364	0.327192	0.246493	0.177947	0.265062	0.514822	0.262383
76.272	92.952		63.782		86.171		186.074		98.855		146.424		226.784		76.272	0.159319	0.0418642	0.219045	0.326345	0.247663	0.302039	0.526658	0.260419
76.726	90.144		59.597		78.043		210.934		104.986		149.225		220.368		76.726	0.144383	0.0160309	0.166942	0.393353	0.283941	0.311193	0.504685	0.260075
77.18	88.248		59.643		76.342		232.725		120.971		151.736		190.375		77.18	0.134298	0.0163148	0.156038	0.452089	0.378527	0.319399	0.401969	0.265519
77.634	86.545		73.316		64.802		253.36		147.082		148.842		194.621		77.634	0.125239	0.100716	0.0820641	0.507709	0.53303	0.309941	0.41651	0.296458
78.088	87.024		99.045		53.501		258.395		166.611		158.518		194.028		78.088	0.127787	0.259537	0.00962179	0.52128	0.648586	0.341562	0.414479	0.331836
78.542	99.937		125.16		50.688		251.413		165.385		165.662		199.832		78.542	0.196473	0.420741	0	0.502461	0.641331	0.364908	0.434356	0.365753
78.996	111.468		138.765		48.541		256.79		156.811		171.316		188.531		78.996	0.257809	0.504722	0	0.516954	0.590598	0.383386	0.395654	0.378446
79.45	109.415		143.118		53.756		275.777		155.884		165.933		168.374		79.45	0.246888	0.531593	0.0112564	0.568132	0.585112	0.365794	0.326623	0.376486
79.904	107.462		142.458		58.479		279.752		151.188		152.508		153.415		79.904	0.2365	0.527519	0.0415321	0.578846	0.557325	0.321922	0.275394	0.36272
80.358	104.745		146.286		63.403		279.653		147.424		144.829		142.836		80.358	0.222048	0.551148	0.0730962	0.57858	0.535053	0.296827	0.239164	0.356559
80.812	103.075		139.28		60.005		249.301		136.559		134.278		142.896		80.812	0.213165	0.507901	0.0513141	0.496768	0.470763	0.262346	0.23937	0.320233
81.266	101.25		133.063		61.804		217.466		130.172		126.28		158.052		81.266	0.203457	0.469525	0.0628462	0.41096	0.43297	0.236209	0.291274	0.301034
81.72	98.557		142.737		63.677		191.054		129.414		130.748		190.337		81.72	0.189133	0.529241	0.0748526	0.339768	0.428485	0.25081	0.401839	0.316304
82.174	97.882		139.862		57.592		194.475		125.834		134.961		197.575		82.174	0.185543	0.511494	0.0358462	0.348989	0.407302	0.264578	0.426627	0.311483
82.628	103.312		138.267		47.072		191.63		110.795		141.93		181.198		82.628	0.214426	0.501648	0	0.341321	0.318314	0.287353	0.370541	0.290515
83.082	115.692		130.397		49.93		187.05		106.408		142.009		187.571		83.082	0.280277	0.453068	0	0.328976	0.292355	0.287611	0.392366	0.290665
83.536	121.454		114.894		54.537		190.617		104.032		135.668		185.144		83.536	0.310926	0.35737	0.0162628	0.33859	0.278296	0.266889	0.384055	0.278913
83.99	117.98		99.888		64.211		196.88		107.504		138.886		204.449		83.99	0.292447	0.264741	0.0782756	0.355472	0.29884	0.277405	0.450168	0.288193
84.444	128.195		89.2		88.763		184.127		113.142		146.356		248.043		84.444	0.346782	0.198765	0.23566	0.321097	0.332201	0.301817	0.599462	0.333684
84.898	132.547		76.598		106.503		183.831		118.53		156.023		276.629		84.898	0.369931	0.120975	0.349378	0.320299	0.364083	0.333408	0.69736	0.365062
85.352	129.401		69.454		123.119		191.177		122.206		150.506		300.185		85.352	0.353197	0.0768765	0.455891	0.3401	0.385834	0.315379	0.778031	0.386473
85.806	126.451		70.108		140.699		191.416		112.557		147.006		332.119		85.806	0.337505	0.0809136	0.568583	0.340744	0.32874	0.303941	0.887394	0.406832
86.26	125.544		80.687		131.397		191.546		106.76		140.634		331.951		86.26	0.332681	0.146216	0.508955	0.341094	0.294438	0.283118	0.886818	0.399046
86.714	124.231		94.976		121.928		176.463		107.526		133.865		294.873		86.714	0.325697	0.23442	0.448256	0.300439	0.29897	0.260997	0.759839	0.375517
87.168	119.463		104.089		117.688		162.569		99.113		124.092		283.339		87.168	0.300335	0.290673	0.421077	0.262989	0.249189	0.229059	0.720339	0.35338
87.622	110.75		103.22		113.565		162.622		97.797		124.887		253.077		87.622	0.253989	0.285309	0.394647	0.263132	0.241402	0.231657	0.616702	0.326691
88.076	111.501		102.255		107.319		167.187		95.393		125.927		227.153		88.076	0.257984	0.279352	0.354609	0.275437	0.227178	0.235056	0.527921	0.308219
88.53	96.354		100.058		98.547		158.737		99.814		136.713		218.363		88.53	0.177415	0.26579	0.298378	0.25266	0.253337	0.270304	0.497818	0.287958
88.984	92.686		99.304		88.495		162.678		106.615		151.131		196.086		88.984	0.157904	0.261136	0.233942	0.263283	0.29358	0.317422	0.421527	0.278399
89.438	98.297		97.527		78.212		160.555		119.343		168.974		165.215		89.438	0.18775	0.250167	0.168026	0.257561	0.368893	0.375732	0.315805	0.274848
89.892	109.717		89.42		76.025		158.051		140.675		186.307		174.04		89.892	0.248495	0.200123	0.154006	0.250811	0.495118	0.432376	0.346027	0.303851
90.346	115.502		88.874		75.194		164.96		153.457		211.516		184.202		90.346	0.279266	0.196753	0.148679	0.269434	0.570751	0.514758	0.380829	0.33721
90.8	114.668		83.616		80.297		167.729		178.205		232.261		217.77		90.8	0.27483	0.164296	0.181391	0.276898	0.717189	0.582552	0.495788	0.384706
91.254	109.919		78.642		81.097		167.542		219.874		247.51		224.275		91.254	0.249569	0.133593	0.186519	0.276394	0.963751	0.632386	0.518065	0.422897
91.708	116.996		76.648		84.779		165.052		249.876		253.225		240.306		91.708	0.287213	0.121284	0.210122	0.269682	1.14128	0.651062	0.572966	0.464801
92.162	116.635		76.492		103.38		155.449		263.141		258.834		242.32		92.162	0.285293	0.120321	0.329359	0.243798	1.21977	0.669392	0.579863	0.492542
92.616	119.02		75.677		132.864		134.187		274.199		258.058		238.185		92.616	0.297979	0.11529	0.518359	0.186488	1.2852	0.666856	0.565702	0.519411
93.07	117.616		63.182		117.242		129.836		254.203		243.1		240.836		93.07	0.290511	0.0381605	0.418218	0.17476	1.16688	0.617974	0.574781	0.468755
93.524	118.976		56.83		109.796		138.298		245.74		222.311		228.937		93.524	0.297745	0	0.370487	0.197569	1.1168	0.550036	0.534031	0.438096
93.978	111.173		53.674		104.454		164.187		239.563		224.149		238.708		93.978	0.256239	0	0.336244	0.26735	1.08025	0.556042	0.567493	0.43766
94.432	112.752		50.106		95.506		183.877		207.026		208.911		251.829		94.432	0.264638	0	0.278885	0.320423	0.887728	0.506245	0.612428	0.41005
94.886	110.9		49.129		87.598		196.383		145.392		210.12		260.057		94.886	0.254787	0	0.228192	0.354132	0.52303	0.510196	0.640606	0.358706
95.34	109.311		48.327		77.911		221.312		118.209		181.765		268.207		95.34	0.246335	0	0.166096	0.421326	0.362183	0.417533	0.668517	0.325999
95.794	106.617		48.349		70.935		239.307		110.522		172.626		259.982		95.794	0.232005	0	0.121378	0.46983	0.316698	0.387667	0.640349	0.309704
96.248	99.263		52.286		82.637		248.794		103.685		167.466		271.47		96.248	0.192888	0	0.196391	0.495402	0.276243	0.370804	0.679692	0.315917
96.702	98.811		45.472		94.616		247.399		104.106		181.942		255.929		96.702	0.190484	0	0.273179	0.491642	0.278734	0.418111	0.626469	0.325517
97.156	98.349		49.292		109.575		238.388		113.009		188.388		257.59		97.156	0.188027	0	0.369071	0.467353	0.331414	0.439176	0.632158	0.346743
97.61	99.295		52.578		124.723		206.887		129.47		199.106		277.419		97.61	0.193059	0	0.466173	0.382445	0.428817	0.474203	0.700065	0.377823
98.064	104.507		54.233		115.328		164.049		129.779		214.709		296.045		98.064	0.220782	0	0.405949	0.266978	0.430645	0.525193	0.763853	0.373343
98.518	117.032		59.498		113.987		134.163		129.272		226.001		282.102		98.518	0.287404	0.0154198	0.397353	0.186423	0.427645	0.562095	0.716103	0.370349
98.972	129.458		58.258		112.674		131.704		130.818		242.255		248.752		98.972	0.3535	0.00776543	0.388936	0.179795	0.436793	0.615212	0.60189	0.369127
99.426	146.483		59.739		109.44		145.635		132.704		254.092		263.376		99.426	0.444059	0.0169074	0.368205	0.217345	0.447953	0.653895	0.651973	0.400048
99.88	154.968		60.417		106.486		148.544		139.347		247.857		291.208		99.88	0.489191	0.0210926	0.349269	0.225186	0.48726	0.63352	0.747288	0.42183
100.334	160.406		58.064		95.466		156.94		140		239.976		308.09		100.334	0.518117	0.0065679	0.278628	0.247817	0.491124	0.607765	0.805103	0.42216
100.788	168.546		57.598		86.064		177.989		146.764		216.478		320.791		100.788	0.561415	0.00369136	0.218359	0.304553	0.531148	0.530974	0.848599	0.428391
101.242	180.736		59.764		75.567		202.415		138.909		180.775		316.167		101.242	0.626255	0.0170617	0.151071	0.370391	0.484669	0.414297	0.832764	0.413787
101.696	208.594		59.464		68.994		221.725		129.167		175.701		318.013		101.696	0.774436	0.0152099	0.108936	0.422439	0.427024	0.397716	0.839086	0.426407
102.15	236.701		64.946		64.373		248.482		114.334		186.099		312.918		102.15	0.923941	0.0490494	0.0793141	0.494561	0.339254	0.431696	0.821637	0.448493
102.604	245.781		71.608		59.091		275.604		97.108		198.892		301.781		102.604	0.972239	0.0901728	0.0454551	0.567666	0.237325	0.473503	0.783497	0.452837
103.058	238.988		88.662		66.822		299.425		90.759		210.713		271.756		103.058	0.936106	0.195444	0.0950128	0.631873	0.199757	0.512134	0.680671	0.464429
103.512	228.653		96.43		84.141		303.551		86.009		217.685		286.683		103.512	0.881133	0.243395	0.206032	0.642995	0.171651	0.534918	0.731791	0.487416
103.966	220.821		102.947		96.039		304.073		93.064		215.861		320.946		103.966	0.839473	0.283623	0.282301	0.644402	0.213396	0.528958	0.84913	0.520183
104.42	212.455		108.077		104.814		282.895		97.699		232.957		343.945		104.42	0.794973	0.31529	0.338551	0.587318	0.240822	0.584827	0.927894	0.541382
104.874	203.043		116.913		115.688		259.504		107.69		257.826		332.072		104.874	0.74491	0.369833	0.408256	0.52427	0.299941	0.666098	0.887233	0.55722
105.328	187.751		115.837		106.249		271.841		115.405		282.169		311.667		105.328	0.663569	0.363191	0.34775	0.557523	0.345592	0.74565	0.817353	0.548661
105.782	157.411		105.384		100.554		254.49		127.509		281.715		303.268		105.782	0.502186	0.298667	0.311244	0.510755	0.417213	0.744167	0.788589	0.510403
106.236	134.319		100.071		84.945		224.655		121.374		274.676		321.355		106.236	0.379356	0.26587	0.211186	0.430337	0.380911	0.721163	0.850531	0.462765
106.69	103.305		89.551		72.527		186.113		126.839		259.567		341.525		106.69	0.214388	0.200932	0.131583	0.32645	0.413249	0.671788	0.919606	0.411142
107.144	71.315		82.742		65.678		155.561		126.375		241.892		333.205		107.144	0.0442287	0.158901	0.0876795	0.2441	0.410503	0.614026	0.891113	0.350079
107.598	58.494		87.155		59.877		124.863		131.496		222.361		320.299		107.598	0	0.186142	0.0504936	0.161356	0.440805	0.550199	0.846914	0.319416
108.052	68.326		95.431		48.644		115.939		146.609		212.717		336.537		108.052	0.0283298	0.237228	0	0.137302	0.530231	0.518683	0.902524	0.336328
108.506	74.554		104.171		49.267		131.947		148.793		192.27		344.321		108.506	0.0614574	0.291179	0	0.18045	0.543154	0.451863	0.929182	0.351041
108.96	91.783		105.906		55.344		164.802		151.271		176.43		329.363		108.96	0.153101	0.301889	0.0214359	0.269008	0.557817	0.400098	0.877955	0.368758
109.414	121.831		96.361		63.185		218.581		142.549		164.374		297.379		109.414	0.312931	0.242969	0.0716987	0.413965	0.506207	0.360699	0.768421	0.382413
109.868	149.74		96.237		72.237		255.273		147.664		138.948		274.934		109.868	0.461383	0.242204	0.129724	0.512865	0.536473	0.277608	0.691555	0.407402
110.322	173.475		103.981		82.062		289.317		158.577		117.623		247.715		110.322	0.587633	0.290006	0.192705	0.604628	0.601047	0.207918	0.598339	0.440325
110.776	202.623		120.937		93.361		297.431		147.085		105.85		216.136		110.776	0.742676	0.394673	0.265135	0.626499	0.533047	0.169444	0.490192	0.460238
111.23	221.175		132.612		103.141		318.33		140.523		99.792		205.226		111.23	0.841356	0.466741	0.327827	0.68283	0.494219	0.149647	0.452829	0.487921
111.684	228.848		147.928		107.341		307.198		131.04		111.445		201.008		111.684	0.88217	0.561284	0.35475	0.652825	0.438107	0.187729	0.438384	0.502178
112.138	225.953		159.157		118.423		267.53		121.471		123.396		210.007		112.138	0.866771	0.630599	0.425788	0.545903	0.381485	0.226784	0.469202	0.506648
112.592	225.267		159.805		117.6		225.685		110.982		123.697		193.861		112.592	0.863122	0.634599	0.420513	0.433113	0.31942	0.227768	0.413908	0.473206
113.046	230.71		156.727		114.981		175.759		116.938		128.961		167.31		113.046	0.892074	0.615599	0.403724	0.298542	0.354663	0.244971	0.322979	0.447507
113.5	223.925		149.714		117.731		140.12		123.722		131.731		174.212		113.5	0.855984	0.572309	0.421353	0.20248	0.394805	0.254023	0.346616	0.435367
113.954	216.483		149.351		115.928		124.921		121.476		130.4		196.701		113.954	0.816399	0.570068	0.409795	0.161512	0.381515	0.249673	0.423634	0.430371
114.408	193.095		161.069		107.101		145.147		125.468		138.076		218.261		114.408	0.691995	0.642401	0.353212	0.21603	0.405136	0.274758	0.497469	0.440143
114.862	168.307		154.385		104.361		165.295		129.812		132.356		247.15		114.862	0.560144	0.601142	0.335647	0.270337	0.43084	0.256065	0.596404	0.435797
115.316	151.063		145.128		101.367		182.949		132.694		130.255		279.676		115.316	0.46842	0.544	0.316455	0.317922	0.447893	0.249199	0.707795	0.435955
115.77	152.852		137.734		104.534		187.112		128.653		114.98		294.964		115.77	0.477936	0.498358	0.336756	0.329143	0.423982	0.199281	0.760151	0.43223
116.224	178.959		127.642		107.753		175.974		129.064		108.259		271.472		116.224	0.616803	0.436062	0.357391	0.299121	0.426414	0.177317	0.679699	0.427544
116.678	197.649		121.411		103.782		158.555		123.518		104.874		236.196		116.678	0.716218	0.397599	0.331936	0.25217	0.393598	0.166255	0.55889	0.402381
117.132	226.993		108.894		93.62		146.562		115.653		115.294		222.96		117.132	0.872303	0.320333	0.266795	0.219844	0.347059	0.200307	0.513562	0.391458
117.586	264.93		97.76		85.127		134.21		111.214		116.007		217.694		117.586	1.0741	0.251605	0.212353	0.18655	0.320793	0.202637	0.495527	0.391937
118.04	286.622		81.363		84.285		113.567		109.297		115.09		201.524		118.04	1.18948	0.150389	0.206955	0.130908	0.30945	0.199641	0.440151	0.375282
118.494	287.496		72.871		88.758		103.301		113.555		117.746		189.044		118.494	1.19413	0.0979691	0.235628	0.103237	0.334645	0.20832	0.397411	0.367334
118.948	280.418		72.475		86.179		103.158		124.736		118.851		158.028		118.948	1.15648	0.0955247	0.219096	0.102852	0.400805	0.211931	0.291192	0.353983
119.402	265.937		67.451		95.586		118.286		130.271		124.395		145.786		119.402	1.07945	0.0645123	0.279397	0.143628	0.433556	0.230049	0.249267	0.354266
119.856	267.477		69.876		93.716		126.535		123.276		134.729		123.059		119.856	1.08764	0.0794815	0.26741	0.165863	0.392166	0.26382	0.171435	0.346831
120.31	248.135		70.713		94.132		134.26		117.601		153.918		104.701		120.31	0.984761	0.0846481	0.270077	0.186685	0.358586	0.326529	0.108565	0.331407
120.764	237.39		68.963		87.36		146.423		116.901		168.098		106.775		120.764	0.927606	0.0738457	0.226667	0.219469	0.354444	0.372869	0.115668	0.327224
121.218	225.705		66.339		81.503		163.14		123.167		178.637		107.574		121.218	0.865452	0.0576481	0.189122	0.264528	0.391521	0.40731	0.118404	0.327712
121.672	211.776		64.923		83.421		166.807		126.599		181.437		120.214		121.672	0.791362	0.0489074	0.201417	0.274412	0.411828	0.416461	0.161692	0.32944
122.126	193.418		65.5		81.307		161.326		130.463		184.64		148.577		122.126	0.693713	0.0524691	0.187865	0.259639	0.434692	0.426928	0.258825	0.33059
122.58	173.869		66.734		81.565		167.583		139.167		184.948		186.566		122.58	0.589729	0.0600864	0.189519	0.276504	0.486195	0.427935	0.388925	0.345556
123.034	150.054		66.112		79.555		161.71		151.487		190.674		210.898		123.034	0.463053	0.0562469	0.176635	0.260674	0.559095	0.446647	0.472253	0.347801
123.488	144.645		63.578		80.87		143.953		173.597		215.09		227.634		123.488	0.434282	0.0406049	0.185064	0.212811	0.689923	0.526438	0.529568	0.374099
123.942	141.587		66.882		91.698		135.503		202.083		226.735		238.193		123.942	0.418016	0.061	0.254474	0.190035	0.858479	0.564493	0.565729	0.416033
124.396	149.246		63.409		86.419		135.846		193.784		233.825		234.676		124.396	0.458755	0.0395617	0.220635	0.19096	0.809373	0.587663	0.553685	0.408662
124.85	151.956		63.211		90.54		139.153		173.304		225.378		226.408		124.85	0.47317	0.0383395	0.247051	0.199873	0.688189	0.560059	0.52537	0.390293
125.304	149.102		70.492		84.94		166.245		177.77		222.517		233.488		125.304	0.457989	0.083284	0.211154	0.272898	0.714615	0.550709	0.549616	0.405752
125.758	157.498		73.491		81.607		185.172		191.175		216.282		255.338		125.758	0.502649	0.101796	0.189788	0.323914	0.793935	0.530333	0.624445	0.438123
126.212	149.15		72.171		79.756		191.92		205.493		210.799		281.099		126.212	0.458245	0.0936481	0.177923	0.342102	0.878657	0.512415	0.712668	0.453665
126.666	138.329		67.167		72.12		192.562		198.077		198.461		318.53		126.666	0.400686	0.0627593	0.128974	0.343833	0.834775	0.472095	0.840856	0.440568
127.12	124.022		74.588		68.046		207.753		199.967		166.181		352.372		127.12	0.324585	0.108568	0.102859	0.384779	0.845959	0.366605	0.956753	0.441444
127.574	116.374		76.135		68.651		226.689		201.75		144.505		385.277		127.574	0.283904	0.118117	0.106737	0.435819	0.856509	0.295768	1.06944	0.452328
128.028	113.911		72.342		64.135		232.537		180.483		121.362		404.696		128.028	0.270803	0.0947037	0.0777885	0.451582	0.730669	0.220137	1.13595	0.425947
128.482	114.229		69.684		59.592		246.099		161.4		100.019		411.091		128.482	0.272495	0.0782963	0.0486667	0.488137	0.617751	0.150389	1.15785	0.40194
128.936	106.09		63.861		64.011		249.239		152.807		105.119		372.774		128.936	0.229202	0.0423519	0.0769936	0.496601	0.566905	0.167056	1.02662	0.372248
129.39	111.213		60.761		55.243		254.221		137.796		135.789		344.326		129.39	0.256452	0.023216	0.0207885	0.51003	0.478083	0.267284	0.929199	0.355007
129.844	137.761		60.265		44.869		258.068		113.798		160.583		291.762		129.844	0.397665	0.0201543	0	0.520399	0.336083	0.34831	0.749185	0.338828
130.298	164.557		54.925		38.771		280.77		93.488		181.961		244.768		130.298	0.540197	0	0	0.58159	0.215905	0.418173	0.588247	0.334873
130.752	185.684		55.005		36.375		299.26		86.689		204.779		184.04		130.752	0.652574	0	0	0.631429	0.175675	0.492742	0.380274	0.333242
131.206	201.679		58.526		36.412		309.29		85.052		228.875		120.047		131.206	0.737654	0.00941975	0	0.658464	0.165988	0.571487	0.16112	0.329162
131.66	219.118		64.093		40.316		308.477		78.883		254.029		105.732		131.66	0.830415	0.043784	0	0.656272	0.129485	0.65369	0.112096	0.346535
132.114	223.547		65.449		40.403		294.063		70.367		270.391		105.862		132.114	0.853973	0.0521543	0	0.61742	0.0790947	0.70716	0.112541	0.346049
132.568	224.87		71.747		46.602		271.382		64.312		267.317		122.524		132.568	0.861011	0.0910309	0	0.556286	0.0432663	0.697114	0.169603	0.345473
133.022	219.423		73.562		46.79		247.008		64.666		264.338		136.083		133.022	0.832037	0.102235	0	0.490588	0.0453609	0.687379	0.216038	0.339091
133.476	227.6		77.605		48.143		224.316		63.155		275.871		151.355		133.476	0.875532	0.127191	0	0.429423	0.0364201	0.725069	0.268339	0.351711
133.93	213.703		79.822		48.396		194.407		68.273		255.549		153.901		133.93	0.801612	0.140877	0	0.348806	0.0667041	0.658657	0.277058	0.327673
134.384	170.031		79.167		52.253		170.693		76.989		238.555		168.016		134.384	0.569314	0.136833	0.00162179	0.284887	0.118278	0.603121	0.325397	0.29135
134.838	144.804		75.507		53.588		148.595		86.55		215.843		192.765		134.838	0.435128	0.114241	0.0101795	0.225323	0.174852	0.528899	0.410154	0.271254
135.292	135.554		73.879		58.142		127.455		98.339		215.395		179.171		135.292	0.385926	0.104191	0.0393718	0.168342	0.244609	0.527435	0.363599	0.261925
135.746	122.733		74.468		62.337		120.919		95.399		213.771		153.618		135.746	0.317729	0.107827	0.0662628	0.150725	0.227213	0.522127	0.276089	0.238282
136.2	119.618		72.786		78.387		113.842		81.682		211.134		130.687		136.2	0.30116	0.0974444	0.169147	0.13165	0.146047	0.51351	0.197558	0.222359
136.654	108.848		70.677		91.541		130.606		83.816		189.912		122.539		136.654	0.243872	0.0844259	0.253468	0.176836	0.158675	0.444157	0.169654	0.218727
137.108	105.359		74.677		106.077		151.409		79.784		183.363		115.52		137.108	0.225314	0.109117	0.346647	0.232908	0.134817	0.422755	0.145616	0.231025
137.562	96.603		90.685		111.179		169.325		75.606		182.346		107.718		137.562	0.178739	0.207932	0.379353	0.281199	0.110095	0.419431	0.118897	0.242235
138.016	96.963		110.674		122.301		169.654		67.162		187.045		113.494		138.016	0.180654	0.331321	0.450647	0.282086	0.0601302	0.434788	0.138678	0.268329
138.47	99.368		125.878		126.543		157.843		62.792		203.564		120.048		138.47	0.193447	0.425173	0.47784	0.250251	0.0342722	0.488771	0.161123	0.290125
138.924	103.563		129.155		128.533		141.033		57.997		222.657		143.003		138.924	0.215761	0.445401	0.490596	0.204941	0.00589941	0.551167	0.239736	0.307643
139.378	112.887		130.563		138.866		144.92		55.29		235.249		168.987		139.378	0.265356	0.454093	0.556833	0.215418	0	0.592317	0.328723	0.344677
139.832	128.698		135.756		147.72		156.24		58.978		276.397		181.26		139.832	0.349457	0.486148	0.61359	0.24593	0.0117041	0.726788	0.370753	0.400624
140.286	162.517		132.09		161.75		151.94		63.079		301.974		210.062		140.286	0.529346	0.463519	0.703526	0.23434	0.0359704	0.810373	0.46939	0.46378
140.74	180.67		123.905		161.669		148.452		66.962		325.163		208.637		140.74	0.625904	0.412994	0.703006	0.224938	0.0589467	0.886154	0.46451	0.48235
141.194	188.977		116.424		156.46		151.06		69.093		335.705		233.997		141.194	0.67009	0.366815	0.669615	0.231968	0.0715562	0.920605	0.55136	0.49743
141.648	196.224		108.435		144.384		148.852		66.9		336.381		249.419		141.648	0.708638	0.3175	0.592205	0.226016	0.0585799	0.922814	0.604175	0.48999
142.102	208.771		104.83		133.461		141.258		68.591		326.294		267.288		142.102	0.775378	0.295247	0.522186	0.205547	0.0685858	0.88985	0.66537	0.48888
142.556	204.618		114.336		131.38		156.563		73.465		323.377		264.282		142.556	0.753287	0.353926	0.508846	0.246801	0.097426	0.880317	0.655075	0.499383
143.01	206.263		114.251		132.124		214.681		71.886		304.802		261.344		143.01	0.762037	0.353401	0.513615	0.403453	0.0880828	0.819614	0.645014	0.512174
143.464	203.821		107.936		131.391		262.996		72.135		278.558		260.693		143.464	0.749048	0.31442	0.508917	0.533682	0.0895562	0.73385	0.642784	0.510322
143.918	196.98		113.101		127.592		283.339		72.601		240.949		253.816		143.918	0.71266	0.346302	0.484564	0.588515	0.0923136	0.610944	0.619233	0.493505
144.372	185.966		119.378		122.659		304.658		80.189		218.459		227.064		144.372	0.654074	0.385049	0.452942	0.645978	0.137213	0.537448	0.527616	0.477189
144.826	167.732		126.646		105.662		328.065		89.331		186.129		224.663		144.826	0.557085	0.429914	0.343987	0.70907	0.191308	0.431794	0.519394	0.45465
145.28	149.473		129.82		84.502		347.573		93.966		176.114		234.661		145.28	0.459963	0.449506	0.208346	0.761652	0.218734	0.399065	0.553634	0.435843
145.734	133.809		127.592		76.034		368.987		100.922		140.608		250.323		145.734	0.376644	0.435753	0.154064	0.819372	0.259893	0.283033	0.607271	0.419433
146.188	133.048		136.148		73.515		307.397		107.704		130.246		256.422		146.188	0.372596	0.488568	0.137917	0.653361	0.300024	0.24917	0.628158	0.404256
146.642	142.478		127.432		61.115		229.005		108.721		121.589		249.291		146.642	0.422755	0.434765	0.0584295	0.442062	0.306041	0.220879	0.603736	0.355524
147.096	157.776		129.384		58.633		178.089		109.778		135.892		250.458		147.096	0.504128	0.446815	0.0425192	0.304822	0.312296	0.267621	0.607733	0.355133
147.55	168.464		133.313		52.608		161.227		105.683		165.199		244.127		147.55	0.560979	0.471068	0.00389744	0.259372	0.288065	0.363395	0.586051	0.361833
148.004	180.097		138.319		54.453		154.344		100.247		186.169		232.307		148.004	0.622856	0.501969	0.0157244	0.240819	0.255899	0.431925	0.545572	0.373538
148.458	186.252		119.516		57.355		147.913		94.898		205.988		224.36		148.458	0.655596	0.385901	0.0343269	0.223485	0.224249	0.496693	0.518356	0.362658
148.912	182.944		108.574		63		134.307		92.947		206.014		236.827		148.912	0.638	0.318358	0.0705128	0.186811	0.212704	0.496778	0.561051	0.354888
149.366	168.6		93.33		71.775		115.932		87.827		188.873		256.169		149.366	0.561702	0.224259	0.126763	0.137283	0.182408	0.440761	0.627291	0.328638
149.82	140.525		76.722		77.665		98.627		86.577		183.83		242.846		149.82	0.412367	0.121741	0.164519	0.0906388	0.175012	0.424281	0.581664	0.28146
150.274	109.617		73.405		81.154		102.226		95.637		178.317		231.961		150.274	0.247963	0.101265	0.186885	0.10034	0.228621	0.406265	0.544387	0.259389
150.728	83.409		73.284		90.426		129.556		114.344		205.421		204.081		150.728	0.108559	0.100519	0.246321	0.174005	0.339314	0.49484	0.448908	0.273209
151.182	67.695		69.642		89.906		177.14		132.085		227.789		177.614		151.182	0.0249734	0.078037	0.242987	0.302264	0.44429	0.567938	0.358267	0.288394
151.636	59.031		82.87		93.895		204.033		133.447		232.917		185.954		151.636	0	0.159691	0.268558	0.374752	0.452349	0.584696	0.386829	0.318125
152.09	59.293		96.095		105.394		228.777		134.333		231.23		191.566		152.09	0	0.241327	0.342269	0.441447	0.457592	0.579183	0.406048	0.352552
152.544	58.763		109.865		108.794		244.132		132.343		226.652		179.811		152.544	0	0.326327	0.364064	0.482836	0.445817	0.564222	0.365791	0.364151
152.998	59.964		126.238		106.439		261.818		133.898		214.718		148.919		152.998	0	0.427395	0.348968	0.530507	0.455018	0.525222	0.259997	0.363872
153.452	64.543		127.686		87.157		229.446		132.323		207.766		153.881		153.452	0.00820745	0.436333	0.225365	0.443251	0.445698	0.502503	0.27699	0.33405
153.906	77.861		130.281		70.519		197.241		119.363		219.136		180.644		153.906	0.0790479	0.452352	0.118712	0.356445	0.369012	0.53966	0.368644	0.326267
154.36	110.3		140.937		69.862		164.987		102.174		219.63		203.876		154.36	0.251596	0.51813	0.1145	0.269507	0.267302	0.541275	0.448205	0.344359
154.814	161.118		142.993		75.846		144.833		95.655		213.88		237.98		154.814	0.521904	0.530821	0.152859	0.215183	0.228728	0.522484	0.565	0.390997
155.268	194.344		142.667		80.909		125.788		92.711		200.495		242.573		155.268	0.698638	0.528809	0.185314	0.163849	0.211308	0.478742	0.580729	0.40677
155.722	210.043		140.165		82.152		116.691		84.747		168.24		237.656		155.722	0.782144	0.513364	0.193282	0.139329	0.164183	0.373333	0.56389	0.389932
156.176	214.165		133.203		84.448		109.061		82.184		135.62		224.67		156.176	0.804069	0.470389	0.208	0.118763	0.149018	0.266732	0.519418	0.362341
156.63	200.538		125.21		91.934		116.719		75.313		115.84		203.073		156.63	0.731585	0.421049	0.255987	0.139404	0.108361	0.202092	0.445455	0.329133
157.084	206.516		112.694		100.048		101.95		71.802		114.268		192.748		157.084	0.763383	0.34379	0.308	0.0995957	0.0875858	0.196954	0.410096	0.315629
157.538	221.123		102.343		105.511		100.771		78.1		125.249		173.769		157.538	0.84108	0.279895	0.343019	0.0964178	0.124852	0.23284	0.345099	0.323315
157.992	231.877		89.053		106.715		96.564		77.638		139.399		150.438		157.992	0.898282	0.197858	0.350737	0.0850782	0.122118	0.279082	0.265199	0.314051
158.446	226.998		86.633		96.557		94.215		82.264		137.567		160.934		158.446	0.87233	0.18292	0.285622	0.0787466	0.149491	0.273095	0.301144	0.306193
158.9	227.392		89.694		81.66		91.308		84.567		134.327		152.429		158.9	0.874426	0.201815	0.190128	0.0709111	0.163118	0.262507	0.272017	0.290703
159.354	233.103		102.818		70.941		114.062		88.609		139.713		137.655		159.354	0.904803	0.282827	0.121417	0.132243	0.187036	0.280108	0.221421	0.304265
159.808	231.527		109.281		67.432		125.422		93.678		134.107		131.749		159.808	0.89642	0.322722	0.0989231	0.162863	0.21703	0.261788	0.201195	0.308706
160.262	226.722		116.088		65.398		127.238		99.866		124.566		148.824		160.262	0.870862	0.364741	0.0858846	0.167757	0.253645	0.230608	0.259671	0.319024
160.716	184.346		117.661		69.661		128.687		108.327		113.623		164.668		160.716	0.645457	0.374451	0.113212	0.171663	0.30371	0.194846	0.313932	0.302467
161.17	135.197		112.713		68.315		124.478		113.8		96.865		142.83		161.17	0.384027	0.343907	0.104583	0.160318	0.336095	0.140082	0.239144	0.244022
161.624	99.41		101.815		77.286		120.182		116.63		90.615		144.14		161.624	0.19367	0.276636	0.16209	0.148739	0.35284	0.119657	0.24363	0.213895
162.078	88.733		99.181		79.208		107.039		105.724		99.666		145.025		162.078	0.136878	0.260377	0.17441	0.113313	0.288308	0.149235	0.246661	0.195597
162.532	77.257		97.508		72.708		102.177		93.418		145.831		144.024		162.532	0.0758351	0.250049	0.132744	0.100208	0.215491	0.300101	0.243233	0.188237
162.986	80.407		98.561		76.547		95.711		83.387		209.293		153.817		162.986	0.0925904	0.256549	0.157353	0.082779	0.156136	0.507493	0.276771	0.218524
163.44	89.755		108.433		73.553		98.529		88.139		247.604		146.195		163.44	0.142314	0.317488	0.13816	0.0903747	0.184254	0.632693	0.250668	0.25085
163.894	93.103		110.989		69.358		98.579		101.57		269.224		137.013		163.894	0.160122	0.333265	0.111269	0.0905094	0.263728	0.703346	0.219223	0.26878
164.348	101.924		107.866		70.446		102.065		110.268		277.366		120.576		164.348	0.207043	0.313988	0.118244	0.0999057	0.315195	0.729954	0.162932	0.27818
164.802	107.68		110.258		76.651		105.864		118.99		291.471		100.707		164.802	0.23766	0.328753	0.158019	0.110146	0.366805	0.776049	0.094887	0.296045
165.256	111.925		106.201		81.462		108.309		126.37		299.371		102.474		165.256	0.260239	0.30371	0.188859	0.116736	0.410473	0.801866	0.100938	0.311832
165.71	108.133		100.526		83.057		104.979		136.568		274.618		107.266		165.71	0.240069	0.268679	0.199083	0.10776	0.470817	0.720974	0.117349	0.303533
166.164	105.339		101.599		79.724		103.797		142.541		227.637		117.424		166.164	0.225207	0.275302	0.177718	0.104574	0.50616	0.567441	0.152137	0.286934
166.618	110.852		124.899		67.243		108.239		146.623		196.71		148.589		166.618	0.254532	0.41913	0.0977115	0.116547	0.530314	0.466373	0.258866	0.30621
167.072	111.659		146.381		67.05		99.365		149.915		187.594		174.611		167.072	0.258824	0.551735	0.0964744	0.092628	0.549793	0.436582	0.347983	0.333431
167.526	108.113		152.97		78.008		94.858		145.129		176.824		193.763		167.526	0.239963	0.592407	0.166718	0.0804798	0.521473	0.401386	0.413572	0.345143
167.98	103.724		153.06		108.73		87.691		140.532		173.01		211.465		167.98	0.216617	0.592963	0.363654	0.0611617	0.494272	0.388922	0.474195	0.370255
168.434	108.944		150.527		130.747		79.842		136.332		165.868		231.552		168.434	0.244383	0.577327	0.504788	0.0400054	0.46942	0.365582	0.542986	0.39207
168.888	113.136		140.719		152.261		78.834		129.749		162.135		247.339		168.888	0.266681	0.516784	0.642699	0.0372884	0.430467	0.353382	0.597051	0.406336
169.342	115.361		122.829		156.067		76.765		129.254		148.636		262.656		169.342	0.278516	0.406352	0.667096	0.0317116	0.427538	0.309268	0.649507	0.395713
169.796	105.068		100.279		149.117		75.268		129.251		132.179		264.812		169.796	0.223766	0.267154	0.622545	0.0276765	0.427521	0.255487	0.65689	0.354434
170.25	100.772		77.396		137.245		81.126		131.56		117.727		279.839		170.25	0.200915	0.125901	0.546442	0.0434663	0.441183	0.208258	0.708353	0.324931
170.704	90.117		80.172		125.227		81.071		121.97		124.613		274.018		170.704	0.144239	0.143037	0.469404	0.0433181	0.384438	0.230761	0.688418	0.300516
171.158	84.73		92.184		113.299		83.631		116.504		135.935		250.501		171.158	0.115585	0.217185	0.392942	0.0502183	0.352095	0.267761	0.60788	0.286238
171.612	79.315		102.8		84.357		84.202		110.124		142.28		231.099		171.612	0.0867819	0.282716	0.207417	0.0517574	0.314343	0.288497	0.541435	0.253278
172.066	78.633		118.29		62.173		79.727		96.654		145.908		195.31		172.066	0.0831543	0.378333	0.0652115	0.0396954	0.234639	0.300353	0.41887	0.217179
172.52	76.771		122.191		57.504		81.93		96.149		145.778		160.786		172.52	0.07325	0.402414	0.0352821	0.0456334	0.231651	0.299928	0.300637	0.198399
172.974	67.967		130.174		63.626		84.443		89.349		147.099		131.157		172.974	0.0264202	0.451691	0.0745256	0.052407	0.191414	0.304245	0.199168	0.185696
173.428	68.64		131.526		61.108		92.964		84.902		150.873		122.448		173.428	0.03	0.460037	0.0583846	0.0753747	0.165101	0.316578	0.169342	0.182117
173.882	61.873		137.081		54.955		94.899		87.357		151.122		110.885		173.882	0	0.494327	0.0189423	0.0805903	0.179627	0.317392	0.129743	0.174375
174.336	59.721		136.75		58.766		104.566		85.601		151.011		110.601		174.336	0	0.492284	0.0433718	0.106647	0.169237	0.317029	0.128771	0.17962
174.79	50.588		144.094		61.454		115.928		81.607		140.255		109.194		174.79	0	0.537617	0.0606026	0.137272	0.145604	0.281879	0.123952	0.183847
175.244	49.517		149.385		60.144		125.475		79.51		121.993		103.267		175.244	0	0.570278	0.0522051	0.163005	0.133195	0.222199	0.103654	0.177791
175.698	52.591		158.278		60.369		128.348		74.044		111.408		96.464		175.698	0	0.625173	0.0536474	0.170749	0.100852	0.187608	0.0803562	0.174055
176.152	54.77		161.528		59.923		137.714		69.521		105.452		96.506		176.152	0	0.645235	0.0507885	0.195995	0.0740888	0.168144	0.0805	0.173536
176.606	56.963		155.405		59.894		123.474		71.854		95.414		91.167		176.606	0	0.607438	0.0506026	0.157612	0.0878935	0.13534	0.0622158	0.1573
177.06	66.141		146.423		54.882		97.905		69.889		89.618		92.369		177.06	0.0167074	0.551994	0.0184744	0.0886927	0.0762663	0.116399	0.0663322	0.133552
177.514	70.496		155.487		54.516		85.555		69.96		82.1		93.217		177.514	0.0398723	0.607944	0.0161282	0.0554043	0.0766864	0.0918301	0.0692363	0.136729
177.968	69.703		127.118		61.154		76.052		65.392		81.738		91.232		177.968	0.0356543	0.432827	0.0586795	0.0297898	0.0496568	0.0906471	0.0624384	0.108528
178.422	71.845		116.895		65.339		74.446		59.165		91.563		83.017		178.422	0.0470479	0.369722	0.0855064	0.0254609	0.0128107	0.122755	0.0343048	0.0996583
178.876	77.109		100.375		70.808		83.663		60.99		94.53		83.586		178.876	0.0750479	0.267747	0.120564	0.0503046	0.0236095	0.132451	0.0362534	0.100854
179.33	86.869		83.426		78.546		88.711		60.476		101.31		82.8		179.33	0.126963	0.163123	0.170167	0.0639111	0.020568	0.154608	0.0335616	0.1047
179.784	82.883		80.274		78.403		93.668		66.651		100.617		96.753		179.784	0.105761	0.143667	0.16925	0.0772722	0.0571065	0.152343	0.0813459	0.112392
180.238	75.867		77.969		75.025		98.376		67.29		97.225		94.484		180.238	0.0684415	0.129438	0.147596	0.0899623	0.0608876	0.141258	0.0735753	0.101594
180.692	73.562		75.942		65.289		106.6		74.152		95.033		94.526		180.692	0.0561809	0.116926	0.0851859	0.112129	0.101491	0.134095	0.0737192	0.0971039
181.146	72.492		73.518		57.933		106.197		78.854		85.92		91.928		181.146	0.0504894	0.101963	0.0380321	0.111043	0.129314	0.104314	0.0648219	0.085711
181.6	71.455		67.262		57.92		111.796		79.526		79.588		86.269		181.6	0.0449734	0.0633457	0.0379487	0.126135	0.13329	0.0836209	0.0454418	0.0763936
182.054	73.565		67.244		60.27		113.186		83.423		74.925		81.348		182.054	0.0561968	0.0632346	0.0530128	0.129881	0.156349	0.0683824	0.028589	0.079378
182.508	69.16		69.034		67.013		109.516		91.487		70.311		86.748		182.508	0.032766	0.074284	0.0962372	0.119989	0.204065	0.0533039	0.0470822	0.0896754
182.962	68.733		62.91		70.907		114.284		105.616		71.574		102.039		182.962	0.0304947	0.0364815	0.121199	0.132841	0.287669	0.0574314	0.0994486	0.109366
183.416	61.717		56.072		81.97		125.455		125.5		69.904		113.157		183.416	0	0	0.192115	0.162951	0.405325	0.0519739	0.137524	0.135699
183.87	56.831		58.432		92.395		135.44		147.407		69.103		119.827		183.87	0	0.00883951	0.258942	0.189865	0.534953	0.0493562	0.160366	0.17176
184.324	56.053		56.132		97.453		145.74		156.482		72.346		119.115		184.324	0	0	0.291365	0.217628	0.588651	0.0599542	0.157928	0.187932
184.778	54.564		53.658		92.678		149.443		168.212		80.196		137.278		184.778	0	0	0.260756	0.227609	0.658059	0.0856078	0.22013	0.207452
185.232	51.016		54.429		80.834		144.258		170.762		83.004		142.218		185.232	0	0	0.184833	0.213633	0.673148	0.0947843	0.237048	0.200492
185.686	45.388		55.857		70.687		134.784		173.622		80.361		146.139		185.686	0	0	0.119788	0.188097	0.690071	0.0861471	0.250476	0.190654
186.14	43.79		57.763		67.161		118.245		176.336		80.421		138.103		186.14	0	0.00470988	0.0971859	0.143518	0.70613	0.0863431	0.222955	0.18012
186.594	45.132		57.844		66.938		101.836		169.64		75.061		116.417		186.594	0	0.00520988	0.0957564	0.0992884	0.666509	0.0688268	0.148688	0.154897
187.048	44.171		62.404		76.118		98.582		157.748		74.684		101.817		187.048	0	0.033358	0.154603	0.0905175	0.596142	0.0675948	0.0986884	0.1487
187.502	42.539		69.744		79.859		96.01		144.802		68.809		109.101		187.502	0	0.0786667	0.178583	0.0835849	0.519538	0.0483954	0.123634	0.147486
187.956	46		76.764		89.242		100.702		135.381		65.076		119.893		187.956	0	0.122	0.238731	0.0962318	0.463793	0.0361961	0.160592	0.159649
188.41	54.256		79.794		88.615		108.285		129.544		61.765		127.906		188.41	0	0.140704	0.234712	0.116671	0.429254	0.0253758	0.188034	0.162107
188.864	72.339		75.058		81.733		106.612		133.203		62.811		122.748		188.864	0.0496755	0.111469	0.190596	0.112162	0.450905	0.0287941	0.17037	0.159139
189.318	102.126		73.426		72.431		106.613		118.34		67.669		109.088		189.318	0.208117	0.101395	0.130968	0.112164	0.362959	0.0446699	0.123589	0.154837
189.772	93.848		73.776		71.332		96.917		117.383		77.829		93.748		189.772	0.164085	0.103556	0.123923	0.0860296	0.357296	0.0778725	0.0710548	0.140545
190.226	95.777		70.658		75.209		94.106		109.625		85.271		87.715		190.226	0.174346	0.0843086	0.148776	0.0784528	0.311391	0.102193	0.0503938	0.135694
190.68	92.181		63.04		73.95		87.716		96.724		87.921		101.057		190.68	0.155218	0.037284	0.140705	0.0612291	0.235053	0.110853	0.0960856	0.11949
191.134	95.828		56.25		73.29		85.074		84.207		91.859		112.968		191.134	0.174617	0	0.136474	0.0541078	0.160988	0.123722	0.136877	0.112398
191.588	89.993		55.78		81.583		89.326		79.969		87.783		120.469		191.588	0.14358	0	0.189635	0.0655687	0.135911	0.110402	0.162565	0.11538
192.042	83.281		55.565		91.929		103.625		86.341		81.081		114.588		192.042	0.107878	0	0.255955	0.104111	0.173615	0.0885	0.142425	0.12464
192.496	75.497		57.246		98.378		116.819		106.641		74.522		110.053		192.496	0.0664734	0.00151852	0.297295	0.139674	0.293734	0.0670654	0.126894	0.141808
192.95	64.27		57.466		101.858		127.292		121.923		73.821		106.184		192.95	0.00675532	0.00287654	0.319603	0.167903	0.38416	0.0647745	0.113644	0.151388
193.404	52.896		64.09		108.53		112.566		127.912		84.638		96.187		193.404	0	0.0437654	0.362372	0.12821	0.419598	0.100124	0.0794075	0.161925
193.858	45.547		67.879		104.986		99.04		129.528		74.912		78.732		193.858	0	0.0671543	0.339654	0.091752	0.42916	0.0683399	0.0196301	0.145099
194.312	41.61		63.977		101.979		87.691		131.209		65.364		70.094		194.312	0	0.0430679	0.320378	0.0611617	0.439107	0.0371373	0	0.128693
194.766	39.345		64.995		101.235		83.098		138.853		61.762		63.946		194.766	0	0.0493519	0.315609	0.0487817	0.484337	0.025366	0	0.131921
195.22	40.787		59.925		99.487		78.713		139.213		59.824		69.236		195.22	0	0.0180556	0.304404	0.0369623	0.486467	0.0190327	0	0.12356
195.674	51.208		61.682		90.899		80.975		126.205		59.91		83.262		195.674	0	0.0289012	0.249353	0.0430593	0.409497	0.0193137	0.0351438	0.112181
196.128	59.217		57.935		76.294		77.158		126.554		57.92		83.548		196.128	0	0.0057716	0.155731	0.0327709	0.411562	0.0128105	0.0361233	0.0935384
196.582	69.296		63.278		63.861		75.674		121.504		58.621		88.066		196.582	0.0334894	0.0387531	0.0760321	0.0287709	0.38168	0.0151013	0.0515959	0.0893462
197.036	71.479		81.227		59.067		86.575		123.255		60.56		95.4		197.036	0.0451011	0.149549	0.0453013	0.0581536	0.392041	0.0214379	0.0767123	0.112614
197.49	76.994		98.79		52.823		110.592		148.053		57.049		86.863		197.49	0.0744362	0.257963	0.00527564	0.122889	0.538775	0.00996405	0.047476	0.150968
197.944	77.98		101.784		50.14		122.521		112.394		54.011		78.814		197.944	0.0796809	0.276444	0	0.155043	0.327775	3.59477e-05	0.019911	0.122699
198.398	70.913		108.659		44.671		133.316		88.75		51.741		83.351		198.398	0.0420904	0.318883	0	0.18414	0.18787	0	0.0354486	0.109776
198.852	66.673		114.477		42.039		147.161		66.752		53.416		88.444		198.852	0.0195372	0.354796	0	0.221458	0.0577041	0	0.0528904	0.100912
199.306	60.177		129.083		42.341		146.289		62.202		53.205		89.216		199.306	0	0.444957	0	0.219108	0.0307811	0	0.0555342	0.107197
199.76	51.621		140.566		40.031		143.897		61.875		49.829		87.491		199.76	0	0.51584	0	0.21266	0.0288462	0	0.0496267	0.115282
200.214	44.856		145.481		42.041		135.344		64.001		50.491		86.034		200.214	0	0.546179	0	0.189606	0.041426	0	0.044637	0.117407
200.668	43.196		150.002		46.323		122.946		65.918		59.961		83.94		200.668	0	0.574086	0	0.156189	0.0527692	0.0194804	0.0374658	0.119999
201.122	47.226		148.066		46.49		113.12		58.279		69.28		72.833		201.122	0	0.562136	0	0.129704	0.00756805	0.0499346	0	0.107049
201.576	62.3		137.646		42.21		86.24		61.094		72.861		61.715		201.576	0	0.497815	0	0.0572507	0.0242249	0.0616373	0	0.0915611
202.03	73.141		133.687		46.125		69.83		55.457		72.161		61.956		202.03	0.0539415	0.473377	0	0.0130189	0	0.0593497	0	0.0856695
202.484	84.515		121.346		49.328		63.92		55.368		66.809		73.356		202.484	0.114441	0.397198	0	0	0	0.0418595	0.00121918	0.0792454
202.938	98.871		104.012		51.963		71.691		56.823		69.506		68.544		202.938	0.190803	0.290198	0	0.018035	0	0.0506732	0	0.0785299
203.392	102.251		82.662		54.506		80.017		62.275		74.7		64.948		203.392	0.208782	0.158407	0.0160641	0.0404771	0.031213	0.0676471	0	0.0746558
203.846	109.549		69.535		50.422		83.839		68.374		82.32		69.92		203.846	0.247601	0.0773765	0	0.050779	0.0673018	0.092549	0	0.0765153
204.3	124.423		58.942		52.293		83.969		74.989		85.535		80.574		204.3	0.326718	0.0119877	0.00187821	0.0511294	0.106444	0.103056	0.0259384	0.089593
204.754	130.383		52.805		47.65		88.18		70.154		82.503		88.295		204.754	0.35842	0	0	0.0624798	0.0778343	0.0931471	0.0523801	0.0920374
205.208	139.57		46.015		44.82		88.093		69.497		74.749		82.429		205.208	0.407287	0	0	0.0622453	0.0739467	0.0678072	0.0322911	0.0919396
205.662	130.341		45.144		44.048		93.061		68.826		71.506		84.604		205.662	0.358197	0	0	0.0756361	0.0699763	0.0572092	0.0397397	0.0858226
206.116	120.562		46.525		44.127		98.849		72.516		75.115		83.712		206.116	0.306181	0	0	0.0912372	0.0918107	0.0690033	0.0366849	0.0849881
206.57	97.974		52.377		39.511		104.557		77.342		68.411		89.161		206.57	0.186032	0	0	0.106623	0.120367	0.0470948	0.0553459	0.0736374
207.024	85.327		54.959		41.555		110.584		79.579		66.78		69.314		207.024	0.118761	0	0	0.122868	0.133604	0.0417647	0	0.059571
207.478	74.808		52.052		42.41		103.338		78.774		65.519		57.81		207.478	0.0628085	0	0	0.103337	0.12884	0.0376438	0	0.0475185
207.932	67.872		55.029		42.677		101.084		80.179		75.319		46.995		207.932	0.0259149	0	0	0.0972615	0.137154	0.0696699	0	0.0471429
208.386	61.551		56.702		42.376		101.907		77.516		75.113		45.176		208.386	0	0	0	0.0994798	0.121396	0.0689967	0	0.0414104
208.84	60.815		53.118		46.353		97.183		77.48		91.391		67.707		208.84	0	0	0	0.0867466	0.121183	0.122193	0	0.0471604
209.294	54.602		52.669		55.5		91.153		76.068		116.903		83.96		209.294	0	0	0.0224359	0.0704933	0.112828	0.205565	0.0375342	0.0641225
209.748	46.085		52.438		65.607		92.366		73.768		143.986		99.736		209.748	0	0	0.0872244	0.0737628	0.0992189	0.294072	0.0915616	0.0922628
210.202	36.974		53.869		68.133		105.019		72.855		145.615		108.146		210.202	0	0	0.103417	0.107868	0.0938166	0.299395	0.120363	0.103551
210.656	30.584		55.894		69.273		119.489		79.094		151.065		117.45		210.656	0	0	0.110724	0.146871	0.130734	0.317206	0.152226	0.122537
211.11	35.7		52.39		72.27		125.678		76.366		152.135		114.841		211.11	0	0	0.129936	0.163553	0.114592	0.320703	0.143291	0.124582
211.564	39.032		57.662		70.511		111.988		67.921		162.001		105.128		211.564	0	0.00408642	0.11866	0.126652	0.0646213	0.352944	0.110027	0.110999
212.018	40.285		63.854		67.354		107.643		57.895		171.052		106.734		212.018	0	0.0423086	0.0984231	0.114941	0.00529586	0.382523	0.115527	0.108431
212.472	43.8		74.011		66.671		102.957		47.728		169.119		90.71		212.472	0	0.105006	0.0940449	0.10231	0	0.376206	0.0606507	0.10546
212.926	44.057		82.616		63.128		89.689		42.283		147.904		83.532		212.926	0	0.158123	0.0713333	0.0665472	0	0.306876	0.0360685	0.0912783
213.38	41.551		95.326		54.119		87.651		45.621		129.84		85.834		213.38	0	0.23658	0.0135833	0.0610539	0	0.247843	0.0439521	0.0861447
213.834	35.437		95.84		55.365		86.484		45.66		103.079		74.475		213.834	0	0.239753	0.0215705	0.0579084	0	0.160389	0.00505137	0.0692389
214.288	36.586		96.34		53.617		85.255		50.146		81.354		59.693		214.288	0	0.24284	0.0103654	0.0545957	0	0.0893922	0	0.0567418
214.742	33.389		88.302		53.399		75.968		52.909		71.323		49.954		214.742	0	0.193222	0.00896795	0.0295633	0	0.0566111	0	0.0411949

## Sheet: Sox2-e3
sections-Sox2-Pax7-HH5
Sox2 expression
position	section	average of	section	average of	section	average of	section	average of	section	average of	section	average of	section	average of	position	section	section	section	section	section	section	section	average
	1right		1left		2right		2left		3right		3left		4			1right	1left	2right	2left	3right	3left	4
0	437.193	average-bg	473.014	average-bg	383.647	average-bg	439.055	average-bg	386.012	average-bg	410.297	average-bg	521.865	average-bg	0	1.03576	1.13447	0.863996	1.6495	0.649583	1.05658	0.93094	1.04583
0.454	472.774	113	441.771	127	429.369	140	406.892	124	451.126	171	425.406	162	603.986	210	0.454	1.14944	1.03204	1.02613	1.48111	0.846302	1.12088	1.17608	1.11885
0.908	481.426		437.908		438.731		369.042		551.737		429.181		657.479		0.908	1.17708	1.01937	1.05933	1.28294	1.15026	1.13694	1.33576	1.16595
1.362	474.9	reference area	426.908	reference area	440.849	reference area	322.877	reference area	670.091	reference area	455.919	reference area	701.875	reference area	1.362	1.15623	0.983305	1.06684	1.04124	1.50783	1.25072	1.46828	1.21064
1.816	481.415	426	370.194	432	479.236	422	293.751	315	773.538	502	497.222	397	770.244	545	1.816	1.17704	0.797357	1.20296	0.888749	1.82036	1.42648	1.67237	1.28362
2.27	457.253		318.034		498.362		323.849		831.164		516.615		800.963		2.27	1.09985	0.626341	1.27079	1.04633	1.99445	1.509	1.76407	1.33012
2.724	446.459		269.371		529.059		346.999		866.211		498.011		813.043		2.724	1.06536	0.46679	1.37964	1.16753	2.10034	1.42983	1.80013	1.34423
3.178	438.337		210.082		591.19		358.967		871.519		444.7		771.364		3.178	1.03942	0.2724	1.59996	1.23019	2.11637	1.20298	1.67571	1.30529
3.632	436.925		178.416		592.974		374.078		857.299		404.855		779.394		3.632	1.0349	0.168577	1.60629	1.30931	2.07341	1.03343	1.69968	1.27509
4.086	431.084		172.17		535.701		378.946		796.816		401.885		723.118		4.086	1.01624	0.148098	1.4032	1.3348	1.89068	1.02079	1.5317	1.19221
4.54	449.227		183.139		471.626		381.178		750.775		402.166		640.934		4.54	1.07421	0.184062	1.17598	1.34648	1.75159	1.02198	1.28637	1.1201
4.994	452.011		200.649		451.308		386.924		655.366		406.837		618.088		4.994	1.0831	0.241472	1.10393	1.37657	1.46334	1.04186	1.21817	1.07549
5.448	414.795		216.174		468.799		369.9		558.714		423.111		583.671		5.448	0.964201	0.292374	1.16595	1.28743	1.17134	1.11111	1.11544	1.01541
5.902	386.552		233.283		490.302		376.419		467.86		428.908		583.639		5.902	0.873968	0.348469	1.24221	1.32157	0.896858	1.13578	1.11534	0.990598
6.356	376.75		244.492		527.834		353.268		384.319		450.064		570.378		6.356	0.842652	0.38522	1.3753	1.20036	0.644468	1.2258	1.07576	0.964222
6.81	448.822		281.112		512.862		338.297		329.497		470.333		523.574		6.81	1.07291	0.505285	1.32221	1.12197	0.478843	1.31206	0.936042	0.964188
7.264	513.446		320.738		493.712		319.951		344.92		472.484		486.543		7.264	1.27938	0.635207	1.2543	1.02592	0.525438	1.32121	0.825501	0.980993
7.718	542.469		333.57		450.861		309.848		393.836		451.196		463.329		7.718	1.37211	0.677279	1.10234	0.973026	0.673221	1.23062	0.756206	0.969257
8.172	499.027		370.333		389.921		306.834		451.597		447.31		419.943		8.172	1.23331	0.797813	0.886245	0.957246	0.847725	1.21409	0.626696	0.937589
8.626	395.798		372.329		359.4		300.1		501.427		451.376		380.208		8.626	0.903508	0.804357	0.778014	0.92199	0.998269	1.23139	0.508084	0.877944
9.08	312.77		398.345		338.635		330.608		533.502		455.126		344.343		9.08	0.638243	0.889656	0.704379	1.08172	1.09517	1.24734	0.401024	0.865362
9.534	275.184		433.897		325.373		347.57		566.038		473.7		329.667		9.534	0.51816	1.00622	0.657351	1.17052	1.19347	1.32638	0.357215	0.889903
9.988	265.781		483.399		299.671		331.961		562.25		486.162		341.969		9.988	0.488118	1.16852	0.566209	1.0888	1.18202	1.37941	0.393937	0.895289
10.442	299.325		495.899		269.814		307.355		524.768		465.216		334.58		10.442	0.595288	1.2095	0.460333	0.959974	1.06879	1.29028	0.371881	0.850864
10.896	336.819		440.103		244.46		285.401		488.385		439.091		320.695		10.896	0.715077	1.02657	0.370426	0.845031	0.958867	1.17911	0.330433	0.775073
11.35	398.283		369.918		226.809		281.258		456.046		430.375		315.792		11.35	0.911447	0.796452	0.307833	0.82334	0.861166	1.14202	0.315797	0.736865
11.804	450.827		311.392		216.32		265.008		466.472		419.55		302.781		11.804	1.07932	0.604564	0.270638	0.738262	0.892665	1.09596	0.276958	0.708338
12.258	470.583		267.062		198.286		278.458		521.244		414.468		305.114		12.258	1.14244	0.45922	0.206688	0.808681	1.05814	1.07433	0.283922	0.71906
12.712	456.585		237.66		177.18		338.813		592.632		385.142		329.666		12.712	1.09772	0.36282	0.131844	1.12468	1.27381	0.94954	0.357212	0.756803
13.166	436.326		219.986		162.722		358.191		585.793		372.532		360.312		13.166	1.03299	0.304872	0.0805745	1.22613	1.25315	0.895881	0.448693	0.748899
13.62	410.725		199.711		193.152		361.669		554.669		346.901		359.465		13.62	0.951198	0.238397	0.188482	1.24434	1.15912	0.786813	0.446164	0.716359
14.074	373.107		191.255		207.789		399.931		565.097		348.316		362.55		14.074	0.831013	0.210672	0.240387	1.44466	1.19063	0.792834	0.455373	0.737938
14.528	356.201		193.451		238.163		451.807		585.733		352.554		348.256		14.528	0.777	0.217872	0.348096	1.71627	1.25297	0.810868	0.412704	0.790825
14.982	365.985		211.028		299.563		464.681		556.499		366.572		332.53		14.982	0.808259	0.275502	0.565826	1.78367	1.16465	0.870519	0.365761	0.833455
15.436	408.313		245.643		364.154		447.451		541.246		364.297		324.897		15.436	0.943492	0.388993	0.794872	1.69346	1.11857	0.860838	0.342976	0.8776
15.89	454.312		275.801		410.288		415.496		513.922		371.519		337.537		15.89	1.09045	0.487872	0.958468	1.52616	1.03602	0.89157	0.380707	0.910178
16.344	487.447		286.515		460.998		376.62		460.445		385.456		355.851		16.344	1.19632	0.523	1.13829	1.32262	0.874456	0.950877	0.435376	0.920133
16.798	521.021		308.04		417.689		363.158		418.657		392.269		389.193		16.798	1.30358	0.593574	0.984713	1.25214	0.748208	0.979868	0.534904	0.913855
17.252	528.849		335.644		369.061		339.352		370.438		374.22		446.159		17.252	1.32859	0.684079	0.812273	1.1275	0.602532	0.903064	0.704952	0.880427
17.706	537.209		364.58		346.156		338.616		351.801		340.646		508.234		17.706	1.3553	0.778951	0.73105	1.12364	0.546227	0.760196	0.890251	0.88366
18.16	524.316		376.852		319.75		331.641		354.195		313.61		539.623		18.16	1.31411	0.819187	0.637411	1.08713	0.553459	0.645149	0.983949	0.862913
18.614	467.371		361.016		288.389		351.742		370.777		294.393		599.197		18.614	1.13218	0.767266	0.526202	1.19237	0.603556	0.563374	1.16178	0.849532
19.068	425.75		305.581		235.276		371.54		376.061		281.68		645.745		19.068	0.999201	0.585511	0.337858	1.29602	0.61952	0.509277	1.30073	0.806874
19.522	436.088		264.068		199.559		437.054		377.831		282.412		648.276		19.522	1.03223	0.449403	0.211202	1.63903	0.624867	0.512391	1.30829	0.825344
19.976	490.034		220.937		198.359		501.709		400.167		293.103		676.884		19.976	1.20458	0.30799	0.206947	1.97753	0.692347	0.557885	1.39368	0.905853
20.43	590.223		187.694		218.3		597.331		392.259		320.992		707.768		20.43	1.52467	0.198997	0.27766	2.47817	0.668456	0.676562	1.48587	1.04434
20.884	712.14		196.636		246.928		647.355		403.847		333.142		690.283		20.884	1.91419	0.228315	0.379177	2.74008	0.703465	0.728264	1.43368	1.16102
21.338	849.881		221		285.288		663.216		397.763		327.013		619.054		21.338	2.35425	0.308197	0.515206	2.82312	0.685085	0.702183	1.22106	1.22987
21.792	922.386		234.466		315.204		635.407		400.582		352.292		535.924		21.792	2.5859	0.352348	0.621291	2.67752	0.693601	0.809753	0.972907	1.24476
22.246	903.69		248.467		373.213		555.022		416.711		375.939		452.118		22.246	2.52617	0.398252	0.826996	2.25666	0.742329	0.910379	0.72274	1.19765
22.7	841.464		269.197		433.896		466.155		451.163		369.82		411.431		22.7	2.32736	0.46622	1.04218	1.79139	0.846414	0.88434	0.601287	1.13703
23.154	753.677		287.501		468.035		374.018		503.827		375.54		385.463		23.154	2.04689	0.526233	1.16324	1.30899	1.00552	0.908681	0.52377	1.06905
23.608	586.19		271.076		518.087		328.647		588.363		381.563		435.517		23.608	1.51179	0.47238	1.34073	1.07145	1.26092	0.934311	0.673185	1.03782
24.062	468.503		247.47		556.143		308.98		598.88		417.687		478.062		24.062	1.13579	0.394984	1.47568	0.968482	1.29269	1.08803	0.800185	1.02226
24.516	380.641		236.87		577.411		330.504		650.961		435.154		504.733		24.516	0.855083	0.36023	1.5511	1.08117	1.45003	1.16236	0.8798	1.04854
24.97	335.475		223.895		564.791		365.129		700.073		433.686		515.731		24.97	0.710783	0.317689	1.50635	1.26246	1.59841	1.15611	0.91263	1.06635
25.424	338.105		233.784		470.769		387.591		740.949		415.499		524.682		25.424	0.719185	0.350111	1.17294	1.38006	1.7219	1.07872	0.939349	1.05175
25.878	330.61		242.646		374.508		388.421		764.816		379.126		528.611		25.878	0.69524	0.379167	0.831589	1.3844	1.79401	0.92394	0.951078	0.994203
26.332	343.037		276.236		352.114		348.629		661.598		308.269		513.888		26.332	0.734942	0.489298	0.752177	1.17607	1.48217	0.622421	0.907128	0.880601
26.786	365.095		286.805		397.287		324.768		605.54		258.996		475.886		26.786	0.805415	0.523951	0.912365	1.05114	1.31281	0.412749	0.79369	0.830303
27.24	395.131		292.371		473.838		309.236		562.363		223.006		436.539		27.24	0.901377	0.5422	1.18382	0.969822	1.18237	0.2596	0.676236	0.816489
27.694	411.455		267.956		525.4		320.69		568.477		208.444		408.9		27.694	0.95353	0.462151	1.36667	1.02979	1.20084	0.197634	0.593731	0.829192
28.148	428.218		255.432		537.291		381.359		527.145		228.635		414.176		28.148	1.00709	0.421089	1.40883	1.34743	1.07597	0.283553	0.609481	0.879063
28.602	471.241		262.359		500.922		453.659		516.013		257.986		412.054		28.602	1.14454	0.4438	1.27987	1.72596	1.04234	0.408451	0.603146	0.949729
29.056	502.186		282.204		447.782		510.843		493.986		316.068		432.066		29.056	1.24341	0.508866	1.09143	2.02536	0.975789	0.655609	0.662884	1.02333
29.51	511.711		321.65		390.466		539.409		487.274		339.989		453.143		29.51	1.27384	0.638197	0.888177	2.17492	0.955511	0.7574	0.7258	1.05912
29.964	504.577		348.024		380.59		507.002		477.171		361.395		460.877		29.964	1.25104	0.724669	0.853156	2.00525	0.924988	0.848489	0.748887	1.05093
30.418	483.264		343.702		339.685		486.259		490.241		386.101		457.522		30.418	1.18295	0.710498	0.708103	1.89664	0.964474	0.953621	0.738872	1.02217
30.872	463.956		350.707		280.762		444.784		524.577		394.344		456.665		30.872	1.12127	0.733466	0.499156	1.6795	1.06821	0.988698	0.736313	0.975229
31.326	433.977		368.885		234.765		389.981		571.32		392.202		428.222		31.326	1.02549	0.793066	0.336046	1.39257	1.20943	0.979583	0.651409	0.912512
31.78	441.198		376.153		212.388		360.069		596.427		386.288		469.649		31.78	1.04856	0.816895	0.256695	1.23596	1.28528	0.954417	0.775072	0.910411
32.234	432.281		373.896		234.287		347.198		596.479		379.505		465.966		32.234	1.02007	0.809495	0.334351	1.16858	1.28544	0.925553	0.764078	0.901079
32.688	431.564		335.83		253.956		363.883		623.343		365.745		472.249		32.688	1.01778	0.684689	0.404099	1.25593	1.3666	0.867	0.782833	0.911275
33.142	430.854		297.174		283.401		380.337		605.286		351.571		462.962		33.142	1.01551	0.557948	0.508514	1.34208	1.31204	0.806685	0.75511	0.899698
33.596	454.425		281.753		265.541		386.344		612.46		338.39		426.724		33.596	1.09081	0.507387	0.445181	1.37353	1.33372	0.750596	0.646937	0.878309
34.05	452.162		285.574		211.131		376.578		608.102		336.478		411.136		34.05	1.08358	0.519915	0.252238	1.3224	1.32055	0.74246	0.600406	0.834507
34.504	413.363		310.744		209.087		358.477		641.393		331.547		385.997		34.504	0.959626	0.602439	0.244989	1.22763	1.42113	0.721477	0.525364	0.814664
34.958	398.172		322.344		192.679		326.086		713.991		300.931		382.247		34.958	0.911093	0.640472	0.186805	1.05804	1.64046	0.591196	0.51417	0.791748
35.412	374.534		337.716		157.409		292.454		715.208		284.778		371.952		35.412	0.835572	0.690872	0.061734	0.881958	1.64413	0.52246	0.483439	0.731452
35.866	336.358		345.886		131.247		266.844		705.096		279.63		387.103		35.866	0.713604	0.717659	0	0.747874	1.61358	0.500553	0.528666	0.688848
36.32	319.773		363.916		107.097		269.62		646.174		264.088		432.087		36.32	0.660617	0.776774	0	0.762408	1.43557	0.434417	0.662946	0.676105
36.774	279.001		375.335		116.471		295.565		561.177		227.056		476.512		36.774	0.530355	0.814213	0	0.898246	1.17878	0.276834	0.795558	0.641998
37.228	278.555		366.972		125.733		335.167		490.195		214.814		507.882		37.228	0.52893	0.786793	0	1.10559	0.964335	0.22474	0.8892	0.642798
37.682	286.563		345.079		136.869		356.902		416.984		218.831		518.15		37.682	0.554514	0.715013	0	1.21938	0.743154	0.241834	0.919851	0.627678
38.136	300.54		317.462		134.9		362.676		377.998		220.853		475.583		38.136	0.599169	0.624466	0	1.24961	0.625372	0.250438	0.792785	0.591692
38.59	314.871		296.929		138.869		337.759		358.153		219.082		397.759		38.59	0.644955	0.557144	0	1.11916	0.565417	0.242902	0.560475	0.52715
39.044	330.18		313.878		158.295		311.299		356.095		213.253		346.091		39.044	0.693866	0.612715	0.0648759	0.980623	0.559199	0.218098	0.406242	0.505088
39.498	357.848		355.253		165.927		308.83		382.915		212.234		347.253		39.498	0.782262	0.74837	0.0919397	0.967696	0.640227	0.213762	0.40971	0.550567
39.952	393.182		391.258		173.137		307.457		403.082		233.005		328.749		39.952	0.89515	0.86642	0.117507	0.960508	0.701154	0.302149	0.354475	0.599623
40.406	406.781		403.483		180.437		303.894		418.965		255.419		364.152		40.406	0.938597	0.906502	0.143394	0.941853	0.749139	0.397528	0.460155	0.648167
40.86	431.543		383.468		170.028		285.219		486.978		250.212		408.92		40.86	1.01771	0.840879	0.106482	0.844079	0.954616	0.37537	0.593791	0.676132
41.314	461.598		372.684		144.843		260.238		575.933		239.043		459.333		41.314	1.11373	0.805521	0.0171738	0.713288	1.22336	0.327843	0.744278	0.706457
41.768	512.266		353.38		128.907		233.773		592.094		234.368		509.211		41.768	1.27561	0.74223	0	0.574728	1.27219	0.307949	0.893167	0.723696
42.222	474.988		351.539		132.819		200.221		594.644		218.151		556.069		42.222	1.15651	0.736193	0	0.399063	1.27989	0.23894	1.03304	0.691949
42.676	450.55		391.651		121.827		176.524		575.454		215.989		548.396		42.676	1.07843	0.867708	0	0.274995	1.22192	0.22974	1.01014	0.66899
43.13	431.562		497.536		111.508		177.475		575.28		211.523		509.372		43.13	1.01777	1.21487	0	0.279974	1.22139	0.210736	0.893648	0.691199
43.584	397.648		602.325		103.695		199.794		600.506		217.875		475.016		43.584	0.909419	1.55844	0	0.396827	1.2976	0.237766	0.791093	0.741593
44.038	384.358		672.596		94.848		249.089		592.074		227.636		461.221		44.038	0.866958	1.78884	0	0.654916	1.27213	0.279302	0.749913	0.801722
44.492	378.378		681.129		86.771		320.298		619.477		238.486		442.842		44.492	0.847853	1.81682	0	1.02774	1.35492	0.325472	0.695051	0.866835
44.946	387.129		665.281		84.895		381.897		614.605		223.409		426.864		44.946	0.875812	1.76486	0	1.35025	1.3402	0.261315	0.647355	0.891397
45.4	362.48		575.616		83.802		422.847		616.047		206.619		398.682		45.4	0.797061	1.47087	0	1.56464	1.34455	0.189868	0.56323	0.847175
45.854	328.501		457.912		80.022		441.545		651.146		194.25		384.694		45.854	0.688502	1.08496	0	1.66254	1.45059	0.137234	0.521475	0.792186
46.308	320.893		382.231		84.469		412.076		633.632		185.343		363.325		46.308	0.664195	0.836823	0	1.50825	1.39768	0.0993319	0.457687	0.709138
46.762	314.133		364.504		85.243		349.445		567.477		200.032		334.639		46.762	0.642597	0.778702	0	1.18034	1.19782	0.161838	0.372057	0.61905
47.216	326.121		352.101		81.844		302.129		505.09		225.788		315.708		47.216	0.680898	0.738036	0	0.932613	1.00934	0.271438	0.315546	0.563981
47.67	329.887		364.004		80.16		234.773		409.285		277.01		302.978		47.67	0.69293	0.777062	0	0.579963	0.719894	0.489404	0.277546	0.505257
48.124	339.843		367.281		85.085		179.355		396.869		301.002		314.503		48.124	0.724738	0.787807	0	0.289817	0.682384	0.591498	0.311949	0.484027
48.578	367.666		380.532		88.181		143.429		435.855		320.004		314.041		48.578	0.813629	0.831252	0	0.101723	0.800166	0.672357	0.31057	0.504243
49.032	397.914		379.411		88.336		144.87		504.327		341.804		323.171		49.032	0.910268	0.827577	0	0.109267	1.00703	0.765123	0.337824	0.565299
49.486	421.871		339.825		94.06		148.624		556.857		339.328		370.208		49.486	0.986808	0.697787	0	0.128921	1.16573	0.754587	0.478233	0.601724
49.94	437.159		290.791		89.801		176.673		534.237		324.874		446.846		49.94	1.03565	0.53702	0	0.275775	1.09739	0.693081	0.707003	0.620846
50.394	450.737		243.566		100.974		204.729		543.137		306.899		532.371		50.394	1.07903	0.382184	0	0.422665	1.12428	0.616591	0.962301	0.655293
50.848	466.364		207.689		104.362		240.264		609.03		292.831		608.712		50.848	1.12896	0.264554	0	0.608712	1.32335	0.556728	1.19019	0.724642
51.302	449.93		203.031		114.995		266.799		636.656		287.874		658.616		51.302	1.07645	0.249282	0	0.747639	1.40682	0.535634	1.33915	0.764997
51.756	389.44		207.838		133.318		290.351		655.185		288.282		647.286		51.756	0.883195	0.265043	0	0.870948	1.46279	0.53737	1.30533	0.760669
52.21	347.664		227.317		162.856		296.803		598.613		266.14		621.464		52.21	0.749725	0.328908	0.0810496	0.904728	1.29188	0.443149	1.22825	0.718242
52.664	332.768		226.22		179.642		271.172		526.537		243.034		551.657		52.664	0.702134	0.325311	0.140574	0.770534	1.07413	0.344826	1.01987	0.62534
53.118	320.559		244.725		207.011		238.281		501.164		258.488		468.428		53.118	0.663128	0.385984	0.237628	0.59833	0.997474	0.410587	0.771427	0.580651
53.572	305.473		252.71		225.352		225.789		445.648		277.678		423.479		53.572	0.61493	0.412164	0.302667	0.532927	0.829752	0.492247	0.637251	0.545991
54.026	306.356		250.705		242.124		223.91		426.806		301.142		380.658		54.026	0.617751	0.40559	0.362142	0.523089	0.772828	0.592094	0.509427	0.540417
54.48	323.454		247.115		222.248		228.802		432.459		331.205		368.762		54.48	0.672377	0.39382	0.29166	0.548702	0.789906	0.720021	0.473916	0.555772
54.934	354.073		250.605		205.583		248.329		472.281		347.15		389.84		54.934	0.770201	0.405262	0.232564	0.650937	0.910215	0.787872	0.536836	0.613412
55.388	378.446		265.378		209.126		249.434		543.877		349.019		390.657		55.388	0.84807	0.453698	0.245128	0.656723	1.12652	0.795826	0.539275	0.666462
55.842	425.373		292.1		184.929		243.318		606.03		324.853		390.189		55.842	0.997997	0.541311	0.159323	0.624702	1.31429	0.692991	0.537878	0.695499
56.296	462.322		323.411		177.207		237.482		674.578		296.147		361.976		56.296	1.11604	0.64397	0.13194	0.594147	1.52138	0.570838	0.45366	0.718855
56.75	489.419		371.143		172.44		228.331		721.089		296.919		331.21		56.75	1.20262	0.800469	0.115035	0.546236	1.6619	0.574123	0.361821	0.751743
57.204	481.474		399.465		166.502		217.072		727.455		312.133		315.457		57.204	1.17723	0.893328	0.0939787	0.487288	1.68113	0.638864	0.314797	0.755232
57.658	496.82		349.661		170.031		208.371		713.719		322.403		292.471		57.658	1.22626	0.730036	0.106493	0.441733	1.63963	0.682566	0.246182	0.724701
58.112	491.68		299.812		204.401		193.039		658.139		350.766		272.571		58.112	1.20984	0.566597	0.228372	0.361461	1.47172	0.80326	0.186779	0.689718
58.566	471.449		294.874		230.237		168.377		580.522		358.215		294.374		58.566	1.1452	0.550407	0.319989	0.23234	1.23723	0.834957	0.251863	0.653141
59.02	437.889		321.235		263.918		160.91		548.547		355.372		336.138		59.02	1.03798	0.636836	0.439426	0.193246	1.14063	0.82286	0.376531	0.66393
59.474	398.773		335.872		315.318		166.811		527.249		361.697		449.091		59.474	0.913013	0.684826	0.621695	0.224141	1.07628	0.849774	0.713704	0.726205
59.928	371.977		381.565		363.148		164.937		508.829		385.801		553.969		59.928	0.827403	0.834639	0.791305	0.21433	1.02063	0.952345	1.02677	0.809632
60.382	367.475		446.104		388.18		172.269		483.635		409.843		601.762		60.382	0.813019	1.04624	0.880071	0.252717	0.944517	1.05465	1.16944	0.880094
60.836	363.041		476.696		412.83		164.854		460.268		406.263		621.38		60.836	0.798853	1.14654	0.967482	0.213895	0.873921	1.03942	1.228	0.895445
61.29	372.528		492.984		416.313		161.95		465.013		354.31		636.638		61.29	0.829163	1.19995	0.979833	0.198691	0.888257	0.81834	1.27355	0.883968
61.744	396.884		505.912		381.415		166.037		460.429		313.32		609.911		61.744	0.906978	1.24233	0.856082	0.220089	0.874408	0.643915	1.19376	0.848224
62.198	407.472		562.107		321.216		166.071		463.861		286.293		523.801		62.198	0.940805	1.42658	0.64261	0.220267	0.884776	0.528906	0.936719	0.797238
62.652	420.182		590.382		269.569		173.868		444.929		280.701		457.319		62.652	0.981412	1.51929	0.459465	0.261089	0.82758	0.505111	0.738266	0.75603
63.106	427.204		595.241		215.596		189.376		403.432		275.917		425.665		63.106	1.00385	1.53522	0.268071	0.342283	0.702211	0.484753	0.643776	0.711451
63.56	425.934		578.792		187.635		198.386		384.292		265.886		378.542		63.56	0.999789	1.48129	0.168918	0.389455	0.644387	0.442068	0.50311	0.661288
64.014	428.277		531.414		173.891		212.858		421.639		265.892		352.427		64.014	1.00727	1.32595	0.120181	0.465225	0.757218	0.442094	0.425155	0.649014
64.468	429.248		447.468		170.727		229		477.453		276.238		350.979		64.468	1.01038	1.05071	0.108961	0.549738	0.92584	0.486119	0.420833	0.650369
64.922	437.231		359.153		170.632		256.079		518.374		305.195		362.843		64.922	1.03588	0.761157	0.108624	0.691513	1.04947	0.60934	0.456248	0.673176
65.376	433.65		294.787		186.153		289.024		590.837		353.101		351.913		65.376	1.02444	0.550121	0.163663	0.864	1.26839	0.813196	0.423621	0.729633
65.83	444.175		242.275		188.65		322.757		641.486		414.433		381.771		65.83	1.05807	0.377951	0.172518	1.04061	1.42141	1.07418	0.512749	0.808213
66.284	440.24		217.726		201.091		316.62		656.529		463.947		397.171		66.284	1.0455	0.297462	0.216635	1.00848	1.46685	1.28488	0.558719	0.83979
66.738	411.401		208.094		196.418		298.362		610.831		456.892		422.315		66.738	0.953358	0.265882	0.200064	0.91289	1.32879	1.25486	0.633776	0.792803
67.192	421.553		226.454		198.499		283.578		537.715		455.101		425.747		67.192	0.985792	0.326079	0.207443	0.835487	1.1079	1.24724	0.644021	0.764852
67.646	424.725		257.095		203.297		293.766		450.9		424.602		385.639		67.646	0.995927	0.426541	0.224457	0.888827	0.845619	1.11746	0.524296	0.717589
68.1	450.162		298.081		204.935		290.152		382.964		381.87		399.788		68.1	1.07719	0.560921	0.230266	0.869906	0.640375	0.935617	0.566531	0.697259
68.554	508.695		347.902		198.185		265.438		315.305		355.823		416.552		68.554	1.2642	0.724269	0.20633	0.740513	0.435967	0.824779	0.616573	0.687519
69.008	564.247		428.588		198.918		234.274		312.114		333.015		414.246		69.008	1.44168	0.988813	0.208929	0.577351	0.426326	0.727723	0.60969	0.711502
69.462	587.985		477.098		190.479		223.063		345.806		308.56		422.908		69.462	1.51752	1.14786	0.179004	0.518654	0.528115	0.62366	0.635546	0.735766
69.916	577.111		529.906		179.003		218.802		360.155		284.086		423.327		69.916	1.48278	1.321	0.138309	0.496346	0.571465	0.519515	0.636797	0.738031
70.37	548.938		552.823		170.163		245.97		379.37		286.242		419.422		70.37	1.39277	1.39614	0.106961	0.638586	0.629517	0.528689	0.62514	0.759687
70.824	471.156		559.302		170.323		283.479		383.088		296.242		417.208		70.824	1.14427	1.41738	0.107528	0.834969	0.640749	0.571243	0.618531	0.762096
71.278	388.856		563.96		175.471		349.04		410.483		306.219		453.766		71.278	0.881329	1.43266	0.125784	1.17822	0.723514	0.613698	0.72766	0.811837
71.732	378.142		544.98		188.004		405.023		403.566		310.6		484.812		71.732	0.847099	1.37043	0.170227	1.47132	0.702616	0.63234	0.820334	0.859195
72.186	402.666		527.536		180.228		399.061		395.84		302.853		497.894		72.186	0.92545	1.31323	0.142652	1.44011	0.679275	0.599374	0.859385	0.851354
72.64	413.5		505.754		172.254		339.503		383.936		297.204		503.98		72.64	0.960064	1.24182	0.114376	1.12829	0.643311	0.575336	0.877552	0.791535
73.094	407.708		463.48		181.47		274.621		378.31		307.535		482.045		73.094	0.941559	1.10321	0.147057	0.788592	0.626314	0.619298	0.812075	0.71973
73.548	399.277		414.621		223.317		191.896		354.524		310.994		462.648		73.548	0.914623	0.94302	0.29545	0.355476	0.554453	0.634017	0.754173	0.635888
74.002	414.098		376.04		220.107		170.731		323.584		324.57		413.649		74.002	0.961974	0.816525	0.284067	0.244665	0.460979	0.691787	0.607907	0.581129
74.456	394.154		291.888		222.4		197.319		291.627		354.129		375.511		74.456	0.898256	0.540616	0.292199	0.383869	0.364432	0.81757	0.494063	0.541572
74.91	342.612		231.104		223.294		225.709		279.935		369.545		349.808		74.91	0.733585	0.341325	0.295369	0.532508	0.329109	0.88317	0.417337	0.504629
75.364	288.802		194.133		226.174		241.726		292.734		397.482		323.179		75.364	0.561668	0.220108	0.305582	0.616366	0.367776	1.00205	0.337848	0.487343
75.818	246.984		153.031		233.453		235.171		314.078		425.654		333.27		75.818	0.428064	0.0853475	0.331394	0.582047	0.43226	1.12193	0.36797	0.478431
76.272	217.106		134.036		238.426		246.253		351.215		455.546		339.072		76.272	0.332607	0.0230689	0.349028	0.640068	0.544456	1.24913	0.38529	0.503379
76.726	220.117		123.951		226.812		258.015		378.857		468.509		370.716		76.726	0.342227	0	0.307844	0.701649	0.627967	1.30429	0.479749	0.537676
77.18	232.271		128.947		177.463		253.673		391.072		471.954		397.087		77.18	0.381058	0.00638361	0.132848	0.678916	0.66487	1.31895	0.558469	0.5345
77.634	235.593		143.877		147.899		253.638		414.878		483.357		419.768		77.634	0.391671	0.0553344	0.0280106	0.678733	0.736792	1.36748	0.626173	0.554884
78.088	236.209		176.798		147.662		259.645		450.558		483.586		458.879		78.088	0.393639	0.163272	0.0271702	0.710183	0.844586	1.36845	0.742922	0.607175
78.542	265.26		213.51		159.212		264.649		497.471		497.043		456.539		78.542	0.486454	0.283639	0.0681277	0.736382	0.986317	1.42571	0.735937	0.674653
78.996	288.323		254.02		169.772		293.459		518.957		475.139		458.344		78.996	0.560137	0.416459	0.105574	0.88722	1.05123	1.33251	0.741325	0.727779
79.45	287.618		269.442		163.821		348.149		524.927		464.998		428.01		79.45	0.557885	0.467023	0.0844716	1.17355	1.06927	1.28935	0.650776	0.756047
79.904	300.724		271.937		178.139		393.13		538.912		428.889		405.436		79.904	0.599757	0.475203	0.135245	1.40906	1.11152	1.1357	0.583391	0.778553
80.358	321.835		285.773		199.157		405.229		501.742		390.734		386.588		80.358	0.667204	0.520567	0.209777	1.4724	0.999221	0.973336	0.527128	0.767091
80.812	332.501		307.494		192.342		414.116		458.377		383.35		349.483		80.812	0.701281	0.591784	0.18561	1.51893	0.868208	0.941915	0.416367	0.7463
81.266	345.197		321.579		190.636		390.871		442.661		384.62		369.667		81.266	0.741843	0.637964	0.17956	1.39723	0.820728	0.947319	0.476618	0.743038
81.72	340.13		339.597		177.201		359.424		456.274		384.644		414.676		81.72	0.725655	0.697039	0.131918	1.23259	0.861855	0.947421	0.610973	0.743921
82.174	341.153		332.493		159.534		334.809		438.204		382.6		407.764		82.174	0.728923	0.673748	0.0692695	1.10371	0.807263	0.938723	0.59034	0.701711
82.628	331.675		321.873		161.706		333.289		388.741		384.105		421.498		82.628	0.698642	0.638928	0.0769716	1.09575	0.657828	0.945128	0.631337	0.677798
83.082	320.054		310.404		169.149		334.59		379.734		382.301		453.601		83.082	0.661514	0.601325	0.103365	1.10257	0.630616	0.937451	0.727167	0.680572
83.536	302.706		282.147		160.905		290.51		379.047		377.915		425.07		83.536	0.606089	0.508679	0.0741312	0.87178	0.628541	0.918787	0.642	0.607144
83.99	270.889		249.368		171.391		289.999		413.234		383.01		443.465		83.99	0.504438	0.401207	0.111316	0.869105	0.731825	0.940468	0.69691	0.607895
84.444	271.964		201.555		178.267		279.386		436.909		395.985		483.473		84.444	0.507872	0.244443	0.135699	0.813539	0.80335	0.995681	0.816337	0.616703
84.898	279.623		174.088		192.111		273.497		439.825		404.918		430.626		84.898	0.532342	0.154387	0.184791	0.782707	0.81216	1.03369	0.658585	0.594095
85.352	294.211		154.921		201.808		280.802		427.603		402.243		415.289		85.352	0.578949	0.0915443	0.219177	0.820953	0.775236	1.02231	0.612803	0.58871
85.806	303.976		151.637		215.122		285.84		409.096		389.723		389.083		85.806	0.610147	0.080777	0.26639	0.84733	0.719323	0.969034	0.534576	0.575368
86.26	313.132		178.522		218.998		274.474		390.654		362.791		375.54		86.26	0.639399	0.168925	0.280135	0.787822	0.663607	0.85443	0.494149	0.555495
86.714	296.862		216.303		217.133		245.589		361.795		330.47		351.874		86.714	0.587419	0.292797	0.273521	0.636592	0.57642	0.716894	0.423504	0.501021
87.168	282.289		269.495		225.597		228.994		359.044		304.992		326.23		87.168	0.540859	0.467197	0.303535	0.549707	0.568109	0.608477	0.346955	0.483548
87.622	251.478		327.859		222.317		215.143		341.558		312.01		315.096		87.622	0.442422	0.658554	0.291904	0.477188	0.515281	0.63834	0.313719	0.476773
88.076	221.742		391.303		203.37		222.302		315.645		326.765		321.939		88.076	0.347419	0.866567	0.224716	0.51467	0.436994	0.701128	0.334146	0.489377
88.53	212.918		420.569		211.598		216.512		282.966		337.809		316.804		88.53	0.319227	0.962521	0.253894	0.484356	0.338266	0.748123	0.318818	0.489315
88.984	210.89		431.306		204.22		225.273		262.654		365.238		309.292		88.984	0.312748	0.997725	0.22773	0.530225	0.2769	0.864843	0.296394	0.500938
89.438	208.412		413.232		195.572		236.63		236.813		415.214		321.099		89.438	0.304831	0.938466	0.197064	0.589686	0.198831	1.07751	0.331639	0.519717
89.892	233.657		373.014		193.948		248.969		235.512		465.996		340.389		89.892	0.385486	0.806603	0.191305	0.654288	0.1949	1.2936	0.389221	0.559343
90.346	238.608		314.483		192.425		247.47		257.63		493.12		385.961		90.346	0.401304	0.614698	0.185904	0.64644	0.261722	1.40902	0.525257	0.577764
90.8	256.903		261.364		193.652		246.513		308.457		509.424		428.335		90.8	0.459754	0.440538	0.190255	0.641429	0.415278	1.4784	0.651746	0.611057
91.254	264.41		214.244		191.346		234.601		386.325		526.962		487.275		91.254	0.483738	0.286046	0.182078	0.579063	0.650529	1.55303	0.827687	0.651739
91.708	254.801		178.234		207.138		220.158		450.414		490.549		524.64		91.708	0.453038	0.16798	0.238078	0.503445	0.844151	1.39808	0.939224	0.649142
92.162	252.634		154.165		208.514		215.524		490.192		482.338		547.787		92.162	0.446115	0.0890656	0.242957	0.479183	0.964326	1.36314	1.00832	0.656158
92.616	248.316		136.753		210.982		212.633		497.58		463.937		574.984		92.616	0.432319	0.031977	0.251709	0.464047	0.986647	1.28484	1.0895	0.64872
93.07	230.337		126.903		208.477		196.934		448.817		415.059		575.553		93.07	0.374879	0	0.242826	0.381853	0.839326	1.07685	1.0912	0.572419
93.524	218.459		120.066		213.096		186.263		392.845		391.614		553.96		93.524	0.33693	0	0.259206	0.325984	0.670227	0.977081	1.02675	0.513739
93.978	198.898		121.497		208.045		204.187		344.691		426.451		483.884		93.978	0.274435	0	0.241294	0.419827	0.524746	1.12532	0.817564	0.48617
94.432	198.635		115.239		191.195		226.47		284.508		465.839		451.32		94.432	0.273594	0	0.181543	0.536492	0.342924	1.29293	0.720358	0.478263
94.886	202.63		106.349		177.93		248.097		246.826		477.672		425.721		94.886	0.286358	0	0.134504	0.649723	0.229082	1.34329	0.643943	0.469556
95.34	208.144		99.872		151.956		270.831		225.474		456.361		388.348		95.34	0.303974	0	0.0423972	0.768749	0.164574	1.2526	0.532382	0.437811
95.794	201.109		93.351		142.493		285.844		222.933		417.043		396.264		95.794	0.281498	0	0.00884043	0.847351	0.156897	1.08529	0.556012	0.419413
96.248	208.376		85.889		146.337		302.036		231.562		408.787		406.936		96.248	0.304716	0	0.0224716	0.932126	0.182967	1.05016	0.587869	0.440044
96.702	206.445		87.675		172.951		284.405		239.351		411.742		377.147		96.702	0.298546	0	0.116848	0.839817	0.206498	1.06273	0.498946	0.431912
97.156	195.845		92.282		214.743		256.024		267.556		384.326		406.129		97.156	0.264681	0	0.265046	0.691225	0.29171	0.946068	0.58546	0.434884
97.61	184.598		99.575		215.082		227.377		281.809		385.422		426.478		97.61	0.228748	0	0.266248	0.541241	0.33477	0.950732	0.646203	0.423992
98.064	191.276		106.275		217.247		201.788		313.23		434.854		442.817		98.064	0.250083	0	0.273926	0.407267	0.429698	1.16108	0.694976	0.459576
98.518	184.771		111.446		214.176		187.826		339.697		469.91		388.189		98.518	0.2293	0	0.263035	0.334168	0.509659	1.31026	0.531907	0.454046
98.972	194.924		108.097		207.19		177.463		356.079		486.091		346.196		98.972	0.261738	0	0.238262	0.279911	0.559151	1.37911	0.406555	0.44639
99.426	207.64		103.412		183.686		162.339		372.405		467.673		350.651		99.426	0.302364	0	0.154915	0.200728	0.608474	1.30074	0.419854	0.426724
99.88	223.703		97.418		186.759		176.514		393.945		444.776		367.171		99.88	0.353684	0	0.165812	0.274942	0.67355	1.2033	0.469167	0.448637
100.334	222.416		94.47		179.114		192.877		406.141		422.889		408.648		100.334	0.349572	0	0.138702	0.360613	0.710396	1.11017	0.592979	0.466061
100.788	240.357		97.151		180.13		197.835		427.266		394.707		444.899		100.788	0.406891	0	0.142305	0.386571	0.774218	0.990243	0.701191	0.485917
101.242	246.949		106.799		167.057		187.65		469.169		374.233		474.274		101.242	0.427952	0	0.0959468	0.333246	0.900813	0.903119	0.788878	0.492851
101.696	259.234		116.675		165.106		183.975		460.309		383.329		498.484		101.696	0.467201	0	0.0890284	0.314005	0.874045	0.941826	0.861146	0.50675
102.15	277.801		130.552		168.763		195.952		417.332		404.483		497.963		102.15	0.526521	0.0116459	0.101996	0.376712	0.744205	1.03184	0.859591	0.521788
102.604	282.838		152.248		171.691		214.527		373.561		415.471		462.37		102.604	0.542613	0.0827803	0.112379	0.473963	0.611967	1.0786	0.753343	0.522235
103.058	283.372		172.048		187.72		228.911		372.873		417.559		433.59		103.058	0.544319	0.147698	0.16922	0.549272	0.609888	1.08749	0.667433	0.539331
103.512	304.261		192.945		213.216		235.959		354.421		397.754		424.639		103.512	0.611058	0.216213	0.259631	0.586173	0.554142	1.00321	0.640713	0.55302
103.966	320.269		210.353		236.051		232.07		365.986		410.231		437.154		103.966	0.662201	0.273289	0.340606	0.565812	0.589082	1.0563	0.678072	0.595052
104.42	314.088		238.393		248.964		230.117		389.719		430.631		466.363		104.42	0.642454	0.365223	0.386397	0.555586	0.660782	1.14311	0.765263	0.645545
104.874	330.588		257.713		252.586		234.486		425.098		446.099		493.076		104.874	0.695169	0.428567	0.399241	0.578461	0.767668	1.20893	0.845003	0.703292
105.328	322.751		277.444		229.283		218.263		464.463		447.735		510.497		105.328	0.670131	0.493259	0.316606	0.493524	0.886595	1.21589	0.897006	0.710431
105.782	301.654		269.289		202.139		213.294		499.486		454.17		527.675		105.782	0.602728	0.466521	0.220351	0.467508	0.992405	1.24328	0.948284	0.705868
106.236	258.474		255.727		177.132		202.677		499.057		460.471		535.812		106.236	0.464773	0.422056	0.131674	0.411921	0.991109	1.27009	0.972573	0.666314
106.69	204.351		225.809		159.883		185.709		482.534		444.453		579.932		106.69	0.291856	0.323964	0.0705071	0.323084	0.94119	1.20193	1.10427	0.608115
107.144	155.931		201.016		139.415		177.02		430.929		423.803		582.041		107.144	0.13716	0.242675	0	0.277592	0.785284	1.11406	1.11057	0.523905
107.598	137.513		194.04		120.031		158.057		386.374		409.422		591.227		107.598	0.0783163	0.219803	0	0.178309	0.650677	1.05286	1.13799	0.473994
108.052	143.29		204.328		109.734		156.252		349.489		394.641		563.087		108.052	0.0967732	0.253534	0	0.168859	0.539242	0.989962	1.05399	0.443194
108.506	145.648		212.732		114.322		163.72		326.539		354.896		572.858		108.506	0.104307	0.281089	0	0.207958	0.469906	0.820834	1.08316	0.423893
108.96	170.638		212.019		129.204		180.066		320.269		305.786		595.133		108.96	0.184147	0.278751	0	0.293539	0.450964	0.611855	1.14965	0.42413
109.414	218.651		220.144		156.54		196.446		320.941		266.683		596.984		109.414	0.337543	0.30539	0.0586525	0.379298	0.452994	0.44546	1.15518	0.447788
109.868	249.816		214.286		177.081		210.792		331.172		229.622		566.382		109.868	0.437112	0.286184	0.131493	0.454408	0.483903	0.287753	1.06383	0.44924
110.322	289.853		212.348		194.578		219.268		340.564		201.286		532.385		110.322	0.565026	0.27983	0.193539	0.498785	0.512278	0.167174	0.962343	0.454139
110.776	332.536		215.041		219.627		230.955		330.656		194.113		464.261		110.776	0.701393	0.288659	0.282365	0.559974	0.482344	0.136651	0.758988	0.458625
111.23	366.821		237.655		237.752		249.526		320.812		196.62		430.779		111.23	0.81093	0.362803	0.346638	0.657204	0.452604	0.147319	0.659042	0.490934
111.684	399.405		260.028		238.91		270.75		284.314		195.057		402.121		111.684	0.915032	0.436157	0.350745	0.768325	0.342338	0.140668	0.573496	0.503823
112.138	404.439		273.142		237.212		278.285		260.587		210.566		384.022		112.138	0.931115	0.479154	0.344723	0.807775	0.270656	0.206664	0.519469	0.508508
112.592	389.846		286.88		216.697		250.773		250.261		241.726		365.449		112.592	0.884492	0.524197	0.271975	0.663733	0.239459	0.33926	0.464027	0.483878
113.046	367.163		289.37		219.001		201.786		237.819		271.697		354.747		113.046	0.812022	0.532361	0.280145	0.407257	0.20187	0.466796	0.432081	0.447504
113.5	337.785		299.415		220.17		184.093		244.894		303.438		376.635		113.5	0.718163	0.565295	0.284291	0.314623	0.223245	0.601864	0.497418	0.457843
113.954	309.724		331.417		228.396		175.139		263.649		310.997		379.076		113.954	0.628511	0.67022	0.313461	0.267743	0.279906	0.63403	0.504704	0.471225
114.408	302.164		335.704		231.945		175.911		276.759		310.288		366.104		114.408	0.604358	0.684275	0.326046	0.271785	0.319514	0.631013	0.465982	0.471853
114.862	260.682		322.527		213.689		185.613		286.052		321.301		380.749		114.862	0.471827	0.641072	0.261309	0.322581	0.347589	0.677877	0.509699	0.461708
115.316	238.066		305.932		199.098		206.596		305.538		300.552		411.781		115.316	0.399572	0.586662	0.209567	0.43244	0.406459	0.589583	0.602331	0.460945
115.77	239.034		287.617		212.031		212.246		331.886		270.011		447.613		115.77	0.402665	0.526613	0.255429	0.462021	0.48606	0.459621	0.709293	0.471672
116.224	273.156		268.93		232.783		195.598		361.765		239.979		434.792		116.224	0.511681	0.465344	0.329018	0.374859	0.576329	0.331826	0.671021	0.465725
116.678	279.258		243.789		241.781		175.6		373.16		231.782		443.041		116.678	0.531176	0.382915	0.360926	0.270157	0.610755	0.296945	0.695645	0.449788
117.132	305.665		219.111		222.53		171.059		379.072		240.853		425.473		117.132	0.615543	0.302003	0.29266	0.246382	0.628616	0.335545	0.643203	0.437707
117.586	330.974		191.335		193.869		157.615		390.367		260.055		431.689		117.586	0.696403	0.210934	0.191025	0.175995	0.66274	0.417255	0.661758	0.430873
118.04	346.457		168.723		159.425		151.669		393.781		276.817		411.384		118.04	0.745869	0.136797	0.068883	0.144864	0.673054	0.488583	0.601146	0.408457
118.494	355.417		150.56		157.079		138.624		378.352		284.609		421.361		118.494	0.774495	0.0772459	0.0605638	0.0765654	0.626441	0.52174	0.630928	0.395426
118.948	370.08		147.516		166.683		131.212		362.424		281.13		388.846		118.948	0.821342	0.0672656	0.0946206	0.0377592	0.57832	0.506936	0.533869	0.377159
119.402	361.161		153.43		166.102		134.162		348.975		290.452		358.046		119.402	0.792847	0.0866557	0.0925603	0.0532042	0.537689	0.546604	0.441928	0.364498
119.856	349.211		159.38		161.766		130.784		299.57		288.395		336.544		119.856	0.754668	0.106164	0.0771844	0.0355183	0.388429	0.537851	0.377743	0.325365
120.31	324.498		153.897		161.554		158.136		291.056		286.493		329.196		120.31	0.675712	0.0881869	0.0764326	0.178723	0.362707	0.529757	0.355809	0.323904
120.764	307.65		154.66		155.218		182.44		273.878		290.383		321.155		120.764	0.621885	0.0906885	0.0539645	0.305969	0.31081	0.546311	0.331806	0.323062
121.218	302.2		148.79		146.687		197.859		271.268		280.856		286.001		121.218	0.604473	0.0714426	0.0237128	0.386696	0.302924	0.50577	0.226869	0.303127
121.672	305.124		140.483		133.122		207.851		276.107		272.377		267.193		121.672	0.613815	0.0442066	0	0.43901	0.317544	0.469689	0.170725	0.29357
122.126	289.838		137.208		132.126		215.975		247.513		261.329		299.613		122.126	0.564978	0.0334689	0	0.481545	0.231157	0.422677	0.267501	0.285904
122.58	271.464		140.461		131.682		233.017		233.554		264.129		342.815		122.58	0.506275	0.0441344	0	0.57077	0.188985	0.434591	0.396463	0.305888
123.034	240.78		135.728		140.737		238.103		243.571		268.549		373.495		123.034	0.408243	0.0286164	0.00261348	0.597398	0.219248	0.4534	0.488045	0.313938
123.488	232.641		134.247		162.541		222.57		243.087		263.719		386.656		123.488	0.38224	0.0237607	0.0799326	0.516073	0.217785	0.432847	0.527331	0.311424
123.942	224.291		145.295		179.369		221.603		258.019		270.389		420.472		123.942	0.355562	0.0599836	0.139606	0.51101	0.262897	0.46123	0.628275	0.345509
124.396	225.981		148.283		182.777		223.774		250.476		270.127		415.025		124.396	0.360962	0.0697803	0.151691	0.522377	0.240109	0.460115	0.612015	0.345293
124.85	236.856		144.462		172.393		233.607		255.173		275.041		413.712		124.85	0.395706	0.0572525	0.114869	0.573859	0.254299	0.481026	0.608096	0.355015
125.304	236.866		139.068		171.051		244.515		250.401		290.085		384.611		125.304	0.395738	0.0395672	0.11011	0.630969	0.239882	0.545043	0.521227	0.354648
125.758	224.096		143.491		163.091		249.783		267.24		283.493		414.337		125.758	0.354939	0.0540689	0.081883	0.65855	0.290755	0.516991	0.609961	0.366736
126.212	217.582		152.032		147.647		254.668		322.822		281.995		467.536		126.212	0.334128	0.0820721	0.027117	0.684126	0.458677	0.510617	0.768764	0.409357
126.666	209.834		160.193		149.491		265.621		384.306		284.921		535.419		126.666	0.309374	0.10883	0.033656	0.741471	0.644429	0.523068	0.9714	0.476033
127.12	208.082		167.75		144.172		256.484		394.747		265.061		666.55		127.12	0.303776	0.133607	0.0147943	0.693634	0.675973	0.438557	1.36284	0.517597
127.574	208.314		202.565		133.144		240.547		396.042		260.038		707.452		127.574	0.304518	0.247754	0	0.610194	0.679885	0.417183	1.48493	0.534924
128.028	219.07		196.133		127.617		247.14		382.931		242.91		734.32		128.028	0.338882	0.226666	0	0.644712	0.640275	0.344298	1.56513	0.537138
128.482	223.966		186.655		128.993		260.176		408.977		239.307		626.059		128.482	0.354524	0.19559	0	0.712963	0.718964	0.328966	1.24197	0.507568
128.936	231.241		166.445		127.732		261.358		408.766		248.391		576.726		128.936	0.377767	0.129328	0	0.719152	0.718326	0.367621	1.0947	0.4867
129.39	235.516		144.191		113.304		243.317		398.837		267.594		537.499		129.39	0.391425	0.0563639	0	0.624696	0.688329	0.449336	0.977609	0.455394
129.844	244.142		120.746		99.625		216.906		359.104		294.255		465.664		129.844	0.418984	0	0	0.486419	0.56829	0.562787	0.763176	0.399951
130.298	271.572		104.806		78.867		197.315		287.3		312.56		389.311		130.298	0.50662	0	0	0.383848	0.35136	0.640681	0.535257	0.345395
130.752	297.207		109.106		77.552		186.205		273.557		352.141		310.801		130.752	0.588521	0	0	0.325681	0.30984	0.809111	0.300899	0.333436
131.206	328.656		122.668		81.067		197.253		257.717		381.316		259.722		131.206	0.688997	0	0	0.383524	0.261985	0.93326	0.148424	0.34517
131.66	357.568		127.708		84.595		204.743		257.243		423.083		254.956		131.66	0.781367	0.00232131	0	0.422738	0.260553	1.11099	0.134197	0.387453
132.114	391.913		140.952		91.271		201.632		254.62		446.916		274.026		132.114	0.891096	0.0457443	0	0.40645	0.252628	1.21241	0.191122	0.428493
132.568	389.936		154.348		90.89		198.541		228.329		468.351		302.997		132.568	0.88478	0.0896656	0	0.390267	0.173199	1.30362	0.277603	0.445591
133.022	365.446		162.419		93.055		205.592		211.503		478.155		340.96		133.022	0.806537	0.116128	0	0.427183	0.122366	1.34534	0.390925	0.458354
133.476	345.886		167.637		97.547		212.034		186.947		469.284		362.74		133.476	0.744045	0.133236	0	0.460911	0.0481782	1.30759	0.45594	0.449986
133.93	312.378		179.573		97.46		208.296		182.492		447.354		348.318		133.93	0.63699	0.17237	0	0.44134	0.034719	1.21427	0.41289	0.416083
134.384	268.557		178.329		106.565		173.883		183.982		419.198		332.495		134.384	0.496987	0.168292	0	0.261168	0.0392205	1.09446	0.365657	0.34654
134.838	230.394		179.107		109.52		144.501		194.513		396.47		335.687		134.838	0.375061	0.170843	0	0.107335	0.0710363	0.997745	0.375185	0.299601
135.292	211.288		176.853		122.367		124.49		220.22		377.585		362.896		135.292	0.314019	0.163452	0	0.00256545	0.148701	0.917383	0.456406	0.286075
135.746	219.997		161.307		130.199		128.548		222.997		347.665		348.915		135.746	0.341843	0.112482	0	0.0238115	0.157091	0.790064	0.414672	0.262852
136.2	221.151		148.531		137.874		132.913		194.583		340.678		344.238		136.2	0.34553	0.0705934	0	0.0466649	0.0712477	0.760332	0.40071	0.242154
136.654	211.054		141.901		138.582		150.359		188.548		327.618		316.98		136.654	0.313272	0.0488557	0	0.138005	0.0530151	0.704757	0.319343	0.225321
137.108	189.791		141.045		138.742		164.081		177.272		343.349		290.027		137.108	0.245339	0.0460492	0	0.209848	0.0189486	0.771698	0.238887	0.218681
137.562	178.49		149.231		147.077		165.713		173.366		357.193		258.172		137.562	0.209233	0.0728885	0.0250957	0.218393	0.00714804	0.830609	0.143797	0.215309
138.016	167.667		177.433		165.323		150.732		172.69		367.65		236.389		138.016	0.174655	0.165354	0.0897979	0.139958	0.00510574	0.875106	0.0787731	0.218393
138.47	165.265		208.405		177.806		139.892		168.276		356.765		239.652		138.47	0.166981	0.266902	0.134064	0.0832042	0	0.828787	0.0885134	0.224064
138.924	168.638		219.134		194.988		132.422		151.119		354.076		267.599		138.924	0.177757	0.302079	0.194993	0.0440942	0	0.817345	0.171937	0.244029
139.378	171.669		238.893		214.199		137.811		150.993		319.859		279.393		139.378	0.187441	0.366862	0.263117	0.0723089	0	0.67174	0.207143	0.252659
139.832	184.639		238.585		210.866		164.343		161.22		299.306		320.124		139.832	0.228879	0.365852	0.251298	0.21122	0	0.584281	0.328728	0.281465
140.286	209.913		232.048		200.342		184.009		167.413		278.292		393.142		140.286	0.309626	0.34442	0.213979	0.314183	0	0.49486	0.546693	0.31768
140.74	223.665		216.579		193.768		194.527		165.735		244.812		448.339		140.74	0.353562	0.293702	0.190667	0.369251	0	0.352391	0.71146	0.324433
141.194	238.939		189.326		202.318		185.594		171.775		236.961		513.733		141.194	0.402361	0.204348	0.220986	0.322482	0.00234139	0.318983	0.906666	0.339738
141.648	246.49		171.552		204.907		190.92		182.456		249.286		511.258		141.648	0.426486	0.146072	0.230167	0.350366	0.0346103	0.37143	0.899278	0.351201
142.102	262.097		166.723		214.247		172.981		187.776		262.268		503.605		142.102	0.476348	0.130239	0.263287	0.256445	0.0506828	0.426672	0.876433	0.354301
142.556	262.945		163.092		212.787		168.359		201.048		286.713		460.658		142.556	0.479058	0.118334	0.25811	0.232246	0.0907795	0.530694	0.748233	0.351065
143.01	257.973		158.757		207.365		177.392		191.061		286.128		412.678		143.01	0.463173	0.104121	0.238883	0.279539	0.0606073	0.528204	0.605009	0.325648
143.464	240.271		151.963		216.145		218.367		189.01		295.58		371.615		143.464	0.406617	0.0818459	0.270018	0.494068	0.0544109	0.568426	0.482433	0.336831
143.918	228.719		141.321		204.753		261.305		191.677		275.866		338.126		143.918	0.369709	0.0469541	0.229621	0.718874	0.0624683	0.484536	0.382466	0.327804
144.372	233.903		137.782		185.237		329.506		194.45		239.952		333.442		144.372	0.386272	0.0353508	0.160415	1.07595	0.0708459	0.331711	0.368484	0.347004
144.826	203.025		142.61		186.205		393.662		209.518		228.444		315.085		144.826	0.28762	0.0511803	0.163848	1.41184	0.116369	0.28274	0.313687	0.375327
145.28	187.034		149.495		180.134		392.194		241.573		218.696		322.378		145.28	0.23653	0.0737541	0.142319	1.40416	0.213211	0.24126	0.335457	0.378098
145.734	172.862		152.354		171.224		348.957		296.985		217.495		338.368		145.734	0.191252	0.0831279	0.110723	1.17779	0.380619	0.236149	0.383188	0.366121
146.188	164.146		161.445		170.382		354.744		338.644		230.569		347.73		146.188	0.163406	0.112934	0.107738	1.20808	0.506477	0.291783	0.411134	0.400222
146.642	155.176		169.267		177.549		331.113		342.905		251.277		404.105		146.642	0.134748	0.13858	0.133152	1.08436	0.51935	0.379902	0.579418	0.424216
147.096	167.676		183.593		175.892		294.962		321.905		279.166		407.018		147.096	0.174684	0.185551	0.127277	0.895089	0.455906	0.498579	0.588113	0.417886
147.55	193.02		183.904		171.769		272.553		280.253		303.47		408.672		147.55	0.255655	0.18657	0.112656	0.777764	0.330069	0.602	0.593051	0.408252
148.004	211.975		176.57		166.708		256.716		243.33		325.344		424.42		148.004	0.316214	0.162525	0.0947092	0.694848	0.21852	0.695081	0.64006	0.403137
148.458	214.432		164.038		171.162		222.188		225.67		320.286		412.953		148.458	0.324064	0.121436	0.110504	0.514073	0.165166	0.673557	0.60583	0.359233
148.912	194.39		151.132		171.935		188.433		204.282		302.602		420.42		148.912	0.260032	0.0791213	0.113245	0.337346	0.10055	0.598306	0.628119	0.302388
149.366	176.082		140.281		165.945		164.995		184.684		282.086		466.769		149.366	0.20154	0.0435443	0.0920035	0.214634	0.0413414	0.511004	0.766475	0.26722
149.82	159.758		129.464		167.357		161.34		167.407		250.651		472.621		149.82	0.149387	0.00807869	0.0970106	0.195497	0	0.377238	0.783943	0.230165
150.274	134.2		120.972		176.702		155.734		161.651		245.545		442.55		150.274	0.0677316	0	0.130149	0.166147	0	0.355511	0.694179	0.20196
150.728	125.42		120.495		175.196		163.869		179.697		240.438		358.038		150.728	0.0396805	0	0.124809	0.208738	0.0262749	0.333779	0.441904	0.167884
151.182	131.022		125.185		173.728		188.203		190.751		252.97		293.414		151.182	0.0575783	0	0.119603	0.336141	0.0596707	0.387106	0.248997	0.172728
151.636	127.673		139.619		164.49		205.105		199.828		262.703		292.762		151.636	0.0468786	0.0413738	0.086844	0.424634	0.0870937	0.428523	0.247051	0.194628
152.09	125.975		151.724		178.48		246.315		219.777		262.151		292.308		152.09	0.0414537	0.0810623	0.136454	0.640393	0.147363	0.426174	0.245696	0.245514
152.544	123.806		162.527		185.516		276.815		228.318		252.053		292.541		152.544	0.034524	0.116482	0.161404	0.800079	0.173166	0.383204	0.246391	0.273607
152.998	127.846		176.528		184.555		307.943		240.282		247.419		313.175		152.998	0.0474313	0.162387	0.157996	0.963052	0.209311	0.363485	0.307985	0.31595
153.452	134.112		187.111		173.145		320.682		236.419		247.45		306.303		153.452	0.0674505	0.197085	0.117535	1.02975	0.19764	0.363617	0.287472	0.322936
153.906	151.636		186.239		164.036		288.566		233.699		254.151		338.525		153.906	0.123438	0.194226	0.085234	0.861602	0.189423	0.392132	0.383657	0.31853
154.36	205.081		191.271		151.423		243.674		229.783		258.357		359.956		154.36	0.294188	0.210725	0.0405071	0.626565	0.177592	0.41003	0.44763	0.31532
154.814	239.302		195.821		161.668		203.097		221.018		251.356		397.786		154.814	0.403521	0.225643	0.0768369	0.41412	0.151112	0.380238	0.560555	0.316004
155.268	258.115		205.527		161.283		163.159		215.745		225.85		424.142		155.268	0.463626	0.257466	0.0754716	0.205021	0.135181	0.271702	0.63923	0.292528
155.722	267.966		207.139		167.287		152.313		202.043		196.269		444.403		155.722	0.495099	0.262751	0.0967624	0.148236	0.0937855	0.145826	0.69971	0.277453
156.176	250.951		193.551		185.074		150.189		187.482		187.528		416.355		156.176	0.440738	0.2182	0.159837	0.137115	0.0497946	0.10863	0.615985	0.247186
156.63	225.726		177.356		194.425		153.481		184.717		171.417		374.294		156.63	0.360147	0.165102	0.192996	0.154351	0.0414411	0.0400723	0.49043	0.206363
157.084	202.957		162.731		206.732		151.308		181.736		171.549		356.598		157.084	0.287403	0.117151	0.236638	0.142974	0.032435	0.040634	0.437606	0.184977
157.538	206.799		136.02		197.908		154.306		191.861		187.995		326.882		157.538	0.299677	0.0295738	0.205348	0.15867	0.0630242	0.110617	0.348901	0.173687
157.992	215.981		118.858		203.792		159.286		186.457		221.73		326.879		157.992	0.329013	0	0.226213	0.184743	0.0466979	0.25417	0.348893	0.198533
158.446	210.313		109.096		198.232		162.623		187.571		259.58		340.002		158.446	0.310904	0	0.206496	0.202215	0.0500634	0.415234	0.388066	0.224711
158.9	222.869		111.488		182.224		167.883		193.279		280.3		310.055		158.9	0.351019	0	0.14973	0.229754	0.0673082	0.503404	0.298672	0.228555
159.354	235.975		118.929		174.711		191.818		201.576		305.764		279.663		159.354	0.392891	0	0.123089	0.355068	0.0923746	0.611762	0.207949	0.254733
159.808	235.746		122.219		177.316		202.565		228.216		306.188		272.916		159.808	0.39216	0	0.132326	0.411335	0.172858	0.613566	0.187809	0.272865
160.262	234.028		124.387		183.259		191.532		256.075		292.307		284.746		160.262	0.386671	0	0.153401	0.353571	0.257024	0.554498	0.223122	0.27547
160.716	220.468		126.926		184.323		181.669		267.221		250.412		277.788		160.716	0.343348	0	0.157174	0.301932	0.290698	0.376221	0.202352	0.238818
161.17	193.968		127.127		186.132		181.678		279.522		209.132		291.157		161.17	0.258684	0.000416393	0.163589	0.301979	0.327861	0.200562	0.24226	0.213621
161.624	160.415		119.857		202.554		172.907		272.698		166.903		288.599		161.624	0.151486	0	0.221823	0.256058	0.307245	0.0208638	0.234624	0.1703
162.078	142.694		115.52		194.247		155.717		244.147		165.52		282.046		162.078	0.094869	0	0.192365	0.166058	0.220988	0.0149787	0.215063	0.129189
162.532	144.165		120.415		169.888		146.511		227.502		196.378		277.741		162.532	0.0995687	0	0.105986	0.117859	0.170701	0.146289	0.202212	0.120374
162.986	152.63		148.804		167.758		129.837		201.222		239.884		264.286		162.986	0.126613	0.0714885	0.0984326	0.0305602	0.0913051	0.331421	0.162048	0.130267
163.44	186.728		193.78		171.241		130.915		184.465		280.424		265.339		163.44	0.235553	0.218951	0.110784	0.0362042	0.0406798	0.503932	0.165191	0.187328
163.894	217.284		229.136		173.203		123.128		191.976		308.794		273.618		163.894	0.333176	0.334872	0.117741	0	0.0633716	0.624655	0.189904	0.237674
164.348	236.222		240.128		179.264		138.741		224.982		331.571		280.247		164.348	0.393681	0.370911	0.139234	0.077178	0.163088	0.721579	0.209693	0.29648
164.802	227.619		243.403		184.103		169.179		267.269		351.918		283.909		164.802	0.366195	0.381649	0.156394	0.236539	0.290843	0.808162	0.220624	0.351486
165.256	225.23		231.811		189.155		179.704		295.878		335.7		281.143		165.256	0.358562	0.343643	0.174309	0.291644	0.377275	0.739149	0.212367	0.356707
165.71	224.996		214.621		196.032		191.424		308.9		299.998		304.759		165.71	0.357815	0.287282	0.198695	0.353005	0.416616	0.587226	0.282863	0.354786
166.164	225.458		194.806		180.073		189.84		301.238		253.53		324.348		166.164	0.359291	0.222315	0.142103	0.344712	0.393468	0.389489	0.341337	0.313245
166.618	220.717		184.711		161.105		177.143		292.618		242.259		314.2		166.618	0.344144	0.189216	0.0748404	0.278236	0.367426	0.341528	0.311045	0.272348
167.072	200.892		178.384		157.649		171.213		271.583		237.444		336.029		167.072	0.280805	0.168472	0.0625851	0.247188	0.303876	0.321038	0.376206	0.251453
167.526	186.065		183.872		167.204		155.342		252.368		231.236		348.985		167.526	0.233435	0.186466	0.0964681	0.164094	0.245825	0.294621	0.414881	0.233684
167.98	180.399		189.902		218.037		148.425		254.936		223.965		344.868		167.98	0.215332	0.206236	0.276727	0.12788	0.253583	0.263681	0.402591	0.249433
168.434	157.587		195.423		272.849		137.092		245.433		228.327		345.983		168.434	0.14245	0.224338	0.471096	0.0685445	0.224873	0.282243	0.405919	0.259923
168.888	161.248		186.652		317.092		131.127		246.992		230.849		346.613		168.888	0.154147	0.19558	0.627986	0.0373141	0.229583	0.292974	0.4078	0.277912
169.342	185.196		162.514		304.407		137.167		226.988		220.158		349.95		169.342	0.230658	0.116439	0.583004	0.0689372	0.169148	0.247481	0.417761	0.261918
169.796	184.925		135.805		262.426		146.395		218.257		209.293		353.477		169.796	0.229792	0.0288689	0.434135	0.117251	0.14277	0.201247	0.42829	0.226051
170.25	177.731		119.718		244.416		162.081		220.421		204.424		341.242		170.25	0.206808	0	0.37027	0.199377	0.149308	0.180528	0.391767	0.214008
170.704	182.154		122.761		225.283		160.719		224.842		194.509		303.194		170.704	0.220939	0	0.302422	0.192246	0.162665	0.138336	0.278191	0.184971
171.158	207.951		136.668		197.038		155.321		214.485		193.579		263.664		171.158	0.303358	0.0316984	0.202262	0.163984	0.131375	0.134379	0.160191	0.161035
171.612	235.897		155.822		186.181		144.374		187.427		193.678		236.833		171.612	0.392642	0.0944984	0.163762	0.10667	0.0496284	0.1348	0.0800985	0.146014
172.066	247.564		176.574		159.645		137.564		165.745		200.262		214.29		172.066	0.429917	0.162538	0.0696631	0.0710157	0	0.162817	0.012806	0.129822
172.52	250.596		199.646		151.415		137.301		157.355		203.089		216.851		172.52	0.439604	0.238184	0.0404787	0.0696387	0	0.174847	0.0204507	0.140457
172.974	237.248		207.478		155.955		135.401		160.486		218.066		206.436		172.974	0.396958	0.263862	0.056578	0.0596911	0	0.238579	0	0.145096
173.428	219.744		212.911		168.277		119.247		161.578		247.353		195.228		173.428	0.341035	0.281675	0.100273	0	0	0.363204	0	0.15517
173.882	200.753		209.536		164.6		122.06		159.057		261.508		181.54		173.882	0.280361	0.27061	0.087234	0	0	0.423438	0	0.151663
174.336	170.198		205.439		176.356		139.186		160.903		253.973		175.702		174.336	0.182741	0.257177	0.128922	0.0795079	0	0.391374	0	0.148532
174.79	145.874		212.16		186.417		153.609		147.985		253.295		166.964		174.79	0.105029	0.279213	0.164599	0.155021	0	0.388489	0	0.15605
175.244	130.85		230.457		190.507		161.039		143.336		235.798		168.667		175.244	0.0570288	0.339203	0.179103	0.193921	0	0.314034	0	0.154756
175.698	122.809		242.578		180.235		170.465		128.445		215.786		165.951		175.698	0.0313387	0.378944	0.142677	0.243272	0	0.228877	0	0.146444
176.152	125.408		233.511		187.588		179.829		130.348		193.004		144.185		176.152	0.0396422	0.349216	0.168752	0.292298	0	0.131932	0	0.140263
176.606	133.258		211.826		185.093		181.798		140.268		181.214		152.101		176.606	0.064722	0.278118	0.159904	0.302607	0	0.0817617	0	0.12673
177.06	137.981		205.28		180.605		164.586		146.402		175.827		148.087		177.06	0.0798115	0.256656	0.143989	0.212492	0	0.0588383	0	0.107398
177.514	135.692		183.512		154.351		149.022		140.114		197.828		146.644		177.514	0.0724984	0.185285	0.0508901	0.131005	0	0.15246	0	0.0845912
177.968	134.887		164.932		140.853		140.523		152.501		210.331		158.616		177.968	0.0699265	0.124367	0.00302482	0.0865079	0	0.205664	0	0.0699272
178.422	138.092		165.038		169.739		133.648		145.584		214.264		153.703		178.422	0.0801661	0.124715	0.105457	0.0505131	0	0.2224	0	0.0833216
178.876	148.612		162.021		186.624		147.402		154.687		215.66		151.416		178.876	0.113776	0.114823	0.165333	0.122524	0	0.22834	0	0.1064
179.33	158.254		168.365		197.033		177.31		177.388		216.463		164.701		179.33	0.144581	0.135623	0.202245	0.27911	0.0192991	0.231757	0	0.144659
179.784	152.43		183.549		203.125		199.852		191.135		214.028		185.807		179.784	0.125974	0.185407	0.223848	0.397131	0.0608308	0.221396	0	0.173512
180.238	138.717		204.816		194.741		190.333		201.259		225.391		187.167		180.238	0.0821629	0.255134	0.194117	0.347293	0.0914169	0.269749	0	0.177125
180.692	132.817		223.8		169.967		183.468		180.805		218.307		185.747		180.692	0.0633131	0.317377	0.106266	0.311351	0.0296224	0.239604	0	0.152505
181.146	132.693		223.676		156.315		177.633		184.696		206.722		183.588		181.146	0.0629169	0.31697	0.0578546	0.280801	0.0413776	0.190306	0	0.135747
181.6	122.23		204.93		164.093		170.517		180.801		190.385		195.668		181.6	0.0294888	0.255508	0.0854362	0.243545	0.0296103	0.120787	0	0.109196
182.054	114.852		198.85		171.258		169.956		172.203		182.123		184.417		182.054	0.00591693	0.235574	0.110844	0.240607	0.00363444	0.0856298	0	0.097458
182.508	109.766		178.807		184.688		169.621		182.713		182.556		178.262		182.508	0	0.169859	0.158468	0.238853	0.0353867	0.0874723	0	0.0985771
182.962	105.618		147.304		196.964		172.645		193.009		190.193		200.366		182.962	0	0.0665705	0.202	0.254686	0.0664924	0.11997	0	0.101388
183.416	112.415		130.491		232.184		175.69		207.227		198.784		202.727		183.416	0	0.0114459	0.326894	0.270628	0.109447	0.156528	0	0.124992
183.87	122.852		127.514		259.703		180.473		213.791		211.191		216.968		183.87	0.031476	0.00168525	0.424479	0.29567	0.129278	0.209323	0.0208	0.158959
184.324	137.263		109.909		242.518		198.15		223.313		214.708		242.858		184.324	0.0775176	0	0.363539	0.38822	0.158045	0.224289	0.0980836	0.187099
184.778	142.83		103.679		218.256		195.724		229.736		214.236		257.407		184.778	0.0953035	0	0.277504	0.375518	0.17745	0.222281	0.141513	0.184224
185.232	127.708		122.857		188.65		201.133		228.262		217.701		278.637		185.232	0.0469904	0	0.172518	0.403838	0.172997	0.237026	0.204887	0.176894
185.686	114.157		147.186		175.039		184.271		235.909		205.71		275.366		185.686	0.00369649	0.0661836	0.124252	0.315555	0.1961	0.186	0.195122	0.155273
186.14	101.363		164.414		181.016		171.077		239.735		192.982		261.902		186.14	0	0.122669	0.145447	0.246476	0.207659	0.131838	0.154931	0.144146
186.594	97.928		182.034		198.973		148.071		239.621		189.868		235.576		186.594	0	0.180439	0.209124	0.126026	0.207314	0.118587	0.0763463	0.13112
187.048	93.761		175.396		221.433		146.326		228.141		185.123		200.624		187.048	0	0.158675	0.28877	0.11689	0.172631	0.0983957	0	0.119337
187.502	85.692		189.659		252.006		157.051		228.246		172.203		202.574		187.502	0	0.205439	0.397184	0.173042	0.172949	0.043417	0	0.141719
187.956	94.499		189.043		244.768		186.206		211.516		179.55		209.714		187.956	0	0.20342	0.371518	0.325686	0.122405	0.0746809	0	0.156816
188.41	100.72		184.604		223.182		217.708		224.799		176.165		239.627		188.41	0	0.188866	0.294972	0.490618	0.162535	0.0602766	0.0884388	0.183672
188.864	122.336		175.06		214.951		219.489		232.972		172.523		234.861		188.864	0.0298275	0.157574	0.265784	0.499942	0.187227	0.0447787	0.0742119	0.179906
189.318	135.465		173.826		202.444		201.124		244.855		181.259		231.277		189.318	0.0717732	0.153528	0.221433	0.403791	0.223127	0.0819532	0.0635134	0.17416
189.772	139.777		165.415		195.332		172.309		255.096		183.582		212.121		189.772	0.0855495	0.125951	0.196213	0.252927	0.254066	0.0918383	0.00633134	0.144697
190.226	147.618		152.04		193.063		158.139		233.418		206.05		209.645		190.226	0.110601	0.0820984	0.188167	0.178738	0.188574	0.187447	0	0.133661
190.68	154.591		129.203		181.055		148.007		204.945		211.938		200.984		190.68	0.132879	0.00722295	0.145585	0.125691	0.102553	0.212502	0	0.103776
191.134	156.17		110.595		174.377		142.759		168.792		224.19		208.017		191.134	0.137923	0	0.121904	0.0982147	0	0.264638	0	0.0889544
191.588	158.906		111.415		197.362		151.538		149.413		225.927		225.198		191.588	0.146665	0	0.203411	0.144178	0	0.27203	0.0453672	0.11595
192.042	137.548		112.797		214.373		157.458		153.776		200.781		231.331		192.042	0.0784281	0	0.263734	0.175173	0	0.165026	0.0636746	0.106576
192.496	127.37		114.202		236.218		180.275		166.589		184.68		242.398		192.496	0.0459105	0	0.341199	0.294634	0	0.0965106	0.0967104	0.124995
192.95	113.784		116.468		257.403		193.516		189.528		182.022		241.544		192.95	0.00250479	0	0.416323	0.363958	0.0559758	0.0852	0.0941612	0.145446
193.404	99.074		120.238		267.408		191.089		219.485		181.001		216.508		193.404	0	0	0.451801	0.351251	0.14648	0.0808553	0.0194269	0.149974
193.858	92.536		120.907		273.892		171.803		243.765		182.575		200.232		193.858	0	0	0.474794	0.250277	0.219834	0.0875532	0	0.147494
194.312	95.278		123.636		247.067		162.515		252.047		179.704		206.952		194.312	0	0	0.37967	0.201649	0.244855	0.0753362	0	0.128787
194.766	102.977		122.844		226.667		161.797		253.67		165.906		211.2		194.766	0	0	0.30733	0.19789	0.249758	0.0166213	0.00358209	0.11074
195.22	105.218		117.569		226.154		163.189		252.973		157.387		226.926		195.22	0	0	0.305511	0.205178	0.247653	0	0.0505254	0.115552
195.674	110.189		111.768		216.021		148.232		253.393		165.809		227.524		195.674	0	0	0.269578	0.126869	0.248921	0.0162085	0.0523104	0.101984
196.128	129.297		116.946		189.541		144.902		248.807		172.19		233.348		196.128	0.0520671	0	0.175677	0.109435	0.235066	0.0433617	0.0696955	0.0979004
196.582	140.568		113.872		199.448		142.041		241.027		176.732		240.337		196.582	0.0880767	0	0.210809	0.0944555	0.211562	0.0626894	0.0905582	0.108307
197.036	142.377		117.954		195.119		144.495		233.614		185.856		250.478		197.036	0.0938562	0	0.195457	0.107304	0.189166	0.101515	0.12083	0.115447
197.49	147.981		140.238		186.116		159.74		204.74		181.958		251.291		197.49	0.11176	0.0434033	0.163532	0.18712	0.101934	0.0849277	0.123257	0.116562
197.944	153.746		158.557		167.903		177.716		189.988		176.085		240.924		197.944	0.130179	0.103466	0.0989468	0.281236	0.0573656	0.0599362	0.0923104	0.117634
198.398	139.591		184.045		152.244		188.743		181.246		156.937		247.494		198.398	0.0849553	0.187033	0.0434184	0.338969	0.0309547	0	0.111922	0.113893
198.852	134.128		205.774		149.903		207.444		176.579		152.792		260.429		198.852	0.0675016	0.258275	0.035117	0.43688	0.016855	0	0.150534	0.13788
199.306	125.515		215.529		143.015		229.12		180.948		147.104		269.768		199.306	0.039984	0.290259	0.0106915	0.550366	0.0300544	0	0.178412	0.15711
199.76	119.307		215.414		145.497		242.896		192.179		143.113		281.158		199.76	0.0201502	0.289882	0.0194929	0.622492	0.0639849	0	0.212412	0.175488
200.214	119.924		214.274		151.759		225.924		191.604		148.003		268.084		200.214	0.0221214	0.286144	0.0416986	0.533634	0.0622477	0	0.173385	0.15989
200.668	123.265		217.217		143.861		200.463		188.888		151.844		277.426		200.668	0.0327955	0.295793	0.0136915	0.40033	0.0540423	0	0.201272	0.142561
201.122	123.2		207.922		138.008		165.167		174.185		169.364		255.004		201.122	0.0325879	0.265318	0	0.215534	0.00962236	0.0313362	0.13434	0.0983912
201.576	127.952		196.464		135.167		130.022		161.347		180.553		223.505		201.576	0.04777	0.227751	0	0.0315288	0	0.0789489	0.0403134	0.0609017
202.03	141.429		176.106		147.134		121.9		148.423		178.439		229.692		202.03	0.0908275	0.161003	0.0252979	0	0	0.0699532	0.0587821	0.0579806
202.484	153.24		154.929		164.237		131.141		150.027		175.166		248.237		202.484	0.128562	0.0915705	0.0859468	0.0373874	0	0.0560255	0.11414	0.0733761
202.938	174.878		129.591		175.545		151.544		146.129		179.899		201.307		202.938	0.197693	0.00849508	0.126046	0.144209	0	0.076166	0	0.0789443
203.392	184.502		110.111		186.888		175.587		153.468		188.647		151.304		203.392	0.228441	0	0.16627	0.270089	0	0.113391	0	0.11117
203.846	194.17		102.004		187.347		183.447		158.033		198.975		143.076		203.846	0.259329	0	0.167897	0.311241	0	0.15734	0	0.127972
204.3	187.681		107.975		176.554		175.912		161.904		198.718		152.524		204.3	0.238597	0	0.129624	0.271791	0	0.156247	0	0.113751
204.754	183.707		112.659		167.13		172.832		163.893		196.914		161.213		204.754	0.225901	0	0.0962057	0.255665	0	0.14857	0	0.103763
205.208	185.074		109.039		154.947		162.202		161.851		190.185		174.751		205.208	0.230268	0	0.0530035	0.20001	0	0.119936	0	0.0861741
205.662	177.813		105.828		148.174		145.093		159.228		188.547		162.005		205.662	0.20707	0	0.0289858	0.110435	0	0.112966	0	0.0656367
206.116	159.43		109.458		141.731		140.557		165.296		192.914		144.47		206.116	0.148339	0	0.0061383	0.0866859	0	0.131549	0	0.0532445
206.57	144.558		111.662		125.295		130.397		176.046		191.577		120.859		206.57	0.100824	0	0	0.0334921	0.0152447	0.12586	0	0.0393458
207.024	143.169		119.537		135.12		138.129		193.252		203.49		102.61		207.024	0.0963866	0	0	0.0739738	0.0672266	0.176553	0	0.0591629
207.478	148.404		124.757		129.454		145.651		199.893		194.158		83.501		207.478	0.113112	0	0	0.113356	0.08729	0.136843	0	0.0643715
207.932	149.676		134.954		121.676		159.13		189.794		185.419		88.306		207.932	0.117176	0.0260787	0	0.183927	0.0567795	0.0996553	0	0.069088
208.386	137.688		134.827		130.039		155.056		191.728		177.946		103.68		208.386	0.0788754	0.0256623	0	0.162597	0.0626224	0.0678553	0	0.0568017
208.84	133.175		131.442		147.343		156.207		187.595		191.484		118.223		208.84	0.0644569	0.0145639	0.026039	0.168623	0.050136	0.125464	0	0.0641832
209.294	127.27		136.895		170.489		159.089		181.589		203.212		152.683		209.294	0.0455911	0.0324426	0.108117	0.183712	0.0319909	0.17537	0	0.0824606
209.748	111.845		135.074		189.024		167.698		184.582		226.65		174.6		209.748	0	0.0264721	0.173844	0.228785	0.0410332	0.275106	0	0.106463
210.202	92.915		137.346		203.276		171.59		185.434		226.098		179.946		210.202	0	0.0339213	0.224383	0.249162	0.0436073	0.272757	0	0.11769
210.656	86.959		128.376		203.87		187.194		187.228		217.516		168.063		210.656	0	0.00451148	0.226489	0.330859	0.0490272	0.236238	0	0.121018
211.11	92.487		136.213		203.155		206.95		186.917		221.322		154.478		211.11	0	0.0302066	0.223954	0.434293	0.0480876	0.252434	0	0.141282
211.564	100.041		131.835		200.024		217.86		170.879		229.752		140.883		211.564	0	0.0158525	0.212851	0.491414	0	0.288306	0	0.144061
212.018	100.499		133.537		174.936		208.644		157.018		223.282		141.642		212.018	0	0.0214328	0.123887	0.443162	0	0.260774	0	0.121322
212.472	97.676		142.376		149.762		191.379		131.084		215.335		134.654		212.472	0	0.0504131	0.034617	0.35277	0	0.226957	0	0.0949653
212.926	100.503		152.71		139.026		185.526		110.491		218.432		134.907		212.926	0	0.0842951	0	0.322126	0	0.240136	0	0.0923653
213.38	95.282		172.854		148.152		176.591		113.86		206.726		143.018		213.38	0	0.150341	0.0289078	0.275346	0	0.190323	0	0.0921311
213.834	88.22		188.105		140.514		172.472		127.05		191.411		161.367		213.834	0	0.200344	0.0018227	0.25378	0	0.125153	0	0.0830143
214.288	81.02		181.801		147.335		169.448		141.209		199.195		155.243		214.288	0	0.179675	0.0260106	0.237948	0	0.158277	0	0.0859872
214.742	87.092		183.079		151.458		159.267		154.157		207.851		140.913		214.742	0	0.183866	0.0406312	0.184644	0	0.195111	0	0.0863216

## Sheet: Pax7-e4
sections-Sox2-Pax7-HH5
Pax7 expression
position	section	average of	section	average of	section	average of	section	average of	section	average of	section	average of	position	section	section	section	section	section	section	average
	1right		1left		2right		2left		3right		3left			1right	1left	2right	2left	3right	3left
0	107.533	background	34.4	background	53.625	background	116.631	background	118.596	background	80.798	background	0	0.00464545	0	0	0.131492	0.0992078	0	0.0392242
0.454	108.321	106	34.838	41	51.187	91	128.371	76	116.55	68	83.008	85	0.454	0.00703333	0	0	0.169485	0.0951961	0	0.0452858
0.908	118.428		35.95		49.914		129.714		118.261		86.792		0.908	0.0376606	0	0	0.173832	0.098551	0.00534925	0.0525654
1.362	127.372	reference area	34.711	reference area	51.709	reference area	128.307	reference area	116.646	reference area	91.835	reference area	1.362	0.0647636	0	0	0.169278	0.0953843	0.020403	0.0583049
1.816	128.616	436	38.878	286	49.598	425	127.716	385	115.086	578	95.275	420	1.816	0.0685333	0	0	0.167366	0.0923255	0.0306716	0.059816
2.27	137.292		38.801		47.337		124.439		114.531		94.669		2.27	0.0948242	0	0	0.156761	0.0912373	0.0288627	0.0619475
2.724	136.565		34.601		47.766		113.788		134.765		90.321		2.724	0.0926212	0	0	0.122291	0.130912	0.0158836	0.0602846
3.178	133.02		34.079		48.379		98.26		154.806		83.023		3.178	0.0818788	0	0	0.0720388	0.170208	0	0.0540209
3.632	127.67		36.004		48.582		88.36		155.909		82.066		3.632	0.0656667	0	0	0.04	0.172371	0	0.0463395
4.086	123.853		34.248		47.313		79.434		158.369		90.94		4.086	0.0541	0	0	0.0111133	0.177194	0.0177313	0.0433565
4.54	122.106		33.302		50.006		84.94		168.262		91.964		4.54	0.0488061	0	0	0.028932	0.196592	0.0207881	0.0491864
4.994	116.328		32.59		52.186		95.262		168.583		94.734		4.994	0.031297	0	0	0.0623366	0.197222	0.0290567	0.0533186
5.448	106.411		32.98		53.718		100.545		170.032		98.576		5.448	0.00124545	0	0	0.0794337	0.200063	0.0405254	0.0535445
5.902	108.289		34.741		52.948		101.953		166.194		96.009		5.902	0.00693636	0	0	0.0839903	0.192537	0.0328627	0.0527211
6.356	106.863		33.828		48.034		102.449		171.273		99.45		6.356	0.00261515	0	0	0.0855955	0.202496	0.0431343	0.0556402
6.81	109.066		34.81		40.549		115.57		180.965		102.821		6.81	0.00929091	0	0	0.128058	0.2215	0.053197	0.0686744
7.264	108.363		37.602		40.459		106.234		182.951		101.46		7.264	0.00716061	0	0	0.0978447	0.225394	0.0491343	0.0632556
7.718	108.697		37.456		43.343		109.353		165.889		109.12		7.718	0.00817273	0	0	0.107939	0.191939	0.072	0.0633417
8.172	107.329		38.952		49.001		114.015		149.277		113.419		8.172	0.00402727	0	0	0.123026	0.159367	0.0848328	0.0618754
8.626	107.353		40.998		53.34		119.332		138.195		116.284		8.626	0.0041	0	0	0.140233	0.137637	0.0933851	0.0625592
9.08	111.737		40.394		51.311		120.284		133.729		131.235		9.08	0.0173848	0	0	0.143314	0.12888	0.138015	0.0712657
9.534	110.443		43.118		52.965		128.035		129.86		151.137		9.534	0.0134636	0.0086449	0	0.168398	0.121294	0.197424	0.0848708
9.988	109.447		39.719		58.287		130.41		128.505		148.128		9.988	0.0104455	0	0	0.176084	0.118637	0.188442	0.0822681
10.442	114.056		40.118		64.875		141.68		123.292		121.002		10.442	0.0244121	0	0	0.212557	0.108416	0.107469	0.0754755
10.896	121.469		35.944		73.837		144.694		110.008		106.788		10.896	0.0468758	0	0	0.222311	0.0823686	0.0650388	0.0694323
11.35	118.288		36.813		79.33		148.343		107.279		88.282		11.35	0.0372364	0	0	0.23412	0.0770176	0.00979701	0.0596951
11.804	108.544		32.665		81.217		149.422		102.518		76.833		11.804	0.00770909	0	0	0.237612	0.0676824	0	0.0521672
12.258	104.186		36.254		67.847		130.056		99.394		72.502		12.258	0	0	0	0.174939	0.0615569	0	0.0394159
12.712	104.183		36.653		62.184		120.958		90.144		69.088		12.712	0	0	0	0.145495	0.0434196	0	0.0314858
13.166	105.35		37.196		61.353		117.473		90.735		69.361		13.166	0	0	0	0.134217	0.0445784	0	0.0297992
13.62	111.244		33.327		62.228		110.164		90.107		74.031		13.62	0.0158909	0	0	0.110563	0.0433471	0	0.0283002
14.074	109.447		34.297		63.549		97.354		95.368		72.909		14.074	0.0104455	0	0	0.0691068	0.0536627	0	0.0222025
14.528	104.225		34.028		64.306		87.548		98.987		80.12		14.528	0	0	0	0.0373722	0.0607588	0	0.0163552
14.982	106.298		34.677		66.226		77.663		98.358		87.177		14.982	0.00090303	0	0	0.00538188	0.0595255	0.00649851	0.0120515
15.436	112.855		35.255		67.673		72.512		106.477		94.826		15.436	0.0207727	0	0	0	0.0754451	0.0293313	0.0209249
15.89	112.946		37.224		77.771		78.75		110.058		104.215		15.89	0.0210485	0	0	0.00889968	0.0824667	0.0573582	0.0282955
16.344	113.018		37.519		85.75		82.468		116.057		100.94		16.344	0.0212667	0	0	0.020932	0.0942294	0.0475821	0.0306684
16.798	109.531		39.167		100.52		89.115		109.031		94.58		16.798	0.0107	0	0.028503	0.0424434	0.0804529	0.028597	0.0317827
17.252	110.421		45.187		109.271		98.556		122.646		92.478		17.252	0.013397	0.0170898	0.0547036	0.0729968	0.107149	0.0223224	0.0479431
17.706	110.271		46.839		112.992		103.503		148.42		93.259		17.706	0.0129424	0.0238327	0.0658443	0.0890065	0.157686	0.0246537	0.0623276
18.16	111.823		51.008		141.598		112.165		168.539		89.27		18.16	0.0176455	0.040849	0.151491	0.117039	0.197135	0.0127463	0.0894843
18.614	114.845		48.372		97.414		114.087		164.092		89.379		18.614	0.026803	0.0300898	0.0192036	0.123259	0.188416	0.0130716	0.0668071
19.068	117.654		48.085		77.472		112.265		165.735		89.063		19.068	0.0353152	0.0289184	0	0.117362	0.191637	0.0121284	0.0642269
19.522	113.73		45.211		69.245		110.983		162.902		99.181		19.522	0.0234242	0.0171878	0	0.113214	0.186082	0.0423313	0.0637065
19.976	113.283		48.748		68.649		116.2		163.206		166.414		19.976	0.0220697	0.0316245	0	0.130097	0.186678	0.243027	0.102249
20.43	108.954		51.221		74.183		117.194		163.145		135.185		20.43	0.00895152	0.0417184	0	0.133314	0.186559	0.149806	0.0867248
20.884	112.321		49.389		81.744		112.297		146.026		110.277		20.884	0.0191545	0.0342408	0	0.117466	0.152992	0.0754537	0.0665512
21.338	109.247		48.389		84.539		115.441		120.786		104.117		21.338	0.00983939	0.0301592	0	0.127641	0.103502	0.0570657	0.0547012
21.792	106.405		49.067		89.306		128.225		102.181		104.441		21.792	0.00122727	0.0329265	0	0.169013	0.0670216	0.0580328	0.0547035
22.246	107.296		55.234		92.269		122.175		91.53		106.613		22.246	0.00392727	0.058098	0.0037994	0.149434	0.0461373	0.0645164	0.0543187
22.7	113.66		56.841		87.595		113.925		92.575		111.264		22.7	0.0232121	0.0646571	0	0.122735	0.0481863	0.0784	0.0561984
23.154	110.239		54.701		83.497		111.681		96.55		116.142		23.154	0.0128455	0.0559224	0	0.115472	0.0559804	0.0929612	0.0555303
23.608	116.432		57.872		85.525		114.745		98.114		116.554		23.608	0.0316121	0.0688653	0	0.125388	0.0590471	0.094191	0.063184
24.062	121.177		55.044		89.257		114.731		102.363		110.06		24.062	0.0459909	0.0573224	0	0.125343	0.0673784	0.074806	0.0618068
24.516	108.586		49.266		76.179		117.627		104.175		103.38		24.516	0.00783636	0.0337388	0	0.134715	0.0709314	0.0548657	0.0503479
24.97	97.688		43.545		69.232		117.481		115.055		94.47		24.97	0	0.0103878	0	0.134243	0.0922647	0.0282687	0.044194
25.424	88.054		42.281		68.526		115.48		130.055		93.635		25.424	0	0.00522857	0	0.127767	0.121676	0.0257761	0.0467414
25.878	85.887		40.918		66.372		116.375		143.006		91.948		25.878	0	0	0	0.130663	0.147071	0.0207403	0.0497457
26.332	82.244		49.759		65.014		122.657		137.882		95.277		26.332	0	0.035751	0	0.150994	0.137024	0.0306776	0.0590743
26.786	80.128		99.289		64.192		119.516		130.685		98.236		26.786	0	0.237914	0	0.140828	0.122912	0.0395104	0.0901942
27.24	84.117		69.722		70.362		126.099		128.452		106.476		27.24	0	0.117233	0	0.162133	0.118533	0.0641075	0.077001
27.694	81.99		52.989		78.667		127.901		125.546		110.549		27.694	0	0.0489347	0	0.167964	0.112835	0.0762657	0.0676667
28.148	82.809		50.254		84.955		126.199		129.124		116.332		28.148	0	0.0377714	0	0.162456	0.119851	0.0935284	0.0689345
28.602	81.673		51.995		95.626		125.001		132.031		111.107		28.602	0	0.0448776	0.0138503	0.158579	0.125551	0.0779313	0.0701316
29.056	77.695		62.711		103.438		127.372		131.067		103.879		29.056	0	0.0886163	0.0372395	0.166252	0.123661	0.0563552	0.0786874
29.51	76.587		60.715		101.683		126.261		124.347		105.457		29.51	0	0.0804694	0.031985	0.162657	0.110484	0.0610657	0.0744436
29.964	73.872		53.965		91.506		126.553		116.493		106.997		29.964	0	0.0529184	0.00151497	0.163602	0.0950843	0.0656627	0.0631304
30.418	76.351		55.265		89.568		129.513		113.245		103.682		30.418	0	0.0582245	0	0.173181	0.0887157	0.0557672	0.0626481
30.872	78.346		48.416		90.567		138.94		116.112		103.056		30.872	0	0.0302694	0	0.203689	0.0943373	0.0538985	0.0636991
31.326	79.339		47.594		93.818		153.612		113.146		104.944		31.326	0	0.0269143	0.00843713	0.251172	0.0885216	0.0595343	0.0724298
31.78	76.26		47.468		87.904		147.61		107.781		108.537		31.78	0	0.0264	0	0.231748	0.078002	0.0702597	0.0677349
32.234	72.352		43.181		87.559		143.009		96.53		109.537		32.234	0	0.00890204	0	0.216858	0.0559412	0.0732448	0.0591576
32.688	71.397		41.499		96.83		146.822		96.42		109.768		32.688	0	0.00203673	0.0174551	0.229197	0.0557255	0.0739343	0.0630582
33.142	72.06		41.043		101.606		147.79		95.578		101.694		33.142	0	0.00017551	0.0317545	0.23233	0.0540745	0.0498328	0.0613612
33.596	79.709		37.958		103.133		147.56		93.759		96.252		33.596	0	0	0.0363263	0.231586	0.0505078	0.0335881	0.058668
34.05	84.992		40.572		103.966		150.579		99.592		96.719		34.05	0	0	0.0388204	0.241356	0.0619451	0.0349821	0.0628506
34.504	96.912		44.369		100.112		145.176		106.632		86.596		34.504	0	0.013751	0.0272814	0.223871	0.075749	0.00476418	0.0575694
34.958	107.028		49.275		99.161		137.753		110.11		85.982		34.958	0.00311515	0.0337755	0.0244341	0.199848	0.0825686	0.00293134	0.0577788
35.412	102.483		39.785		103.691		125.069		105.853		95.602		35.412	0	0	0.037997	0.158799	0.0742216	0.0316478	0.0504443
35.866	103.091		38.859		105.029		126.526		107.133		95.425		35.866	0	0	0.042003	0.163515	0.0767314	0.0311194	0.0522281
36.32	97.77		40.137		112.75		126.699		108.535		100.726		36.32	0	0	0.0651198	0.164074	0.0794804	0.0469433	0.0592696
36.774	98.446		38.884		113.772		124.406		104.767		101.703		36.774	0	0	0.0681796	0.156654	0.0720922	0.0498597	0.0577975
37.228	101.168		40.812		110.51		128.945		104.474		102.376		37.228	0	0	0.0584132	0.171343	0.0715176	0.0518687	0.0588571
37.682	107.316		44.464		114.424		129.55		100.987		100.399		37.682	0.00398788	0.0141388	0.0701317	0.173301	0.0646804	0.0459672	0.0620345
38.136	113.16		46.46		113.061		136.858		94.92		100.95		38.136	0.021697	0.0222857	0.0660509	0.196951	0.0527843	0.0476119	0.0678969
38.59	115.895		49.927		109.969		140.831		101.479		98.333		38.59	0.0299848	0.0364367	0.0567934	0.209809	0.0656451	0.0398	0.0730782
39.044	117.441		51.926		109.564		141.098		118.602		94.576		39.044	0.0346697	0.0445959	0.0555808	0.210673	0.0992196	0.0285851	0.0788874
39.498	119.834		52.291		109.571		146.291		130.644		96.872		39.498	0.0419212	0.0460857	0.0556018	0.227479	0.122831	0.0354388	0.0882263
39.952	125.943		55.064		99.281		143.691		143.68		94.895		39.952	0.0604333	0.0574041	0.0247934	0.219065	0.148392	0.0295373	0.0899375
40.406	126.418		56.979		96.766		148.823		161.963		93.722		40.406	0.0618727	0.0652204	0.0172635	0.235673	0.184241	0.0260358	0.0983845
40.86	135.397		58.974		97.342		147.707		177.074		93.051		40.86	0.0890818	0.0733633	0.018988	0.232061	0.213871	0.0240328	0.108566
41.314	137.723		58.897		96.121		150.725		170.065		92.305		41.314	0.0961303	0.073049	0.0153323	0.241828	0.200127	0.021806	0.108046
41.768	137.698		61.223		93.743		153.415		168.468		90.057		41.768	0.0960545	0.0825429	0.00821257	0.250534	0.196996	0.0150955	0.108239
42.222	152.526		61.018		86.251		153.623		168.85		87.748		42.222	0.140988	0.0817061	0	0.251207	0.197745	0.00820299	0.113308
42.676	160.905		64.158		81.045		151.039		171.938		81.748		42.676	0.166379	0.0945224	0	0.242845	0.2038	0	0.117924
43.13	153.413		68.653		90.142		154.671		174.817		82.67		43.13	0.143676	0.112869	0	0.254599	0.209445	0	0.120098
43.584	146.451		74.054		111.684		162.4		178.34		77.273		43.584	0.122579	0.134914	0.0619281	0.279612	0.216353	0	0.135898
44.038	146.053		78.602		115.508		155.59		175.793		78.243		44.038	0.121373	0.153478	0.0733772	0.257573	0.211359	0	0.136193
44.492	151.545		82.323		110.831		156.703		165.791		78.569		44.492	0.138015	0.168665	0.0593743	0.261175	0.191747	0	0.136496
44.946	158.387		80.766		101.898		146.235		142.978		80.067		44.946	0.158748	0.16231	0.0326287	0.227298	0.147016	0	0.121333
45.4	150.363		85.176		98.375		149.212		117.782		87.808		45.4	0.134433	0.18031	0.0220808	0.236932	0.0976118	0.00838209	0.113292
45.854	139.289		83.226		104.987		143.92		114.21		90.208		45.854	0.100876	0.172351	0.0418772	0.219806	0.0906078	0.0155463	0.106844
46.308	142.454		79.333		114.957		139.304		118.211		96.155		46.308	0.110467	0.156461	0.0717275	0.204867	0.0984529	0.0332985	0.112546
46.762	132.895		75.3		122.14		133.057		129.14		93.062		46.762	0.0815	0.14	0.0932335	0.18465	0.119882	0.0240657	0.107222
47.216	120.823		75.051		122.558		125.847		119.952		85.164		47.216	0.0449182	0.138984	0.094485	0.161317	0.101867	0.000489552	0.0903434
47.67	111.068		75.595		129.516		124.599		113.619		84.479		47.67	0.0153576	0.141204	0.115317	0.157278	0.089449	0	0.0864344
48.124	106.39		74.8		124.558		130.328		114.345		77.219		48.124	0.00118182	0.137959	0.100473	0.175819	0.0908725	0	0.0843842
48.578	102.52		91.427		116.167		132.316		113.622		77.759		48.578	0	0.205824	0.0753503	0.182252	0.0894549	0	0.092147
49.032	98.961		88.027		112.16		132.792		114.141		77.202		49.032	0	0.191947	0.0633533	0.183793	0.0904725	0	0.0882609
49.486	100.513		80.056		117.037		133.904		117.731		78.972		49.486	0	0.159412	0.0779551	0.187392	0.0975118	0	0.0870451
49.94	99.955		78.176		138.933		135.125		122.126		81.171		49.94	0	0.151739	0.143512	0.191343	0.106129	0	0.0987872
50.394	95.493		92.249		110.479		139.781		116.058		86.699		50.394	0	0.20918	0.0583204	0.206411	0.0942314	0.00507164	0.0955357
50.848	94.761		115.186		95.935		147.305		110.359		86.725		50.848	0	0.3028	0.0147754	0.230761	0.0830569	0.00514925	0.10609
51.302	96.103		93.124		85.773		152.888		111.845		88.842		51.302	0	0.212751	0	0.248828	0.0859706	0.0114687	0.0931698
51.756	96.017		93.944		74.134		152.692		111.716		98.08		51.756	0	0.216098	0	0.248194	0.0857176	0.0390448	0.0981758
52.21	101.803		98.58		72.86		156.026		117.701		105.356		52.21	0	0.23502	0	0.258984	0.0974529	0.0607642	0.108704
52.664	113.488		102.006		74.43		150.265		125.931		109.534		52.664	0.0226909	0.249004	0	0.24034	0.11359	0.0732358	0.116477
53.118	125.95		108.856		72.701		154.066		120.684		115.167		53.118	0.0604545	0.276963	0	0.252641	0.103302	0.0900507	0.130569
53.572	136.086		120.235		77.491		150.96		121.74		123.201		53.572	0.0911697	0.323408	0	0.242589	0.105373	0.114033	0.146095
54.026	147.035		126.304		87.044		137.301		142.711		133.789		54.026	0.124348	0.34818	0	0.198385	0.146492	0.145639	0.160507
54.48	156.717		135.735		102.115		129.941		165.535		154.789		54.48	0.153688	0.386673	0.0332784	0.174566	0.191245	0.208325	0.191296
54.934	150.514		139.658		129.724		119.782		190.653		181.499		54.934	0.134891	0.402686	0.11594	0.141689	0.240496	0.288057	0.220626
55.388	141.194		143.686		170.44		111.558		207.931		144.368		55.388	0.106648	0.419127	0.237844	0.115074	0.274375	0.177218	0.221714
55.842	132.936		140.297		196.117		110.504		212.391		134.171		55.842	0.0816242	0.405294	0.314722	0.111663	0.28312	0.146779	0.223867
56.296	121.566		132.177		206.637		110.583		219.291		126.986		56.296	0.0471697	0.372151	0.346219	0.111919	0.296649	0.125331	0.216573
56.75	113.847		122.753		224.785		120.885		228.263		127.945		56.75	0.0237788	0.333686	0.400554	0.145259	0.314241	0.128194	0.224285
57.204	104.406		110.455		222.681		118.509		220.724		117.182		57.204	0	0.28349	0.394254	0.13757	0.299459	0.0960657	0.201806
57.658	111.985		90.926		236.845		116.353		200.764		113.674		57.658	0.0181364	0.20378	0.436662	0.130592	0.260322	0.085594	0.189181
58.112	107.836		89.279		240.463		118.837		178.831		110.55		58.112	0.00556364	0.197057	0.447494	0.138631	0.217316	0.0762687	0.180388
58.566	101.258		95.307		247.052		123.558		167.292		107.19		58.566	0	0.221661	0.467222	0.153909	0.19469	0.0662388	0.183954
59.02	99.267		113.342		243.8		129.537		163.649		112.914		59.02	0	0.295273	0.457485	0.173259	0.187547	0.0833254	0.199482
59.474	101.558		123.883		217.464		133.373		157.166		111.258		59.474	0	0.338298	0.378635	0.185673	0.174835	0.0783821	0.192637
59.928	122.603		138.735		178.764		154.937		165.489		124.979		59.928	0.0503121	0.398918	0.262766	0.25546	0.191155	0.11934	0.212992
60.382	137.132		146.131		132.679		179.396		190.998		133.777		60.382	0.0943394	0.429106	0.124787	0.334615	0.241173	0.145603	0.228271
60.836	159.004		162.994		117.194		211.188		213.83		132.211		60.836	0.160618	0.497935	0.0784251	0.437502	0.285941	0.140928	0.266892
61.29	179.547		177.325		124.217		236.997		231.293		135.814		61.29	0.22287	0.556429	0.0994521	0.521026	0.320182	0.151684	0.31194
61.744	161.223		186.123		118.778		261.417		240.336		134.11		61.744	0.167342	0.592339	0.0831677	0.600055	0.337914	0.146597	0.321236
62.198	162.383		187.229		119.532		276.233		244.64		130.416		62.198	0.170858	0.596853	0.0854251	0.648003	0.346353	0.13557	0.33051
62.652	170.225		178.95		122.839		290.614		244.092		130.462		62.652	0.194621	0.563061	0.0953263	0.694544	0.345278	0.135707	0.33809
63.106	157.985		161.599		118.651		298.453		242.638		142.851		63.106	0.15753	0.492241	0.0827874	0.719913	0.342427	0.17269	0.327931
63.56	154.035		151.376		117.781		298.363		245.025		157.429		63.56	0.145561	0.450514	0.0801826	0.719621	0.347108	0.216206	0.326532
64.014	155.75		139.298		123.619		267.81		239.529		165.048		64.014	0.150758	0.401216	0.0976617	0.620744	0.336331	0.238949	0.30761
64.468	151.278		132.144		116.88		241.737		223.773		157.042		64.468	0.137206	0.372016	0.077485	0.536366	0.305437	0.215051	0.273927
64.922	167.792		133.742		115.376		233.256		227.406		147.926		64.922	0.187248	0.378539	0.072982	0.508919	0.312561	0.187839	0.274681
65.376	185.559		136.186		118.061		215.23		219.273		141.726		65.376	0.241088	0.388514	0.081021	0.450583	0.296614	0.169331	0.271192
65.83	198.499		143.498		119.097		198.507		214.103		142.364		65.83	0.2803	0.418359	0.0841228	0.396463	0.286476	0.171236	0.272826
66.284	201.781		138.793		123.959		187.747		209.665		137.873		66.284	0.290245	0.399155	0.0986796	0.361641	0.277775	0.15783	0.264221
66.738	206.657		129.338		122.646		186.757		208.448		143.698		66.738	0.305021	0.360563	0.0947485	0.358437	0.275388	0.175218	0.261563
67.192	229.89		128.461		135.251		181.751		221.184		154.541		67.192	0.375424	0.356984	0.132488	0.342236	0.300361	0.207585	0.285846
67.646	234.867		125.56		147.303		168.013		242.832		173.236		67.646	0.390506	0.345143	0.168572	0.297777	0.342808	0.263391	0.301366
68.1	227.371		123.736		157.581		166.047		258.39		183.83		68.1	0.367791	0.337698	0.199344	0.291414	0.373314	0.295015	0.310763
68.554	217.368		114.335		181.578		176.929		235.366		184.971		68.554	0.337479	0.299327	0.271192	0.326631	0.328169	0.298421	0.310203
69.008	196.592		105.283		191.064		189.993		214.627		193.905		69.008	0.274521	0.26238	0.299593	0.368909	0.287504	0.32509	0.302999
69.462	187.052		114.93		199.693		198.976		216.989		202.231		69.462	0.245612	0.301755	0.325428	0.397981	0.292135	0.349943	0.318809
69.916	178.706		131.285		191.74		226.5		226.526		191.117		69.916	0.220321	0.36851	0.301617	0.487055	0.310835	0.316767	0.334184
70.37	179.807		131.235		182.627		253.644		230.744		176.54		70.37	0.223658	0.368306	0.274332	0.5749	0.319106	0.273254	0.338926
70.824	170.914		136.948		193.097		275.238		228.203		159.359		70.824	0.196709	0.391624	0.30568	0.644783	0.314124	0.221967	0.345815
71.278	157.571		154.854		194.767		279.856		218.704		161.242		71.278	0.156276	0.46471	0.31068	0.659728	0.295498	0.227588	0.352413
71.732	135.119		200.285		207.996		279.954		217.465		169.459		71.732	0.0882394	0.650143	0.350287	0.660045	0.293069	0.252116	0.382317
72.186	128.741		170.939		224.426		270.336		219.474		180.325		72.186	0.0689121	0.530363	0.399479	0.628919	0.297008	0.284552	0.368206
72.64	133.038		172.21		226.746		258.292		230.475		200.949		72.64	0.0819333	0.535551	0.406425	0.589942	0.318578	0.346116	0.379758
73.094	144.16		185.178		217.113		216.383		240.25		215.123		73.094	0.115636	0.588482	0.377584	0.454314	0.337745	0.388427	0.377031
73.548	182.4		198.884		203.627		180.692		254.885		215.224		73.548	0.231515	0.644424	0.337207	0.338809	0.366441	0.388728	0.384521
74.002	230.573		217.308		190.379		167.048		266.134		209.809		74.002	0.377494	0.719624	0.297542	0.294654	0.388498	0.372564	0.408396
74.456	267.602		215.178		189.432		151.676		279.104		209.253		74.456	0.489703	0.710931	0.294707	0.244906	0.413929	0.370904	0.420847
74.91	286.848		196.229		195.914		147.686		283.494		220.612		74.91	0.548024	0.633588	0.314114	0.231994	0.422537	0.404812	0.425845
75.364	289.513		175.119		201.688		152.495		322.52		211.279		75.364	0.5561	0.547424	0.331401	0.247557	0.499059	0.376952	0.426416
75.818	281.94		167.334		188.777		158.001		348.969		194.148		75.818	0.533152	0.515649	0.292746	0.265375	0.55092	0.325815	0.413943
76.272	251.118		161.167		188.102		158.491		329.236		200.095		76.272	0.439752	0.490478	0.290725	0.266961	0.512227	0.343567	0.390618
76.726	224.485		157.427		189.793		155.242		320.837		206.076		76.726	0.359045	0.475212	0.295787	0.256447	0.495759	0.361421	0.373945
77.18	215.691		150.062		198.671		155.265		312.088		215.289		77.18	0.332397	0.445151	0.322368	0.256521	0.478604	0.388922	0.370661
77.634	203.547		134.756		188.486		158.379		296.91		219.934		77.634	0.295597	0.382678	0.291874	0.266599	0.448843	0.402788	0.348063
78.088	193.949		124.529		185.987		166.713		291.7		217.256		78.088	0.266512	0.340935	0.284392	0.29357	0.438627	0.394794	0.336472
78.542	195.467		112.154		197.239		168.941		253.479		196.771		78.542	0.271112	0.290424	0.318081	0.30078	0.363684	0.333645	0.312954
78.996	221.149		103.305		196.682		179.38		203.381		198.487		78.996	0.348936	0.254306	0.316413	0.334563	0.265453	0.338767	0.30974
79.45	308.863		98.734		193.895		188.354		164.984		207.647		79.45	0.614736	0.235649	0.308069	0.363605	0.190165	0.36611	0.346389
79.904	338.866		91.221		198.61		196.38		160.986		189.488		79.904	0.705655	0.204984	0.322186	0.389579	0.182325	0.311904	0.352772
80.358	226.004		82.718		193.571		213.094		173.772		191.268		80.358	0.363648	0.170278	0.307099	0.44367	0.207396	0.317218	0.301551
80.812	247.034		80.88		195.128		224.585		186.631		208.07		80.812	0.427376	0.162776	0.31176	0.480858	0.23261	0.367373	0.330459
81.266	316.062		78.432		190.764		234.133		207.534		230.015		81.266	0.636552	0.152784	0.298695	0.511757	0.273596	0.432881	0.384377
81.72	362.269		77.824		186.52		218.476		216.569		252.817		81.72	0.776573	0.150302	0.285988	0.461087	0.291312	0.500946	0.411035
82.174	381.677		80.253		188.853		218.15		228.993		266.736		82.174	0.835385	0.160216	0.292973	0.460032	0.315673	0.542496	0.434462
82.628	400.564		81.026		197.122		224.251		248.079		285.183		82.628	0.892618	0.163371	0.317731	0.479777	0.353096	0.597561	0.467359
83.082	417.164		86.733		194.881		272.683		254.102		304.295		83.082	0.942921	0.186665	0.311021	0.636515	0.364906	0.654612	0.516107
83.536	441.277		98.05		182.537		282.942		250.878		312.85		83.536	1.01599	0.232857	0.274063	0.669715	0.358584	0.680149	0.53856
83.99	456.507		111.659		182.154		204.231		246.865		309.031		83.99	1.06214	0.288404	0.272916	0.414987	0.350716	0.668749	0.509652
84.444	447.32		113.138		189.489		171.676		255.067		308.189		84.444	1.0343	0.294441	0.294877	0.309631	0.366798	0.666236	0.494381
84.898	417.386		112.268		199.033		144.561		256.23		314.396		84.898	0.943594	0.29089	0.323452	0.22188	0.369078	0.684764	0.472276
85.352	375.847		113.48		189.93		127.145		259.019		317.831		85.352	0.817718	0.295837	0.296198	0.165518	0.374547	0.695018	0.440806
85.806	314.602		109.276		177.159		121.618		236.098		308.915		85.806	0.632127	0.278678	0.257961	0.147631	0.329604	0.668403	0.385734
86.26	253.778		111.565		177.224		118.129		215.369		286.071		86.26	0.447812	0.28802	0.258156	0.13634	0.288959	0.600212	0.336583
86.714	212.219		119.601		189.772		123.104		224.991		249.853		86.714	0.321876	0.32082	0.295725	0.15244	0.307825	0.492099	0.315131
87.168	193.436		127.827		189.5		130.089		227.556		223.18		87.168	0.264958	0.354396	0.29491	0.175045	0.312855	0.412478	0.30244
87.622	202.335		127.434		190.294		137.634		224.409		225		87.622	0.291924	0.352792	0.297287	0.199463	0.306684	0.41791	0.31101
88.076	221.624		118.802		180.694		160.927		220.31		223.035		88.076	0.350376	0.317559	0.268545	0.274845	0.298647	0.412045	0.320336
88.53	264.638		114.382		172.478		176.105		215.344		218.5		88.53	0.480721	0.299518	0.243946	0.323964	0.28891	0.398507	0.339261
88.984	299.714		112.507		161.441		186.149		218.963		226.421		88.984	0.587012	0.291865	0.210901	0.356469	0.296006	0.422152	0.360734
89.438	307.388		103.142		162.96		194.475		250.629		226.165		89.438	0.610267	0.253641	0.215449	0.383414	0.358096	0.421388	0.373709
89.892	306.63		98.63		184.679		194.682		289.15		239.488		89.892	0.60797	0.235224	0.280476	0.384084	0.433627	0.461158	0.400423
90.346	313.11		104.949		208.091		203.292		301.255		252.414		90.346	0.627606	0.261016	0.350572	0.411948	0.457363	0.499743	0.434708
90.8	320.443		114.802		236.041		319.191		285.651		249.913		90.8	0.649827	0.301233	0.434254	0.787026	0.426767	0.492278	0.515231
91.254	319.697		132.437		261.241		314.909		266.266		248.228		91.254	0.647567	0.373212	0.509704	0.773168	0.388757	0.487248	0.529943
91.708	321.693		147.043		265.436		219.056		266.749		262.76		91.708	0.653615	0.432829	0.522263	0.462964	0.389704	0.530627	0.498667
92.162	313.657		157.366		259.658		202.687		259.302		260.477		92.162	0.629264	0.474963	0.504964	0.40999	0.375102	0.523812	0.486349
92.616	301.332		165.629		239		190.552		261.558		254.684		92.616	0.591915	0.50869	0.443114	0.370718	0.379525	0.506519	0.466747
93.07	283.983		165.493		213.467		173.731		271.433		251.674		93.07	0.539342	0.508135	0.366668	0.316282	0.398888	0.497534	0.437808
93.524	280.594		159.44		181.224		170.449		259.783		222.453		93.524	0.529073	0.483429	0.270132	0.30566	0.376045	0.410307	0.395774
93.978	270.392		156.818		181.1		169.298		256.397		203.818		93.978	0.498158	0.472727	0.26976	0.301935	0.369406	0.354681	0.377778
94.432	255.771		178.176		203.216		170.509		250.146		175.96		94.432	0.453852	0.559902	0.335976	0.305854	0.357149	0.271522	0.380709
94.886	246.94		183.755		213.944		199.701		253.148		168.947		94.886	0.427091	0.582673	0.368096	0.400327	0.363035	0.250588	0.398635
95.34	239.549		188.006		208.542		276.294		254.215		179.699		95.34	0.404694	0.600024	0.351922	0.648201	0.365127	0.282684	0.442109
95.794	217.277		182.779		215.659		255.385		255.209		201.715		95.794	0.337203	0.57869	0.373231	0.580534	0.367076	0.348403	0.430856
96.248	218.633		179.453		234.893		242.863		253.819		223.411		96.248	0.341312	0.565114	0.430817	0.54001	0.364351	0.413167	0.442462
96.702	232.379		169.572		270.134		247.634		245.859		238.091		96.702	0.382967	0.524784	0.536329	0.55545	0.348743	0.456988	0.467543
97.156	237.641		152.874		286.126		252.724		230.993		237.741		97.156	0.398912	0.456629	0.58421	0.571922	0.319594	0.455943	0.464535
97.61	235.48		146.383		302.434		251.731		222.122		227.191		97.61	0.392364	0.430135	0.633036	0.568709	0.3022	0.424451	0.458482
98.064	253.895		140.699		317.748		237.879		212.282		222.347		98.064	0.448167	0.406935	0.678886	0.52388	0.282906	0.409991	0.458461
98.518	289.569		140.08		306.473		228.04		209.388		212.144		98.518	0.55627	0.404408	0.645129	0.492039	0.277231	0.379534	0.459102
98.972	340.691		139.897		307.952		237.734		199.489		202.976		98.972	0.711185	0.403661	0.649557	0.523411	0.257822	0.352167	0.482967
99.426	366.663		133.407		316.204		238.953		188.523		199.201		99.426	0.789888	0.377171	0.674263	0.527356	0.23632	0.340899	0.490983
99.88	377.488		128.928		297.927		228.737		191.581		192.995		99.88	0.822691	0.35889	0.619542	0.494294	0.242316	0.322373	0.476684
100.334	372.322		121.063		255.242		227.593		249.984		182.446		100.334	0.807036	0.326788	0.491743	0.490592	0.356831	0.290884	0.460646
100.788	346.823		117.89		232.007		228.639		342.299		166.547		100.788	0.729767	0.313837	0.422177	0.493977	0.537841	0.243424	0.456837
101.242	323.885		113.693		230.489		234.904		391.546		156.378		101.242	0.660258	0.296706	0.417632	0.514252	0.634404	0.213069	0.456053
101.696	295.49		128.065		228.886		240.168		410.86		152.104		101.696	0.574212	0.355367	0.412832	0.531288	0.672275	0.20031	0.457714
102.15	295.131		152.065		230.601		241.832		429.619		144.624		102.15	0.573124	0.453327	0.417967	0.536673	0.709057	0.177982	0.478022
102.604	290.354		171.646		228.308		241.331		439.284		138.173		102.604	0.558648	0.533249	0.411102	0.535052	0.728008	0.158725	0.487464
103.058	285.05		179.642		243.944		220.959		429.901		129.347		103.058	0.542576	0.565886	0.457916	0.469123	0.70961	0.132379	0.479582
103.512	293.045		178.83		268.721		199.908		403.454		143.003		103.512	0.566803	0.562571	0.532099	0.400997	0.657753	0.173143	0.482228
103.966	300.391		171.841		287.673		206.643		347.767		170.752		103.966	0.589064	0.534045	0.588841	0.422793	0.548563	0.255976	0.48988
104.42	305.932		168.09		284.792		223.26		272.709		181.89		104.42	0.605855	0.518735	0.580216	0.47657	0.40139	0.289224	0.478665
104.874	319.071		160.795		280.794		256.326		231.872		186.696		104.874	0.64567	0.488959	0.568246	0.583579	0.321318	0.30357	0.485224
105.328	336.655		163.73		279.702		292.234		251.814		184.342		105.328	0.698955	0.500939	0.564976	0.699786	0.36042	0.296543	0.52027
105.782	363.002		162.023		288.591		337.222		300.389		162.861		105.782	0.778794	0.493971	0.59159	0.845379	0.455665	0.232421	0.566303
106.236	391.162		157.353		292.623		361.236		340.114		152.173		106.236	0.864127	0.47491	0.603662	0.923094	0.533557	0.200516	0.599978
106.69	393.751		156.108		295.782		370.087		388.849		137.362		106.69	0.871973	0.469829	0.61312	0.951738	0.629116	0.156304	0.615347
107.144	382.86		150.98		306.51		379.962		455.331		123.924		107.144	0.83897	0.448898	0.64524	0.983696	0.759473	0.116191	0.632078
107.598	369.064		156.761		300.891		387.826		527.399		112.989		107.598	0.797164	0.472494	0.628416	1.00915	0.900782	0.0835493	0.648592
108.052	337.133		162.324		303.172		388.278		508.018		123.279		108.052	0.700403	0.4952	0.635246	1.01061	0.86278	0.114266	0.636417
108.506	303.047		169.756		286.749		361.525		480.196		148.56		108.506	0.597112	0.525535	0.586075	0.924029	0.808227	0.189731	0.605118
108.96	276.964		180.963		276.635		347.309		468.952		176.62		108.96	0.518073	0.571278	0.555793	0.878023	0.78618	0.273493	0.59714
109.414	241.658		181.873		262.208		333.165		471.892		196.175		109.414	0.411085	0.574992	0.512599	0.832249	0.791945	0.331866	0.575789
109.868	217.793		175.186		261.434		300.713		500.492		208.099		109.868	0.338767	0.547698	0.510281	0.727227	0.848024	0.36746	0.556576
110.322	214.741		166.197		256.065		280.156		513.212		213.74		110.322	0.329518	0.511008	0.494207	0.660699	0.872965	0.384299	0.542116
110.776	201.763		170.935		244.606		279.175		499.343		223.964		110.776	0.290191	0.530347	0.459898	0.657524	0.845771	0.414818	0.533091
111.23	192.298		177.24		227.918		286.168		458.172		219.383		111.23	0.261509	0.556082	0.409934	0.680155	0.765043	0.401143	0.512311
111.684	193.877		176.728		207.173		302.489		422.378		202.216		111.684	0.266294	0.553992	0.347823	0.732974	0.694859	0.349899	0.490973
112.138	188.886		164.262		192.794		299.128		402.397		194.574		112.138	0.25117	0.50311	0.304772	0.722097	0.65568	0.327087	0.460653
112.592	183.612		168.17		196.483		295.999		407.883		171.864		112.592	0.235188	0.519061	0.315817	0.711971	0.666437	0.259296	0.451295
113.046	175.661		169.339		211.507		290.255		411.723		157.792		113.046	0.211094	0.523833	0.360799	0.693382	0.673967	0.21729	0.446727
113.5	170.889		182.658		244.755		278.609		401.311		160.683		113.5	0.196633	0.578196	0.460344	0.655693	0.653551	0.225919	0.461723
113.954	180.655		180.896		258.262		270.938		370.549		179.717		113.954	0.226227	0.571004	0.500784	0.630867	0.593233	0.282737	0.467476
114.408	185.1		182.179		227.97		259.693		342.283		188.159		114.408	0.239697	0.576241	0.41009	0.594476	0.53781	0.307937	0.444375
114.862	195.045		180.411		226.679		256.721		335.965		172.677		114.862	0.269833	0.569024	0.406225	0.584858	0.525422	0.261722	0.436181
115.316	228.663		183.91		242.333		265.628		338.935		153.211		115.316	0.371706	0.583306	0.453093	0.613683	0.531245	0.203615	0.459441
115.77	257.981		183.803		269.546		267.658		350.356		164.419		115.77	0.460548	0.582869	0.534569	0.620252	0.553639	0.237072	0.498158
116.224	277.344		173.01		296.307		270.962		368.497		198.572		116.224	0.519224	0.538816	0.614692	0.630945	0.58921	0.339021	0.538651
116.678	299.216		161.401		319.957		259.227		378.799		237.862		116.678	0.585503	0.491433	0.6855	0.592968	0.60941	0.456304	0.570186
117.132	337.833		146.16		320.008		231.359		390.424		253.775		117.132	0.702524	0.429224	0.685653	0.50278	0.632204	0.503806	0.576032
117.586	361.599		138.933		296.89		215.559		391.585		231.847		117.586	0.774542	0.399727	0.616437	0.451647	0.63448	0.438349	0.55253
118.04	360.885		117.579		284.418		193.37		392.357		237.072		118.04	0.772379	0.312567	0.579096	0.379838	0.635994	0.453946	0.522303
118.494	337.614		105.82		267.195		180.542		378.409		255.613		118.494	0.701861	0.264571	0.52753	0.338324	0.608645	0.509293	0.491704
118.948	267.712		103.823		240.11		176.17		363.619		277.791		118.948	0.490036	0.25642	0.446437	0.324175	0.579645	0.575496	0.445368
119.402	216.436		111.101		210.735		183.755		336.666		286.91		119.402	0.334655	0.286127	0.358488	0.348722	0.526796	0.602716	0.409584
119.856	183.002		128.805		174.973		200.004		332.724		306.352		119.856	0.233339	0.358388	0.251416	0.401307	0.519067	0.660752	0.404045
120.31	168.884		147.068		146.194		218.719		323.948		349.709		120.31	0.190558	0.432931	0.165251	0.461874	0.501859	0.790176	0.423775
120.764	170.025		163.958		139.637		222.723		313.507		387.835		120.764	0.194015	0.501869	0.14562	0.474832	0.481386	0.903985	0.450285
121.218	164.929		177.364		130.866		231.223		309.157		419.203		121.218	0.178573	0.556588	0.119359	0.50234	0.472857	0.997621	0.471223
121.672	172.517		205.857		143.667		240.08		317.819		435.216		121.672	0.201567	0.672886	0.157686	0.531003	0.489841	1.04542	0.516401
122.126	174.982		250.243		171		234.672		316.329		417.375		122.126	0.209036	0.854053	0.239521	0.513502	0.48692	0.992164	0.549199
122.58	170.464		296.301		183.732		257.115		299.483		398.386		122.58	0.195345	1.04204	0.277641	0.586133	0.453888	0.935481	0.581755
123.034	177.877		320.944		202.959		288.251		298.862		411.031		123.034	0.217809	1.14263	0.335207	0.686896	0.452671	0.973227	0.63474
123.488	187.009		337.046		325.781		308.763		286.124		408.543		123.488	0.245482	1.20835	0.702937	0.753278	0.427694	0.9658	0.717257
123.942	184.866		343.784		314.387		314.28		285.359		400.979		123.942	0.238988	1.23585	0.668823	0.771133	0.426194	0.943221	0.714035
124.396	181.436		359.282		284.955		318.407		296.717		391.525		124.396	0.228594	1.29911	0.580704	0.784489	0.448465	0.915	0.709394
124.85	173.806		333.287		284.22		324.832		298.62		387.34		124.85	0.205473	1.19301	0.578503	0.805282	0.452196	0.902507	0.689495
125.304	170.917		299.464		274.217		312.572		283.971		357.055		125.304	0.196718	1.05496	0.548554	0.765605	0.423473	0.812104	0.633568
125.758	167.286		278.634		250.591		307.113		262.942		322.263		125.758	0.185715	0.969935	0.477817	0.747939	0.382239	0.708248	0.578649
126.212	163.446		252.907		246.244		314.275		240.122		303.98		126.212	0.174079	0.864927	0.464802	0.771117	0.337494	0.653672	0.544348
126.666	164.154		210.947		250.39		317.929		229.28		323.033		126.666	0.176224	0.693661	0.477216	0.782942	0.316235	0.710546	0.526137
127.12	172.432		168.388		263.486		319.446		236.336		326.429		127.12	0.201309	0.519951	0.516425	0.787851	0.330071	0.720684	0.512715
127.574	174.629		136.77		256.425		325.038		232.603		279.556		127.574	0.207967	0.390898	0.495284	0.805948	0.322751	0.580764	0.467269
128.028	178.601		104.341		228.948		341.189		224.392		268.064		128.028	0.220003	0.258535	0.413018	0.858217	0.306651	0.54646	0.433814
128.482	180.428		88.225		240.516		323.802		203.515		284.162		128.482	0.225539	0.192755	0.447653	0.801948	0.265716	0.594513	0.421354
128.936	190.314		82.1		282.384		280.761		178.543		284.838		128.936	0.255497	0.167755	0.573006	0.662657	0.216751	0.596531	0.412033
129.39	200.767		82.551		341.801		269.79		171.987		271.531		129.39	0.287173	0.169596	0.750901	0.627152	0.203896	0.556809	0.432588
129.844	204.181		83.774		396.665		287.703		193.102		249.143		129.844	0.297518	0.174588	0.915165	0.685123	0.245298	0.489979	0.467945
130.298	217.356		85.248		447.049		289.465		242.26		229.741		130.298	0.337442	0.180604	1.06601	0.690825	0.341686	0.432063	0.508106
130.752	247.351		92.534		485.932		273.305		287.182		193.72		130.752	0.428336	0.210343	1.18243	0.638528	0.429769	0.324537	0.535657
131.206	271.097		104.319		518.348		248.097		309.375		175.305		131.206	0.500294	0.258445	1.27949	0.556948	0.473284	0.269567	0.556337
131.66	302.103		131.755		513.739		239.723		323.848		190.053		131.66	0.594252	0.370429	1.26569	0.529848	0.501663	0.313591	0.595911
132.114	321.38		146.457		475.969		255.728		349.999		219.232		132.114	0.652667	0.430437	1.1526	0.581644	0.552939	0.400693	0.628497
132.568	316.612		155.255		471.21		261.205		352.645		249.386		132.568	0.638218	0.466347	1.13835	0.599369	0.558127	0.490704	0.64852
133.022	292.815		166.946		466.232		242.038		345.775		310.512		133.022	0.566106	0.514065	1.12345	0.53734	0.544657	0.67317	0.659798
133.476	281.179		180.313		452.324		229.783		357.543		304.022		133.476	0.530845	0.568624	1.08181	0.49768	0.567731	0.653797	0.650081
133.93	254.817		183.541		430.457		215.864		347.733		283.375		133.93	0.450961	0.5818	1.01634	0.452634	0.548496	0.592164	0.607066
134.384	221.673		188.862		392.511		209.331		347.853		286.774		134.384	0.350524	0.603518	0.902728	0.431492	0.548731	0.60231	0.573217
134.838	198.854		180.914		374.939		220.368		332.975		285.824		134.838	0.281376	0.571078	0.850117	0.46721	0.519559	0.599475	0.548136
135.292	200.193		180.247		346.373		230.591		318.797		291.594		135.292	0.285433	0.568355	0.76459	0.500294	0.491759	0.616699	0.537855
135.746	201.462		172.532		300.069		238.449		312.342		277.268		135.746	0.289279	0.536865	0.625955	0.525725	0.479102	0.573934	0.505143
136.2	200.811		148.475		267.145		235.537		300.471		261.097		136.2	0.287306	0.438673	0.52738	0.516301	0.455825	0.525663	0.458525
136.654	206.929		117.087		258.572		229.364		285.042		237.403		136.654	0.305845	0.310559	0.501713	0.496324	0.425573	0.454934	0.415825
137.108	201.244		100.518		243.959		217.534		266.584		213.627		137.108	0.288618	0.242931	0.457961	0.458039	0.38938	0.383961	0.370148
137.562	190.482		105.344		211.224		200.075		252.393		200.507		137.562	0.256006	0.262629	0.359952	0.401537	0.361555	0.344797	0.331079
138.016	192.04		118.043		181.705		178.082		230.55		189.634		138.016	0.260727	0.314461	0.271572	0.330362	0.318725	0.31234	0.301365
138.47	191.684		123.854		157.63		159.668		201.954		191.124		138.47	0.259648	0.33818	0.199491	0.27077	0.262655	0.316788	0.274589
138.924	179.172		123.149		147.909		145.8		163.295		192.202		138.924	0.221733	0.335302	0.170386	0.22589	0.186853	0.320006	0.243362
139.378	172.718		123.234		172.115		138.757		148.892		183.501		139.378	0.202176	0.335649	0.242859	0.203097	0.158612	0.294033	0.239404
139.832	166.644		129.495		200.146		130.837		149.81		174.67		139.832	0.18377	0.361204	0.326784	0.177466	0.160412	0.267672	0.246218
140.286	165.45		139.632		195.368		138.022		163.598		163.099		140.286	0.180152	0.40258	0.312479	0.200718	0.187447	0.233131	0.252751
140.74	177.56		137.769		193.778		140.562		177.185		143.767		140.74	0.216848	0.394976	0.307719	0.208939	0.214088	0.175424	0.252999
141.194	184.8		136.679		184.94		143.149		189.298		129.628		141.194	0.238788	0.390527	0.281257	0.217311	0.237839	0.133218	0.249823
141.648	185.873		127.909		168.145		138.137		202.711		133.125		141.648	0.242039	0.354731	0.230973	0.201091	0.264139	0.143657	0.239438
142.102	181.106		126.392		158.708		128.19		213.337		142.224		142.102	0.227594	0.348539	0.202719	0.1689	0.284975	0.170818	0.233924
142.556	179.967		113.593		152.632		131.381		217.495		155.821		142.556	0.224142	0.296298	0.184527	0.179227	0.293127	0.211406	0.231455
143.01	187.128		105.235		135.499		128.745		218.494		176.253		143.01	0.245842	0.262184	0.133231	0.170696	0.295086	0.272397	0.229906
143.464	178.516		99.891		104.886		135.898		220.185		195.939		143.464	0.219745	0.240371	0.0415749	0.193845	0.298402	0.331161	0.22085
143.918	166.759		91.542		81.957		139.959		222.495		201.438		143.918	0.184118	0.206294	0	0.206987	0.302931	0.347576	0.207984
144.372	140.448		81.477		66.359		130.566		224.833		201.575		144.372	0.104388	0.165212	0	0.176589	0.307516	0.347985	0.183615
144.826	135.328		76.154		62.602		120.211		235.35		200.632		144.826	0.0888727	0.143486	0	0.143078	0.328137	0.34517	0.174791
145.28	181.953		73.303		63.391		112.725		254.655		194.931		145.28	0.230161	0.131849	0	0.118851	0.36599	0.328152	0.195834
145.734	249.364		73.336		67.959		99.959		267.949		177.208		145.734	0.434436	0.131984	0	0.0775372	0.392057	0.275248	0.218544
146.188	278.891		70.383		71.458		98.441		260.75		169.176		146.188	0.523912	0.119931	0	0.0726246	0.377941	0.251272	0.22428
146.642	282.586		72.43		77.066		97.097		248.707		160.652		146.642	0.535109	0.128286	0	0.0682751	0.354327	0.225827	0.218637
147.096	277.096		75.556		86.413		89.29		245.031		155.954		147.096	0.518473	0.141045	0	0.0430097	0.34712	0.211803	0.210242
147.55	280.296		81.15		97.725		91.912		242.88		169.598		147.55	0.52817	0.163878	0.0201347	0.0514951	0.342902	0.252531	0.226518
148.004	271.425		95.02		113.876		93.548		242.575		192.211		148.004	0.501288	0.22049	0.068491	0.0567896	0.342304	0.320033	0.251566
148.458	252.19		98.947		135.991		92.387		196.46		216.975		148.458	0.443	0.236518	0.134704	0.0530324	0.251882	0.393955	0.252182
148.912	224.417		93.892		201.685		93.134		155.33		229.003		148.912	0.358839	0.215886	0.331392	0.0554498	0.171235	0.42986	0.260444
149.366	196.389		95.461		358.753		89.2		149.855		223.481		149.366	0.273906	0.22229	0.801656	0.0427184	0.1605	0.413376	0.319074
149.82	168.409		85.108		193.192		87.106		218.266		223.963		149.82	0.189118	0.180033	0.305964	0.0359417	0.294639	0.414815	0.236752
150.274	142.043		78.21		141.768		87.612		235.582		211.825		150.274	0.109221	0.151878	0.152	0.0375793	0.328592	0.378582	0.192975
150.728	125.991		83.841		128.217		89.933		175.923		206.995		150.728	0.0605788	0.174861	0.111428	0.0450906	0.211614	0.364164	0.161289
151.182	119.466		124.316		120.644		89.382		155.751		200.18		151.182	0.0408061	0.340065	0.0887545	0.0433074	0.172061	0.343821	0.171469
151.636	115.471		228.34		124.677		94.894		137.961		176.421		151.636	0.0287	0.764653	0.100829	0.0611456	0.137178	0.272899	0.227567
152.09	107.76		293.337		124.266		97.518		136.71		151.66		152.09	0.00533333	1.02995	0.0995988	0.0696375	0.134725	0.198985	0.256371
152.544	104.379		251.917		120.22		89.744		127.81		118.377		152.544	0	0.860886	0.087485	0.044479	0.117275	0.0996328	0.201626
152.998	107.917		167.305		110.262		83.624		122.021		101.041		152.998	0.00580909	0.515531	0.0576707	0.0246731	0.105924	0.0478836	0.126248
153.452	115.612		104.3		96.067		74.01		123.873		99.663		153.452	0.0291273	0.258367	0.0151707	0	0.109555	0.0437701	0.0759984
153.906	121.842		76.252		87.524		74.409		122.009		108.213		153.906	0.0480061	0.143886	0	0	0.1059	0.0692925	0.0611807
154.36	123.976		76.873		81.606		75.384		116.711		117.684		154.36	0.0544727	0.14642	0	0	0.0955118	0.0975642	0.0656615
154.814	122.94		79.89		80.793		90.505		109.281		126.685		154.814	0.0513333	0.158735	0	0.0469417	0.0809431	0.124433	0.0770643
155.268	126.773		81.921		86.128		103.493		109.224		136.069		155.268	0.0629485	0.167024	0	0.0889741	0.0808314	0.152445	0.0920372
155.722	131.124		85.54		94.855		107.828		111.907		135.151		155.722	0.0761333	0.181796	0.0115419	0.103003	0.0860922	0.149704	0.101379
156.176	128.127		89.52		106.205		102.954		114.464		133.882		156.176	0.0670515	0.198041	0.045524	0.0872298	0.0911059	0.145916	0.105811
156.63	126.612		88.613		113.931		96.086		110.552		137.889		156.63	0.0624606	0.194339	0.0686557	0.0650032	0.0834353	0.157878	0.105295
157.084	132.338		86.218		105.952		87.416		101.982		136.754		157.084	0.0798121	0.184563	0.0447665	0.036945	0.0666314	0.15449	0.0945346
157.538	136.332		91.681		101.411		86.462		100.178		127.616		157.538	0.0919152	0.206861	0.0311707	0.0338576	0.0630941	0.127212	0.0923518
157.992	127.718		110.75		96.629		89.149		100.978		110.204		157.992	0.0658121	0.284694	0.0168533	0.0425534	0.0646627	0.0752358	0.0916352
158.446	118.895		91.193		93.432		82.811		105.332		93.121		158.446	0.0390758	0.204869	0.00728144	0.0220421	0.0732	0.0242418	0.0617851
[truncated: 124 more rows]

## Sheet: Sox2-e4
sections-Sox2-Pax7-HH5
[truncated: 477 more rows]

## Sheet: Pax7-e5
sections-Sox2-Pax7-HH5
[truncated: 477 more rows]

[truncated: 3 more sheets: Sox2-e5, combineAveragesSox2, combineAveragesPax7]
