# Supplementary material for: Dynamic transcriptional signature and cell fate analysis reveals plasticity of individual neural plate border cells
Source: eLife. 2017 Mar 29;6:e21620. doi: 10.7554/eLife.21620 (PMC5371430; doi:10.7554/eLife.21620)
Supplement: Figure 3—source data 2. — DOI: http://dx.doi.org/10.7554/eLife.21620.010 [file elife-21620-fig3-data2.xlsx]

## Sheet: Pax7-e1
sections-Sox2-Pax7-HH6
Pax7 expression
position	section	average of	section	average of	section	average of	section	average of	section	average of	section	average of	position	section	section	section	section	section	section	average
	1right		1left		2right		2left		3right		3left			1right	1left	2right	2left	3right	3left
0	122.006	background	191.352	background	193.896	background	426.107	background	185.702	background	336.603	background	0	0	0.0798735	0	0.187609	0.00209783	0.0557953	0.0542293
0.454	147.867	148	194.637	115.6	186.506	197	433.526	134	181.061	183	325.324	248	0.454	0	0.0833372	0	0.192374	0	0.0486927	0.0540673
0.908	159.254		197.378		189.512		404.898		168.314		302.26		0.908	0.022874	0.0862273	0	0.173987	0	0.0341688	0.0528762
1.362	162.392	reference area	197.3	reference area	202.871	reference area	361.877	reference area	168.232	reference area	295.324	reference area	1.362	0.029252	0.0861451	0.00655246	0.146356	0	0.029801	0.0496845
1.816	188.888	640	195.154	1064	205.634	1093	321.785	1691	157.994	1471	288.137	1836	1.816	0.0831057	0.0838823	0.00963616	0.120607	0	0.0252752	0.0537511
2.27	261.432		202.923		209.873		260.111		152.313		275.115		2.27	0.230553	0.092074	0.0143672	0.0809961	0	0.0170749	0.0725109
2.724	327.991		200.784		211.877		220.429		164.746		295.673		2.724	0.365835	0.0898186	0.0166038	0.05551	0	0.0300208	0.0929648
3.178	333.689		199.737		211.872		210.205		172.66		287.959		3.178	0.377417	0.0887147	0.0165982	0.0489435	0	0.0251631	0.092806
3.632	316.924		199.869		203.728		180.874		181.638		283.348		3.632	0.343341	0.0888539	0.00750893	0.0301053	0	0.0222594	0.0820115
4.086	296.257		195.29		199.469		179.374		185.466		296.693		4.086	0.301335	0.0840257	0.00275558	0.0291419	0.0019146	0.0306631	0.0749727
4.54	296.801		188.597		202.247		183.691		201.366		300.586		4.54	0.302441	0.0769686	0.00585603	0.0319146	0.0142593	0.0331146	0.0774257
4.994	310.627		193.033		202.739		175.957		195.992		286.48		4.994	0.330543	0.0816459	0.00640513	0.0269473	0.010087	0.0242317	0.0799766
5.448	317.775		207.438		206.209		165.943		183.757		275.84		5.448	0.345071	0.0968347	0.0102779	0.0205157	0.000587733	0.0175315	0.0818031
5.902	292.534		239.099		211.827		157.728		180.931		267.989		5.902	0.293768	0.130218	0.016548	0.0152396	0	0.0125875	0.0780603
6.356	244.657		283.253		192.116		159.682		169.312		261.246		6.356	0.196457	0.176775	0	0.0164945	0	0.00834131	0.0663446
6.81	216.884		281.8		176.162		153.987		170.166		253.644		6.81	0.140008	0.175243	0	0.0128369	0	0.00355416	0.0552736
7.264	214.065		258.425		174.527		155.087		175.25		260.465		7.264	0.134278	0.150596	0	0.0135434	0	0.0078495	0.0510445
7.718	214.318		231.467		189.322		152.937		178.377		249.263		7.718	0.134793	0.122171	0	0.0121625	0	0.00079534	0.0449869
8.172	203.849		216.566		188.004		148.366		200.697		244.851		8.172	0.113514	0.106459	0	0.00922672	0.0137399	0	0.04049
8.626	206.33		215.727		186.853		152.269		223.272		249.449		8.626	0.118557	0.105575	0	0.0117335	0.0312671	0.000912469	0.0446741
9.08	201.468		203.972		180.473		142.202		252.002		267.403		9.08	0.108675	0.0931801	0	0.00526782	0.053573	0.0122185	0.0454857
9.534	190.76		209.343		160.447		138.886		298.778		269.411		9.534	0.0869106	0.0988433	0	0.00313809	0.0898898	0.013483	0.0487108
9.988	191.655		205.46		149.465		159.123		308.393		250.857		9.988	0.0887297	0.0947491	0	0.0161355	0.0973548	0.00179912	0.0497947
10.442	199.335		203.055		163.172		177.017		331.869		258.309		10.442	0.104339	0.0922132	0	0.0276281	0.115582	0.00649181	0.057709
10.896	207.653		189.301		163.348		193.086		344.173		256.085		10.896	0.121246	0.0777109	0	0.0379486	0.125134	0.00509131	0.0611885
11.35	192.719		194.72		159.543		211.55		320.324		255.735		11.35	0.0908923	0.0834247	0	0.0498073	0.106618	0.00487091	0.0559355
11.804	181.54		197.866		166.603		228.67		328.236		234.034		11.804	0.0681707	0.0867419	0	0.0608028	0.112761	0	0.0547461
12.258	164.593		186.822		179.555		238.949		335.295		213.91		12.258	0.0337256	0.075097	0	0.0674046	0.118241	0	0.0490781
12.712	154.033		189.291		206.443		278.878		328.157		217.056		12.712	0.0122622	0.0777003	0.0105391	0.0930495	0.1127	0	0.0510418
13.166	145.236		200.789		227.847		295.699		302.531		219.529		13.166	0	0.0898239	0.0344275	0.103853	0.0928036	0	0.0534846
13.62	145.069		200.666		251.757		287.143		296.808		221.773		13.62	0	0.0896942	0.0611127	0.0983577	0.0883602	0	0.0562542
14.074	145.742		209.602		269.191		281.882		269.9		231.963		14.074	0	0.0991164	0.0805703	0.0949788	0.0674689	0	0.0570224
14.528	155.766		213.761		287.313		265.356		239.644		227.011		14.528	0.0157846	0.103502	0.100796	0.0843648	0.0439783	0	0.0580708
14.982	148.516		206.367		302.764		242.22		212.599		263.765		14.982	0.00104878	0.0957054	0.11804	0.0695055	0.0229806	0.00992758	0.052868
15.436	142.745		189.337		331.349		218.089		196.602		290.897		15.436	0	0.0777488	0.149943	0.0540071	0.0105606	0.0270132	0.0532121
15.89	138.737		178.697		346.624		196.904		203.095		302.326		15.89	0	0.0665299	0.166991	0.0404008	0.0156017	0.0342103	0.0539556
16.344	143.532		179.489		342.075		176.85		209.738		317.082		16.344	0	0.067365	0.161914	0.0275209	0.0207593	0.0435025	0.0535103
16.798	153.292		183.068		352.385		169.054		193.758		328.781		16.798	0.0107561	0.0711388	0.173421	0.0225138	0.00835248	0.0508696	0.0561753
17.252	151.91		188.368		357.441		163.602		173.126		335.182		17.252	0.00794715	0.0767271	0.179064	0.0190122	0	0.0549005	0.0562751
17.706	150.599		202.026		350.16		167.646		169.01		339.714		17.706	0.00528252	0.0911282	0.170938	0.0216095	0	0.0577544	0.0577854
18.16	145.342		221.513		338.852		171.598		169.428		338.554		18.16	0	0.111675	0.158317	0.0241477	0	0.0570239	0.0585273
18.614	154.315		232.791		288.32		168.782		165.163		320.322		18.614	0.0128354	0.123567	0.10192	0.0223391	0	0.0455428	0.051034
19.068	173.407		229.876		252.343		170.173		166.08		289.299		19.068	0.0516402	0.120493	0.0617667	0.0232325	0	0.0260069	0.04719
19.522	181.377		232.176		231.45		160.102		161.499		271.655		19.522	0.0678394	0.122919	0.0384487	0.0167643	0	0.0148961	0.0434778
19.976	184.499		242.275		220.811		152.622		166.671		257.276		19.976	0.074185	0.133567	0.0265748	0.0119602	0	0.00584131	0.0420214
20.43	196.46		262.791		221.625		147.827		193.099		250.438		20.43	0.0984959	0.155199	0.0274833	0.00888054	0.00784084	0.00153526	0.0499059
20.884	208.027		281.949		225.665		156.943		235.956		252.47		20.884	0.122006	0.1754	0.0319922	0.0147354	0.0411149	0.00281486	0.0646772
21.338	201.312		307.789		236.044		167.311		272.646		247.002		21.338	0.108358	0.202646	0.0435759	0.0213943	0.0696009	0	0.0742624
21.792	197.198		312.819		280.729		162.552		312.375		246.69		21.792	0.0999959	0.207949	0.0934475	0.0183378	0.100446	0	0.0866962
22.246	196.218		286.234		343.992		168.731		339.105		238.672		22.246	0.0980041	0.179918	0.164054	0.0223064	0.1212	0	0.0975802
22.7	211.268		276.913		398.678		168.57		353.193		258.924		22.7	0.128593	0.17009	0.225087	0.022203	0.132137	0.00687909	0.114165
23.154	206.69		288.344		412.596		172.451		373.534		272.694		23.154	0.119289	0.182143	0.240621	0.0246956	0.14793	0.0155504	0.121705
23.608	191.569		261.255		418.584		172.354		391.778		288.867		23.608	0.0885549	0.15358	0.247304	0.0246333	0.162095	0.0257349	0.116984
24.062	192.825		228.662		430.369		164.013		400.564		322.878		24.062	0.0911077	0.119213	0.260456	0.0192762	0.168916	0.0471524	0.117687
24.516	178.831		206.874		401.315		165.182		396.962		345.626		24.516	0.0626646	0.09624	0.22803	0.020027	0.16612	0.0614773	0.10576
24.97	164.692		213.35		376.726		176.065		402.278		381.85		24.97	0.0339268	0.103068	0.200587	0.0270167	0.170247	0.0842884	0.103189
25.424	150.844		228.253		334.569		178.198		442.579		395.402		25.424	0.00578049	0.118782	0.153537	0.0283866	0.201536	0.0928224	0.100141
25.878	156.163		218.989		289.78		190.421		470.984		388.044		25.878	0.0165915	0.109014	0.103549	0.036237	0.22359	0.0881889	0.0961951
26.332	182.047		219.896		248.212		184.731		496.147		390.754		26.332	0.0692012	0.10997	0.0571562	0.0325825	0.243127	0.0898955	0.100322
26.786	212.182		223.715		219.453		181.915		476.733		371.039		26.786	0.130451	0.113997	0.0250592	0.0307739	0.228054	0.0774805	0.100969
27.24	240.059		228.311		210.085		185.185		424.966		367.818		27.24	0.187112	0.118843	0.0146038	0.0328741	0.187862	0.0754521	0.102791
27.694	295.568		225.752		215.703		201.785		414.063		362.369		27.694	0.299935	0.116145	0.0208739	0.0435356	0.179397	0.0720208	0.121985
28.148	337.615		213.366		224.804		211.117		420.797		360.769		28.148	0.385396	0.103085	0.0310313	0.0495292	0.184625	0.0710132	0.137447
28.602	312.186		204.381		230.776		242.797		396.897		378.421		28.602	0.333711	0.0936113	0.0376964	0.069876	0.166069	0.0821291	0.130516
29.056	280.169		205.428		237.433		276.768		373.783		406.779		29.056	0.268636	0.0947153	0.0451261	0.0916943	0.148123	0.0999868	0.124714
29.51	271.987		213.505		231.807		292.938		376.593		424.303		29.51	0.252006	0.103232	0.0388471	0.10208	0.150305	0.111022	0.126249
29.964	298.031		247.336		250.594		327.729		369.204		450.046		29.964	0.304941	0.138903	0.0598147	0.124425	0.144568	0.127233	0.149981
30.418	321.738		274.858		259.364		327.329		347.762		458.506		30.418	0.353126	0.167923	0.0696027	0.124168	0.127921	0.13256	0.16255
30.872	340.817		308.233		241.197		309.09		337.257		449.028		30.872	0.391904	0.203114	0.049327	0.112453	0.119765	0.126592	0.167193
31.326	360.791		353.006		248.68		292.05		312.991		456.425		31.326	0.432502	0.250323	0.0576786	0.101509	0.100925	0.13125	0.179031
31.78	353.028		402.55		258.429		271.449		261.09		462.24		31.78	0.416724	0.302562	0.0685592	0.0882781	0.0606289	0.134912	0.178611
32.234	326.241		392.301		270.803		260.154		226.499		487.358		32.234	0.362278	0.291756	0.0823694	0.0810238	0.0337725	0.150729	0.166988
32.688	259.394		365.087		239.64		257.548		221.503		468.147		32.688	0.226411	0.263061	0.0475893	0.07935	0.0298936	0.138632	0.130823
33.142	202.721		354.305		202.196		247.646		220.771		426.676		33.142	0.111222	0.251692	0.00579911	0.0729904	0.0293253	0.112516	0.0972575
33.596	172.622		335.113		187.984		220.256		221.443		388.693		33.596	0.0500447	0.231456	0	0.0553988	0.029847	0.0885976	0.0758907
34.05	175.118		306.913		190.26		188.412		220.232		338.038		34.05	0.0551179	0.201722	0	0.0349467	0.0289068	0.056699	0.0628987
34.504	182.495		304.831		185.842		184.646		239.945		310.546		34.504	0.0701118	0.199527	0	0.0325279	0.044212	0.0393866	0.0642942
34.958	178.026		277.75		185.73		177.744		239.016		319.578		34.958	0.0610285	0.170972	0	0.0280951	0.0434907	0.0450743	0.0581101
35.412	170.247		261.488		201.506		174.142		202.806		313.21		35.412	0.0452175	0.153825	0.00502902	0.0257816	0.0153773	0.0410642	0.0477158
35.866	156.328		252.533		215.935		187.936		194.491		332.568		35.866	0.0169268	0.144383	0.0211328	0.034641	0.00892158	0.0532544	0.0465433
36.32	144.793		247.565		235.415		205.181		189.668		349.623		36.32	0	0.139145	0.0428739	0.0457168	0.00517702	0.0639943	0.0494845
36.774	142.069		255.854		243.955		219.251		178.944		371.713		36.774	0	0.147885	0.0524051	0.0547534	0	0.0779049	0.0554914
37.228	151.59		254.723		228.575		257.985		163.948		404.548		37.228	0.00729675	0.146692	0.03524	0.0796307	0	0.0985819	0.0612403
37.682	154.879		252.187		216.688		308.593		182.278		421.41		37.682	0.0139817	0.144018	0.0219732	0.112134	0	0.1092	0.0668846
38.136	157.175		245.014		221.282		318.396		206.045		416.925		38.136	0.0186484	0.136455	0.0271004	0.11843	0.0178921	0.106376	0.070817
38.59	157.02		243.963		225.813		297.38		236.272		434.866		38.59	0.0183333	0.135347	0.0321574	0.104933	0.0413602	0.117674	0.0749674
39.044	157.605		265.344		255.098		309.784		241.803		473.925		39.044	0.0195224	0.157891	0.0648415	0.112899	0.0456545	0.14227	0.0905131
39.498	164.106		311.745		295.298		295.756		244.12		483.549		39.498	0.0327358	0.206817	0.109708	0.10389	0.0474534	0.148331	0.108156
39.952	176.301		362.533		337.664		265.236		244.457		469.316		39.952	0.0575224	0.260368	0.156991	0.0842877	0.0477151	0.139368	0.124375
40.406	175.847		414.312		387.364		263.427		240.406		453.599		40.406	0.0565996	0.314964	0.21246	0.0831259	0.0445699	0.12947	0.140198
40.86	190.478		423.9		410.054		281.33		223.953		436.085		40.86	0.0863374	0.325074	0.237783	0.0946243	0.0317958	0.118441	0.149009
41.314	189.538		442.806		420.823		313.219		209.555		466.547		41.314	0.0844268	0.345008	0.249802	0.115105	0.0206172	0.137624	0.158764
41.768	198.098		434.055		422.569		362.112		191.022		493.599		41.768	0.101825	0.335781	0.251751	0.146507	0.00622826	0.154659	0.166125
42.222	191.881		430.208		433.353		430.94		197.424		509.409		42.222	0.089189	0.331725	0.263787	0.190713	0.0111988	0.164615	0.175205
42.676	183.5		433.556		442.468		481.126		221.233		575.25		42.676	0.0721545	0.335255	0.27396	0.222945	0.029684	0.206077	0.190013
43.13	170.259		413.55		452.931		514.427		227.908		655.625		43.13	0.0452419	0.314161	0.285637	0.244333	0.0348665	0.256691	0.196822
43.584	162.127		414.415		429.485		584.075		227.317		679.584		43.584	0.0287134	0.315073	0.25947	0.289066	0.0344076	0.271778	0.199751
44.038	175.736		396.522		377.056		613.152		218.646		704.967		44.038	0.056374	0.296206	0.200955	0.307741	0.0276755	0.287763	0.196119
44.492	172.419		357.849		356.629		633.124		211.449		696.536		44.492	0.0496321	0.255429	0.178157	0.320568	0.0220877	0.282453	0.184721
44.946	188.641		315.2		335.56		588.783		204.842		741.328		44.946	0.0826037	0.21046	0.154643	0.292089	0.0169581	0.31066	0.177902
45.4	193.186		289.743		342.077		564.731		201.185		729.017		45.4	0.0918415	0.183618	0.161916	0.276642	0.0141188	0.302907	0.171841
45.854	193.032		273.203		377.85		542.271		203.358		719.331		45.854	0.0915285	0.166178	0.201842	0.262216	0.0158059	0.296808	0.172396
46.308	186.881		261.389		410.169		480.228		192.403		785.976		46.308	0.0790264	0.153721	0.237912	0.222369	0.00730047	0.338776	0.173184
46.762	179.16		300.018		422.883		453.809		187.378		829.913		46.762	0.0633333	0.194452	0.252102	0.205401	0.00339907	0.366444	0.180855
47.216	174.052		433.424		448.797		465.017		192.259		794.127		47.216	0.0529512	0.335116	0.281023	0.212599	0.00718866	0.343909	0.205465
47.67	173.146		654.062		474.106		474.414		197.08		754.622		47.67	0.0511098	0.567758	0.30927	0.218635	0.0109317	0.319031	0.246123
48.124	175.728		790.467		481.868		496.457		216.7		737.532		48.124	0.0563577	0.711585	0.317933	0.232792	0.0261646	0.30827	0.275517
48.578	184.053		854.542		476.366		566.803		240.196		717.795		48.578	0.0732785	0.779146	0.311792	0.277972	0.0444068	0.295841	0.297073
49.032	183.52		869.893		463.407		646.044		241.787		709.423		49.032	0.0721951	0.795332	0.297329	0.328866	0.0456421	0.290569	0.304989
49.486	197.384		873.911		466.867		676.173		240.592		729.89		49.486	0.100374	0.799569	0.301191	0.348216	0.0447143	0.303457	0.316254
49.94	199.102		886.428		477.71		685.172		257.284		739.172		49.94	0.103866	0.812767	0.313292	0.353996	0.0576739	0.309302	0.32515
50.394	204.796		871.099		494.053		693.201		263.76		710.779		50.394	0.115439	0.796604	0.331532	0.359153	0.0627019	0.291423	0.326142
50.848	211.032		790.233		515.48		689.562		302.399		683.912		50.848	0.128114	0.711338	0.355446	0.356816	0.0927011	0.274504	0.31982
51.302	234.37		648.419		547.081		642.273		334.84		723.125		51.302	0.175549	0.561808	0.390715	0.326444	0.117888	0.299197	0.311934
51.756	266.383		455.018		596.634		572.079		344.797		789.169		51.756	0.240616	0.357885	0.44602	0.281361	0.125619	0.340787	0.298715
52.21	296.549		348.318		693.173		512.932		362.486		786.468		52.21	0.301929	0.24538	0.553765	0.243373	0.139352	0.339086	0.303814
52.664	347.259		324.999		824.559		495.923		384.504		770.45		52.664	0.404998	0.220792	0.700401	0.232449	0.156447	0.328999	0.340681
53.118	384.785		325.012		946.849		531.358		406.948		722.044		53.118	0.48127	0.220806	0.836885	0.255207	0.173873	0.298516	0.37776
53.572	410.223		314.48		1026.37		582.474		426.191		680.374		53.572	0.532974	0.209701	0.925633	0.288037	0.188813	0.272276	0.402905
54.026	413.821		321.245		1086.88		641.17		447.849		609.374		54.026	0.540287	0.216834	0.993175	0.325735	0.205628	0.227565	0.418204
54.48	403.869		355.436		1124.05		715.144		464.765		553.751		54.48	0.520059	0.252885	1.03465	0.373246	0.218762	0.192538	0.432023
54.934	395.337		402.666		1151.4		777.549		447.587		499.148		54.934	0.502717	0.302685	1.06518	0.413326	0.205425	0.158154	0.441247
55.388	404.705		453.624		1177.98		814.218		396.661		526.682		55.388	0.521758	0.356415	1.09484	0.436877	0.165886	0.175492	0.458545
55.842	392.508		506.068		1189.55		850.69		414.102		560.304		55.842	0.496967	0.411712	1.10776	0.460302	0.179427	0.196665	0.475472
56.296	367.971		517.967		1174.55		905.331		465.793		558.291		56.296	0.447096	0.424259	1.09101	0.495396	0.21956	0.195397	0.478786
56.75	345.743		524.064		1153.15		975.252		528.3		583.304		56.75	0.401917	0.430687	1.06713	0.540303	0.26809	0.211149	0.486546
57.204	319.032		534.39		1100.11		1025.94		578.14		634.359		57.204	0.347626	0.441575	1.00793	0.572856	0.306786	0.243299	0.486679
57.658	292.113		575.878		1021.15		1008.29		626.118		638.964		57.658	0.292913	0.485321	0.91981	0.561523	0.344036	0.246199	0.474967
58.112	304.743		652.337		919.699		949.471		676.009		683.706		58.112	0.318583	0.565939	0.806584	0.523745	0.382771	0.274374	0.478666
58.566	311.09		800.347		850.469		903.727		735.137		675.496		58.566	0.331484	0.722002	0.729318	0.494365	0.428678	0.269204	0.495842
59.02	309.44		927.276		810.202		883.804		802.823		665.588		59.02	0.32813	0.855837	0.684377	0.48157	0.481229	0.262965	0.515685
59.474	302.164		970.97		776.973		882.26		785.534		673.42		59.474	0.313341	0.901908	0.647291	0.480578	0.467806	0.267897	0.513137
59.928	290.114		958.973		724.618		947.018		762.568		680.109		59.928	0.28885	0.889259	0.588859	0.52217	0.449975	0.272109	0.50187
60.382	278.898		946.771		708.333		1064.63		741.115		673.872		60.382	0.266053	0.876393	0.570684	0.59771	0.433319	0.268181	0.502057
60.836	256.149		956.958		635.027		1115.15		683.439		670.325		60.836	0.219815	0.887134	0.488869	0.630156	0.38854	0.265948	0.480077
61.29	254.487		931.377		586.238		1079.86		624.397		644.686		61.29	0.216437	0.860161	0.434417	0.607487	0.3427	0.249802	0.451834
61.744	252.101		859.868		608.15		1014.44		564.592		604.381		61.744	0.211587	0.784762	0.458873	0.565471	0.296267	0.224421	0.423564
62.198	244.47		775.467		686.553		949.53		509.539		589.426		62.198	0.196077	0.695769	0.546376	0.523783	0.253524	0.215004	0.405089
62.652	241.57		677.766		763.123		867.196		428.925		599.129		62.652	0.190183	0.592752	0.631834	0.470903	0.190936	0.221114	0.382954
63.106	247.393		570.112		797.328		798.978		351.773		611.749		63.106	0.202018	0.479241	0.670009	0.427089	0.131035	0.229061	0.356409
63.56	249.711		450.02		891.773		726.405		334.628		633.478		63.56	0.20673	0.352615	0.775416	0.380478	0.117724	0.242744	0.345951
64.014	246.464		340.53		1039.8		665.684		371.99		641.095		64.014	0.20013	0.237168	0.940622	0.34148	0.146731	0.247541	0.352279
64.468	248.994		293.938		1176.76		583.798		390.28		587.588		64.468	0.205272	0.188041	1.09348	0.288888	0.160932	0.213846	0.35841
64.922	241.288		302.795		1255.13		480.708		385.535		510.364		64.922	0.18961	0.19738	1.18095	0.222677	0.157248	0.165217	0.352181
65.376	241.193		320.95		1287.63		428.837		379.125		434.191		65.376	0.189417	0.216523	1.21723	0.189362	0.152271	0.117249	0.347008
65.83	237.669		346.112		1264.33		429.222		381.235		377.403		65.83	0.182254	0.243054	1.19122	0.18961	0.153909	0.081488	0.340255
66.284	230.702		380.002		1205.99		437.939		376.885		372.084		66.284	0.168093	0.278787	1.1261	0.195208	0.150532	0.0781385	0.33281
66.738	223.771		424.432		1163.78		429.541		368.593		415.31		66.738	0.154006	0.325635	1.07899	0.189814	0.144094	0.105359	0.332983
67.192	223.675		487.289		1085.02		395.836		370.276		502.125		67.192	0.153811	0.391912	0.991096	0.168167	0.145401	0.160028	0.335069
67.646	267.314		526.485		987.328		390.905		358.295		594.393		67.646	0.242508	0.43324	0.882062	0.165	0.136099	0.218132	0.346174
68.1	360.576		548.464		897.417		389.903		327.64		670.136		68.1	0.432065	0.456415	0.781715	0.164356	0.112298	0.265829	0.36878
68.554	438.133		573.373		827.727		399.31		301.452		691.506		68.554	0.589701	0.482679	0.703936	0.170398	0.0919658	0.279286	0.386328
69.008	480.487		588.058		758.426		445.819		306.163		698.767		69.008	0.675787	0.498163	0.626592	0.200269	0.0956234	0.283858	0.396715
69.462	481.158		596.295		731.011		534.781		340.498		714.582		69.462	0.67715	0.506848	0.595994	0.257406	0.122281	0.293817	0.408916
69.916	513.156		610.584		719.645		651.979		366.876		757.128		69.916	0.742187	0.521915	0.583309	0.332678	0.142761	0.32061	0.440576
70.37	560.084		599.871		720.63		750.225		374.696		755.726		70.37	0.837569	0.510619	0.584408	0.395777	0.148832	0.319727	0.466155
70.824	580.497		554.787		726.647		809.777		416.759		752.448		70.824	0.879059	0.463082	0.591124	0.434025	0.18149	0.317662	0.47774
71.278	564.88		487.337		713.216		878.038		460.521		707.28		71.278	0.847317	0.391962	0.576134	0.477866	0.215467	0.289219	0.466328
71.732	533.896		465.231		681.188		930.845		504.97		668.449		71.732	0.784341	0.368654	0.540388	0.511782	0.249977	0.264766	0.453318
72.186	460.012		475.67		654.327		987.434		554.256		659.825		72.186	0.634171	0.37966	0.51041	0.548127	0.288242	0.259336	0.436658
72.64	402.614		483.407		588.989		1006.77		622.12		703.797		72.64	0.517508	0.387818	0.437488	0.560549	0.340932	0.287026	0.421887
73.094	361.833		488.287		544.678		1003.39		663.059		789.053		73.094	0.43462	0.392964	0.388033	0.558376	0.372717	0.340713	0.414571
73.548	318.082		537.053		515.357		1069.84		654.494		856.547		73.548	0.345695	0.444383	0.355309	0.601055	0.366067	0.383216	0.415954
74.002	281.341		601.302		476.645		1080.67		648.618		889.62		74.002	0.271018	0.512128	0.312104	0.60801	0.361505	0.404043	0.411468
74.456	260.686		646.702		470.696		985.877		679.046		933.865		74.456	0.229037	0.559998	0.305464	0.547127	0.385129	0.431905	0.409777
74.91	240.805		717.66		501.426		885.596		684.263		971.56		74.91	0.188628	0.634817	0.339761	0.482721	0.389179	0.455642	0.415125
75.364	235.7		780.177		547.83		823.409		663.855		982.027		75.364	0.178252	0.700735	0.391551	0.44278	0.373335	0.462234	0.424814
75.818	237.489		792.829		616.102		769.5		723.548		971.029		75.818	0.181888	0.714075	0.467748	0.408157	0.41968	0.455308	0.441143
76.272	248.275		804.501		710.16		747.904		812.379		934.604		76.272	0.203811	0.726382	0.572723	0.394286	0.488648	0.43237	0.469704
76.726	265.829		818.869		799.916		735.696		869.548		875.548		76.726	0.23949	0.741532	0.672897	0.386446	0.533034	0.395181	0.494763
77.18	276.992		792.278		819.591		744.776		891.785		804.783		77.18	0.262179	0.713494	0.694856	0.392277	0.550299	0.350619	0.493954
77.634	272.924		763.918		783.866		813.429		911.481		836.581		77.634	0.253911	0.683591	0.654984	0.436371	0.565591	0.370643	0.494182
78.088	267.625		784.382		790.987		954.65		979.976		896.626		78.088	0.24314	0.705169	0.662932	0.527071	0.61877	0.408455	0.52759
78.542	268.294		773.508		762.379		1086.03		1050.09		919.472		78.542	0.2445	0.693703	0.631003	0.611453	0.67321	0.422841	0.546118
78.996	274.34		783.341		721.843		1106.21		1066.1		958.288		78.996	0.256789	0.704071	0.585762	0.624414	0.685634	0.447285	0.550659
79.45	288.639		787.106		682.629		1049.06		1011.56		988.993		79.45	0.285852	0.708041	0.541997	0.587704	0.643289	0.46662	0.538917
79.904	313.367		809.704		641.433		933.31		934.315		982.405		79.904	0.336112	0.731868	0.496019	0.513365	0.583319	0.462472	0.520526
80.358	353.385		822.271		601.859		853.205		842.515		922.509		80.358	0.417449	0.745119	0.451852	0.461917	0.512046	0.424754	0.502189
80.812	470.074		792.601		587.153		858.105		741.417		931.028		80.812	0.654622	0.713835	0.435439	0.465064	0.433554	0.430118	0.522105
81.266	605.284		768.798		565.045		902.626		632.886		1045.61		81.266	0.929439	0.688737	0.410765	0.493658	0.34929	0.502272	0.56236
81.72	674.825		719.394		564.317		941.878		499.47		1094.83		81.72	1.07078	0.636645	0.409952	0.518868	0.245707	0.533265	0.569203
82.174	760.722		649.887		577.384		919.34		385.667		1085.7		82.174	1.24537	0.563356	0.424536	0.504393	0.15735	0.527521	0.570421
82.628	794.456		555.531		595.139		928.822		307.549		1100.78		82.628	1.31393	0.463867	0.444352	0.510483	0.0966995	0.537013	0.561058
83.082	794.209		575.592		665.549		851.219		250.421		1143.83		83.082	1.31343	0.485019	0.522934	0.460642	0.0523455	0.564127	0.566417
83.536	846.853		670.767		724.859		728.722		198.624		1150.11		83.536	1.42043	0.585372	0.589128	0.381967	0.0121304	0.568081	0.592852
83.99	888.221		764.251		754.126		677.649		180.737		1190.45		83.99	1.50451	0.683942	0.621792	0.349164	0	0.59348	0.625482
84.444	875.587		809.096		734.093		689.284		208.426		1180.74		84.444	1.47884	0.731227	0.599434	0.356637	0.0197407	0.587371	0.628874
84.898	846.453		815.431		705.903		683.83		285.235		1141.68		84.898	1.41962	0.737907	0.567972	0.353134	0.079375	0.562773	0.62013
85.352	807.983		845.811		687.232		674.678		402.631		1135.14		85.352	1.34143	0.76994	0.547134	0.347256	0.170521	0.558652	0.622489
85.806	738.935		839.138		706.07		683.728		499.565		1146.55		85.806	1.20109	0.762904	0.568158	0.353069	0.24578	0.565838	0.616139
86.26	629.39		820.272		727.588		795.84		520.48		1142.74		86.26	0.978435	0.743011	0.592174	0.425074	0.262019	0.563439	0.594025
86.714	522.331		764.246		735.113		888.633		547.435		1119.6		86.714	0.760835	0.683937	0.600573	0.484671	0.282946	0.548867	0.560305
87.168	415.923		740.744		692.874		1076.17		564.608		1152.96		87.168	0.544559	0.659156	0.553431	0.605119	0.29628	0.569876	0.53807
87.622	394.455		735.929		632.973		1402.04		569.714		1152.5		87.622	0.500925	0.65408	0.486577	0.814415	0.300244	0.569586	0.554304
88.076	389.393		690.442		619.28		1673.66		567.43		1155.65		88.076	0.490636	0.606118	0.471295	0.988864	0.29847	0.571571	0.571159
88.53	400.181		633.308		615.145		1817.73		580.533		1077.7		88.53	0.512563	0.545875	0.46668	1.08139	0.308644	0.522482	0.572939
88.984	398.386		657.576		609.571		1864.21		556.504		1009.02		88.984	0.508915	0.571464	0.460459	1.11124	0.289988	0.47923	0.570216
89.438	400.934		797.086		608.678		1829.07		511.498		939.239		89.438	0.514093	0.718564	0.459462	1.08868	0.255045	0.435289	0.578522
89.892	431.397		942.09		641.396		1751.03		458.058		923.388		89.892	0.57601	0.871457	0.495978	1.03856	0.213554	0.425307	0.603477
90.346	421.963		1050.57		679.062		1642.53		420.441		953.607		90.346	0.556835	0.985835	0.538016	0.968872	0.184349	0.444337	0.613041
90.8	423.282		1135.1		749.117		1471.44		389.081		993.957		90.8	0.559516	1.07497	0.616202	0.858984	0.160001	0.469746	0.623236
91.254	439.744		1160.68		813.967		1279.38		360.45		970.166		91.254	0.592976	1.10194	0.688579	0.735636	0.137772	0.454764	0.618611
91.708	431.487		1172.46		823.937		1127.68		396.279		913.903		91.708	0.576193	1.11436	0.699706	0.6382	0.165589	0.419334	0.60223
92.162	389.016		1149.28		890.83		1015.18		428.831		908.29		92.162	0.48987	1.08992	0.774364	0.565945	0.190863	0.4158	0.587794
92.616	371.452		1106.18		1028.11		923.821		448.515		929.11		92.616	0.454171	1.04447	0.927577	0.507271	0.206145	0.428911	0.594758
93.07	369.226		1015.07		1171.8		872.629		471.808		895.202		93.07	0.449646	0.948409	1.08795	0.474392	0.22423	0.407558	0.598697
93.524	374.689		903.553		1272.63		815.681		523.957		794.621		93.524	0.46075	0.830823	1.20048	0.437817	0.264718	0.34422	0.589801
93.978	380.681		744.634		1316.56		746.845		656.746		729.612		93.978	0.472929	0.663258	1.24951	0.393606	0.367815	0.303282	0.575066
94.432	383.129		607.658		1367.6		694.944		743.312		706.579		94.432	0.477904	0.51883	1.30647	0.360272	0.435025	0.288778	0.564546
94.886	369.042		569.27		1439.04		644.429		777.657		749.309		94.886	0.449272	0.478353	1.3862	0.327829	0.46169	0.315686	0.569839
95.34	367.311		582.964		1426.97		623.425		758.812		821.907		95.34	0.445754	0.492792	1.37274	0.314338	0.447059	0.361402	0.572348
95.794	336.932		621.489		1293.19		719.305		734.509		853.706		95.794	0.384008	0.533413	1.22342	0.375918	0.42819	0.381427	0.554397
96.248	298.282		639.403		1099.04		825.416		690.902		881.235		96.248	0.305451	0.552302	1.00674	0.444069	0.394334	0.398763	0.516943
96.702	273.77		679.461		857.008		870.48		620.885		861.081		96.702	0.25563	0.594539	0.736616	0.473012	0.339973	0.386071	0.464307
97.156	257.764		716.945		722.134		852.43		535.733		838.2		97.156	0.223098	0.634063	0.586087	0.461419	0.273861	0.371662	0.425032
97.61	249.641		698.204		667.115		834.467		491.685		887.812		97.61	0.206587	0.614302	0.524682	0.449882	0.239662	0.402904	0.406337
98.064	251.093		681.584		633.513		802.986		384.253		1000.79		98.064	0.209539	0.596778	0.48718	0.429663	0.156252	0.474047	0.392243
98.518	247.587		636.163		619.715		757.111		264.923		1181.62		98.518	0.202413	0.548885	0.47178	0.4002	0.0636048	0.587923	0.379134
98.972	242.091		629.549		661.665		713.71		205.799		1339.8		98.972	0.191242	0.541912	0.518599	0.372325	0.0177011	0.687533	0.388219
99.426	241.736		629.706		780.909		679.259		182.8		1528.14		99.426	0.19052	0.542077	0.651684	0.350198	0	0.806134	0.423436
99.88	221.691		660.436		897.781		688.016		159.422		1713.24		99.88	0.149778	0.574479	0.782122	0.355823	0	0.922694	0.464149
100.334	198.119		733.281		1008.36		694.006		165.654		1835.22		100.334	0.101868	0.651287	0.905538	0.35967	0	0.999507	0.502978
100.788	201.74		814.667		1095.77		583.263		197.193		1887.49		100.788	0.109228	0.737101	1.00309	0.288544	0.0110194	1.03243	0.530235
101.242	208.243		952.003		1152.7		431.17		222.807		1962.04		101.242	0.122445	0.88191	1.06663	0.190861	0.0309061	1.07937	0.562021
101.696	228.119		1057.42		1121.35		331.438		288.476		2020.46		101.696	0.162843	0.993065	1.03164	0.126807	0.0818913	1.11616	0.5854
102.15	282.428		1103.73		1056.38		337.306		444.989		1961.66		102.15	0.273228	1.04189	0.959131	0.130575	0.203408	1.07913	0.614561
102.604	338.664		1115.55		949.405		366.273		673.46		1837.88		102.604	0.387528	1.05435	0.839738	0.14918	0.380792	1.00118	0.635462
103.058	403.071		1135.85		898.755		365.035		871.431		1590.72		103.058	0.518437	1.07576	0.783209	0.148385	0.534496	0.845543	0.650972
103.512	433.722		1094.07		891.937		369.791		997.15		1240.86		103.512	0.580736	1.0317	0.775599	0.151439	0.632104	0.625224	0.632801
103.966	461.178		1050.75		914.642		412.401		1100.7		1101.27		103.966	0.636541	0.986029	0.80094	0.178806	0.712502	0.537324	0.642024
104.42	484.577		983.609		862.599		502.602		1201.33		1196.45		104.42	0.6841	0.915235	0.742856	0.236739	0.79063	0.597259	0.661136
104.874	518.735		877.758		839.947		621.241		1230.16		1361.97		104.874	0.753526	0.803625	0.717575	0.312936	0.813013	0.701493	0.683695
105.328	529.747		754.695		863.113		762.439		1263.15		1618.74		105.328	0.775909	0.673867	0.74343	0.403622	0.838623	0.863186	0.716439
105.782	548.678		640.105		845.223		898.28		1270.49		1731.24		105.782	0.814386	0.553042	0.723463	0.490867	0.844326	0.934032	0.726686
106.236	557.075		532.449		838.143		976.403		1328.83		1843.27		106.236	0.831453	0.439529	0.715561	0.541042	0.889621	1.00458	0.736964
106.69	558.243		477.188		803.297		981.432		1374.44		1986.66		106.69	0.833827	0.381261	0.676671	0.544272	0.925033	1.09488	0.742657
107.144	509.658		477.108		749.989		939.332		1352.16		2054.21		107.144	0.735077	0.381177	0.617175	0.517233	0.907734	1.13741	0.715968
107.598	447.532		477.431		712.622		954.306		1380.79		2115.09		107.598	0.608805	0.381517	0.575471	0.52685	0.929957	1.17575	0.699726
108.052	410.819		469.705		679.464		962.283		1345.27		2100		108.052	0.534185	0.373371	0.538464	0.531974	0.902384	1.16624	0.674437
108.506	403.369		445.488		667.87		958.127		1242.8		2019.7		108.506	0.519043	0.347836	0.525525	0.529304	0.822827	1.11568	0.643369
108.96	409.914		410.603		654.471		914.131		1177.06		1862.55		108.96	0.532346	0.311053	0.51057	0.501048	0.771786	1.01672	0.607254
109.414	437.012		414.915		620.781		875.519		1115.84		1622.59		109.414	0.587423	0.3156	0.47297	0.476249	0.724257	0.865613	0.573685
109.868	474.565		465.216		589.817		904.479		934.36		1401.88		109.868	0.66375	0.368638	0.438412	0.494848	0.583354	0.726627	0.545938
110.322	484.897		513.74		606.427		1051.33		732.29		1334.95		110.322	0.68475	0.419802	0.45695	0.589166	0.426467	0.684478	0.543602
110.776	478.847		564.911		652.797		1151.32		603.737		1389.24		110.776	0.672453	0.473757	0.508702	0.653387	0.326659	0.718668	0.558938
111.23	474.409		624.686		691.25		1133.45		518.388		1399.26		111.23	0.663433	0.536784	0.551618	0.641907	0.260394	0.724973	0.563185
111.684	500.503		728.4		750.754		1075.64		477.797		1445.61		111.684	0.71647	0.646141	0.618029	0.604779	0.22888	0.754164	0.594744
112.138	559.793		806.325		800.907		918.833		427.355		1508.15		112.138	0.836978	0.728306	0.674003	0.504067	0.189717	0.793546	0.621103
112.592	595.285		828.167		818.363		752.417		385.721		1517.32		112.592	0.909116	0.751336	0.693485	0.397185	0.157392	0.799321	0.617973
113.046	606.933		801.848		811.632		630.439		376.733		1582.91		113.046	0.932791	0.723585	0.685973	0.318843	0.150414	0.840623	0.608705
113.5	599.766		748.592		807.855		492.307		397.004		1739.65		113.5	0.918224	0.667431	0.681758	0.230127	0.166152	0.939324	0.600503
113.954	564.942		723.883		818.784		378.686		455.573		1884.81		113.954	0.847443	0.641378	0.693955	0.157152	0.211625	1.03073	0.597048
114.408	526.781		696.427		784.889		310.065		563.165		1996.81		114.408	0.76988	0.612428	0.656126	0.11308	0.295159	1.10127	0.591323
114.862	461.665		623.024		657.015		293.691		634.502		2066.07		114.862	0.63753	0.535032	0.51341	0.102563	0.350545	1.14488	0.547327
115.316	387.863		565.992		450.102		327.733		682.968		2014.27		115.316	0.487526	0.474897	0.28248	0.124427	0.388174	1.11226	0.478294
115.77	329.542		508.255		303.439		469.01		708.832		1936.63		115.77	0.368988	0.414018	0.118794	0.215164	0.408255	1.06337	0.431432
116.224	289.994		494.005		243.398		754.905		746.648		1913.56		116.224	0.288606	0.398993	0.0517835	0.398783	0.437615	1.04884	0.437436
116.678	243.008		537.026		240.177		958.945		764.486		1865.01		116.678	0.193106	0.444355	0.0481886	0.52983	0.451464	1.01827	0.447536
117.132	247.453		653.336		283.595		1034.44		685.332		1825.25		117.132	0.20214	0.566993	0.0966462	0.578319	0.390009	0.99323	0.471223
117.586	340.244		765.144		397.793		1084.69		625.532		1767.1		117.586	0.39074	0.684884	0.224099	0.61059	0.343581	0.95661	0.535084
118.04	421.85		823.126		507.32		1086.25		571.725		1611.45		118.04	0.556606	0.746021	0.346339	0.611595	0.301805	0.858598	0.570161
118.494	490.205		867.338		567.608		1058.39		539.796		1297.92		118.494	0.695539	0.792638	0.413625	0.5937	0.277016	0.661156	0.572279
118.948	557.729		881.415		614.138		1045.31		547.705		962.985		118.948	0.832783	0.807481	0.465556	0.585301	0.283156	0.450242	0.570753
119.402	606.719		867.708		646.463		1058.63		527.223		790.139		119.402	0.932356	0.793028	0.501633	0.593853	0.267254	0.341397	0.571587
119.856	649.242		840.794		670.852		1099.22		511.662		747.55		119.856	1.01878	0.76465	0.528853	0.619925	0.255172	0.314578	0.58366
120.31	657.548		776.217		706.423		1195.12		607.69		781.881		120.31	1.03567	0.696559	0.568552	0.681519	0.329728	0.336197	0.608037
120.764	612.841		753.162		742.368		1368.51		824.375		867.883		120.764	0.944799	0.67225	0.60867	0.792877	0.497962	0.390355	0.651152
121.218	553.976		725.892		765.143		1375.71		1047.22		980.864		121.218	0.825154	0.643496	0.634088	0.7975	0.670979	0.461501	0.67212
121.672	461.61		638.128		755.269		1276.07		1265.48		1142.81		121.672	0.637419	0.550957	0.623068	0.733509	0.840439	0.563481	0.658145
122.126	357.207		554.133		685.879		1281.34		1452.91		1296.83		122.126	0.425217	0.462392	0.545624	0.736891	0.985959	0.660474	0.636093
122.58	281.83		487.956		616.44		1305.27		1572.72		1322.68		122.58	0.272012	0.392615	0.468125	0.752262	1.07898	0.676749	0.60679
123.034	246.357		474.117		561.335		1268.56		1615.05		1343.67		123.034	0.199913	0.378023	0.406624	0.728683	1.11184	0.68997	0.585843
123.488	270.314		470.671		549.251		1300.89		1626.03		1357.9		123.488	0.248606	0.374389	0.393137	0.749448	1.12036	0.698928	0.597479
123.942	309.782		457.084		606.044		1434.73		1620.6		1372.54		123.942	0.328825	0.360063	0.456522	0.83541	1.11615	0.708145	0.634185
124.396	348.733		460.572		643.225		1592		1634.96		1348.55		124.396	0.407994	0.363741	0.498019	0.936417	1.1273	0.693043	0.671086
124.85	376.169		469.428		671.496		1622.08		1615.75		1305.36		124.85	0.463758	0.373079	0.529571	0.955733	1.11239	0.665841	0.683395
125.304	389.836		476.472		668.632		1578.08		1582.9		1288.99		125.304	0.491537	0.380506	0.526375	0.927477	1.08688	0.655536	0.678052
125.758	384.389		516.909		660.115		1531.77		1521.53		1234.53		125.758	0.480465	0.423143	0.516869	0.897734	1.03923	0.621237	0.663113
126.212	391.018		587.735		639.504		1470.91		1394.95		1150.67		126.212	0.493939	0.497823	0.493866	0.858645	0.940954	0.568435	0.642277
126.666	402.773		669.254		587		1401.1		1313.27		1058.12		126.666	0.517831	0.583777	0.435268	0.813809	0.87754	0.510154	0.623063
127.12	386.161		750.128		534.075		1266.55		1268.76		1011.15		127.12	0.484067	0.669051	0.3762	0.727391	0.842984	0.480574	0.596711
127.574	349.354		788.951		472.033		1157.05		1158.56		1000.4		127.574	0.409256	0.709986	0.306956	0.657066	0.757418	0.473801	0.552414
128.028	317.262		777.904		486.116		1076.11		1016.54		1096.73		128.028	0.344028	0.698338	0.322674	0.605082	0.647156	0.534462	0.52529
128.482	305.706		697.615		578.023		949.754		866.218		1254.9		128.482	0.320541	0.613681	0.425249	0.523927	0.530449	0.634066	0.507985
128.936	292.941		657.031		646.917		797.635		767.13		1348.75		128.936	0.294596	0.570889	0.50214	0.426227	0.453517	0.693166	0.490089
129.39	276.355		625.914		665.886		628.849		716.459		1349.97		129.39	0.260884	0.538079	0.52331	0.317822	0.414176	0.693934	0.458034
129.844	251.732		606.288		638.956		473.307		693.558		1360.22		129.844	0.210837	0.517385	0.493254	0.217924	0.396396	0.700391	0.422698
130.298	228.842		568.457		615.402		359.549		664.23		1292.48		130.298	0.164313	0.477496	0.466967	0.144861	0.373626	0.657735	0.380833
130.752	217.998		521.219		626.868		269.413		688.644		1240.92		130.752	0.142272	0.427688	0.479763	0.0869705	0.392581	0.625266	0.35909
131.206	225.901		474.746		659.508		281.819		738.314		1067.98		131.206	0.158335	0.378686	0.516192	0.0949383	0.431144	0.516358	0.349276
131.66	257.656		419.345		654.737		455.989		730.867		832.594		131.66	0.222878	0.320271	0.510867	0.206801	0.425363	0.368132	0.342385
132.114	353.362		406.38		631.053		657.525		716.428		696.893		132.114	0.417402	0.306601	0.484434	0.33624	0.414152	0.282678	0.373585
132.568	488.9		453.686		614.277		786.431		780.203		612.992		132.568	0.692886	0.35648	0.465711	0.419031	0.463667	0.229844	0.437937
133.022	620.052		576.375		590.821		903.121		843.632		524.582		133.022	0.959455	0.485845	0.439532	0.493976	0.512913	0.17417	0.510982
133.476	739.87		692.096		580.67		960.797		839.918		542.219		133.476	1.20299	0.607862	0.428203	0.531019	0.51003	0.185276	0.577563
133.93	806.696		759.794		604.95		997.807		860.859		563.842		133.93	1.33881	0.679243	0.455301	0.554789	0.526288	0.198893	0.625555
134.384	820.289		782.701		646.998		1067.22		834.582		618.401		134.384	1.36644	0.703396	0.50223	0.599368	0.505887	0.23325	0.651762
134.838	812.411		760.451		709.914		1027.02		758.299		685.645		134.838	1.35043	0.679936	0.572449	0.573548	0.446661	0.275595	0.64977
135.292	792.134		743.16		727.1		913.243		686.314		748.785		135.292	1.30922	0.661704	0.591629	0.500477	0.390772	0.315356	0.628192
135.746	754.137		712.395		664.883		822.395		643.459		776.655		135.746	1.23199	0.629265	0.522191	0.442129	0.357499	0.332906	0.585996
136.2	683.612		652.529		603.777		808.141		602.152		817.039		136.2	1.08864	0.566142	0.453992	0.432974	0.325429	0.358337	0.537586
136.654	557.362		592.212		530.662		793.768		550.272		871.517		136.654	0.832037	0.502543	0.372391	0.423743	0.285149	0.392643	0.468084
137.108	393.538		501.544		421.97		835.04		490.29		950.954		137.108	0.499061	0.406942	0.251083	0.45025	0.238579	0.442666	0.38143
137.562	271.016		416.559		326.502		926.9		429.838		1008.89		137.562	0.250033	0.317333	0.144533	0.509249	0.191644	0.479152	0.315324
138.016	206.374		335.277		267.042		983.411		370.256		1047.27		138.016	0.118646	0.231629	0.0781719	0.545543	0.145385	0.503321	0.270449
138.47	191.801		271.664		242.953		976.583		339.505		1102.19		138.47	0.0890264	0.164555	0.0512868	0.541158	0.12151	0.537905	0.250907
138.924	170.496		227.725		318.301		981.424		318.259		1199.27		138.924	0.0457236	0.118225	0.135381	0.544267	0.105015	0.599035	0.257941
139.378	156.106		222.43		518.332		984.426		275.492		1265.19		139.378	0.0164756	0.112642	0.358629	0.546195	0.0718106	0.640547	0.29105
139.832	155.034		228.434		735.847		935.111		233.848		1303.37		139.832	0.0142967	0.118973	0.601392	0.514522	0.0394783	0.66459	0.325542
140.286	164.894		224.968		916.908		852.923		212.037		1315.74		140.286	0.0343374	0.115318	0.803469	0.461736	0.0225443	0.672382	0.351631
140.74	160.652		238.919		1027.79		798.066		218.647		1272.83		140.74	0.0257154	0.130028	0.927223	0.426504	0.0276762	0.645361	0.363751
141.194	162.493		331.889		1057.11		761.448		232.931		1217.21		141.194	0.0294573	0.228057	0.959945	0.402985	0.0387663	0.610333	0.378257
141.648	181.323		507.556		1072.56		716.687		248.875		1191.24		141.648	0.0677297	0.413281	0.977183	0.374237	0.0511452	0.593982	0.412926
142.102	200.334		652.657		1045.36		685.882		274.585		1068.23		142.102	0.10637	0.566277	0.946825	0.354452	0.0711064	0.516521	0.426925
142.556	237.535		768.231		985.583		630.887		295.613		921.789		142.556	0.181982	0.688139	0.880115	0.319131	0.0874325	0.4243	0.430183
143.01	269.548		847.923		899.586		498.104		369.719		690.093		143.01	0.247049	0.772167	0.784136	0.23385	0.144968	0.278396	0.410094
143.464	278.058		932.593		812.549		413.078		453.587		493.307		143.464	0.264346	0.861443	0.686997	0.179241	0.210083	0.154475	0.392764
143.918	298.276		966.192		766.576		393.721		503.762		434.242		143.918	0.305439	0.896871	0.635688	0.166809	0.249039	0.117281	0.395188
144.372	350.899		971.564		716.867		366.075		544.597		420.667		144.372	0.412396	0.902535	0.580209	0.149053	0.280743	0.108732	0.405611
144.826	403.325		934.704		654.084		343.193		611.928		411.363		144.826	0.518953	0.863669	0.510138	0.134356	0.333019	0.102873	0.410502
145.28	434.92		900.814		583.711		367.816		616.634		454.168		145.28	0.583171	0.827935	0.431597	0.150171	0.336672	0.129829	0.409896
145.734	450.864		840.956		582.807		404.185		580.134		520.6		145.734	0.615577	0.764821	0.430588	0.173529	0.308334	0.171662	0.410752
146.188	458.299		748.981		562.96		435.308		572.717		555.107		146.188	0.630689	0.667842	0.408438	0.193518	0.302575	0.193392	0.399409
146.642	456.275		693.621		534.46		437.632		570.779		552.592		146.642	0.626575	0.60947	0.376629	0.195011	0.301071	0.191809	0.383427
147.096	419.122		688.296		510.962		433.271		568.523		525.48		147.096	0.551061	0.603855	0.350404	0.19221	0.299319	0.174736	0.361931
147.55	366.38		666.859		459.956		462.774		565.464		541.128		147.55	0.443862	0.581252	0.293478	0.211159	0.296944	0.184589	0.335214
148.004	322.154		619.623		442.546		543.479		550.155		517.704		148.004	0.353972	0.531446	0.274047	0.262992	0.285058	0.169839	0.312892
148.458	240.281		550.807		436.591		559.015		467.289		466.737		148.458	0.187563	0.458885	0.267401	0.27297	0.220721	0.137744	0.257547
148.912	171.214		477.79		419.744		540.965		385.527		394.282		148.912	0.0471829	0.381896	0.248598	0.261378	0.157241	0.0921171	0.198069
149.366	167.706		430.213		429.086		536.071		319.094		312.021		149.366	0.0400528	0.33173	0.259025	0.258234	0.105663	0.0403155	0.172503
149.82	211.278		416.12		457.136		517.558		290.38		264.539		149.82	0.128614	0.316871	0.29033	0.246344	0.0833696	0.010415	0.179324
150.274	267.768		410.457		476.053		444.495		299.988		243.38		150.274	0.243431	0.310899	0.311443	0.199419	0.0908292	0	0.19267
150.728	307.322		386.502		453.025		306.113		320.889		261.22		150.728	0.323825	0.285641	0.285742	0.110541	0.107057	0.00832494	0.186855
151.182	359.743		351.32		413.029		199.706		338.677		377.075		151.182	0.430372	0.248545	0.241104	0.0422004	0.120867	0.0812815	0.194062
151.636	376.698		300.008		378.872		145.988		371.062		534.592		151.636	0.464833	0.194441	0.202982	0.00769942	0.146011	0.180474	0.199407
152.09	375.241		294.591		345.961		136.562		420.069		650.428		152.09	0.461872	0.188729	0.166251	0.00164547	0.18406	0.253418	0.209329
152.544	356.791		297.037		344.105		183.451		405.299		757.157		152.544	0.424372	0.191309	0.16418	0.0317604	0.172592	0.320628	0.217473
152.998	337.369		297.255		347.339		261.123		385.914		856.76		152.998	0.384896	0.191538	0.167789	0.0816461	0.157542	0.38335	0.227794
153.452	330.95		290.298		350.136		341.034		385.11		928.183		153.452	0.37185	0.184203	0.170911	0.13297	0.156918	0.428327	0.240863
153.906	316.27		299.316		346.755		394.671		395.708		973.194		153.906	0.342012	0.193712	0.167137	0.167419	0.165146	0.456671	0.248683
154.36	295.893		312.58		340.078		429.654		366.727		951.097		154.36	0.300596	0.207697	0.159685	0.189887	0.142645	0.442756	0.240544
154.814	279.793		314.036		341.709		474.023		335.294		927.151		154.814	0.267872	0.209232	0.161506	0.218383	0.118241	0.427677	0.233818
155.268	252.545		316.298		364.028		485.328		311.211		914.431		155.268	0.21249	0.211617	0.186415	0.225644	0.0995427	0.419667	0.225896
155.722	216.439		305.178		366.385		490.918		268.79		867.631		155.722	0.139104	0.199892	0.189046	0.229234	0.0666071	0.390196	0.202347
156.176	180.397		309.216		328.608		463.77		260.806		861.262		156.176	0.0658476	0.20415	0.146884	0.211798	0.0604084	0.386185	0.179212
156.63	151.316		335.332		298.361		424.42		269.069		859.294		156.63	0.00673984	0.231687	0.113126	0.186525	0.0668238	0.384946	0.164975
157.084	148.357		388.809		288.207		410.349		290.962		818.51		157.084	0.00072561	0.288074	0.101794	0.177488	0.0838214	0.359263	0.168528
157.538	163.761		437.685		287.377		409.906		315.309		763.174		157.538	0.0320346	0.339609	0.100867	0.177204	0.102724	0.324417	0.179476
157.992	182.36		429.118		295.412		391.859		319.492		686.392		157.992	0.0698374	0.330576	0.109835	0.165613	0.105972	0.276065	0.176316
158.446	214.379		390.41		308.922		338.243		298.749		586.818		158.446	0.134917	0.289762	0.124913	0.131177	0.0898672	0.213361	0.164
158.9	232.446		378.395		317.299		291.858		262.863		580.896		158.9	0.171638	0.277093	0.134262	0.101386	0.0620054	0.209632	0.159336
159.354	244.562		374.734		322.439		269.704		238.662		565.203		159.354	0.196264	0.273233	0.139999	0.0871574	0.0432158	0.19975	0.156603
159.808	248.019		366.669		333.442		278.361		223.791		581.6		159.808	0.203291	0.264729	0.152279	0.0927174	0.03167	0.210076	0.159127
160.262	246.549		332.784		331.211		292.99		209.018		657.797		160.262	0.200303	0.229	0.149789	0.102113	0.0202003	0.258059	0.159911
160.716	232.957		307.531		336.928		303.687		200.846		691.708		160.716	0.172677	0.202373	0.15617	0.108983	0.0138556	0.279413	0.155579
161.17	208.777		280.179		359.357		290.933		213.247		678.463		161.17	0.12353	0.173533	0.181202	0.100792	0.0234837	0.271072	0.145602
161.624	198.642		252.254		354.302		288.168		223.884		672.066		161.624	0.102931	0.144089	0.17556	0.0990161	0.0317422	0.267044	0.13673
162.078	188.91		225.01		349.012		278.331		236.61		692.356		162.078	0.0831504	0.115363	0.169656	0.0926981	0.0416227	0.279821	0.130385
162.532	182.266		217.077		333.686		238.898		232.082		738.163		162.532	0.0696463	0.106998	0.152551	0.0673719	0.0381071	0.308667	0.12389
162.986	187.539		229.952		324.932		217.791		243.001		792.512		162.986	0.0803638	0.120574	0.142781	0.0538157	0.0465846	0.342892	0.131168
163.44	213.879		251.964		312.596		179.774		250.798		777.279		163.44	0.1339	0.143783	0.129013	0.0293988	0.0526382	0.333299	0.137006
163.894	219.357		332.185		293.063		135.662		233.794		808.336		163.894	0.145035	0.228369	0.107213	0.00106744	0.0394363	0.352856	0.145663
164.348	221.305		419.979		286.68		117.447		214.973		842.621		164.348	0.148994	0.320939	0.100089	0	0.0248238	0.374446	0.161549
164.802	228.937		470.236		289.771		103.945		208.555		850.183		164.802	0.164506	0.373931	0.103539	0	0.0198408	0.379208	0.173504
165.256	225.575		494.181		283.689		101.098		207.379		807.756		165.256	0.157673	0.399179	0.0967511	0	0.0189278	0.352491	0.170837
165.71	218.514		515.479		275.378		106.744		213.891		759.854		165.71	0.143321	0.421635	0.0874754	0	0.0239837	0.322326	0.166457
166.164	217.89		528.196		256.094		102.9		215.027		756.186		166.164	0.142053	0.435044	0.0659531	0	0.0248657	0.320016	0.164655
166.618	222.463		556.191		248.505		97.562		207.611		812.773		166.618	0.151348	0.464562	0.0574833	0	0.0191079	0.355651	0.174692
167.072	203.262		572.269		252.648		103.11		192.598		805.785		167.072	0.112321	0.481515	0.0621071	0	0.00745186	0.35125	0.169108
167.526	168.076		569.411		273.518		114.932		157.719		786.019		167.526	0.0408049	0.478502	0.0853996	0	0	0.338803	0.157252
167.98	141.892		556.134		332.794		131.633		157.67		725.322		167.98	0	0.464502	0.151556	0	0	0.300581	0.152773
168.434	142.375		511.959		410.667		151.515		186.48		643.766		168.434	0	0.417924	0.238468	0.0112492	0.00270186	0.249223	0.153261
168.888	142.856		479.973		482.294		172.606		180.106		540.559		168.888	0	0.384198	0.318408	0.0247951	0	0.184231	0.151939
169.342	131.286		489.772		535.395		189.878		170.295		439.888		169.342	0	0.39453	0.377673	0.0358882	0	0.120836	0.154821
169.796	124.614		514.149		544.226		205.058		159.79		351.232		169.796	0	0.420233	0.387529	0.0456378	0	0.0650076	0.153068
170.25	114.409		516.602		534.619		218.439		152.489		311.629		170.25	0	0.422819	0.376807	0.0542319	0	0.0400686	0.148988
170.704	110.304		485.353		512.523		213.226		159.515		316.592		170.704	0	0.38987	0.352146	0.0508838	0	0.043194	0.139349
171.158	102.971		462.018		486.266		216.884		161.351		311.093		171.158	0	0.365266	0.322842	0.0532331	0	0.0397311	0.130179
171.612	95.187		464.268		489.324		213.966		158.9		334.503		171.612	0	0.367638	0.326254	0.051359	0	0.0544729	0.133287
172.066	95.255		458.47		490.203		205.91		165.748		374.555		172.066	0	0.361525	0.327235	0.046185	0	0.0796946	0.135773
172.52	100.13		426.194		460.508		182.813		149.757		408.012		172.52	0	0.327493	0.294094	0.0313507	0	0.100763	0.125617
172.974	110.111		403.217		436.214		170.398		165.657		444.091		172.974	0	0.303265	0.26698	0.023377	0	0.123483	0.119518
173.428	110.267		356.662		353.934		162.554		184.59		463.856		173.428	0	0.254178	0.17515	0.0183391	0.00123447	0.135929	0.0974717
173.882	113.724		287.008		241.982		158.243		217.932		471.253		173.882	0	0.180734	0.0502031	0.0155703	0.0271211	0.140588	0.069036
174.336	130.517		239.422		162.71		154.254		258.159		501.731		174.336	0	0.130559	0	0.0130083	0.0583533	0.15978	0.0602834
174.79	137.358		222.573		165.562		144.157		293.003		491.79		174.79	0	0.112793	0	0.00652344	0.0854061	0.15352	0.0597071
175.244	142.002		228.874		210.737		147.939		343.375		465.149		175.244	0	0.119437	0.0153315	0.00895247	0.124515	0.136744	0.0674966
175.698	161.149		238.187		274.633		155.4		329.931		466.77		175.698	0.0267256	0.129257	0.086644	0.0137444	0.114077	0.137764	0.084702
176.152	180.717		250.422		321.422		156.041		280.413		522.245		176.152	0.066498	0.142157	0.138864	0.0141561	0.0756312	0.172698	0.101667
176.606	183.718		273.798		351.238		148.217		239.56		546.253		176.606	0.0725976	0.166805	0.172141	0.00913102	0.043913	0.187817	0.108734
177.06	197.088		315.406		343.03		134.134		248.604		549.402		177.06	0.0997724	0.210677	0.16298	8.60629e-05	0.0509348	0.1898	0.119042
177.514	209.618		320.233		299.905		127.176		249.051		575.946		177.514	0.12524	0.215767	0.114849	0	0.0512818	0.206515	0.118942
177.968	208.766		299.763		258.007		124.4		254.841		605.055		177.968	0.123508	0.194183	0.0680882	0	0.0557772	0.224846	0.111067
178.422	216.012		277.513		232.83		119.139		265.824		600.503		178.422	0.138236	0.170722	0.0399888	0	0.0643043	0.221979	0.105872
178.876	209.222		273.205		228.918		114.874		274.812		589.42		178.876	0.124435	0.16618	0.0356228	0	0.0712826	0.215	0.102087
179.33	193.223		281.062		212.679		106.773		273.388		601.224		179.33	0.0919167	0.174464	0.0174989	0	0.070177	0.222433	0.0960817
179.784	179.556		289.15		203.155		102.873		269.427		587.788		179.784	0.0641382	0.182992	0.00686942	0	0.0671017	0.213972	0.089179
180.238	156.62		282.453		181.836		107.49		244.246		551.447		180.238	0.0175203	0.175931	0	0	0.0475512	0.191088	0.072015
180.692	129.63		279.383		145.79		116.749		231.508		513.229		180.692	0	0.172694	0	0	0.0376615	0.167021	0.062896
181.146	112.23		296.537		127.871		120.322		228.618		483.421		181.146	0	0.190781	0	0	0.0354177	0.14825	0.0624082
181.6	108.072		297.822		133.106		106.676		240.258		398.5		181.6	0	0.192136	0	0	0.044455	0.0947733	0.0552274
182.054	117.881		329.149		135.513		101.042		260.433		297.961		182.054	0	0.225168	0	0	0.0601188	0.0314616	0.0527913
182.508	133.463		358.047		132.593		106.04		316.774		234.006		182.508	0	0.255638	0	0	0.103862	0	0.0599166
182.962	142.703		354.614		134.013		120.81		358.696		219.85		182.962	0	0.252018	0	0	0.13641	0	0.064738
183.416	155.633		330.133		121.268		127.834		392.482		230.647		183.416	0.0155142	0.226205	0	0	0.162641	0	0.0673935
183.87	148.835		288.537		133.599		129.007		407.549		254.782		183.87	0.00169715	0.182346	0	0	0.174339	0.00427078	0.0604422
184.324	148.311		224.539		141.533		140.658		405.701		274.932		184.324	0.000632114	0.114866	0	0.00427617	0.172905	0.0169597	0.0516064
184.778	159.442		174.87		131.184		153.213		408.588		280.021		184.778	0.0232561	0.0624947	0	0.0123398	0.175146	0.0201644	0.0489002
185.232	157.099		175.416		111.008		156.615		420.008		283.158		185.232	0.0184939	0.0630704	0	0.0145247	0.184012	0.0221398	0.0503735
185.686	150.719		188.219		99.83		157.786		428.25		266.77		185.686	0.00552642	0.07657	0	0.0152768	0.190411	0.0118199	0.0499341
186.14	143.985		180.469		89.109		162.191		415.333		240.641		186.14	0	0.0683984	0	0.018106	0.180383	0	0.0444812
186.594	126.352		174.002		90.174		152.669		410.114		224.936		186.594	0	0.0615795	0	0.0119904	0.176331	0	0.0416501
187.048	121.093		163.285		108.809		140.608		362.629		225.884		187.048	0	0.0502794	0	0.00424406	0.139464	0	0.0323312
187.502	139.433		151.135		146.819		123.05		328.022		213.569		187.502	0	0.0374684	0	0	0.112595	0	0.0250105
187.956	146.782		140.608		176.501		113.687		302.178		198.571		187.956	0	0.0263686	0	0	0.0925295	0	0.0198164
188.41	154.541		132.002		183.961		116.839		320.261		192.543		188.41	0.0132947	0.0172944	0	0	0.106569	0	0.0228597
188.864	162.218		129.158		188.401		125.899		329.214		186.647		188.864	0.0288984	0.0142957	0	0	0.11352	0	0.026119
189.318	171.986		130.138		194.96		126.529		347.47		175.821		189.318	0.048752	0.015329	0	0	0.127694	0	0.0319625
189.772	173.69		158.574		194.097		129.366		368.129		177.583		189.772	0.0522154	0.0453121	0	0	0.143734	0	0.0402102
190.226	177.032		178.696		184.153		118.105		381.253		171.804		190.226	0.0590081	0.0665289	0	0	0.153923	0	0.0465767
190.68	162.785		204.465		163.608		113.467		365.267		162.224		190.68	0.0300508	0.0936999	0	0	0.141512	0	0.0442104
191.134	134.957		226.093		168.926		108.851		350.454		166.433		191.134	0	0.116505	0	0	0.130011	0	0.0410859
191.588	120.436		221.698		156.792		115.746		317.538		191.362		191.588	0	0.111871	0	0	0.104455	0	0.0360542
192.042	108.707		222.769		134.293		122.478		280.759		195.425		192.042	0	0.113	0	0	0.0758998	0	0.0314833
192.496	92.355		216.113		115.426		120.2		267.188		206.924		192.496	0	0.105982	0	0	0.0653634	0	0.0285575
192.95	90.81		198.994		99.918		118.996		238.699		203.396		192.95	0	0.0879313	0	0	0.0432446	0	0.0218626
193.404	94.227		195.482		98.757		121.545		241.445		209.469		193.404	0	0.0842282	0	0	0.0453766	0	0.0216008
193.858	99.537		188.117		90.696		118.826		275.394		220.69		193.858	0	0.0764625	0	0	0.0717345	0	0.0246995
194.312	100.158		181.124		88.275		117.401		292.321		215.243		194.312	0	0.069089	0	0	0.0848766	0	0.0256609
194.766	98.856		184.231		94.497		123.57		299.787		210.295		194.766	0	0.072365	0	0	0.0906731	0	0.027173
195.22	100.113		163.793		109.874		117.83		312.272		209.214		195.22	0	0.0508151	0	0	0.100366	0	0.0251969
195.674	104.803		138.86		118.464		112.775		333.219		199.091		195.674	0	0.0245255	0	0	0.11663	0	0.0235259
196.128	102.965		139.353		121.188		113.307		331.941		188.598		196.128	0	0.0250453	0	0	0.115637	0	0.0234471
196.582	98.404		142.726		124.522		108.98		317.302		181.156		196.582	0	0.0286019	0	0	0.104272	0	0.0221456
197.036	97.331		129.867		117.219		97.439		304.749		181.219		197.036	0	0.0150432	0	0	0.0945256	0	0.0182615
197.49	88.719		130.085		103.416		86.247		263.239		157.23		197.49	0	0.0152731	0	0	0.0622974	0	0.0129284
197.944	82.376		130.069		114.348		82.482		183.257		166.365		197.944	0	0.0152562	0	0	0.000199534	0	0.00257596
198.398	80.797		129.233		130.083		79.09		136.55		177.157		198.398	0	0.0143747	0	0	0	0	0.00239579
198.852	83.652		128.745		141.389		82.207		130.531		172.519		198.852	0	0.0138602	0	0	0	0	0.00231003
199.306	84.929		125.369		146.458		92.146		139.118		165.677		199.306	0	0.0103005	0	0	0	0	0.00171675
199.76	87.126		136.262		147.118		90.631		135.992		152.65		199.76	0	0.0217862	0	0	0	0	0.00363103
200.214	92.083		148.233		145.499		82.707		148.51		151.355		200.214	0	0.0344085	0	0	0	0	0.00573475
200.668	100.103		153.526		135.772		71.776		170.737		164.687		200.668	0	0.0399895	0	0	0	0	0.00666491
201.122	107.792		152.263		132.822		74.728		185.375		167.081		201.122	0	0.0386577	0	0	0.00184394	0	0.00675028
201.576	114.303		140.414		134.929		92.946		212.495		167.564		201.576	0	0.0261641	0	0	0.0228998	0	0.00817732
202.03	120.276		143.27		131.207		100.417		227.016		162.231		202.03	0	0.0291755	0	0	0.0341739	0	0.0105582
202.484	112.966		142.494		125.944		99.526		226.667		170.13		202.484	0	0.0283572	0	0	0.033903	0	0.0103767
202.938	98.802		139.43		117.389		101.828		211.248		173.164		202.938	0	0.0251265	0	0	0.0219317	0	0.00784303
203.392	95.866		132.953		113.267		115.476		199.737		169.908		203.392	0	0.0182971	0	0	0.0129946	0	0.00521528
203.846	94.089		126.233		116.104		112.133		223.586		157.449		203.846	0	0.0112115	0	0	0.0315109	0	0.0071204
204.3	97.127		127.424		107.764		113.342		230.977		153.454		204.3	0	0.0124673	0	0	0.0372492	0	0.00828609
204.754	87.194		122.581		98.35		99.447		232.504		150.444		204.754	0	0.00736082	0	0	0.0384348	0	0.0076326
205.208	82.509		113.364		97.304		82.392		239.227		148.793		205.208	0	0	0	0	0.0436545	0	0.00727575
205.662	81.114		104.313		97.674		69.47		247.091		150.746		205.662	0	0	0	0	0.0497601	0	0.00829335
206.116	79.029		114.222		100.148		69.019		239.448		150.392		206.116	0	0	0	0	0.0438261	0	0.00730435
206.57	84.729		129.867		94.392		65.296		227.514		163.314		206.57	0	0.0150432	0	0	0.0345606	0	0.0082673
207.024	86.756		140.304		91.042		62.173		205.75		164.645		207.024	0	0.0260481	0	0	0.017663	0	0.00728519
207.478	85.884		156.073		91.402		60.245		186.076		161.77		207.478	0	0.042675	0	0	0.0023882	0	0.00751054
207.932	89.379		164.375		87.26		60.21		189.156		164.408		207.932	0	0.0514287	0	0	0.0047795	0	0.00936804
208.386	99.276		160.259		90.91		60.5		201.014		173.732		208.386	0	0.0470888	0	0	0.013986	0	0.0101791
208.84	110.088		157.163		93.882		55.944		219.755		167.961		208.84	0	0.0438243	0	0	0.0285365	0	0.0120601
209.294	115.732		167.794		89.363		53.132		220.628		151.662		209.294	0	0.0550337	0	0	0.0292143	0	0.0140413
209.748	106.197		163.378		80.376		54.489		232.905		141.782		209.748	0	0.0503775	0	0	0.0387461	0	0.0148539
210.202	103.449		159.944		77.546		63.097		241.723		139.158		210.202	0	0.0467566	0	0	0.0455924	0	0.0153915
210.656	106.241		162.739		78.978		76.447		240.219		148.703		210.656	0	0.0497037	0	0	0.0444247	0	0.0156881
211.11	104.298		155.912		84.99		104.41		231.439		151.495		211.11	0	0.0425053	0	0	0.0376079	0	0.0133522
211.564	89.901		137.424		102.156		125.058		220.173		160.586		211.564	0	0.0230114	0	0	0.028861	0	0.0086454
212.018	82.872		110.234		106.141		143.397		215.095		148.646		212.018	0	0	0	0.00603532	0.0249185	0	0.00515897
212.472	79.492		95.994		103.76		148.529		208.73		139.588		212.472	0	0	0	0.00933141	0.0199767	0	0.00488469
212.926	82.331		95.172		100.427		140.467		199.092		143.082		212.926	0	0	0	0.0041535	0.0124938	0	0.00277455
213.38	98.884		103.08		102.719		131.818		190.281		140.124		213.38	0	0	0	0	0.00565295	0	0.000942158
213.834	105.574		109.612		108.947		130.978		196.052		136.172		213.834	0	0	0	0	0.0101335	0	0.00168892
214.288	101.751		119.155		109.753		118.825		190.929		132.718		214.288	0	0.00374842	0	0	0.00615606	0	0.00165075
214.742	99.479		119.682		104.546		100.063		170.252		125.486		214.742	0	0.00430409	0	0	0	0	0.000717349

## Sheet: Sox2-e1
sections-Sox2-Pax7-HH6
Sox2 expression
position	section	average of	section	average of	section	average of	section	average of	section	average of	section	average of	position	section	section	section	section	section	section	average
	1right		1left		2right		2left		3right		3left			1right	1left	2right	2left	3right	3left
0	1131.22	background	1165.39	background	937.406	background	1710.83	background	905.99	background	1740.39	background	0	1.03883	1.00041	0.98261	1.42799	0.758257	1.2419	1.075
0.454	1154.74	162	998.88	210.3	1070.91	169.3	1722.37	240	954.996	310	1928	306	0.454	1.06403	0.825998	1.1534	1.43919	0.820606	1.40433	1.11793
0.908	1063.71		960.95		1207.49		1600.14		963.304		2255.61		0.908	0.966463	0.786268	1.32812	1.32053	0.831176	1.68798	1.15342
1.362	982.47	reference area	1027.6	reference area	1307.46	reference area	1323.61	reference area	926.703	reference area	2228.77	reference area	1.362	0.879389	0.856077	1.45601	1.05205	0.784609	1.66474	1.11548
1.816	920.721	1095	1155.8	1165	1348.14	951	995.232	1270	890.743	1096	1943.01	1461	1.816	0.813206	0.990363	1.50805	0.733235	0.738859	1.41732	1.03351
2.27	934.14		1314.64		1454.66		717.186		918.42		1678.37		2.27	0.827588	1.15674	1.64431	0.463287	0.774071	1.1882	1.00903
2.724	1018.17		1464.46		1540.02		561.019		1028.64		1382.12		2.724	0.917658	1.31367	1.75351	0.311669	0.914299	0.931706	1.02375
3.178	1161		1494.88		1591.89		595.406		1193.43		1236.82		3.178	1.07074	1.34554	1.81987	0.345054	1.12395	0.805904	1.08518
3.632	1275.24		1459.27		1560.41		697.109		1314.25		1177.47		3.632	1.19319	1.30824	1.7796	0.443795	1.27767	0.754519	1.12617
4.086	1373.78		1325.13		1462.85		791.51		1301.65		1202.79		4.086	1.2988	1.16773	1.65479	0.535447	1.26164	0.776443	1.11581
4.54	1400.91		1122.93		1269.84		936.577		1213.47		1380.36		4.54	1.32788	0.955933	1.40788	0.676288	1.14946	0.93018	1.0746
4.994	1409.43		1042.89		1125.37		1083.78		1060.15		1688.99		4.994	1.33701	0.872097	1.22306	0.8192	0.954388	1.19739	1.06719
5.448	1416.9		1058.39		1083.33		1103.87		877.545		2296.72		5.448	1.34502	0.888337	1.16928	0.838712	0.722067	1.72356	1.1145
5.902	1376.91		1112.74		1041.59		1067.15		776.48		2584.6		5.902	1.30215	0.945256	1.11588	0.803057	0.593486	1.97281	1.12211
6.356	1266.5		1185.65		947.301		997.409		780.768		2520.25		6.356	1.18381	1.02163	0.995268	0.735349	0.598941	1.9171	1.07535
6.81	1115.39		1214.91		855.611		937.146		815.295		2209.03		6.81	1.02185	1.05228	0.877972	0.676841	0.642869	1.64765	0.986577
7.264	918.255		1211.13		746.458		833.724		810.437		1968.88		7.264	0.810563	1.04832	0.738337	0.576431	0.636688	1.43973	0.87501
7.718	818.778		1131.3		635.731		742.422		886.677		1686.37		7.718	0.703942	0.9647	0.596688	0.487788	0.733686	1.19512	0.780321
8.172	749.855		1032.28		551.598		724.654		928.434		1582.8		8.172	0.63007	0.86098	0.48906	0.470538	0.786812	1.10545	0.723818
8.626	715.452		1016.7		499.306		719.019		994.057		1488.1		8.626	0.593196	0.844667	0.422165	0.465067	0.870302	1.02346	0.703143
9.08	701.751		1088.04		460.81		679.79		1064.21		1388.91		9.08	0.578511	0.919391	0.372918	0.426981	0.95956	0.937583	0.699157
9.534	713.76		1156.9		490.591		673.332		1071.68		1309.33		9.534	0.591383	0.991511	0.411016	0.420711	0.969056	0.868681	0.708726
9.988	721.786		1190.92		553.284		695.364		1106.02		1251.72		9.988	0.599985	1.02715	0.491217	0.442101	1.01275	0.818805	0.732
10.442	724.728		1223.64		638.492		763.841		1201.51		1110.16		10.442	0.603138	1.06142	0.60022	0.508583	1.13423	0.696239	0.767306
10.896	749.315		1256.27		716.293		890.443		1354.46		955.038		10.896	0.629491	1.0956	0.699748	0.631498	1.32883	0.561938	0.824517
11.35	738.678		1292.35		774.25		1115.88		1604.98		798.864		11.35	0.61809	1.13339	0.77389	0.850365	1.64756	0.426722	0.908336
11.804	747.776		1341.66		811.97		1374.68		1867.74		740.454		11.804	0.627841	1.18504	0.822144	1.10163	1.98186	0.376151	1.01578
12.258	808.352		1394.42		848.561		1525.23		2017.89		771.197		12.258	0.692767	1.24031	0.868954	1.2478	2.17289	0.402768	1.10425
12.712	966.392		1417.36		823.661		1636.49		2093.16		874.581		12.712	0.862156	1.26434	0.8371	1.35581	2.26866	0.492278	1.18006
13.166	1211.24		1379.36		756.707		1670.95		2089.57		942.671		13.166	1.12459	1.22453	0.751448	1.38928	2.26409	0.55123	1.21753
13.62	1421.97		1257.67		724.129		1457.04		1870.64		1023.65		13.62	1.35046	1.09707	0.709772	1.18159	1.98554	0.621344	1.15763
14.074	1601.81		1118.15		682.685		1209.6		1531.1		1151.97		14.074	1.5432	0.950923	0.656755	0.941359	1.55356	0.732438	1.06304
14.528	1685.12		959.628		630.281		1078.59		1173.49		1205.83		14.528	1.6325	0.784883	0.589716	0.814161	1.09859	0.779074	0.94982
14.982	1733.24		899.496		646.248		914.817		843.305		1297.04		14.982	1.68407	0.721898	0.610142	0.655162	0.678505	0.858039	0.86797
15.436	1774.85		927.785		675.003		749.312		660.281		1480.3		15.436	1.72867	0.751529	0.646927	0.494478	0.44565	1.01671	0.847326
15.89	1733.35		1001.42		734.133		659.964		762.772		1645.95		15.89	1.68419	0.828662	0.72257	0.407732	0.576046	1.16013	0.896556
16.344	1637.98		1085.77		779.395		632.717		1019.62		1745.56		16.344	1.58197	0.917015	0.780472	0.381279	0.902824	1.24637	0.968323
16.798	1470.43		1116.07		811.501		677.31		1193.34		1764.65		16.798	1.40239	0.948752	0.821544	0.424573	1.12384	1.2629	0.997334
17.252	1234.84		1159.48		828.38		775.488		1330.81		1729.28		17.252	1.14988	0.99422	0.843137	0.519891	1.29874	1.23228	1.00636
17.706	993.245		1203.11		831.763		884.006		1592.2		1784.31		17.706	0.890938	1.03992	0.847465	0.625249	1.6313	1.27992	1.05247
18.16	861.914		1267.08		794.534		1019.63		1739.19		1844.97		18.16	0.750176	1.10692	0.799839	0.756918	1.81831	1.33244	1.0941
18.614	789.999		1361.92		697.985		1123.98		1564.76		1827.88		18.614	0.673096	1.20627	0.676327	0.858237	1.59639	1.31765	1.05466
19.068	755.129		1392.12		617.855		1114.71		1227.52		1758.7		19.068	0.635722	1.2379	0.57382	0.849237	1.16733	1.25775	0.953628
19.522	728.17		1324.35		575.079		1037.21		947.265		1622.22		19.522	0.606827	1.16691	0.519098	0.773989	0.81077	1.13958	0.836195
19.976	732.133		1316.5		583.195		949.452		790.401		1471.58		19.976	0.611075	1.15869	0.529481	0.688788	0.611197	1.00916	0.768065
20.43	782.569		1301.64		637.435		853.247		773.423		1352.73		20.43	0.665133	1.14312	0.598868	0.595385	0.589597	0.906256	0.749727
20.884	846.744		1280.3		705.631		774.855		893.6		1374.78		20.884	0.733916	1.12077	0.686108	0.519277	0.742494	0.925352	0.787987
21.338	912.003		1253.42		790.44		753.856		1044.45		1431.32		21.338	0.803862	1.09261	0.794602	0.498889	0.934415	0.974304	0.849781
21.792	960.759		1176.07		833.836		705.208		1200.37		1429.67		21.792	0.856119	1.01159	0.850116	0.451658	1.13279	0.972878	0.879192
22.246	993.836		1081.04		880.037		705.211		1194.75		1447.96		22.246	0.891571	0.912051	0.90922	0.451661	1.12564	0.988713	0.879809
22.7	1016.53		1005.28		996.045		779.994		1134.33		1508.99		22.7	0.915897	0.832701	1.05762	0.524266	1.04877	1.04155	0.903467
23.154	1033.84		992.505		1165.72		898.779		1062.52		1451.15		23.154	0.93445	0.81932	1.27468	0.639591	0.957401	0.991474	0.936153
23.608	1064.27		1008.13		1339.65		1134.06		1035.12		1405.68		23.608	0.967062	0.835687	1.49719	0.86802	0.922546	0.952101	1.0071
24.062	1133.67		1059.46		1398.34		1336.78		1000.06		1441.26		24.062	1.04145	0.889457	1.57226	1.06484	0.877944	0.982911	1.07148
24.516	1146.65		1107.28		1286.95		1410.44		952.085		1340.72		24.516	1.05536	0.939538	1.42977	1.13635	0.816902	0.895865	1.04563
24.97	1153.8		1172.96		1148.78		1380.72		966.536		1307.38		24.97	1.06302	1.00834	1.25301	1.1075	0.835288	0.866991	1.02236
25.424	1076.75		1216.09		1018.6		1239.67		920.673		1247.12		25.424	0.980436	1.05351	1.08648	0.97055	0.776938	0.814824	0.947122
25.878	952.308		1195.94		889.947		1103.37		915.103		1247.87		25.878	0.847061	1.03241	0.921897	0.838219	0.769851	0.815468	0.870817
26.332	829.276		1201.26		795.144		997.877		946.761		1164.85		26.332	0.715194	1.03798	0.800619	0.735803	0.810128	0.743592	0.80722
26.786	677.661		1216.45		747.22		856.039		957.691		1102.01		26.786	0.552691	1.05389	0.739312	0.598096	0.824034	0.68919	0.74287
27.24	638.2		1234.52		725.78		727.825		1001.01		967.776		27.24	0.510397	1.07281	0.711884	0.473617	0.879142	0.572966	0.70347
27.694	606.814		1213.67		732.827		684.123		1125.99		819.566		27.694	0.476757	1.05098	0.720899	0.431187	1.03816	0.444646	0.693771
28.148	653.615		1109.86		755.911		670.81		1323.58		869.991		28.148	0.526919	0.942243	0.75043	0.418262	1.28954	0.488304	0.73595
28.602	722.219		1037.79		757.575		706.675		1607.21		961.133		28.602	0.600449	0.866758	0.752559	0.453083	1.65039	0.567215	0.815076
29.056	767.136		980.927		752.472		777.239		1710.65		1051.13		29.056	0.648592	0.807193	0.74603	0.521591	1.782	0.645134	0.858424
29.51	800.439		963.169		728.722		968.882		1758.47		1286.8		29.51	0.684286	0.788592	0.715648	0.707652	1.84284	0.849181	0.931367
29.964	828.04		989.393		689.269		1206.12		1733.33		1658.15		29.964	0.713869	0.816061	0.665177	0.937977	1.81085	1.1707	1.0191
30.418	818.893		1067.66		642.153		1381.77		1552.37		1873.76		30.418	0.704065	0.898037	0.604903	1.10852	1.58062	1.35737	1.04225
30.872	738.324		1109.11		589.232		1437.36		1371.47		2002.61		30.872	0.617711	0.941454	0.537204	1.16249	1.35048	1.46893	1.01304
31.326	690.75		1231.5		575.084		1399.41		1328.09		2052.87		31.326	0.56672	1.06966	0.519105	1.12564	1.29527	1.51244	1.01481
31.78	661.824		1398.11		599.427		1345.52		1352.35		1975.9		31.78	0.535717	1.24417	0.550246	1.07332	1.32614	1.4458	1.02923
32.234	608.027		1456.91		648.295		1395.11		1323.57		1642.8		32.234	0.478057	1.30576	0.612761	1.12147	1.28953	1.1574	0.994163
32.688	546.641		1477.44		715.38		1296.85		1327.61		1395.94		32.688	0.412263	1.32727	0.69858	1.02607	1.29467	0.94367	0.95042
33.142	501.114		1546.79		766.293		1145.8		1295.27		1135.66		33.142	0.363466	1.39991	0.763711	0.879416	1.25353	0.718321	0.896391
33.596	406.99		1520.76		801.204		1041.42		1071.16		944.299		33.596	0.262583	1.37264	0.808371	0.778079	0.968401	0.55264	0.790453
34.05	353.801		1417.08		848.037		871.113		861.733		800.917		34.05	0.205574	1.26404	0.868283	0.612731	0.70195	0.4285	0.68018
34.504	338.396		1280.46		878.065		669.466		733.614		754.969		34.504	0.189063	1.12094	0.906697	0.416957	0.538949	0.388718	0.593553
34.958	313.98		1167.62		824.072		542.869		640.669		841.119		34.958	0.162894	1.00274	0.837626	0.294048	0.420698	0.463306	0.530219
35.412	287.365		1190.48		730.525		531.446		522.692		1017.42		35.412	0.134368	1.02669	0.717954	0.282957	0.270601	0.615945	0.508086
35.866	288.796		1203.5		660.679		570.08		434.832		1325.87		35.866	0.135901	1.04032	0.628603	0.320466	0.158819	0.883003	0.527853
36.32	294.104		1146.17		616.452		699.705		420.647		1679.66		36.32	0.141591	0.980277	0.572025	0.446316	0.140772	1.18932	0.578383
36.774	312.796		1110.09		588.399		860.548		497.051		1771.52		36.774	0.161625	0.942484	0.536138	0.602474	0.237978	1.26885	0.624924
37.228	338.839		1081.73		526.8		1066.96		580.702		1825.82		37.228	0.189538	0.912775	0.457337	0.802873	0.344405	1.31586	0.670465
37.682	384.896		984.983		464.456		1232.76		665.264		1879.38		37.682	0.238902	0.811441	0.377582	0.963842	0.45199	1.36224	0.700999
38.136	436.048		853.833		409.153		1281.35		789.561		1846.18		38.136	0.293728	0.674068	0.306835	1.01102	0.610128	1.33349	0.704879
38.59	487.979		768.81		389.855		1221.05		899.348		2079.06		38.59	0.349388	0.585011	0.282148	0.952479	0.749807	1.53511	0.742324
39.044	506.053		746.517		413.976		1122.91		925.235		2066.72		39.044	0.36876	0.56166	0.313005	0.857193	0.782742	1.52443	0.734632
39.498	542.616		737.453		451.196		1017.65		898.776		1926.84		39.498	0.407949	0.552166	0.360619	0.755004	0.749079	1.40333	0.70469
39.952	573.199		773.445		502.863		879.419		877.273		1610.36		39.952	0.440728	0.589866	0.426715	0.620795	0.721721	1.12932	0.654857
40.406	574.078		833.283		537.508		843.294		802.689		1374.09		40.406	0.44167	0.652543	0.471035	0.585722	0.626831	0.92475	0.617092
40.86	572.477		863.901		543.863		914.514		685.29		1193.76		40.86	0.439954	0.684614	0.479165	0.654868	0.477468	0.768624	0.584115
41.314	588.532		921.69		569.309		927.111		557.227		1072.59		41.314	0.457162	0.745145	0.511717	0.667098	0.314538	0.663715	0.559896
41.768	603.205		992.701		644.672		940.036		473.173		1011.87		41.768	0.472889	0.819526	0.608126	0.679647	0.207599	0.611144	0.566488
42.222	598.084		1060.07		757.013		929.791		430.567		1025.88		42.222	0.4674	0.890088	0.75184	0.6697	0.153393	0.623277	0.592616
42.676	523.993		1135.52		878.658		918.237		477.098		1112.67		42.676	0.387988	0.969124	0.907456	0.658483	0.212593	0.698414	0.63901
43.13	502.913		1165.27		1030.33		909.403		575.209		1302.79		43.13	0.365394	1.00028	1.10149	0.649906	0.337416	0.863019	0.719583
43.584	516.867		1174.35		1136.71		909.075		623.566		1452.05		43.584	0.38035	1.00979	1.23757	0.649587	0.398939	0.992248	0.778082
44.038	518.14		1141.93		1191.68		871.785		683.167		1488.57		44.038	0.381715	0.975835	1.3079	0.613383	0.474767	1.02387	0.796245
44.492	486.418		1051.97		1185.71		841.76		677.862		1494.35		44.492	0.347715	0.881611	1.30025	0.584233	0.468018	1.02887	0.76845
44.946	468.184		1003.5		1119.72		819.195		635.204		1439.01		44.946	0.328171	0.830834	1.21584	0.562325	0.413746	0.98096	0.721979
45.4	479.724		989.433		1072.08		790.614		589.721		1348.98		45.4	0.34054	0.816102	1.15489	0.534577	0.355879	0.903015	0.684167
45.854	469.289		934.646		969.268		764.051		526.062		1285.19		45.854	0.329356	0.758716	1.02337	0.508787	0.274888	0.847782	0.623816
46.308	461.774		823.276		831.835		709.153		535.565		1263.52		46.308	0.321301	0.642061	0.847557	0.455488	0.286978	0.829017	0.563734
46.762	455.213		694.69		689.386		679.237		604.721		1248.06		46.762	0.314269	0.507374	0.665327	0.426444	0.374963	0.815632	0.517335
47.216	431.24		609.756		594.815		656.932		672.813		1283.64		47.216	0.288574	0.41841	0.544346	0.404788	0.461594	0.84644	0.494025
47.67	435.043		580.948		574.547		651.804		777.192		1468.98		47.67	0.292651	0.388235	0.518418	0.39981	0.594392	1.00691	0.533402
48.124	444.803		591.734		562.61		646.687		874.767		1966.15		48.124	0.303111	0.399533	0.503147	0.394842	0.718533	1.43736	0.626088
48.578	446.785		636.3		509.613		698.458		922.125		2161.42		48.578	0.305236	0.446213	0.43535	0.445105	0.778785	1.60643	0.669519
49.032	449.744		693.226		440.724		801.573		973.826		2127.12		49.032	0.308407	0.505841	0.347223	0.545217	0.844562	1.57673	0.687996
49.486	458.758		739.74		406.3		867.51		1065.18		1995.9		49.486	0.318069	0.554562	0.303185	0.609233	0.960795	1.46312	0.701494
49.94	442.143		766.85		386.745		894		1096.1		1545.12		49.94	0.30026	0.582958	0.278169	0.634951	1.00012	1.07283	0.644882
50.394	434.829		768.716		363.354		951.206		1077.93		1302.46		50.394	0.292421	0.584913	0.248246	0.690491	0.977017	0.862735	0.609304
50.848	427.557		786.871		356.538		945.26		1168.37		1316.67		50.848	0.284627	0.603929	0.239527	0.684718	1.09208	0.875037	0.629986
51.302	456.034		806.597		358.237		834.75		1133.55		1426.71		51.302	0.315149	0.624591	0.2417	0.577427	1.04777	0.97031	0.629491
51.756	514.704		835.698		413.148		723.783		1116.91		1492.96		51.756	0.378032	0.655073	0.311946	0.469692	1.02661	1.02768	0.644837
52.21	636.116		897.106		509.265		657.027		1130.95		1494.45		52.21	0.508163	0.719395	0.434905	0.404881	1.04446	1.02896	0.690127
52.664	758.97		1038.37		580.821		634.375		1141.89		1441.63		52.664	0.639839	0.86736	0.526444	0.382888	1.05839	0.983229	0.743025
53.118	891.408		1175.04		652.404		621.591		1111.49		1354.62		53.118	0.781788	1.01051	0.618017	0.370477	1.01971	0.9079	0.784734
53.572	979.12		1206.52		721.892		648.104		1090.81		1285.1		53.572	0.875798	1.04349	0.706911	0.396217	0.993399	0.847707	0.810587
54.026	1025.1		1122.63		773.817		722.343		1100.4		1226		54.026	0.925075	0.955623	0.773336	0.468294	1.00559	0.796534	0.820743
54.48	1017.7		1027.63		842.37		816.752		1093.14		1125.8		54.48	0.917144	0.856111	0.861034	0.559953	0.996365	0.709782	0.816731
54.934	948.151		983.033		884.014		931.51		1020.25		1046.28		54.934	0.842606	0.809399	0.914307	0.671369	0.903632	0.640935	0.797041
55.388	865.139		1039.78		861.537		1079.79		876.049		1020.21		55.388	0.753632	0.868839	0.885553	0.815333	0.720164	0.618365	0.776981
55.842	780.158		1176.49		766.586		1250.52		820.938		1014.99		55.842	0.662549	1.01203	0.764086	0.981086	0.650048	0.613843	0.780607
56.296	727.579		1249.8		669.485		1360.84		804.509		1033.9		56.296	0.606194	1.08883	0.639868	1.08819	0.629146	0.630218	0.780408
56.75	728.213		1239.7		597.237		1435.72		757.702		1032.92		56.75	0.606874	1.07824	0.547444	1.1609	0.569595	0.629369	0.765404
57.204	720.657		1150.51		541.849		1355.27		733.652		1036.31		57.204	0.598775	0.984825	0.476588	1.08279	0.538997	0.632303	0.719046
57.658	711.979		965.678		548.108		1184.79		751.422		1005.36		57.658	0.589474	0.79122	0.484595	0.917276	0.561606	0.605505	0.658279
58.112	659.789		856.412		625.068		1043.92		866.435		972.005		58.112	0.533536	0.67677	0.583047	0.780502	0.707933	0.576628	0.643069
58.566	638.983		764.611		717.68		925.445		1011.68		962.656		58.566	0.511236	0.580613	0.701522	0.665481	0.892724	0.568533	0.653351
59.02	648.479		727.708		845.247		809.557		1158.62		918.048		59.02	0.521414	0.541959	0.864714	0.552968	1.07967	0.529912	0.681773
59.474	688.19		749.787		908.651		718.926		1244.95		871.189		59.474	0.563976	0.565085	0.945824	0.464977	1.18951	0.489341	0.703118
59.928	698.821		816.571		883.75		624.72		1214.08		803.726		59.928	0.575371	0.635038	0.91397	0.373515	1.15023	0.430932	0.679842
60.382	717.709		873.625		850.695		577.342		1123.95		768.776		60.382	0.595615	0.694799	0.871684	0.327517	1.03556	0.400672	0.654308
60.836	770.09		898.779		733.023		587.215		1020.64		714.409		60.836	0.651758	0.721147	0.72115	0.337102	0.904122	0.353601	0.614813
61.29	803.38		882.143		661.125		622.522		849.559		607.729		61.29	0.687438	0.703722	0.629174	0.371381	0.686462	0.261237	0.556569
61.744	813.451		832.381		692.655		678.741		699.236		577.004		61.744	0.698233	0.651598	0.669509	0.425962	0.495211	0.234635	0.529191
62.198	782.849		752.236		800.763		735.147		587.203		566.782		62.198	0.665433	0.567651	0.807807	0.480725	0.352676	0.225785	0.51668
62.652	650.363		660.669		886.86		798.113		479.637		644.065		62.652	0.523433	0.471739	0.917948	0.541857	0.215823	0.292697	0.493916
63.106	508.749		586.798		970.037		834.974		411.338		783.758		63.106	0.37165	0.394363	1.02435	0.577645	0.128929	0.413643	0.485097
63.56	403.545		566.158		963.407		842.42		447.116		985.497		63.56	0.258891	0.372743	1.01587	0.584874	0.174448	0.588309	0.499189
64.014	380.165		588.787		957.086		877.814		563.65		1234.35		64.014	0.233832	0.396446	1.00779	0.619237	0.32271	0.803765	0.563963
64.468	420.496		576.737		990.365		878.182		726.913		1298.58		64.468	0.277059	0.383824	1.05036	0.619594	0.530424	0.85938	0.620107
64.922	488.734		586.346		1033.82		794.409		833.964		1293.68		64.922	0.350197	0.393889	1.10595	0.538261	0.666621	0.855137	0.651676
65.376	569.027		616.943		1095.48		726.965		812.018		1191.81		65.376	0.436256	0.425938	1.18483	0.472782	0.6387	0.766934	0.65424
65.83	641.597		611.966		1129.37		715.018		760.883		1056.43		65.83	0.514038	0.420725	1.22818	0.461183	0.573642	0.649725	0.641248
66.284	693.98		599.767		1084.49		727.218		673.42		969.149		66.284	0.570182	0.407947	1.17076	0.473027	0.462366	0.574155	0.60974
66.738	713.094		632.26		1045.15		719.872		577.494		873.557		66.738	0.590669	0.441982	1.12044	0.465895	0.340323	0.491391	0.575117
67.192	724.811		711.157		953.158		710.353		510.144		840.435		67.192	0.603227	0.524622	1.00276	0.456653	0.254636	0.462714	0.550769
67.646	702.589		801.932		805.557		652.651		470.445		929.158		67.646	0.579409	0.619705	0.81394	0.400632	0.204128	0.539531	0.526224
68.1	725.414		880.516		696.053		597.57		427.028		1023.85		68.1	0.603874	0.702017	0.673856	0.347155	0.148891	0.621513	0.516218
68.554	721.996		928.9		605.818		585.773		429.38		1036.08		68.554	0.60021	0.752697	0.558421	0.335702	0.151883	0.632106	0.50517
69.008	719.038		994.459		588.809		560.517		481.985		1102.07		69.008	0.59704	0.821367	0.536662	0.311182	0.21881	0.68924	0.52905
69.462	757.627		1024.59		621.598		608.032		611.909		1141.24		69.462	0.6384	0.852931	0.578608	0.357313	0.384108	0.723152	0.589085
69.916	774.305		1019.04		647.024		701.769		755.532		1158.39		69.916	0.656275	0.847111	0.611135	0.448319	0.566835	0.738002	0.644613
70.37	792.358		958.275		668.21		771.634		844.31		1196.7		70.37	0.675625	0.783466	0.638237	0.51615	0.679784	0.771166	0.677405
70.824	886.141		831.846		649.924		809.91		982.736		1238.93		70.824	0.776143	0.651038	0.614845	0.553311	0.855898	0.807732	0.709828
71.278	972.893		689.456		615.535		847.925		1052.75		1217.73		71.278	0.869124	0.501892	0.570852	0.590218	0.944978	0.789377	0.711074
71.732	1014.53		560.234		604.755		863.233		1174.58		1146.08		71.732	0.913752	0.366538	0.557062	0.605081	1.09998	0.727345	0.711626
72.186	997.061		479.469		586.774		858.042		1236.37		1031.22		72.186	0.895028	0.281941	0.534059	0.600041	1.17859	0.627895	0.686259
72.64	876.174		467.346		526.655		852.714		1196.65		883.898		72.64	0.76546	0.269243	0.457151	0.594868	1.12806	0.500345	0.619187
73.094	741.985		462.552		490.803		853.384		1115.6		785.35		73.094	0.621635	0.264221	0.411287	0.595518	1.02493	0.415022	0.555436
73.548	710.392		501.657		470.172		928.884		1054.2		841.538		73.548	0.587773	0.305182	0.384894	0.668819	0.946816	0.463669	0.559526
74.002	686.919		601.578		440.249		1051.72		958.618		1013.82		74.002	0.562614	0.409844	0.346615	0.788076	0.825214	0.612828	0.590865
74.456	705.384		671.367		439.724		1139.55		918.585		1138.16		74.456	0.582405	0.482944	0.345943	0.873349	0.774281	0.720481	0.629901
74.91	712.501		698.375		462.535		1194.05		851.624		1270.11		74.91	0.590033	0.511234	0.375125	0.926258	0.689089	0.834724	0.65441
75.364	762.666		686.643		523.489		1180.32		793.112		1521.32		75.364	0.643801	0.498945	0.453101	0.912929	0.614646	1.05222	0.695941
75.818	847.401		673.184		591.641		1129.39		771.42		1732.7		75.818	0.734621	0.484848	0.540285	0.863483	0.587048	1.23524	0.740921
76.272	865.108		692.49		637.438		1078.61		730.499		1990.07		76.272	0.753599	0.50507	0.598872	0.81418	0.534986	1.45807	0.777462
76.726	858.82		611.05		668.473		979.09		726.796		2119.76		76.726	0.74686	0.419765	0.638574	0.717563	0.530275	1.57036	0.770566
77.18	834.475		559.435		682.08		816.165		806.065		2092.49		77.18	0.720766	0.365701	0.655981	0.559383	0.631126	1.54675	0.746617
77.634	770.111		478.114		690.76		693.91		847.034		2029.21		77.634	0.65178	0.280522	0.667085	0.440689	0.683249	1.49196	0.702548
78.088	712.743		412.14		694.549		664.18		870.672		2069.56		78.088	0.590293	0.211417	0.671932	0.411825	0.713323	1.52689	0.687613
78.542	620.059		398.444		698.476		673.061		899.396		1940.42		78.542	0.490953	0.197071	0.676955	0.420448	0.749868	1.41508	0.658396
78.996	535.689		427.964		707.865		693.548		946.664		1669.03		78.996	0.400524	0.227992	0.688966	0.440338	0.810005	1.18011	0.624656
79.45	476.807		492.958		718.793		734.668		946.024		1534.37		79.45	0.337414	0.29607	0.702946	0.48026	0.809191	1.06353	0.614901
79.904	446.228		552.062		718.952		766.929		978.445		1444.56		79.904	0.304639	0.357978	0.70315	0.511582	0.850439	0.985763	0.618925
80.358	436.691		650.192		671.026		792.886		1061.1		1315.62		80.358	0.294417	0.460765	0.64184	0.536783	0.955592	0.874127	0.627254
80.812	466.923		721.017		563.416		839.402		1070.78		1186.76		80.812	0.32682	0.53495	0.504178	0.581944	0.967913	0.762563	0.613061
81.266	528.708		726.755		482.871		820.006		973.754		1132.68		81.266	0.393042	0.540961	0.40114	0.563113	0.844471	0.715744	0.576412
81.72	580.921		708.094		432.561		797.343		772.98		1084.9		81.72	0.449004	0.521414	0.33678	0.54111	0.589033	0.674377	0.51862
82.174	620.119		641.216		397.492		716.46		560.314		1140.84		82.174	0.491017	0.451363	0.291918	0.462583	0.318466	0.722808	0.456359
82.628	624.863		563.645		405.779		651.658		452.277		1227.28		82.628	0.496102	0.370111	0.302519	0.399668	0.181014	0.797645	0.42451
83.082	686.594		520.28		425.038		561.198		387.373		1287.28		83.082	0.562266	0.324688	0.327156	0.311843	0.0984389	0.849591	0.412331
83.536	733.699		514.316		473.869		517.874		341.632		1372.38		83.536	0.612753	0.318441	0.389624	0.269781	0.0402443	0.923276	0.425687
83.99	749.897		519.545		528.053		542.926		324.283		1388.75		83.99	0.630115	0.323919	0.458939	0.294103	0.0181718	0.937449	0.443783
84.444	780.187		525.222		586.654		620.434		342.802		1319.41		84.444	0.66258	0.329865	0.533906	0.369353	0.0417328	0.877415	0.469142
84.898	772.59		525.255		663.047		668.517		424.824		1222.18		84.898	0.654437	0.329899	0.631632	0.416036	0.146087	0.793229	0.49522
85.352	731.993		519.379		701.517		733.091		545.357		1056.94		85.352	0.610925	0.323745	0.680846	0.478729	0.299436	0.650165	0.507308
85.806	656.687		524.484		712.366		750.42		691.216		923.868		85.806	0.530211	0.329092	0.694724	0.495553	0.485008	0.534951	0.51159
86.26	572.901		563.749		674.519		690.956		812.796		948.269		86.26	0.440408	0.37022	0.646308	0.437821	0.63969	0.556077	0.515087
86.714	543.205		584.322		618.131		575.763		890.328		1019.08		86.714	0.40858	0.391769	0.574173	0.325983	0.738331	0.617388	0.509371
87.168	531.05		565.195		582.038		514.684		952.402		1079.01		87.168	0.395552	0.371735	0.528001	0.266683	0.817305	0.669275	0.508092
87.622	536.753		538.13		529.783		544.375		963.837		1078.29		87.622	0.401665	0.343385	0.461153	0.29551	0.831854	0.668652	0.50037
88.076	571.829		466.159		494.381		717.49		952.62		991.753		88.076	0.439259	0.267999	0.415864	0.463583	0.817583	0.593726	0.499669
88.53	635.46		409.807		459.753		875.27		889.078		914.672		88.53	0.50746	0.208973	0.371566	0.616767	0.73674	0.526989	0.494749
88.984	675.476		403.997		428.314		976.203		841.469		841.569		88.984	0.550349	0.202888	0.331347	0.71476	0.676169	0.463696	0.489868
89.438	673.227		457.377		417.441		1015.85		805.799		753.019		89.438	0.547939	0.258801	0.317438	0.753254	0.630788	0.387029	0.482541
89.892	624.789		544.326		411.787		998.543		722.285		702.226		89.892	0.496023	0.349875	0.310205	0.73645	0.524536	0.343053	0.460023
90.346	592.476		644.841		401.971		855.072		603.495		687.292		90.346	0.461389	0.45516	0.297647	0.597157	0.373403	0.330123	0.419147
90.8	530.474		753.227		409.503		736.839		501.464		720.188		90.8	0.394935	0.568689	0.307283	0.482368	0.243593	0.358604	0.392579
91.254	467.252		823.726		416.368		630.589		468.475		629.363		91.254	0.327173	0.642533	0.316065	0.379213	0.201622	0.279968	0.357762
91.708	469.707		848.056		392.787		535.666		464.677		544.411		91.708	0.329804	0.668017	0.285899	0.287054	0.19679	0.206416	0.328997
92.162	486.016		856.38		381.765		491.88		488.756		509.461		92.162	0.347284	0.676736	0.271799	0.244544	0.227425	0.176157	0.323991
92.616	509.149		860.375		407.694		453.816		525.866		486.883		92.616	0.372078	0.680921	0.304969	0.207588	0.274639	0.156609	0.332801
93.07	538.9		824.754		457.406		430.008		579.074		519.467		93.07	0.403966	0.64361	0.368563	0.184474	0.342333	0.18482	0.354628
93.524	549.871		721.359		492.301		417.715		633.658		495.187		93.524	0.415725	0.535308	0.413203	0.172539	0.411779	0.163798	0.352059
93.978	534.485		591.139		530.099		390.428		752.948		508.706		93.978	0.399234	0.39891	0.461557	0.146047	0.563547	0.175503	0.357466
94.432	523.931		476.752		559.484		391.357		894.876		527.844		94.432	0.387922	0.279095	0.499148	0.146949	0.744117	0.192073	0.374884
94.886	526.085		427.612		568.185		404.451		1023.38		553.683		94.886	0.39023	0.227623	0.510279	0.159661	0.907609	0.214444	0.401641
95.34	478.807		431.317		559.091		415.393		997.313		582.934		95.34	0.339557	0.231504	0.498645	0.170284	0.874444	0.23977	0.392367
95.794	439.432		440.467		525.425		410.652		860.478		593.521		95.794	0.297355	0.241088	0.455578	0.165682	0.700354	0.248936	0.351499
96.248	424.366		472.423		459.839		414.403		724.981		608.739		96.248	0.281207	0.274561	0.371676	0.169323	0.527966	0.262112	0.314474
96.702	403.754		525.968		410.294		411.925		675.048		593.879		96.702	0.259115	0.330646	0.308295	0.166917	0.464438	0.249246	0.296443
97.156	400.476		569.123		366.601		416.163		585.978		559.693		97.156	0.255601	0.375849	0.2524	0.171032	0.351117	0.219648	0.270941
97.61	397.375		566.564		324.947		403.784		482.881		511.302		97.61	0.252278	0.373169	0.199113	0.159014	0.21995	0.177751	0.230212
98.064	384.462		545.209		285.863		420.199		354.219		510.425		98.064	0.238437	0.3508	0.149115	0.17495	0.0562583	0.176991	0.191092
98.518	355.751		518.575		285.961		436.704		256.52		573.748		98.518	0.207665	0.322902	0.14924	0.190975	0	0.231816	0.183766
98.972	334.624		479.328		308.505		451.938		220.095		653.076		98.972	0.18502	0.281793	0.17808	0.205765	0	0.300499	0.19186
99.426	303.999		439.623		332.832		460.285		190.72		714.572		99.426	0.152196	0.240204	0.2092	0.213869	0	0.353742	0.194869
99.88	277.319		432.86		383.104		459.569		177.978		837.24		99.88	0.1236	0.23312	0.273512	0.213174	0	0.459948	0.217226
100.334	270.639		457.1		441.524		459.617		188.723		980.427		100.334	0.116441	0.258511	0.348246	0.21322	0	0.583919	0.25339
100.788	271.809		493.451		501.157		413.996		205.45		1093.84		100.788	0.117695	0.296586	0.424532	0.168928	0	0.682115	0.281643
101.242	282.492		556.636		547.846		346.89		209.334		1198.62		101.242	0.129145	0.362769	0.48426	0.103777	0	0.772829	0.308797
101.696	311.548		641.128		572.865		312.384		213.193		1248.7		101.696	0.160287	0.451271	0.516266	0.0702757	0	0.816194	0.335716
102.15	358.879		736.001		589.296		287.765		290.427		1199.85		102.15	0.211017	0.550645	0.537285	0.0463738	0	0.773895	0.353203
102.604	408.795		813.212		563.562		275.581		362.757		1088.13		102.604	0.264518	0.63152	0.504365	0.0345447	0.0671209	0.677169	0.363206
103.058	485.241		871.108		537.081		290.399		405.574		966.337		103.058	0.346453	0.692163	0.470489	0.0489311	0.121595	0.57172	0.375225
103.512	515.496		923.183		506.673		305.603		483.995		877.408		103.512	0.378881	0.746709	0.431589	0.0636922	0.221368	0.494726	0.389494
103.966	510.37		927.225		460.075		329.767		637.025		822.219		103.966	0.373387	0.750943	0.371978	0.0871524	0.416062	0.446943	0.407744
104.42	534.591		837.983		440.396		362.865		780.991		862.588		104.42	0.399347	0.657466	0.346803	0.119286	0.599225	0.481894	0.434004
104.874	559.091		728.635		431.243		412.889		846.676		971.9		104.874	0.425607	0.54293	0.335094	0.167853	0.682794	0.576537	0.455136
105.328	539.858		641.82		451.753		460.87		806.963		1100.17		105.328	0.404992	0.451995	0.361332	0.214437	0.632268	0.68759	0.458769
105.782	530.682		542.95		509.641		515.4		746.222		1217.6		105.782	0.395158	0.348434	0.435386	0.267379	0.55499	0.789265	0.465102
106.236	504.044		473.796		574.316		562.245		708.682		1275.62		106.236	0.366607	0.275999	0.518122	0.312859	0.507229	0.839494	0.470052
106.69	468.007		461.936		590.898		608.516		714.743		1296.54		106.69	0.327982	0.263576	0.539335	0.357783	0.51494	0.85761	0.476871
107.144	449.009		478.198		532.682		630.066		763.466		1205		107.144	0.30762	0.28061	0.464861	0.378705	0.576929	0.778355	0.464513
107.598	416.397		482.953		485.153		615.52		818.735		1135.34		107.598	0.272666	0.28559	0.404059	0.364583	0.647246	0.71804	0.448697
108.052	397.95		464.238		431.154		618.911		847.654		977.417		108.052	0.252894	0.265987	0.33498	0.367875	0.684038	0.581313	0.414515
108.506	407.538		436.481		388.346		560.872		867.893		798.152		108.506	0.26317	0.236913	0.280217	0.311526	0.709788	0.426106	0.371287
108.96	401.962		424.381		354.639		486.186		879.692		675.304		108.96	0.257194	0.224239	0.237097	0.239016	0.724799	0.319744	0.333681
109.414	390.548		387.814		348.343		417.02		871.754		624.118		109.414	0.24496	0.185937	0.229043	0.171864	0.7147	0.275427	0.303655
109.868	405.262		348.546		355.956		368.836		857.921		605.022		109.868	0.260731	0.144806	0.238782	0.125083	0.697101	0.258894	0.287566
110.322	397.054		338.032		363.741		371.853		813.425		654.392		110.322	0.251934	0.133793	0.248741	0.128013	0.64049	0.301638	0.284101
110.776	374.201		378.697		388.014		400.231		787.765		739.532		110.776	0.227439	0.176387	0.279793	0.155564	0.607844	0.375352	0.30373
111.23	362.881		434.295		404.453		438.339		788.298		784.184		111.23	0.215307	0.234623	0.300823	0.192562	0.608522	0.414012	0.327641
111.684	359.008		488.186		427.06		465.936		761.979		831.523		111.684	0.211155	0.291072	0.329743	0.219355	0.575037	0.454998	0.346893
112.138	398.618		517.391		458.257		433.137		718.219		872.226		112.138	0.25361	0.321662	0.369652	0.187512	0.519363	0.490239	0.357006
112.592	460.68		535.586		488.483		380.226		705.844		896.575		112.592	0.320129	0.340721	0.408319	0.136142	0.503618	0.51132	0.370041
113.046	511.159		541.553		492.383		347.618		684.989		967.182		113.046	0.374233	0.346971	0.413308	0.104483	0.477085	0.572452	0.381422
113.5	533.259		528.532		484.788		315.27		652.625		973.948		113.5	0.39792	0.333332	0.403592	0.0730777	0.43591	0.57831	0.370357
113.954	558.415		474.303		488.588		292.799		647.748		1002.93		113.954	0.424882	0.27653	0.408453	0.0512612	0.429705	0.603404	0.365706
114.408	588.508		410.156		444.636		274.275		692.953		1079.68		114.408	0.457136	0.209339	0.352227	0.0332767	0.487218	0.669855	0.368175
114.862	577.155		379.268		377.766		288.679		716.851		1169.53		114.862	0.444968	0.176985	0.266683	0.0472612	0.517622	0.747642	0.36686
115.316	542.896		355.351		325.234		301.671		721.678		1137.81		115.316	0.408249	0.151934	0.199481	0.0598748	0.523763	0.720178	0.343913
115.77	482.657		318.066		272.688		332.142		710.896		1057.67		115.77	0.343684	0.112879	0.13226	0.0894583	0.510046	0.650798	0.306521
116.224	402.731		337.391		235.413		362.507		695.527		894.816		116.224	0.258018	0.133121	0.0845759	0.118939	0.490492	0.509797	0.265824
116.678	325.593		387.907		233.975		402.511		692.213		739.05		116.678	0.175341	0.186034	0.0827363	0.157778	0.486276	0.374935	0.24385
117.132	269.248		483.467		260.861		482.856		665.608		696.992		117.132	0.11495	0.286129	0.117131	0.235783	0.452427	0.338521	0.25749
117.586	260.048		582.98		299.775		519.679		583.689		641.636		117.586	0.105089	0.390363	0.166912	0.271533	0.348205	0.290594	0.262116
118.04	288.532		664.519		309.414		521.06		555.016		594.171		118.04	0.135618	0.475771	0.179243	0.272874	0.311725	0.249499	0.270788
118.494	325.725		715.329		317.781		482.118		606.914		559.784		118.494	0.175482	0.528992	0.189946	0.235066	0.377753	0.219726	0.287828
118.948	368.781		724.282		317.165		424.531		680.708		561.225		118.948	0.22163	0.53837	0.189158	0.179156	0.471639	0.220974	0.303488
119.402	440.706		704.309		320.699		391.968		692.504		627.238		119.402	0.29872	0.517449	0.193679	0.147542	0.486646	0.278128	0.320361
119.856	526.047		654.248		340.109		376.849		721.296		650.741		119.856	0.39019	0.465013	0.21851	0.132863	0.523277	0.298477	0.338055
120.31	575.994		589.789		364.472		371.031		715.672		675.689		120.31	0.443723	0.397496	0.249676	0.127215	0.516122	0.320077	0.342385
120.764	600.373		501.157		391.72		380.658		780.051		697.075		120.764	0.469853	0.304658	0.284534	0.136561	0.598029	0.338593	0.355371
121.218	577.257		429.317		410.08		407.922		877.19		679.864		121.218	0.445077	0.229409	0.308021	0.163031	0.721616	0.323692	0.365141
121.672	539.241		389.287		385.692		417.01		1005.31		695.722		121.672	0.404331	0.18748	0.276822	0.171854	0.884622	0.337422	0.377089
122.126	499.526		368.936		369.239		415.294		1078.77		706.006		122.126	0.361764	0.166163	0.255775	0.170188	0.97808	0.346326	0.379716
122.58	429.374		355.857		368.032		410.943		1153.25		733.36		122.58	0.286574	0.152464	0.254231	0.165964	1.07284	0.370009	0.38368
123.034	388.511		346.021		363.977		435.006		1238.97		741.392		123.034	0.242777	0.142161	0.249043	0.189326	1.18189	0.376963	0.397027
123.488	390.506		321.782		366.055		482.819		1315.84		805.916		123.488	0.244915	0.116772	0.251701	0.235747	1.2797	0.432828	0.426943
123.942	435.203		286.058		384.616		522.734		1325.63		884.965		123.942	0.292822	0.0793527	0.275446	0.274499	1.29215	0.501268	0.452589
124.396	502.25		260.34		392.799		561.827		1324.29		950.02		124.396	0.364684	0.0524144	0.285914	0.312453	1.29044	0.557593	0.47725
124.85	554.252		270.13		417.686		600.15		1257.33		955.953		124.85	0.42042	0.0626689	0.317751	0.34966	1.20526	0.56273	0.486415
125.304	591.523		302.568		438.688		653.183		1221.74		904.468		125.304	0.460368	0.0966461	0.344618	0.401149	1.15997	0.518154	0.496818
125.758	617.171		331.959		436.243		694.815		1214.94		790.065		125.758	0.487857	0.127432	0.34149	0.441568	1.15132	0.419104	0.494795
126.212	606.371		350.92		450.545		693.144		1189.52		691.856		126.212	0.476282	0.147292	0.359786	0.439946	1.11898	0.334074	0.479394
126.666	577.608		374.506		446.233		682.211		1093.35		585.188		126.666	0.445453	0.171997	0.35427	0.429331	0.996628	0.241721	0.4399
127.12	532.417		398.854		420.696		651.836		960.252		490.335		127.12	0.397017	0.197501	0.321602	0.399841	0.827293	0.159597	0.383808
127.574	476.968		402.942		359.992		637.408		910.289		427.32		127.574	0.337586	0.201783	0.243945	0.385833	0.763726	0.105039	0.339652
128.028	421.067		425.367		295.265		627.315		877.184		429.047		128.028	0.277671	0.225272	0.161142	0.376034	0.721608	0.106534	0.311377
128.482	382.975		433.079		270.121		591.122		822.763		463.632		128.482	0.236844	0.23335	0.128977	0.340895	0.65237	0.136478	0.288152
128.936	358.571		448.111		286.439		511.32		798.809		487.921		128.936	0.210687	0.249095	0.149852	0.263417	0.621894	0.157507	0.275409
129.39	333.858		460.919		318.304		441.11		763.352		495.825		129.39	0.184199	0.262511	0.190615	0.195252	0.576784	0.164351	0.262285
129.844	303.105		442.834		327.896		396.924		786.287		476.897		129.844	0.151238	0.243568	0.202886	0.152353	0.605963	0.147963	0.250662
130.298	267.424		411.625		306.398		362.809		778.462		453.796		130.298	0.112995	0.210878	0.175384	0.119232	0.596008	0.127962	0.223743
130.752	235.899		387.287		297.765		360.767		723.945		443.066		130.752	0.0792058	0.185385	0.164341	0.11725	0.526648	0.118672	0.198583
131.206	202.149		355.118		315.312		350.391		689.087		417.448		131.206	0.0430322	0.15169	0.186788	0.107176	0.482299	0.0964918	0.177913
131.66	206.846		318.5		348.24		364.1		654.032		410.506		131.66	0.0480665	0.113334	0.228911	0.120485	0.4377	0.0904814	0.173163
132.114	242.939		327.553		361.631		418.028		667.093		371.279		132.114	0.0867513	0.122817	0.246042	0.172843	0.454317	0.0565186	0.189881
132.568	315.711		343.578		356.781		471.299		716.742		325.736		132.568	0.164749	0.139602	0.239838	0.224562	0.517483	0.0170874	0.21722
133.022	415.269		332.375		347.192		548.268		711.084		347.984		133.022	0.271457	0.127867	0.227571	0.299289	0.510285	0.0363498	0.24547
133.476	532.793		379.878		331.831		600.64		633.061		375.66		133.476	0.39742	0.177624	0.20792	0.350136	0.411019	0.0603117	0.267405
133.93	615.876		471.868		340.286		610.429		565.492		377.228		133.93	0.486469	0.273979	0.218736	0.35964	0.325053	0.0616693	0.287591
134.384	618.038		543.709		384.343		560.33		557.911		417.49		134.384	0.488787	0.349229	0.275097	0.311	0.315408	0.0965281	0.306008
134.838	586.141		574.063		406.21		456.794		584.105		493.318		134.838	0.454599	0.381023	0.30307	0.21048	0.348734	0.16218	0.310014
135.292	562.815		557.525		424.135		404.739		617.437		603.853		135.292	0.429598	0.363701	0.326001	0.159941	0.391141	0.257881	0.321377
135.746	542.846		511.27		409.214		409.476		753.863		674.017		135.746	0.408195	0.315251	0.306913	0.16454	0.564711	0.318629	0.346373
136.2	509.519		460.357		372.859		412.475		974.094		719.215		136.2	0.372475	0.261922	0.260406	0.167451	0.844903	0.357762	0.377487
136.654	460.364		432.115		324.834		416.678		1154.94		751.034		136.654	0.31979	0.23234	0.198969	0.171532	1.07498	0.385311	0.397154
137.108	401.094		390.166		290.065		450.01		1241.43		782.57		137.108	0.256264	0.188401	0.15449	0.203893	1.18502	0.412615	0.400114
137.562	329.544		320.763		248.188		489.442		1055.32		880.811		137.562	0.179576	0.115704	0.100919	0.242177	0.948248	0.497672	0.347383
138.016	279.349		273.542		217.367		515.817		844.952		939.35		138.016	0.125776	0.0662428	0.0614903	0.267783	0.680601	0.548355	0.291708
138.47	234.473		243.322		195.398		523.844		710.334		892.192		138.47	0.0776774	0.0345889	0.0333862	0.275577	0.509331	0.507526	0.239681
138.924	205.134		221.643		218.431		538.55		610.073		852.881		138.924	0.0462315	0.0118812	0.0628515	0.289854	0.381772	0.47349	0.211013
139.378	179.594		222.171		252.402		542.051		499.938		820.725		139.378	0.0188574	0.0124343	0.106309	0.293253	0.241651	0.445649	0.186359
139.832	172.647		236.153		312.167		505.458		407.945		784.504		139.832	0.0114116	0.0270797	0.182764	0.257726	0.124612	0.414289	0.169647
140.286	180.622		241.956		383.21		454.771		348.808		727.859		140.286	0.0199593	0.0331581	0.273647	0.208516	0.049374	0.365246	0.158317
140.74	194.219		252.437		447.523		412.482		319.752		667.473		140.74	0.0345327	0.0441364	0.35592	0.167458	0.0124071	0.312964	0.15457
141.194	184.85		255.704		478.492		392.367		308.781		578.646		141.194	0.0244909	0.0475584	0.395538	0.147929	0	0.236057	0.141929
141.648	180.549		269.262		494.565		398.683		307.638		477.268		141.648	0.019881	0.0617597	0.4161	0.154061	0	0.148284	0.133348
142.102	185.365		295.752		465.846		414.102		332.011		440.534		142.102	0.0250429	0.0895067	0.37936	0.169031	0.0280038	0.11648	0.134571
142.556	206.19		322.452		412.163		408.415		383.613		419.351		142.556	0.0473633	0.117474	0.310686	0.16351	0.0936552	0.0981394	0.138471
143.01	233.472		347.89		360.121		376.85		472.112		371.484		143.01	0.0766045	0.144119	0.24411	0.132864	0.206249	0.0566961	0.14344
143.464	258.38		370.328		321.16		370.048		587.014		336.015		143.464	0.103301	0.167621	0.194269	0.12626	0.352435	0.025987	0.161646
143.918	277.586		395.254		296.533		397.996		720.286		314.339		143.918	0.123886	0.19373	0.162764	0.153394	0.521992	0.00721991	0.193831
144.372	300.363		408.866		286.026		417.942		791.098		310.259		144.372	0.148299	0.207988	0.149323	0.172759	0.612084	0.00368745	0.21569
144.826	315.821		408.594		297.503		393.302		899.293		311.263		144.826	0.164867	0.207703	0.164005	0.148837	0.749737	0.00455671	0.239951
145.28	309.989		435.384		309.238		373.842		913.853		304.568		145.28	0.158616	0.235764	0.179018	0.129944	0.768261	0	0.245267
145.734	303.078		457.67		316.296		369.638		849.94		289.586		145.734	0.151209	0.259108	0.188047	0.125862	0.686947	0	0.235195
146.188	295.776		439.597		339.821		343.848		734.009		280.344		146.188	0.143383	0.240177	0.218141	0.100823	0.539452	0	0.206996
146.642	290.587		396.764		348.609		335.644		679.214		299.012		146.642	0.137821	0.195312	0.229383	0.0928583	0.469738	0	0.187519
147.096	281.842		363.766		361.391		336.154		645.946		318.52		147.096	0.128448	0.160748	0.245735	0.0933534	0.427412	0.0108398	0.177756
147.55	289.199		345.993		360.661		354.404		592.937		326.043		147.55	0.136333	0.142132	0.244801	0.111072	0.359971	0.0173532	0.16861
148.004	252.482		329.764		333.232		368.028		557.646		323.771		148.004	0.0969796	0.125133	0.209712	0.124299	0.315071	0.0153861	0.147763
148.458	195.606		328.625		319.033		354.848		506.009		329.984		148.458	0.0360193	0.123939	0.191548	0.111503	0.249375	0.0207654	0.122192
148.912	158.963		317.799		321.29		338.056		432.845		324.555		148.912	0	0.1126	0.194435	0.0952	0.156291	0.0160649	0.0957652
149.366	158.944		295.565		343.738		301.804		405.336		306.434		149.366	0	0.0893108	0.223152	0.0600039	0.121293	0.000375758	0.0823559
149.82	183.354		274.575		362.781		269.894		407.49		314.587		149.82	0.0228875	0.0673248	0.247513	0.0290233	0.124033	0.00743463	0.0830361
150.274	224.134		270.914		370.842		257.04		417.081		308.711		150.274	0.0665959	0.0634901	0.257825	0.0165437	0.136235	0.00234719	0.0905063
150.728	261.033		269.606		355.293		231.213		474.931		312.794		150.728	0.106145	0.06212	0.237934	0	0.209836	0.00588225	0.103653
151.182	287.171		264.139		316.573		223.796		535.351		317.821		151.182	0.13416	0.0563936	0.188401	0	0.286706	0.0102346	0.112649
151.636	310.381		263.901		281.875		230.252		563.23		357.069		151.636	0.159036	0.0561443	0.144013	0	0.322176	0.0442156	0.120931
152.09	327.105		263.52		254.36		243.411		596.769		372.908		152.09	0.176961	0.0557453	0.108814	0.00331165	0.364846	0.057929	0.127935
152.544	310.933		273.055		234.438		244.401		597.094		394.148		152.544	0.159628	0.0657327	0.0833286	0.00427282	0.36526	0.0763186	0.125757
152.998	308.737		302.393		225.98		233.354		559.614		406.542		152.998	0.157274	0.0964628	0.0725086	0	0.317575	0.0870494	0.121812
153.452	284.123		366.991		243.611		220.437		524.195		428.105		153.452	0.130893	0.164126	0.0950633	0	0.272513	0.105719	0.128052
153.906	285.746		439.065		246.109		234.171		479.949		450.767		153.906	0.132632	0.23962	0.0982589	0	0.21622	0.125339	0.135345
154.36	288.579		499.85		242.696		257.565		424.986		465.908		154.36	0.135669	0.303289	0.0938928	0.0170534	0.146293	0.138448	0.139108
154.814	306.347		539.891		247.336		279.009		416.341		459.385		154.814	0.154713	0.34523	0.0998286	0.0378728	0.135294	0.132801	0.150956
155.268	292.384		554.324		252.487		273.385		391.895		462.807		155.268	0.139747	0.360348	0.106418	0.0324126	0.104192	0.135764	0.14648
155.722	257.401		543.24		256.479		258.501		377.012		484.971		155.722	0.102252	0.348738	0.111525	0.0179621	0.085257	0.154953	0.136781
156.176	218.696		531.84		241.826		246.391		371.163		476.658		156.176	0.0607674	0.336797	0.0927798	0.00620485	0.0778155	0.147756	0.120353
156.63	164.788		499.451		219.434		254.371		388.718		451.978		156.63	0.00298821	0.302871	0.0641346	0.0139524	0.10015	0.126388	0.101747
157.084	153.715		449.88		217.36		279.266		382.662		442.57		157.084	0	0.250948	0.0614814	0.0381223	0.0924453	0.118242	0.0935399
157.538	165.507		421.803		221.159		303.198		402.552		439.613		157.538	0.00375884	0.221539	0.0663413	0.0613573	0.117751	0.115682	0.0977382
157.992	200.245		400.672		239.039		309.927		451.757		432.1		157.992	0.0409914	0.199405	0.0892145	0.0678903	0.180352	0.109177	0.114505
158.446	213.406		366.578		263.718		318.797		475.925		381.854		158.446	0.0550975	0.163693	0.120785	0.0765019	0.211101	0.0656745	0.115476
158.9	218.746		368.814		305.107		341.96		441.302		359.779		158.9	0.060821	0.166035	0.173733	0.0989903	0.167051	0.0465619	0.118865
159.354	223.271		363.438		337.278		326.343		402.571		354.499		159.354	0.065671	0.160404	0.214888	0.0838282	0.117775	0.0419905	0.114093
159.808	215.13		354.444		331.783		290.596		350.809		360.584		159.808	0.0569453	0.150984	0.207859	0.0491223	0.0519198	0.0472589	0.0940147
160.262	210.634		346.221		313.723		273.05		277.917		351.959		160.262	0.0521265	0.14237	0.184755	0.0320874	0	0.0397913	0.0751884
160.716	211.312		348.172		293.843		272.68		250.008		358.105		160.716	0.0528532	0.144414	0.159323	0.0317282	0	0.0451126	0.0722385
161.17	198.533		338.805		272.33		251.017		228.884		377.365		161.17	0.0391565	0.134602	0.131802	0.0106961	0	0.0617879	0.0630076
161.624	185.098		318.523		261.576		233.38		247.727		386.519		161.624	0.0247567	0.113358	0.118045	0	0	0.0697134	0.0543123
162.078	176.688		304.987		259.67		228.36		309.618		368.372		162.078	0.0157428	0.0991798	0.115607	0	0	0.0540017	0.0474219
162.532	167.377		284.823		246.267		229.68		338.603		340.983		162.532	0.00576313	0.0780591	0.098461	0	0.0363906	0.0302883	0.0414937
162.986	163.197		278.257		230.122		238.815		364.637		324.127		162.986	0.00128296	0.0711815	0.0778073	0	0.0695127	0.0156944	0.0392465
163.44	184.523		273.14		233.452		229.812		368.633		318.376		163.44	0.0241404	0.0658217	0.0820673	0	0.0745967	0.0107152	0.0428902
163.894	211.78		280.438		249.266		224.06		368.015		328.28		163.894	0.0533548	0.073466	0.102298	0	0.0738104	0.01929	0.0537031
164.348	229.186		350.848		258.56		220.742		325.011		349.499		164.348	0.0720107	0.147217	0.114187	0	0.019098	0.0376615	0.065029
164.802	262.429		456.717		254.31		213.509		293.558		396.963		164.802	0.107641	0.258109	0.10875	0	0	0.0787558	0.0922094
165.256	291.474		563.244		246.509		201.317		288.125		394.175		165.256	0.138772	0.369691	0.0987706	0	0	0.076342	0.113929
165.71	307.789		615.834		231.426		196.711		260.351		374.515		165.71	0.156258	0.424776	0.0794755	0	0	0.0593203	0.119972
166.164	328.571		617.423		220.504		192.948		255.458		371.527		166.164	0.178533	0.426441	0.0655034	0	0	0.0567333	0.121202
166.618	301.404		584.902		211.345		196.763		241.948		354.853		166.618	0.149415	0.392377	0.0537866	0	0	0.042297	0.106313
167.072	253.243		563.68		217.639		196.629		236.467		362.535		167.072	0.0977953	0.370148	0.0618383	0	0	0.0489481	0.0964549
167.526	210.841		547.776		219.495		182.95		231.293		389.484		167.526	0.0523483	0.353489	0.0642126	0	0	0.0722805	0.0903884
167.98	186.755		520.269		199.058		187.042		205.346		389.626		167.98	0.0265327	0.324677	0.0380683	0	0	0.0724035	0.0769469
168.434	182.8		491.942		201.187		189.351		217.041		379.545		168.434	0.0222937	0.295006	0.0407919	0	0	0.0636753	0.0702944
168.888	176.826		434.566		221.585		212.639		234.188		368.855		168.888	0.0158907	0.234907	0.0668863	0	0	0.0544199	0.0620174
169.342	180.621		359.873		233.568		234.762		243.903		341.086		169.342	0.0199582	0.15667	0.0822157	0	0	0.0303775	0.0482036
169.796	182.774		338.031		248.994		245.171		257.574		330.515		169.796	0.0222658	0.133792	0.10195	0.00502039	0	0.0212251	0.0473754
170.25	189.952		341.085		277.506		235.518		230.519		324.682		170.25	0.0299593	0.136991	0.138424	0	0	0.0161749	0.0535915
170.704	187.169		351.55		317.564		218.973		222.638		334.891		170.704	0.0269764	0.147952	0.189669	0	0	0.0250139	0.0649352
171.158	166.287		365.205		353.244		225.408		212.152		342.144		171.158	0.00459486	0.162255	0.235313	0	0	0.0312935	0.0722427
171.612	137.114		355.813		358.552		217.883		220.168		358.661		171.612	0	0.152418	0.242103	0	0	0.0455939	0.0733524
172.066	120.877		334.299		338.006		218.644		210.249		375.278		172.066	0	0.129883	0.215819	0	0	0.059981	0.0676138
172.52	118.593		314.961		293.101		212.083		212.764		376.58		172.52	0	0.109627	0.158374	0	0	0.0611082	0.0548516
172.974	123.231		292.09		247.52		206.016		213.178		388.209		172.974	0	0.0856709	0.100064	0	0	0.0711766	0.0428186
173.428	133.563		273.466		212.15		209.081		210.294		393.493		173.428	0	0.0661632	0.0548164	0	0	0.0757515	0.0327885
173.882	145.861		267.808		182.542		216.631		207.878		405.974		173.882	0	0.0602367	0.01694	0	0	0.0865576	0.0272891
174.336	153.984		255.366		161.749		215.177		191.793		400.98		174.336	0	0.0472044	0	0	0	0.0822338	0.021573
174.79	167.765		238.789		153.53		201.054		232.959		395.269		174.79	0.00617899	0.0298408	0	0	0	0.0772892	0.0188848
175.244	175.427		230.993		155.099		190.964		307.702		387.128		175.244	0.0143912	0.0216749	0	0	0	0.0702407	0.0177178
175.698	174.764		225.765		167.084		196.269		370.601		387.881		175.698	0.0136806	0.0161988	0	0	0.0771005	0.0708926	0.0296454
176.152	189.494		241.01		192.307		193.001		365.876		395.82		176.152	0.0294684	0.0321672	0.029432	0	0.0710891	0.0777662	0.0399871
176.606	198.926		269.537		222.363		184.687		389.069		418.026		176.606	0.0395777	0.0620478	0.0678815	0	0.100597	0.0969922	0.0611827
177.06	210.146		298.094		247.668		177.403		408.649		432.482		177.06	0.0516034	0.0919598	0.100253	0	0.125508	0.109508	0.0798054
177.514	248.299		309.624		240.539		178.287		418.433		459.387		177.514	0.0924962	0.104037	0.0911334	0	0.137955	0.132803	0.0930708
177.968	277.721		301.004		209.118		179.655		449.876		486.305		177.968	0.124031	0.0950079	0.0509377	0	0.177959	0.156108	0.100674
178.422	252.269		291.573		174.368		191.698		457.832		485.71		178.422	0.0967513	0.0851294	0.00648331	0	0.188081	0.155593	0.0886731
178.876	242.762		281.442		157.894		200.06		455.072		487.39		178.876	0.0865616	0.0745176	0	0	0.18457	0.157048	0.0837828
179.33	228.574		261.709		155.114		196.366		437.37		498.072		179.33	0.0713548	0.0538483	0	0	0.162048	0.166296	0.0755913
179.784	211.427		265.794		150.867		192.788		378.363		504.108		179.784	0.0529764	0.0581272	0	0	0.0869758	0.171522	0.0616002
180.238	178.544		272.208		148.445		195.876		335.987		483.993		180.238	0.017732	0.0648455	0	0	0.0330623	0.154106	0.0449577
180.692	154.2		258.887		133.082		205.077		327.133		454.356		180.692	0	0.0508924	0	0	0.0217977	0.128447	0.0335228
181.146	132.027		254.626		116.066		218.321		341.85		483.987		181.146	0	0.0464292	0	0	0.0405216	0.154101	0.0401754
181.6	133.023		243.761		108.432		223.628		323.427		473.923		181.6	0	0.0350487	0	0	0.0170827	0.145388	0.0329199
182.054	129.824		251.866		116.542		217.295		338.594		414.544		182.054	0	0.0435383	0	0	0.0363791	0.0939775	0.0289825
182.508	130.264		293.208		130.689		188.161		391.398		389.666		182.508	0	0.0868419	0	0	0.10356	0.0724381	0.0438066
182.962	129.693		296.937		151.569		196.978		404.812		364.908		182.962	0	0.0907479	0	0	0.120626	0.0510026	0.0437294
183.416	133.058		292.644		164.043		213.916		419.503		364.548		183.416	0	0.0862512	0	0	0.139317	0.0506909	0.0460431
183.87	134.52		265.334		159.891		210.477		448.902		364.319		183.87	0	0.0576453	0	0	0.17672	0.0504926	0.0474763
184.324	155.166		237.57		160.744		198.143		490.077		366.026		184.324	0	0.0285639	0	0	0.229106	0.0519706	0.0516067
184.778	177.985		217.137		160.13		194.636		489.217		382.45		184.778	0.0171329	0.00716141	0	0	0.228011	0.0661905	0.0530827
185.232	163.198		210.5		147.074		218.455		496.85		399.005		185.232	0.00128403	0.00020949	0	0	0.237723	0.0805238	0.05329
185.686	148.513		223.351		151.252		225.313		499.036		370.963		185.686	0	0.0136703	0	0	0.240504	0.056245	0.0517365
186.14	140.6		238.899		142.425		229.461		496.217		342.47		186.14	0	0.029956	0	0	0.236917	0.0315758	0.0497415
186.594	133.253		249.252		138.209		216.292		473.949		318.132		186.594	0	0.0408003	0	0	0.208587	0.0105039	0.0433151
187.048	133.449		243.533		140.435		218.962		411.064		298.183		187.048	0	0.0348099	0	0	0.12858	0	0.0272317
187.502	143.783		243.427		154.006		235.306		354.894		308.477		187.502	0	0.0346989	0	0	0.057117	0.00214459	0.0156601
187.956	143.135		235.715		171.989		222.166		343.08		319.365		187.956	0	0.0266209	0.00343994	0	0.0420865	0.0115714	0.0139531
188.41	145.738		224.19		187.106		216.226		348.01		317.147		188.41	0	0.0145491	0.0227786	0	0.0483588	0.00965108	0.0158896
188.864	157.638		212.071		199.927		233.185		362.64		308.946		188.864	0	0.00185503	0.03918	0	0.066972	0.00255065	0.0184263
189.318	169.291		199.487		197.406		256.313		375.269		276.179		189.318	0.00781458	0	0.035955	0.0158379	0.0830394	0	0.0237745
189.772	178.623		205.115		182.871		261.017		415.778		281.875		189.772	0.0178167	0	0.0173609	0.0204049	0.134578	0	0.0316933
190.226	171.709		212.597		166.548		246.641		430.226		309.841		190.226	0.0104062	0.00240599	0	0.00644757	0.152959	0.00332554	0.0292574
190.68	154.2		227.389		162.939		228.321		421.304		310.507		190.68	0	0.0178999	0	0	0.141608	0.00390216	0.027235
191.134	139.402		261.303		161.131		222.647		349.589		312.153		191.134	0	0.0534231	0	0	0.0503677	0.00532727	0.0181863
191.588	120.036		280.346		160.664		222.857		310.281		295.963		191.588	0	0.0733696	0	0	0.000357506	0	0.0122879
192.042	105.887		287.961		152.825		211.083		293.239		277.349		192.042	0	0.081346	0	0	0	0	0.0135577
192.496	97.566		291.862		147.433		201.406		291.759		266.879		192.496	0	0.0854321	0	0	0	0	0.0142387
192.95	115.606		287.837		157.404		200.46		293.167		277.724		192.95	0	0.0812161	0	0	0	0	0.013536
193.404	118.789		264.165		165.308		204.051		293.276		283.222		193.404	0	0.0564209	0	0	0	0	0.00940348
193.858	117.683		247.58		166.198		208.014		306.899		296.408		193.858	0	0.0390489	0	0	0	0	0.00650815
194.312	115.188		233.46		150.506		225.274		313.753		304.843		194.312	0	0.0242589	0	0	0.00477481	0	0.00483896
194.766	120.506		227.378		140.469		231.964		333.41		316.767		194.766	0	0.0178883	0	0	0.0297837	0.00932208	0.00949902
195.22	127.662		218.859		147.953		241.474		346.326		340.419		195.22	0	0.00896512	0	0.00143107	0.0462163	0.0298	0.0144021
195.674	132.442		216.159		163.436		241.835		365.701		375.724		195.674	0	0.00613701	0	0.00178155	0.0708664	0.0603671	0.023192
196.128	127.045		218.351		179.967		215.362		379.775		421.221		196.128	0	0.00843302	0.0136459	0	0.0887723	0.0997584	0.0351016
196.582	122.587		200.586		179.07		199.972		360.253		441.471		196.582	0	0	0.0124984	0	0.0639351	0.117291	0.0322874
197.036	122.212		202.156		168.712		192.008		325.074		431.079		197.036	0	0	0	0	0.0191781	0.108294	0.0212453
197.49	112.039		212.439		163.391		182.753		279.564		396.484		197.49	0	0.00224049	0	0	0	0.0783411	0.0134303
197.944	107.236		204.916		153.703		166.231		266.971		368.623		197.944	0	0	0	0	0	0.054219	0.00903651
198.398	100.477		193.707		153.581		161.024		270.023		348.075		198.398	0	0	0	0	0	0.0364286	0.00607143
198.852	97.944		190.522		162.117		168.018		254.594		335.559		198.852	0	0	0	0	0	0.0255922	0.00426537
199.306	101.571		183.634		160.559		189.032		262.535		306.682		199.306	0	0	0	0	0	0.000590476	9.84127e-05
199.76	102.109		187.359		164.145		206.212		273.706		270.143		199.76	0	0	0	0	0	0	0
200.214	111.884		204.847		157.524		200.628		268.789		264.81		200.214	0	0	0	0	0	0	0
200.668	128.9		221.917		145.853		182.104		287.501		293.885		200.668	0	0.0121682	0	0	0	0	0.00202804
201.122	142.418		231.71		137.441		175.841		335.273		345.938		201.122	0	0.0224259	0	0	0.0321539	0.0345784	0.0148597
201.576	151.834		242.714		145.531		179.114		370.314		360.488		201.576	0	0.033952	0	0	0.0767354	0.0471758	0.0263105
202.03	145.25		267.403		163.359		174.072		340.252		352.807		202.03	0	0.0598125	0	0	0.0384885	0.0405255	0.0231378
202.484	145.759		285.446		174.657		170.487		316.529		365.492		202.484	0	0.0787116	0.00685301	0	0.00830662	0.0515082	0.0242299
202.938	142.016		289.185		169.171		181.9		282.707		371.575		202.938	0	0.0826281	0	0	0	0.0567749	0.0232338
203.392	137.641		279.632		164.203		197.129		254.747		355.706		203.392	0	0.0726218	0	0	0	0.0430355	0.0192762
203.846	134.76		254.091		168.207		211.323		252.493		337.669		203.846	0	0.0458689	0	0	0	0.027419	0.0122147
204.3	125.034		232.449		164.22		212.856		260.915		301.334		204.3	0	0.0232	0	0	0	0	0.00386666
204.754	119.625		209.652		161.536		196.152		278.939		289.874		204.754	0	0	0	0	0	0	0
205.208	115.343		193.122		170.813		177.75		316.958		304.933		205.208	0	0	0.00193553	0	0.00885242	0	0.00179799
205.662	115.772		184.908		172.998		163.614		331.49		329.417		205.662	0	0	0.00473072	0	0.027341	0.0202745	0.00872436
206.116	129.861		209.54		168.197		146.263		322.004		358.175		206.116	0	0	0	0	0.0152723	0.0451732	0.0100742
206.57	139.564		217.855		154.87		149.242		324.336		370.365		206.57	0	0.00791348	0	0	0.0182392	0.0557273	0.0136467
207.024	137.436		231.45		146.274		162.923		333.088		393.161		207.024	0	0.0221536	0	0	0.029374	0.0754641	0.0211653
207.478	122.236		237.82		146.405		188.81		345.456		375.129		207.478	0	0.0288258	0	0	0.0451094	0.0598519	0.0222979
207.932	113.529		248.402		141.768		176.88		325.791		357.868		207.932	0	0.0399099	0	0	0.0200903	0.0449074	0.0174846
208.386	117.789		245.464		138.857		173.158		307.165		347.119		208.386	0	0.0368325	0	0	0	0.0356009	0.0120722
208.84	139.55		230.551		138.994		158.773		319.995		312.918		208.84	0	0.0212119	0	0	0.0127163	0.00598961	0.00665297
209.294	141.71		235.266		135.509		144.758		334.495		279.108		209.294	0	0.0261506	0	0	0.0311641	0	0.00955246
209.748	131.737		253.444		131.695		144.267		339.297		240.713		209.748	0	0.0451912	0	0	0.0372735	0	0.0137441
210.202	127.26		295.96		141.13		167.223		353.065		223.323		210.202	0	0.0897245	0	0	0.0547901	0	0.0240858
210.656	128.701		366.62		162.023		180.738		305.427		234.714		210.656	0	0.163737	0	0	0	0	0.0272895
211.11	130.166		334.035		182.03		182.735		289.332		245.895		211.11	0	0.129606	0.016285	0	0	0	0.0243152
211.564	131.52		250.123		184.798		190.631		264.992		265.764		211.564	0	0.0417126	0.019826	0	0	0	0.0102564
212.018	133.78		190.997		178.557		205.629		239.792		277.548		212.018	0	0	0.0118421	0	0	0	0.00197369
212.472	132.445		169.89		183.249		209.181		217.062		283.778		212.472	0	0	0.0178444	0	0	0	0.00297407
212.926	135.734		158.196		183.317		209.354		225.57		308.255		212.926	0	0	0.0179314	0	0	0.00195238	0.00331397
213.38	137.242		159.646		176.009		201.09		281.11		295.089		213.38	0	0	0.00858258	0	0	0	0.00143043
213.834	132.583		173.282		171.174		183.778		331.905		270.317		213.834	0	0	0.00239734	0	0.027869	0	0.00504438
214.288	126.961		200.036		159.066		171.483		356.772		249.938		214.288	0	0	0	0	0.0595064	0	0.00991773
214.742	129.98		213.124		143.609		174.172		351.763		223.743		214.742	0	0.002958	0	0	0.0531336	0	0.0093486

## Sheet: Pax7e2
sections-Sox2-Pax7-HH6
Pax7 expression
position	section	average of	section	average of	section	average of	section	average of	section	average of	section	average of	position	section	section	section	section	section	section	average
	1right		1left		2right		2left		3right		3left			1right	1left	2right	2left	3right	3left
0	103.767	background	124.291	background	153.222	background	101.747	background	149.391	background	155.126	background	0	0.009534	0.0233356	0.11191	0.00688471	0.0662961	0.0774919	0.0492421
0.454	105.229	99	136.662	114	159.318	91	102.36	99	145.181	112	141.704	117	0.454	0.012458	0.0513878	0.122874	0.00842105	0.0588316	0.0502114	0.0506973
0.908	102.823		157.56		156.499		104.793		150.813		129.078		0.908	0.007646	0.0987755	0.117804	0.0145188	0.0688174	0.0245488	0.0553517
1.362	107.559	reference area	189.466	reference area	161.786	reference area	109.807	reference area	146.799	reference area	127.686	reference area	1.362	0.017118	0.171125	0.127313	0.0270852	0.0617004	0.0217195	0.0710101
1.816	107.721	599	202.314	555	174.056	647	108.356	498	135.801	676	132.339	609	1.816	0.017442	0.200259	0.149381	0.0234486	0.0422004	0.0311768	0.0773179
2.27	108.074		213.991		184.237		107.46		135.688		133.382		2.27	0.018148	0.226737	0.167692	0.021203	0.042	0.0332967	0.0848462
2.724	106.158		219.105		208.649		109.471		135.938		142.549		2.724	0.014316	0.238333	0.211599	0.0262431	0.0424433	0.0519289	0.0974772
3.178	111.792		207.784		238.9		118.053		140.33		155.846		3.178	0.025584	0.212662	0.266007	0.0477519	0.0502305	0.0789553	0.113532
3.632	111.122		203.35		264.448		120.391		138.678		186.212		3.632	0.024244	0.202608	0.311957	0.0536115	0.0473014	0.140675	0.130066
4.086	113.255		192.706		296.012		120.536		143.835		196.826		4.086	0.02851	0.178472	0.368727	0.0539749	0.056445	0.162248	0.141396
4.54	118.471		178.017		314.412		117.865		148.444		196.509		4.54	0.038942	0.145163	0.40182	0.0472807	0.064617	0.161604	0.143238
4.994	123.686		165.023		318.432		121.393		148.715		195.145		4.994	0.049372	0.115698	0.40905	0.0561228	0.0650975	0.158831	0.142362
5.448	114.403		156.104		323.683		123.653		148.912		192.171		5.448	0.030806	0.0954739	0.418495	0.061787	0.0654468	0.152787	0.137466
5.902	117.851		145.691		330.863		129.951		149.66		190.901		5.902	0.037702	0.0718617	0.431408	0.0775714	0.066773	0.150205	0.139254
6.356	122.101		139.252		321.529		131.74		155.691		184.269		6.356	0.046202	0.0572608	0.414621	0.0820551	0.0774663	0.136726	0.135722
6.81	118.917		127.791		309.524		133.256		164.748		179.278		6.81	0.039834	0.0312721	0.393029	0.0858546	0.0935248	0.126581	0.128349
7.264	118.851		120.031		288.919		130.651		172.984		172.854		7.264	0.039702	0.0136757	0.355969	0.0793258	0.108128	0.113524	0.118388
7.718	112.175		119.645		280.145		136.477		172.991		171.724		7.718	0.02635	0.0128005	0.340189	0.0939273	0.10814	0.111228	0.115439
8.172	101.53		124.795		272.747		131.461		183.22		171.861		8.172	0.00506	0.0244785	0.326883	0.0813559	0.126277	0.111506	0.112593
8.626	97.522		130.621		242.7		123.761		181.857		163.2		8.626	0	0.0376893	0.272842	0.0620576	0.12386	0.0939024	0.0983918
9.08	93.923		131.579		216.184		121.24		177.567		161.389		9.08	0	0.0398617	0.225151	0.0557393	0.116254	0.0902215	0.0878712
9.534	89.913		135.556		210.508		122.069		174.524		160.378		9.534	0	0.0488798	0.214942	0.057817	0.110858	0.0881667	0.0867774
9.988	89.505		137.958		211.419		123.12		168.032		154.793		9.988	0	0.0543265	0.216581	0.0604511	0.0993475	0.076815	0.0845869
10.442	93.899		135.142		212.388		119.693		165.408		149.464		10.442	0	0.047941	0.218324	0.0518622	0.094695	0.0659837	0.079801
10.896	91.463		130.88		204.696		114.015		148.156		149.55		10.896	0	0.0382766	0.204489	0.0376316	0.0641064	0.0661585	0.0684437
11.35	89.211		131.032		201.699		112.533		134.684		156.395		11.35	0	0.0386213	0.199099	0.0339173	0.0402199	0.0800711	0.0653214
11.804	89.903		133.501		193.331		115.306		123.969		159.311		11.804	0	0.04422	0.184049	0.0408672	0.0212216	0.085998	0.0627259
12.258	98.781		137.774		179.242		117.813		117.777		163.333		12.258	0	0.0539093	0.158709	0.0471504	0.0102429	0.0941728	0.0606973
12.712	107.522		135.091		176.837		119.143		119.515		155.916		12.712	0.017044	0.0478254	0.154383	0.0504837	0.0133245	0.0790976	0.0603597
13.166	114.707		132.738		177.35		118.611		120.638		154.848		13.166	0.031414	0.0424898	0.155306	0.0491504	0.0153156	0.0769268	0.0617671
13.62	121.446		132.597		175.03		122.381		129.516		150.771		13.62	0.044892	0.0421701	0.151133	0.058599	0.0310567	0.0686402	0.0660819
14.074	123.804		133.617		178.521		128.865		140.794		151.679		14.074	0.049608	0.044483	0.157412	0.0748496	0.0510532	0.0704858	0.0746486
14.528	126.719		137.339		189.79		133.994		159.028		154.735		14.528	0.055438	0.0529229	0.17768	0.0877043	0.083383	0.0766972	0.0889709
14.982	135.004		130.575		194.935		141.917		174.07		164.317		14.982	0.072008	0.037585	0.186933	0.107561	0.110053	0.0961728	0.101719
15.436	144.132		129.089		190.878		151.372		173.15		168.61		15.436	0.090264	0.0342154	0.179637	0.131258	0.108422	0.104898	0.108116
15.89	156.579		130.435		201.416		153.207		169.801		165.187		15.89	0.115158	0.0372676	0.19859	0.135857	0.102484	0.0979411	0.11455
16.344	162.632		131.122		210.431		157.008		173.436		166.894		16.344	0.127264	0.0388254	0.214804	0.145383	0.108929	0.101411	0.122769
16.798	163.909		138.602		218.41		158.466		166.264		176.724		16.798	0.129818	0.0557868	0.229155	0.149038	0.0962128	0.12139	0.130233
17.252	168.007		141.974		215.232		156.308		163.87		184.353		17.252	0.138014	0.0634331	0.223439	0.143629	0.0919681	0.136896	0.132897
17.706	177.977		145.812		204.997		144.254		163.826		188.498		17.706	0.157954	0.0721361	0.205031	0.113419	0.0918901	0.145321	0.130958
18.16	188.301		144.975		208.487		138.804		158.191		183.669		18.16	0.178602	0.0702381	0.211308	0.0997594	0.0818989	0.135506	0.129552
18.614	184.441		137.368		208.171		141.935		171.526		196.376		18.614	0.170882	0.0529887	0.210739	0.107607	0.105543	0.161333	0.134849
19.068	167.297		133.015		213.367		136.823		176.215		196.437		19.068	0.136594	0.0431179	0.220085	0.0947945	0.113856	0.161457	0.128317
19.522	158.774		128.956		212.538		133.517		154.286		185.915		19.522	0.119548	0.0339138	0.218594	0.0865088	0.0749752	0.140071	0.112268
19.976	141.091		134.265		209.828		132.062		152.734		187.502		19.976	0.084182	0.0459524	0.213719	0.0828622	0.0722234	0.143297	0.107039
20.43	135.833		151.926		226.173		139.911		150.92		184.741		20.43	0.073666	0.086	0.243117	0.102534	0.0690071	0.137685	0.118668
20.884	135.305		181.714		229.15		143.626		151.045		176.381		20.884	0.07261	0.153546	0.248471	0.111845	0.0692287	0.120693	0.129399
21.338	130.827		203.117		224.259		149.843		152.2		167.419		21.338	0.063654	0.202079	0.239674	0.127426	0.0712766	0.102478	0.134431
21.792	129.831		226.551		217.494		159.035		151.435		151.312		21.792	0.061662	0.255218	0.227507	0.150464	0.0699202	0.0697398	0.139085
22.246	129.076		252.292		203.805		186.026		155.371		142.389		22.246	0.060152	0.313587	0.202887	0.21811	0.0768989	0.0516037	0.153873
22.7	134.432		278.533		199.116		210.212		167.834		133.601		22.7	0.070864	0.373091	0.194453	0.278727	0.0989965	0.0337419	0.174979
23.154	131.577		305.123		193.659		218.826		176.974		136.371		23.154	0.065154	0.433385	0.184638	0.300316	0.115202	0.039372	0.189678
23.608	130.093		321.06		189.03		214.956		212.415		152.804		23.608	0.062186	0.469524	0.176313	0.290617	0.178041	0.0727724	0.208242
24.062	121.699		325.668		183.282		213.164		235.996		162.414		24.062	0.045398	0.479973	0.165975	0.286125	0.219851	0.0923049	0.214938
24.516	121.901		330.199		183.249		200.738		237.194		168.349		24.516	0.045802	0.490247	0.165915	0.254982	0.221975	0.104368	0.213882
24.97	130.666		329.979		201.981		193.062		243.447		166.574		24.97	0.063332	0.489748	0.199606	0.235744	0.233062	0.10076	0.220375
25.424	135.689		325.204		237.186		187.6		240.837		163.436		25.424	0.073378	0.478921	0.262924	0.222055	0.228434	0.0943821	0.226682
25.878	142.021		320.344		272.048		180.791		239.702		174.892		25.878	0.086042	0.4679	0.325626	0.20499	0.226422	0.117667	0.238108
26.332	149.233		307.9		286.309		167.62		235.871		187.118		26.332	0.100466	0.439683	0.351275	0.17198	0.219629	0.142516	0.237592
26.786	142.029		292.944		285.721		153.559		218.88		213.841		26.786	0.086058	0.405769	0.350218	0.136739	0.189504	0.196831	0.22752
27.24	147.594		256.235		286.526		153.527		214.141		231.472		27.24	0.097188	0.322528	0.351665	0.136659	0.181101	0.232667	0.220301
27.694	157.978		206.383		278.874		147.439		218.826		247.705		27.694	0.117956	0.209485	0.337903	0.121401	0.189408	0.265661	0.206969
28.148	168.65		173.92		285.957		136.815		241.807		249.876		28.148	0.1393	0.135873	0.350642	0.0947744	0.230154	0.270073	0.203469
28.602	177.185		167.73		318.699		132.567		274.362		253.191		28.602	0.15637	0.121837	0.409531	0.0841278	0.287876	0.276811	0.222759
29.056	181.408		170.374		339.839		127.242		288.166		260.841		29.056	0.164816	0.127832	0.447552	0.070782	0.312351	0.29236	0.235949
29.51	189.567		183.974		328.731		126.386		312.54		263.291		29.51	0.181134	0.158671	0.427574	0.0686366	0.355567	0.297339	0.248154
29.964	198.732		195.528		311.486		129.479		334.618		255.955		29.964	0.199464	0.184871	0.396558	0.0763885	0.394713	0.282429	0.255737
30.418	185.676		196.388		304.526		147.54		338.834		247.459		30.418	0.173352	0.186821	0.38404	0.121654	0.402188	0.265161	0.255536
30.872	188.199		201.782		305.448		174.75		343.931		236.488		30.872	0.178398	0.199052	0.385698	0.18985	0.411225	0.242862	0.267847
31.326	200.782		201.374		305.441		184.361		351.877		216.214		31.326	0.203564	0.198127	0.385685	0.213937	0.425314	0.201654	0.27138
31.78	205.635		206.69		294.453		187.504		336.071		203.298		31.78	0.21327	0.210181	0.365923	0.221815	0.397289	0.175402	0.26398
32.234	201.081		217.845		253.663		191.585		323.232		191.402		32.234	0.204162	0.235476	0.292559	0.232043	0.374525	0.151224	0.248331
32.688	172.527		235.837		222.325		197.16		313.843		190.415		32.688	0.147054	0.276274	0.236196	0.246015	0.357878	0.149217	0.235439
33.142	140.291		277.138		199.879		198.828		306.412		202.738		33.142	0.082582	0.369927	0.195826	0.250195	0.344702	0.174264	0.236249
33.596	128.66		310.937		176.849		196.368		313.946		230.534		33.596	0.05932	0.446569	0.154405	0.24403	0.35806	0.23076	0.248857
34.05	126.402		315.184		163.954		175.984		310.496		239.553		34.05	0.054804	0.4562	0.131212	0.192942	0.351943	0.249091	0.239365
34.504	126.928		315.276		163.637		154.101		300.637		232.712		34.504	0.055856	0.456408	0.130642	0.138098	0.334463	0.235187	0.225109
34.958	121.447		315.108		159.968		143.437		285.431		230.072		34.958	0.044894	0.456027	0.124043	0.111371	0.307502	0.229821	0.212276
35.412	122.388		309.428		156.05		138.855		273.552		219.683		35.412	0.046776	0.443147	0.116996	0.0998872	0.28644	0.208705	0.200325
35.866	126.575		305.888		154.29		140.991		249.958		202.124		35.866	0.05515	0.43512	0.113831	0.105241	0.244606	0.173016	0.187827
36.32	119.692		300.319		161.414		139.185		247.608		185.262		36.32	0.041384	0.422492	0.126644	0.100714	0.24044	0.138744	0.178403
36.774	113.18		276.856		178.315		135.467		259.253		177.07		36.774	0.02836	0.369288	0.157041	0.091396	0.261087	0.122093	0.171544
37.228	105.483		263.695		171.108		129.212		267.269		174.754		37.228	0.012966	0.339444	0.144079	0.0757193	0.2753	0.117386	0.160816
37.682	101.239		252.372		160.008		129.418		274.762		170.243		37.682	0.004478	0.313769	0.124115	0.0762356	0.288585	0.108217	0.152567
38.136	100.673		240.927		160.673		127.423		290.541		185.296		38.136	0.003346	0.287816	0.125311	0.0712356	0.316562	0.138813	0.157181
38.59	106.937		221.443		165.171		134.624		291.096		202.946		38.59	0.015874	0.243635	0.133401	0.0892832	0.317546	0.174687	0.162404
39.044	108.832		192.994		163.639		138.508		288.879		238.586		39.044	0.019664	0.179125	0.130646	0.0990175	0.313615	0.247126	0.164866
39.498	105.71		170.763		166.473		140.548		275.923		273.261		39.498	0.01342	0.128714	0.135743	0.10413	0.290644	0.317604	0.165042
39.952	104.46		177.275		186.048		140.728		253.475		308.545		39.952	0.01092	0.143481	0.17095	0.104581	0.250842	0.389319	0.178349
40.406	107.91		190.161		206.759		138.359		228.84		321.857		40.406	0.01782	0.172701	0.2082	0.0986441	0.207163	0.416376	0.186817
40.86	108.202		205.148		236.324		142.819		213.34		323.715		40.86	0.018404	0.206685	0.261374	0.109822	0.179681	0.420152	0.199353
41.314	111.522		209.499		258.68		159.889		184.643		311.108		41.314	0.025044	0.216551	0.301583	0.152604	0.1288	0.394528	0.203185
41.768	116.664		204.527		272.152		170.83		164.018		284.769		41.768	0.035328	0.205277	0.325813	0.180025	0.0922305	0.340994	0.196611
42.222	116.42		209.846		284.356		176.211		170.682		282.862		42.222	0.03484	0.217338	0.347763	0.193511	0.104046	0.337118	0.205769
42.676	110.543		227.862		301.226		177.793		180.348		292.175		42.676	0.023086	0.25819	0.378104	0.197476	0.121184	0.356047	0.222348
43.13	102.275		230.931		302.635		177.117		187.159		292.442		43.13	0.00655	0.26515	0.380638	0.195782	0.133261	0.356589	0.222995
43.584	100.349		219.388		302.449		184.525		198.214		246.928		43.584	0.002698	0.238975	0.380304	0.214348	0.152862	0.264081	0.208878
44.038	94.479		217.369		302.939		190.525		190.835		200.176		44.038	0	0.234397	0.381185	0.229386	0.139778	0.169057	0.192301
44.492	94.025		213.084		303.032		209.49		189.417		185.064		44.492	0	0.22468	0.381353	0.276917	0.137264	0.138341	0.193093
44.946	92.17		201.036		280.454		216.616		189.099		177.027		44.946	0	0.197361	0.340745	0.294777	0.1367	0.122006	0.181931
45.4	93.603		181.978		238.652		234.351		186.61		156.489		45.4	0	0.154145	0.265561	0.339226	0.132287	0.0802622	0.161914
45.854	98.836		175.373		211.933		245.143		179.237		147.154		45.854	0	0.139168	0.217505	0.366273	0.119215	0.0612886	0.150575
46.308	103.53		176.14		202.98		251.683		163.477		145.243		46.308	0.00906	0.140907	0.201403	0.382664	0.0912713	0.0574045	0.147118
46.762	104.414		196.331		204.391		265.589		146.938		138.38		46.762	0.010828	0.186692	0.203941	0.417516	0.0619468	0.0434553	0.154063
47.216	126.785		217.65		230.795		270.622		141.847		137.622		47.216	0.05557	0.235034	0.25143	0.43013	0.0529202	0.0419146	0.177833
47.67	156.733		220.908		256.756		274.158		130.413		138.355		47.67	0.115466	0.242422	0.298122	0.438992	0.0326472	0.0434045	0.195176
48.124	187.146		226.137		273.961		275.562		133.17		143.453		48.124	0.176292	0.254279	0.329067	0.442511	0.0375355	0.0537663	0.215575
48.578	209.718		229.3		267.481		262.604		140.188		151.335		48.578	0.221436	0.261451	0.317412	0.410035	0.0499787	0.0697866	0.221683
49.032	244.476		227.123		251.829		243.902		145.624		158.92		49.032	0.290952	0.256515	0.289261	0.363163	0.059617	0.0852033	0.224118
49.486	276.114		232.194		241.382		225.494		151.877		147.701		49.486	0.354228	0.268014	0.270471	0.317028	0.0707039	0.0624004	0.223807
49.94	315.67		231.176		257.74		199.946		169.557		136.89		49.94	0.43334	0.265705	0.299892	0.252997	0.102051	0.0404268	0.232402
50.394	322.355		243.461		290.404		185.042		178.573		132.176		50.394	0.44671	0.293562	0.35864	0.215644	0.118037	0.0308455	0.243907
50.848	310.154		250.034		311.671		181.326		184.505		136.504		50.848	0.422308	0.308467	0.39689	0.206331	0.128555	0.0396423	0.250366
51.302	291.961		253.041		328.741		179.224		196.383		141.565		51.302	0.385922	0.315286	0.427592	0.201063	0.149615	0.0499289	0.254901
51.756	271.455		244.775		353.177		174.972		208.42		146.55		51.756	0.34491	0.296542	0.471541	0.190406	0.170957	0.060061	0.255736
52.21	251.473		242.561		380.191		162.118		227.796		143.107		52.21	0.304946	0.291522	0.520128	0.15819	0.205312	0.053063	0.255527
52.664	247.764		233.64		397.769		167.475		248.669		141.759		52.664	0.297528	0.271293	0.551743	0.171617	0.242321	0.0503232	0.264137
53.118	254.761		230.026		403.083		173.463		268.828		139.334		53.118	0.311522	0.263098	0.5613	0.186624	0.278064	0.0453943	0.274334
53.572	257.601		221.62		388.086		188.423		273.509		137.611		53.572	0.317202	0.244036	0.534327	0.224118	0.286363	0.0418923	0.274657
54.026	279.719		207.825		338.852		203.042		284.823		136.367		54.026	0.361438	0.212755	0.445777	0.260757	0.306424	0.0393638	0.271086
54.48	298.827		196.205		264.829		212.543		293.707		132.47		54.48	0.399654	0.186406	0.312642	0.284569	0.322176	0.0314431	0.256148
54.934	309.806		194.905		216.239		216.619		282.765		128.588		54.934	0.421612	0.183458	0.22525	0.294784	0.302775	0.0235528	0.241905
55.388	313.238		185.399		207.239		228.632		267.642		128.195		55.388	0.428476	0.161902	0.209063	0.324892	0.275961	0.0227541	0.237175
55.842	292.826		174.847		209.781		227.869		237.366		123.546		55.842	0.387652	0.137975	0.213635	0.32298	0.22228	0.0133049	0.216304
56.296	283.97		173.041		212.146		228.585		209.138		123.72		56.296	0.36994	0.13388	0.217888	0.324774	0.17223	0.0136585	0.205395
56.75	264.809		174.44		222.622		225.655		196.294		140.128		56.75	0.331618	0.137052	0.23673	0.317431	0.149457	0.0470081	0.203216
57.204	256.929		183.89		252.663		222.71		192.732		167.988		57.204	0.315858	0.158481	0.290761	0.31005	0.143142	0.103634	0.220321
57.658	258.054		194.434		272.002		217.48		192.933		183.807		57.658	0.318108	0.18239	0.325543	0.296942	0.143498	0.135787	0.233711
58.112	257.05		205.012		279.682		215.084		195.904		185.781		58.112	0.3161	0.206376	0.339356	0.290937	0.148766	0.139799	0.240222
58.566	261.062		208.324		287.429		227.865		206.656		186.33		58.566	0.324124	0.213887	0.35329	0.32297	0.16783	0.140915	0.253836
59.02	256.345		211.887		292.094		238.636		213.339		195.005		59.02	0.31469	0.221966	0.36168	0.349965	0.179679	0.158547	0.264421
59.474	237.618		244.265		309.536		249.712		221.493		201.81		59.474	0.277236	0.295385	0.39305	0.377724	0.194137	0.172378	0.284985
59.928	229.594		286.45		315.896		254.743		232.238		195.274		59.928	0.261188	0.391043	0.404489	0.390333	0.213188	0.159093	0.303223
60.382	229.328		341.765		320.399		245.754		237.373		188.862		60.382	0.260656	0.516474	0.412588	0.367805	0.222293	0.146061	0.320979
60.836	234.66		392.324		320.616		247.384		240.171		170.451		60.836	0.27132	0.63112	0.412978	0.37189	0.227254	0.10864	0.3372
61.29	236.34		425.737		320.682		239.248		243.376		168.229		61.29	0.27468	0.706887	0.413097	0.351499	0.232936	0.104124	0.347204
61.744	221.732		423.114		320.619		230.032		238.969		187.572		61.744	0.245464	0.700939	0.412984	0.328401	0.225122	0.143439	0.342725
62.198	194.759		402.728		329.469		219.526		221.341		215.201		62.198	0.191518	0.654712	0.428901	0.30207	0.193867	0.199596	0.328444
62.652	173.482		387.477		330.338		209.335		212.338		246.261		62.652	0.148964	0.620129	0.430464	0.276529	0.177904	0.262726	0.319453
63.106	146.547		418.634		334.506		197.181		193.055		270.727		63.106	0.095094	0.69078	0.43796	0.246068	0.143715	0.312453	0.321012
63.56	139.991		439.779		352.885		177.452		175.332		285.914		63.56	0.081982	0.738728	0.471016	0.196622	0.112291	0.343321	0.323993
64.014	124.506		437.757		372.422		167.483		164.951		316.896		64.014	0.051012	0.734143	0.506155	0.171637	0.0938848	0.406293	0.327187
64.468	111.576		415.867		375.589		169.3		176.532		334.095		64.468	0.025152	0.684506	0.511851	0.17619	0.114418	0.44125	0.325561
64.922	109.242		365.605		370.7		184.924		201.239		343.447		64.922	0.020484	0.570533	0.503058	0.215348	0.158225	0.460258	0.321318
65.376	108.363		310.598		356.747		186.091		240.825		347.149		65.376	0.018726	0.4458	0.477962	0.218273	0.228413	0.467783	0.309493
65.83	109.837		297.002		327.862		177.71		275.723		330.045		65.83	0.021674	0.414971	0.426011	0.197268	0.290289	0.433018	0.297205
66.284	116.144		298.771		303.19		165.407		305.869		298.485		66.284	0.034288	0.418982	0.381637	0.166434	0.343739	0.368872	0.285659
66.738	125.974		296.005		257.156		156.535		325.161		271.404		66.738	0.053948	0.41271	0.298842	0.144198	0.377945	0.313829	0.266912
67.192	133.669		253.778		254.712		141.66		334.868		269.476		67.192	0.069338	0.316957	0.294446	0.106917	0.395156	0.309911	0.248787
67.646	144.202		213.742		232.662		125.883		342.618		279.654		67.646	0.090404	0.226172	0.254788	0.0673759	0.408897	0.330598	0.229706
68.1	143.839		175.641		222.195		121.019		343.749		269.289		68.1	0.089678	0.139776	0.235962	0.0551855	0.410902	0.30953	0.206839
68.554	152.321		151.527		263.589		126.052		337.834		259.285		68.554	0.106642	0.0850952	0.310412	0.0677995	0.400415	0.289197	0.209927
69.008	144.388		148.335		340.167		133.234		310.66		249.291		69.008	0.090776	0.0778571	0.448142	0.0857995	0.352234	0.268884	0.220615
69.462	126.901		145.138		379.004		156.708		281.654		246.519		69.462	0.055802	0.0706077	0.517993	0.144632	0.300805	0.26325	0.225515
69.916	108.895		153.971		415.137		174.893		250.583		246.926		69.916	0.01979	0.0906372	0.58298	0.190208	0.245715	0.264077	0.232235
70.37	99.429		159.582		431.559		194.928		236.826		249.603		70.37	0.000858	0.103361	0.612516	0.240421	0.221323	0.269518	0.241333
70.824	101.127		165.976		470.302		216.713		273.915		263.406		70.824	0.004254	0.117859	0.682198	0.29502	0.287083	0.297573	0.280665
71.278	121.44		174.932		501.667		241.221		345.853		280.85		71.278	0.04488	0.138168	0.73861	0.356444	0.414633	0.333028	0.337627
71.732	146.54		178.369		515.922		261.47		406.324		311.495		71.732	0.09508	0.145961	0.764248	0.407193	0.521851	0.395315	0.388275
72.186	173.079		182.479		545.19		286.845		429.993		340.565		72.186	0.148158	0.155281	0.816888	0.470789	0.563817	0.4544	0.434889
72.64	181.013		185.671		569.39		308.376		430.425		357.575		72.64	0.164026	0.162519	0.860414	0.524752	0.564583	0.488974	0.460878
73.094	193.67		180.369		571.716		331.827		447.359		352.595		73.094	0.18934	0.150497	0.864597	0.583526	0.594608	0.478852	0.476903
73.548	206.493		174.208		515.575		349.632		450.991		353.585		73.548	0.214986	0.136526	0.763624	0.62815	0.601048	0.480864	0.470866
74.002	242.857		167.607		460.428		395.839		454.138		373		74.002	0.287714	0.121558	0.664439	0.743957	0.606628	0.520325	0.49077
74.456	227.178		165.73		459.835		401.424		467.152		350.659		74.456	0.256356	0.117302	0.663372	0.757955	0.629702	0.474917	0.483267
74.91	214.673		164.584		495.292		337.843		469.181		321.14		74.91	0.231346	0.114703	0.727144	0.598604	0.6333	0.414919	0.453336
75.364	199.152		158.567		537.057		307.508		452.319		294.683		75.364	0.200304	0.101059	0.802261	0.522576	0.603402	0.361144	0.431791
75.818	163.919		163.865		562.793		285.836		423.461		294.947		75.818	0.129838	0.113073	0.848549	0.468261	0.552236	0.361681	0.412273
76.272	124.582		187.382		590.027		283.319		382.268		313.306		76.272	0.051164	0.166399	0.897531	0.461952	0.479199	0.398996	0.409207
76.726	113.017		229.455		617.15		275.158		349.495		339.828		76.726	0.028034	0.261803	0.946313	0.441499	0.42109	0.452902	0.425274
77.18	119.685		285.207		618.768		278.273		305.01		343.37		77.18	0.04137	0.388224	0.949223	0.449306	0.342216	0.460102	0.438407
77.634	145.776		344.63		594.058		284.145		277.342		356.661		77.634	0.093552	0.522971	0.904781	0.464023	0.29316	0.487116	0.460934
78.088	180.843		420.439		547.51		293.319		280.444		349.333		78.088	0.163686	0.694873	0.821061	0.487015	0.29866	0.472222	0.489586
78.542	209.471		463.913		479.359		324.47		272.27		325.017		78.542	0.220942	0.793454	0.698487	0.565088	0.284167	0.422799	0.497489
78.996	245.549		498.139		428.221		352.835		266.942		300.972		78.996	0.293098	0.871063	0.606513	0.636178	0.27472	0.373927	0.50925
79.45	292.383		502.241		395.203		374.384		321.616		295.544		79.45	0.386766	0.880365	0.547128	0.690185	0.37166	0.362894	0.539833
79.904	338.227		491.398		393.899		367.672		369.161		294.789		79.904	0.478454	0.855778	0.544782	0.673363	0.455959	0.36136	0.561616
80.358	390.865		472.08		387.631		356.52		384.518		289.174		80.358	0.58373	0.811973	0.533509	0.645414	0.483188	0.349947	0.56796
80.812	446.817		432.27		380.65		362.019		365.842		263.405		80.812	0.695634	0.721701	0.520953	0.659195	0.450074	0.297571	0.557522
81.266	482.085		374.73		369.136		388.065		347.627		242.732		81.266	0.76617	0.591224	0.500245	0.724474	0.417778	0.255553	0.542574
81.72	517.727		307.038		349.25		396.952		343.75		263.918		81.72	0.837454	0.437728	0.464478	0.746747	0.410904	0.298614	0.532654
82.174	530.631		259.877		349.803		359.007		362.173		335.418		82.174	0.863262	0.330787	0.465473	0.651647	0.443569	0.443939	0.533113
82.628	538.809		253.062		367.967		340.86		382.021		433.793		82.628	0.879618	0.315333	0.498142	0.606165	0.478761	0.643888	0.570318
83.082	521.905		276.346		392.548		313.352		422.934		486.153		83.082	0.84581	0.368132	0.542353	0.537223	0.551301	0.750311	0.599188
83.536	486.873		295.998		443.258		295.695		458.544		506.149		83.536	0.775746	0.412694	0.633558	0.49297	0.61444	0.790953	0.62006
83.99	466.647		310.573		496.124		278.458		465.774		497.813		83.99	0.735294	0.445744	0.72864	0.449769	0.627259	0.77401	0.626786
84.444	431.558		333.372		536.857		269.399		458.442		463.116		84.444	0.665116	0.497442	0.801901	0.427065	0.614259	0.703488	0.618212
84.898	377.634		343.775		573.749		284.7		442.372		438.838		84.898	0.557268	0.521032	0.868254	0.465414	0.585766	0.654142	0.608646
85.352	345.46		352.015		588.31		293.179		444.44		404.507		85.352	0.49292	0.539717	0.894442	0.486664	0.589433	0.584364	0.597923
85.806	326.404		341.745		567.462		289.613		434.766		377.585		85.806	0.454808	0.516429	0.856946	0.477727	0.57228	0.529644	0.567972
86.26	316.015		318.706		537.661		272.968		469.339		344.498		86.26	0.43403	0.464186	0.803347	0.43601	0.63358	0.462394	0.538925
86.714	272.68		278.464		524.192		292.462		552.19		314.861		86.714	0.34736	0.372934	0.779122	0.484867	0.780479	0.402157	0.52782
87.168	233.653		216.238		503.056		345.23		608.818		276.895		87.168	0.269306	0.231832	0.741108	0.617118	0.880883	0.32499	0.510873
87.622	238.13		167.355		476.547		399.027		604.457		249.614		87.622	0.27826	0.120986	0.69343	0.751947	0.873151	0.269541	0.497886
88.076	274.74		171.749		439.265		474.312		606.107		258.093		88.076	0.35148	0.13095	0.626376	0.940632	0.876076	0.286774	0.535381
88.53	307.776		193.52		404.531		503.302		604.879		277.61		88.53	0.417552	0.180317	0.563905	1.01329	0.873899	0.326443	0.562567
88.984	344.068		220.565		372.861		522.042		613.378		309.565		88.984	0.490136	0.241644	0.506944	1.06026	0.888968	0.391392	0.596557
89.438	371.052		277.426		368.739		534.837		617.659		337.178		89.438	0.544104	0.37058	0.499531	1.09232	0.896559	0.447516	0.641769
89.892	391.47		321.265		368.62		505.976		608.81		328.868		89.892	0.58494	0.469989	0.499317	1.01999	0.880869	0.430626	0.647622
90.346	398.744		364.268		385.086		462.3		593.629		318.378		90.346	0.599488	0.567501	0.528932	0.910526	0.853952	0.409305	0.644951
90.8	405.77		412.377		398.597		408.103		584.784		317.156		90.8	0.61354	0.676592	0.553232	0.774694	0.83827	0.406821	0.643858
91.254	404.513		438.927		398.281		364.262		555.556		318.06		91.254	0.611026	0.736796	0.552664	0.664817	0.786447	0.408659	0.626735
91.708	370.155		434.482		403.533		375.315		507.087		317.314		91.708	0.54231	0.726717	0.56211	0.692519	0.700509	0.407142	0.605218
92.162	315.588		443.297		378.187		400.899		472.554		326.502		92.162	0.433176	0.746705	0.516523	0.756639	0.63928	0.425817	0.586357
92.616	283.966		465.499		357.352		403.093		431.739		351.745		92.616	0.369932	0.79705	0.47905	0.762138	0.566913	0.477124	0.575368
93.07	268.034		481.178		363.96		400.533		378.584		392.01		93.07	0.338068	0.832603	0.490935	0.755722	0.472667	0.558963	0.574826
93.524	265.499		489.353		430.566		409.767		374.22		409.269		93.524	0.332998	0.851141	0.61073	0.778865	0.464929	0.594043	0.605451
93.978	278.504		473.66		501.252		433.129		358.585		404.39		93.978	0.359008	0.815556	0.737863	0.837416	0.437207	0.584126	0.628529
94.432	305.584		460.756		540.488		496.424		350.236		373.506		94.432	0.413168	0.786295	0.808432	0.99605	0.422404	0.521354	0.65795
94.886	319.636		463.869		541.918		521.019		345.204		371.523		94.886	0.441272	0.793354	0.811004	1.05769	0.413482	0.517323	0.672354
95.34	334.705		457.611		525.587		556.653		343.296		385.211		95.34	0.47141	0.779163	0.781631	1.147	0.410099	0.545144	0.689075
95.794	345.402		456.44		492.804		589.588		346.826		417.284		95.794	0.492804	0.776508	0.722669	1.22954	0.416358	0.610333	0.708036
96.248	364.621		453.048		464.652		564.6		343.557		425.907		96.248	0.531242	0.768816	0.672036	1.16692	0.410562	0.62786	0.696239
96.702	404.408		442.768		449.943		496.928		360.404		421.321		96.702	0.610816	0.745506	0.645581	0.997313	0.440433	0.618539	0.676365
97.156	495.829		438.261		441.052		381.94		397.876		399.841		97.156	0.793658	0.735286	0.62959	0.709123	0.506872	0.57488	0.658235
97.61	586.893		451.703		440.698		288.99		430.651		377.955		97.61	0.975786	0.765766	0.628953	0.476165	0.564984	0.530396	0.657009
98.064	602.393		434.817		444.54		261.525		452.512		315.535		98.064	1.00679	0.727476	0.635863	0.407331	0.603745	0.403526	0.630788
98.518	564.99		394.571		429.474		244.594		473.893		287.576		98.518	0.93198	0.636215	0.608766	0.364897	0.641654	0.346699	0.588369
98.972	514.396		362.25		419.336		232.027		477.754		292.598		98.972	0.830792	0.562925	0.590532	0.333401	0.6485	0.356907	0.553843
99.426	457.823		348.737		406.71		231.454		492.377		342.932		99.426	0.717646	0.532283	0.567824	0.331965	0.674427	0.459211	0.547226
99.88	429.912		354.023		393.759		242.497		472.331		412.291		99.88	0.661824	0.54427	0.544531	0.359642	0.638885	0.600185	0.558223
100.334	447.18		396.337		394.779		246.757		416.567		467.085		100.334	0.69636	0.64022	0.546365	0.370318	0.540012	0.711555	0.584138
100.788	488.875		434.076		389.564		249.675		368.615		512.335		100.788	0.77975	0.725796	0.536986	0.377632	0.454991	0.803526	0.613113
101.242	523.021		440.507		377.639		251.583		354.657		572.461		101.242	0.848042	0.740379	0.515538	0.382414	0.430243	0.925734	0.640391
101.696	533.288		444.685		369.101		277.523		355.662		626.209		101.696	0.868576	0.749853	0.500182	0.447426	0.432025	1.03498	0.672173
102.15	528.213		442.753		364.82		335.338		328.861		649.248		102.15	0.858426	0.745472	0.492482	0.592326	0.384505	1.0818	0.692503
102.604	573.869		424.713		379.631		437.146		299.408		654.597		102.604	0.949738	0.704565	0.519121	0.847484	0.332284	1.09268	0.740978
103.058	633.513		418.256		414.8		524.456		275.701		592.272		103.058	1.06903	0.689923	0.582374	1.06631	0.29025	0.966	0.777313
103.512	684.977		395.539		466.098		580.549		241.479		492.074		103.512	1.17195	0.63841	0.674637	1.20689	0.229573	0.762346	0.780635
103.966	729.943		340.546		522.217		621.363		253.106		560.285		103.966	1.26189	0.51371	0.77557	1.30918	0.250188	0.900986	0.835253
104.42	752.621		284.793		579.555		623.101		299.869		650.702		104.42	1.30724	0.387286	0.878696	1.31354	0.333101	1.08476	0.884104
104.874	768.492		241.366		616.515		618.15		388.606		686.724		104.874	1.33898	0.288812	0.945171	1.30113	0.490436	1.15798	0.920418
105.328	755.547		236.777		639.252		592.572		486.074		714.065		105.328	1.31309	0.278406	0.986065	1.23702	0.663252	1.21355	0.948564
105.782	707.001		278.693		589.519		539.755		538.795		719.67		105.782	1.216	0.373454	0.896617	1.10465	0.756729	1.22494	0.928732
106.236	639.139		350.377		504.911		456.005		580.118		723.804		106.236	1.08028	0.536002	0.744444	0.894749	0.829996	1.23334	0.886469
106.69	590.086		386.609		428.373		375.835		646.134		709.336		106.69	0.982172	0.618161	0.606786	0.693822	0.947046	1.20393	0.841987
107.144	577.031		409.642		382.572		332.837		671.998		677.552		107.144	0.956062	0.67039	0.52441	0.586058	0.992904	1.13933	0.811526
107.598	578.771		435.057		368.216		289.272		688.49		631.395		107.598	0.959542	0.72802	0.49859	0.476872	1.02215	1.04552	0.788448
108.052	550.712		437.117		390.159		276.975		653.289		515.484		108.052	0.903424	0.732692	0.538056	0.446053	0.959732	0.809927	0.731647
108.506	519.835		420.408		392.175		273.364		606.128		393.295		108.506	0.84167	0.694803	0.541682	0.437003	0.876113	0.561575	0.658808
108.96	529.255		395.264		352.869		267.651		579.771		367.319		108.96	0.86051	0.637787	0.470987	0.422684	0.829381	0.508778	0.621688
109.414	553.555		368.612		320.108		240.778		583.084		389.668		109.414	0.90911	0.577351	0.412065	0.355333	0.835255	0.554203	0.60722
109.868	543.714		328.584		288.562		218.7		595.455		388.037		109.868	0.889428	0.486585	0.355327	0.3	0.85719	0.550888	0.573236
110.322	527.136		266.049		290.634		225.973		611.828		392.166		110.322	0.856272	0.344782	0.359054	0.318228	0.88622	0.55928	0.553973
110.776	509.157		245.166		319.343		258.066		621.335		386.516		110.776	0.820314	0.297429	0.410689	0.398662	0.903076	0.547797	0.562994
111.23	486.085		281.852		362.897		289.499		613.27		330.503		111.23	0.77417	0.380617	0.489023	0.477441	0.888777	0.433949	0.573996
111.684	449.115		300.852		381.57		313.635		595.69		296.193		111.684	0.70023	0.423701	0.522608	0.537932	0.857606	0.364213	0.567715
112.138	385.747		308.241		370.627		326.618		565.919		346.847		112.138	0.573494	0.440456	0.502926	0.570471	0.804821	0.467169	0.559889
112.592	305.722		314.986		374.436		338.342		491.681		271.77		112.592	0.413444	0.455751	0.509777	0.599855	0.673193	0.314573	0.494432
113.046	228.344		306.374		364.883		349.815		469.957		243.268		113.046	0.258688	0.436222	0.492595	0.628609	0.634676	0.256642	0.451239
113.5	198.115		322.843		357.927		358.527		485.494		263.745		113.5	0.19823	0.473567	0.480085	0.650444	0.662223	0.298262	0.460468
113.954	242.367		361.131		363.555		372.224		515.576		312.059		113.954	0.286734	0.560388	0.490207	0.684772	0.71556	0.396461	0.522354
114.408	353.213		395.689		374.864		385.4		536.964		383.822		114.408	0.508426	0.638751	0.510547	0.717794	0.753482	0.542321	0.611887
114.862	424.266		393.083		381.847		371.879		558.193		445.141		114.862	0.650532	0.632841	0.523106	0.683907	0.791122	0.666953	0.658077
115.316	467.801		359.527		377.812		330.528		558.9		463.616		115.316	0.737602	0.556751	0.515849	0.580271	0.792376	0.704504	0.647892
115.77	489.258		335.832		377.403		266.184		512.124		473.982		115.77	0.780516	0.50302	0.515113	0.419008	0.70944	0.725573	0.608778
116.224	498.379		352.376		400.576		237.151		499.362		460.992		116.224	0.798758	0.540535	0.556791	0.346243	0.686812	0.699171	0.604718
116.678	483.729		381.076		432.805		243.532		531.392		423.636		116.678	0.769458	0.605615	0.614757	0.362236	0.743603	0.623244	0.619819
117.132	484.026		397.585		460.488		281.023		547.185		375.452		117.132	0.770052	0.64305	0.664547	0.456198	0.771605	0.525309	0.63846
117.586	448.074		398.323		522.64		325.358		585.761		353.713		117.586	0.698148	0.644723	0.776331	0.567313	0.840002	0.481124	0.66794
118.04	393.347		377.156		577.73		362.317		573.269		346.541		118.04	0.588694	0.596726	0.875414	0.659942	0.817853	0.466547	0.667529
118.494	365.844		344.777		616.093		398.289		547.89		333.407		118.494	0.533688	0.523304	0.944412	0.750098	0.772855	0.439852	0.660701
118.948	351.959		301.906		653.137		426.857		514.842		315.381		118.948	0.505918	0.426091	1.01104	0.821697	0.714259	0.403213	0.647036
119.402	368.997		258.861		671.122		454.47		488.372		305.959		119.402	0.539994	0.328483	1.04338	0.890902	0.667326	0.384063	0.642359
119.856	409.272		234.505		640.886		498.014		500.024		310.403		119.856	0.620544	0.273254	0.989004	1.00004	0.687986	0.393096	0.660653
120.31	455.676		221.357		554.095		532.99		514.818		307.866		120.31	0.713352	0.24344	0.832905	1.08769	0.714216	0.387939	0.663258
120.764	492.552		251.359		464.106		523.713		514.635		329.473		120.764	0.787104	0.311472	0.671054	1.06444	0.713892	0.431856	0.663303
121.218	493.818		325.496		413.731		509.546		513.122		345.135		121.218	0.789636	0.479583	0.580451	1.02894	0.711209	0.463689	0.675584
121.672	451.549		415.404		377.666		495.614		543.577		330.163		121.672	0.705098	0.683456	0.515586	0.99402	0.765207	0.433258	0.682771
122.126	401.587		462.562		306.446		499.128		557.39		347.998		122.126	0.605174	0.79039	0.387493	1.00283	0.789699	0.469508	0.674182
122.58	381.705		496.22		233.317		494.154		560.457		371.995		122.58	0.56541	0.866712	0.255966	0.990361	0.795137	0.518283	0.665311
123.034	388.046		489.602		184.201		487.113		570.073		382.244		123.034	0.578092	0.851705	0.167628	0.972714	0.812186	0.539114	0.653573
123.488	425.353		465.544		158.109		479.728		590.745		378.118		123.488	0.652706	0.797152	0.1207	0.954206	0.848839	0.530728	0.650722
123.942	418.098		442.082		170.891		447.289		667.142		365.188		123.942	0.638196	0.74395	0.143689	0.872905	0.984294	0.504447	0.647914
124.396	398.863		391.502		257.616		379.85		708.153		364.077		124.396	0.599726	0.629256	0.299669	0.703885	1.05701	0.502189	0.631956
124.85	398.207		338.221		414.671		326.404		743.46		393.753		124.85	0.598414	0.508438	0.582142	0.569935	1.11961	0.562506	0.656841
125.304	412.26		260.428		593.292		279.73		767.259		440.699		125.304	0.62652	0.332036	0.903403	0.452957	1.16181	0.657925	0.689108
125.758	422.014		233.768		694.326		224.64		763.928		448.374		125.758	0.646028	0.271583	1.08512	0.314887	1.1559	0.673524	0.691174
126.212	426.623		291.004		729.191		187.894		724.311		413.164		126.212	0.655246	0.40137	1.14783	0.222792	1.08566	0.601959	0.685808
126.666	412.432		351.869		750.759		183.238		698.346		370.864		126.666	0.626864	0.539385	1.18662	0.211123	1.03962	0.515984	0.686599
127.12	392.025		406.223		786.769		187.69		687.003		420.633		127.12	0.58605	0.662637	1.25138	0.222281	1.01951	0.61714	0.7265
127.574	371.264		493.676		752.672		212.171		659.568		492.937		127.574	0.544528	0.860943	1.19006	0.283637	0.970865	0.7641	0.769022
128.028	338.618		583.91		630.386		262.892		634.711		565.355		128.028	0.479236	1.06556	0.970119	0.410757	0.926793	0.911291	0.793958
128.482	305.229		622.919		461.613		329.84		606.413		619.012		128.482	0.412458	1.15401	0.66657	0.578546	0.876619	1.02035	0.784759
128.936	239.993		623.15		355.843		396.463		587.737		654.248		128.936	0.281986	1.15454	0.476336	0.745521	0.843505	1.09197	0.765642
129.39	167.896		602.227		333.721		414.757		604.245		627.193		129.39	0.137792	1.10709	0.436549	0.791371	0.872775	1.03698	0.730426
129.844	129.711		562.182		346.851		352.897		654.24		580.719		129.844	0.061422	1.01629	0.460164	0.636333	0.961418	0.942518	0.67969
130.298	156.751		530.508		361.546		338.999		684.435		553.75		130.298	0.115502	0.944463	0.486594	0.601501	1.01496	0.887703	0.67512
130.752	200.134		514.834		389.553		328.308		672.175		587.585		130.752	0.202268	0.908921	0.536966	0.574707	0.993218	0.956474	0.695425
131.206	226.925		492.664		432.394		318.584		671.483		675.245		131.206	0.25585	0.858649	0.614018	0.550336	0.991991	1.13464	0.734248
131.66	229.984		433.713		450.218		336.863		637.012		710.702		131.66	0.261968	0.724973	0.646076	0.596148	0.930872	1.20671	0.727791
132.114	249.263		380.46		443.393		352.517		581.486		697.062		132.114	0.300526	0.604218	0.6338	0.635381	0.832422	1.17899	0.697556
132.568	283.248		334.078		439.74		373.762		485.308		663.786		132.568	0.368496	0.499043	0.62723	0.688627	0.661894	1.11135	0.659441
133.022	335.255		278.533		419.128		370.529		398.125		624.521		133.022	0.47251	0.373091	0.590158	0.680524	0.507314	1.03155	0.609191
133.476	424.659		247.262		400.836		323.058		402.579		559.746		133.476	0.651318	0.302181	0.557259	0.561549	0.515211	0.89989	0.581235
133.93	433.065		263.588		408.903		282.51		435.402		519.707		133.93	0.66813	0.339202	0.571768	0.459925	0.573408	0.81851	0.571824
134.384	438.365		286.849		427.256		291.467		442.022		484.443		134.384	0.67873	0.391948	0.604777	0.482373	0.585145	0.746835	0.581635
134.838	442.011		286.978		435.017		338.068		465.422		431.783		134.838	0.686022	0.39224	0.618736	0.599168	0.626635	0.639803	0.593767
135.292	420.232		299.758		434.801		395.965		474.477		417.1		135.292	0.642464	0.42122	0.618347	0.744273	0.64269	0.609959	0.613159
135.746	405.813		321.636		420.684		435.169		492.439		444.547		135.746	0.613626	0.47083	0.592957	0.842529	0.674537	0.665746	0.643371
136.2	385.936		335.779		398.321		449.274		491.167		480.287		136.2	0.573872	0.5029	0.552736	0.87788	0.672282	0.738388	0.65301
136.654	374.155		335.346		357.916		447.721		484.052		486.403		136.654	0.55031	0.501918	0.480065	0.873987	0.659667	0.750819	0.636128
137.108	380.994		357.714		316.224		395.681		463.049		481.835		137.108	0.563988	0.552639	0.405079	0.743561	0.622427	0.741535	0.604872
137.562	401.41		365.505		265.99		352.884		484.467		463.176		137.562	0.60482	0.570306	0.31473	0.636301	0.660402	0.70361	0.581695
138.016	416.98		371.792		224.197		338.547		509.933		453.315		138.016	0.63596	0.584562	0.239563	0.600368	0.705555	0.683567	0.574929
138.47	404.35		416.587		197.487		363.313		515.902		414.13		138.47	0.6107	0.686138	0.191523	0.662439	0.716138	0.603923	0.578477
138.924	385.21		436.419		187.173		363.758		513.741		364.188		138.924	0.57242	0.731109	0.172973	0.663554	0.712307	0.502415	0.55913
139.378	336.531		439.381		198.694		317.463		509.82		314.651		139.378	0.475062	0.737825	0.193694	0.547526	0.705355	0.40173	0.510199
139.832	284.573		423.85		225.809		298.322		513.611		297.355		139.832	0.371146	0.702608	0.242462	0.499554	0.712076	0.366575	0.482404
140.286	293.554		403.329		247.395		301.308		516.682		276		140.286	0.389108	0.656075	0.281286	0.507038	0.717521	0.323171	0.479033
140.74	324.153		373.211		263.85		320.521		505.143		254.849		140.74	0.450306	0.58778	0.310881	0.55519	0.697062	0.280181	0.480233
141.194	339.849		369.951		280.577		351.998		485.299		239.303		141.194	0.481698	0.580388	0.340966	0.63408	0.661878	0.248583	0.491265
141.648	343.165		416.685		291.8		369.262		468.974		233.031		141.648	0.48833	0.686361	0.361151	0.677348	0.632933	0.235835	0.51366
142.102	331.819		479.102		310.973		323.628		431.28		221.985		142.102	0.465638	0.827896	0.395635	0.562977	0.566099	0.213384	0.505272
142.556	320.474		530.372		313.185		282.518		383.224		230.656		142.556	0.442948	0.944154	0.399613	0.459945	0.480894	0.231008	0.493094
143.01	304.98		553.156		313.749		284.776		324.169		260.629		143.01	0.41196	0.995819	0.400628	0.465604	0.376186	0.291929	0.490354
143.464	299.61		557.273		313.617		281.436		277.579		308.591		143.464	0.40122	1.00515	0.40039	0.457233	0.29358	0.389413	0.491165
143.918	305.832		551.794		316.148		291.372		250.369		338.188		143.918	0.413664	0.99273	0.404942	0.482135	0.245335	0.449569	0.498063
144.372	296.402		577.858		320.894		286.119		237.717		359.105		144.372	0.394804	1.05183	0.413478	0.46897	0.222902	0.492083	0.507345
144.826	253.631		638.427		352.064		280.864		223.01		357.928		144.826	0.309262	1.18918	0.46954	0.455799	0.196826	0.489691	0.518383
145.28	215.025		691.065		398.246		259.436		222.783		357.215		145.28	0.23205	1.30854	0.552601	0.402095	0.196424	0.488242	0.529992
145.734	181.381		703.674		438.124		227.858		221.233		380.423		145.734	0.164762	1.33713	0.624324	0.322952	0.193676	0.535413	0.529709
146.188	154.189		664.397		434.154		223.018		238.261		374.295		146.188	0.110378	1.24807	0.617183	0.310822	0.223867	0.522957	0.505546
146.642	132.916		596.979		442.757		227.558		253.075		346.936		146.642	0.067832	1.09519	0.632656	0.322201	0.250133	0.46735	0.47256
147.096	180.344		523.745		484.152		238.806		268.784		341.093		147.096	0.162688	0.929127	0.707108	0.350391	0.277986	0.455474	0.480462
147.55	230.836		486.676		503.144		245.533		286.124		333.15		147.55	0.263672	0.84507	0.741266	0.367251	0.30873	0.439329	0.49422
148.004	249.804		478.049		496.895		249.876		317.706		311.433		148.004	0.301608	0.825508	0.730027	0.378135	0.364727	0.395189	0.499199
148.458	263.993		435.962		456.459		249.974		323.148		299.797		148.458	0.329986	0.730073	0.6573	0.378381	0.374376	0.371539	0.473609
148.912	250.047		349.773		409.692		241.19		327.664		284.828		148.912	0.302094	0.534633	0.573187	0.356366	0.382383	0.341114	0.414963
149.366	246.383		297.011		361.692		234.579		330.288		269.694		149.366	0.294766	0.414991	0.486856	0.339797	0.387035	0.310354	0.3723
149.82	250.636		282.213		315.168		237.337		305.775		229.201		149.82	0.303272	0.381435	0.40318	0.346709	0.343573	0.228051	0.33437
150.274	235.159		280.384		278.577		245.469		287.239		188.941		150.274	0.272318	0.377288	0.337369	0.36709	0.310707	0.146222	0.301832
150.728	193.72		269.225		246.538		243.396		270.795		183.344		150.728	0.18944	0.351984	0.279745	0.361895	0.281551	0.134846	0.266577
151.182	174.777		254.048		230.389		251.556		253.368		201.342		151.182	0.151554	0.317569	0.2507	0.382346	0.250652	0.171427	0.254041
151.636	182.667		268.086		221.617		262.019		254.486		221.6		151.636	0.167334	0.349401	0.234923	0.408569	0.252635	0.212602	0.270911
152.09	186.539		303.964		211.937		256.67		291.374		253.381		152.09	0.175078	0.430757	0.217513	0.395163	0.318039	0.277197	0.302291
152.544	191.089		327.049		203.448		281.372		305.756		269.875		152.544	0.184178	0.483104	0.202245	0.457073	0.343539	0.310722	0.330143
152.998	199.052		329.181		233.793		315.507		302.908		276.439		152.998	0.200104	0.487939	0.256822	0.542624	0.338489	0.324063	0.35834
153.452	201.784		334.933		299.738		320.345		297.401		306.953		153.452	0.205568	0.500982	0.375428	0.554749	0.328725	0.386083	0.391923
153.906	209.672		343.358		372.579		308.236		300.114		308.062		153.906	0.221344	0.520086	0.506437	0.524401	0.333535	0.388337	0.41569
154.36	207.226		363.131		430.854		282.827		309.685		297.002		154.36	0.216452	0.564923	0.611248	0.460719	0.350505	0.365858	0.428284
154.814	193.429		369.379		454.958		262.067		353.953		292.533		154.814	0.188858	0.579091	0.654601	0.408689	0.428995	0.356774	0.436168
155.268	191.08		373.702		449.898		258.253		396.814		304.401		155.268	0.18416	0.588893	0.6455	0.39913	0.504989	0.380896	0.450595
155.722	177.924		358.632		437.628		252.935		414.649		354.315		155.722	0.157848	0.554721	0.623432	0.385802	0.536612	0.482348	0.456794
156.176	163.774		347.514		419.527		252.945		422.694		445.613		156.176	0.129548	0.52951	0.590876	0.385827	0.550876	0.667913	0.475758
156.63	160.486		348.854		380.711		260.432		436.709		508.942		156.63	0.122972	0.532549	0.521063	0.404591	0.575725	0.79663	0.492255
157.084	152.621		337.676		324.749		271.021		433.512		543.051		157.084	0.107242	0.507202	0.420412	0.43113	0.570057	0.865957	0.483667
157.538	141.127		300.849		281.878		285.531		424.883		541.078		157.538	0.084254	0.423694	0.343306	0.467496	0.554757	0.861947	0.455909
157.992	125.244		259.419		275.298		281.25		419.22		532.765		157.992	0.052488	0.329748	0.331471	0.456767	0.544716	0.845051	0.426707
158.446	128.828		238.903		276.488		271.18		416.229		543.474		158.446	0.059656	0.283227	0.333612	0.431529	0.539413	0.866817	0.419042
158.9	141.533		232.827		277.896		252.104		402.156		553.36		158.9	0.085066	0.269449	0.336144	0.383719	0.514461	0.886911	0.412625
159.354	155.153		255.968		253.224		223.936		385.983		503.409		159.354	0.112306	0.321923	0.29177	0.313123	0.485785	0.785384	0.385049
159.808	152.566		266.058		249.279		201.99		369.565		415.323		159.808	0.107132	0.344803	0.284674	0.25812	0.456676	0.606348	0.342959
160.262	150.35		279.986		247.976		175.543		344.28		337.59		160.262	0.1027	0.376385	0.282331	0.191837	0.411844	0.448354	0.302242
160.716	154.963		304.834		245.982		162.542		327.212		258.299		160.716	0.111926	0.43273	0.278745	0.159253	0.381582	0.287193	0.275238
161.17	170.504		332.907		253.202		166.506		310.082		180.682		161.17	0.143008	0.496388	0.29173	0.169188	0.351209	0.129435	0.263493
161.624	179.529		409.352		255.984		177.443		274.857		169.869		161.624	0.161058	0.669732	0.296734	0.196599	0.288754	0.107457	0.286722
162.078	181.606		535.606		247.921		179.24		241.112		176.507		162.078	0.165212	0.956023	0.282232	0.201103	0.228922	0.120949	0.32574
162.532	175.214		605.92		228.956		174.973		227.869		201.772		162.532	0.152428	1.11546	0.248122	0.190409	0.205441	0.172301	0.347361
162.986	153.192		613.118		210.736		169.482		225.411		219.809		162.986	0.108384	1.13179	0.215353	0.176647	0.201083	0.208961	0.340369
163.44	124.801		584.018		174.578		161.768		231.278		242.296		163.44	0.051602	1.0658	0.15032	0.157313	0.211486	0.254667	0.315198
163.894	113.792		567.848		155.01		153.386		242.444		245.935		163.894	0.029584	1.02913	0.115126	0.136306	0.231284	0.262063	0.300583
164.348	103.889		553.81		138.802		164.346		268.921		249.078		164.348	0.009778	0.997302	0.0859748	0.163774	0.278229	0.268451	0.300585
164.802	85.922		530.489		134.546		178.684		293.946		244.48		164.802	0	0.94442	0.0783201	0.199709	0.322599	0.259106	0.300692
165.256	76.187		484.33		131.887		194.191		297.801		222.631		165.256	0	0.839751	0.0735378	0.238574	0.329434	0.214697	0.282666
165.71	73.715		413.802		129.902		198.089		305.93		187.451		165.71	0	0.679823	0.0699676	0.248343	0.343848	0.143193	0.247529
166.164	80.139		348.809		132.661		193.043		326.972		155.886		166.164	0	0.532447	0.0749299	0.235697	0.381156	0.0790366	0.217211
166.618	90.151		301.994		137.181		185.441		323.77		152.051		166.618	0	0.42629	0.0830594	0.216644	0.375479	0.0712419	0.195452
167.072	102.246		268.849		140.193		181.522		321.229		164.013		167.072	0.006492	0.351132	0.0884766	0.206822	0.370973	0.0955549	0.186575
167.526	113.407		280.719		136.545		178.172		334.116		178.645		167.526	0.028814	0.378048	0.0819155	0.198426	0.393823	0.125295	0.201053
167.98	124.042		309.208		119.165		163.471		344.603		192.774		167.98	0.050084	0.442649	0.0506565	0.161581	0.412417	0.154012	0.2119
168.434	136.275		330.777		122.283		151.693		345.991		221.826		168.434	0.07455	0.491558	0.0562644	0.132063	0.414878	0.213061	0.230396
168.888	150.027		353.884		182.918		165.61		345.999		235.885		168.888	0.102054	0.543955	0.16532	0.166942	0.414892	0.241636	0.272467
169.342	169.944		385.934		130.108		209.552		321.138		226.294		169.342	0.141888	0.61663	0.0703381	0.277073	0.370812	0.222142	0.283147
169.796	192.11		428.509		95.719		240.094		288.947		222.439		169.796	0.18622	0.713172	0.00848741	0.353619	0.313736	0.214307	0.298257
170.25	211.261		438.999		84.264		240.582		277.035		207.049		170.25	0.224522	0.736959	0	0.354842	0.292615	0.183026	0.298661
170.704	210.406		451.825		75.489		234.217		301.217		180.231		170.704	0.222812	0.766043	0	0.33889	0.335491	0.128518	0.298626
171.158	215.544		457.355		72.633		227.144		341.006		160.721		171.158	0.233088	0.778583	0	0.321163	0.406039	0.0888638	0.304623
171.612	228.717		455.48		90.128		214.838		370.919		146.077		171.612	0.259434	0.774331	0	0.290321	0.459076	0.0590996	0.307044
172.066	213.285		465.543		132.726		215.238		379.059		135.801		172.066	0.22857	0.79715	0.0750468	0.291323	0.473509	0.0382134	0.317302
172.52	191.041		449.895		161.86		241.324		380.174		134.251		172.52	0.184082	0.761667	0.127446	0.356702	0.475486	0.035063	0.323408
172.974	181.01		402.489		176.736		261.78		372.616		131.406		172.974	0.16402	0.65417	0.154201	0.40797	0.462085	0.0292805	0.311955
173.428	171.694		367.465		185.781		267.175		379.284		129.17		173.428	0.145388	0.574751	0.170469	0.421491	0.473908	0.0247358	0.30179
173.882	167.545		337.399		196.472		268.336		390.302		142.377		173.882	0.13709	0.506574	0.189698	0.424401	0.493443	0.0515793	0.300464
174.336	173.071		285.9		200.858		275.391		424.799		168.522		174.336	0.148142	0.389796	0.197586	0.442083	0.554608	0.10472	0.306156
174.79	177.24		234.851		204.402		262.057		471.745		186.972		174.79	0.15648	0.274039	0.20396	0.408664	0.637846	0.14222	0.303868
175.244	181.379		184.753		212.295		250.572		492.273		188.701		175.244	0.164758	0.160438	0.218156	0.37988	0.674243	0.145734	0.290535
175.698	170.442		159.882		216.07		229.366		499.108		193.798		175.698	0.142884	0.104041	0.224946	0.326732	0.686362	0.156093	0.27351
176.152	142.556		161.193		218.772		182.907		511.099		181.557		176.152	0.087112	0.107014	0.229806	0.210293	0.707622	0.131213	0.24551
176.606	120.2		183.864		208.946		155.417		531.18		175.376		176.606	0.0424	0.158422	0.212133	0.141396	0.743227	0.11865	0.236038
177.06	96.579		203.899		201.596		146.535		539.047		164.656		177.06	0	0.203853	0.198914	0.119135	0.757176	0.0968618	0.229323
177.514	89.468		235.358		201.087		140.103		504.069		141.799		177.514	0	0.275188	0.197998	0.103015	0.695158	0.0504045	0.220294
177.968	92.65		257.513		209.48		137.549		432.735		139.786		177.968	0	0.325426	0.213094	0.096614	0.568679	0.046313	0.208354
178.422	101.695		276.34		218.689		139.003		387.807		171.292		178.422	0.00539	0.368118	0.229656	0.100258	0.48902	0.11035	0.217132
178.876	112.27		297.095		221.514		138.906		373.701		218.17		178.876	0.02654	0.415181	0.234737	0.100015	0.464009	0.20563	0.241019
179.33	118.756		296.886		219.304		134.828		321.985		247.516		179.33	0.039512	0.414707	0.230763	0.0897945	0.372314	0.265276	0.235394
179.784	113.784		274.994		233.247		127.224		294.282		264.066		179.784	0.029568	0.365066	0.25584	0.0707368	0.323195	0.298915	0.223887
180.238	111.842		267.135		228.592		116.16		289.907		260.529		180.238	0.025684	0.347245	0.247468	0.0430075	0.315438	0.291726	0.211761
180.692	115.231		249.981		216.028		112.882		295.241		236.973		180.692	0.032462	0.308347	0.224871	0.034792	0.324895	0.243848	0.194869
181.146	112.161		215.865		185.834		108.558		307.132		218.152		181.146	0.026322	0.230986	0.170565	0.0239549	0.345979	0.205593	0.167233
181.6	111.638		193.4		148.034		102.557		299.613		197.613		181.6	0.025276	0.180045	0.102579	0.00891479	0.332647	0.163848	0.135552
182.054	102.366		184.027		123.995		104.955		273.303		161.071		182.054	0.006732	0.158791	0.0593435	0.0149248	0.285998	0.0895752	0.102561
182.508	91.062		192.704		116.286		101.304		240.988		126.696		182.508	0	0.178467	0.0454784	0.00577444	0.228702	0.0197073	0.0796882
182.962	91.688		202.846		112.226		108.239		214.707		106.324		182.962	0	0.201465	0.0381763	0.0231554	0.182105	0	0.0741502
183.416	99.469		198.69		95.162		118.389		188.488		103.553		183.416	0.000938	0.192041	0.00748561	0.048594	0.135617	0	0.0641126
183.87	93.574		185.38		77.401		123.338		170.262		112.358		183.87	0	0.161859	0	0.0609975	0.103301	0	0.0543597
184.324	91.909		168.587		75.028		129.572		166.695		120.668		184.324	0	0.12378	0	0.0766216	0.096977	0.00745528	0.0508056
184.778	104.321		159.757		78.538		131.606		162.345		139.936		184.778	0.010642	0.103757	0	0.0817193	0.0892642	0.0466179	0.0553335
185.232	118.425		158.475		78.826		134.639		161.941		151.296		185.232	0.03885	0.10085	0	0.0893208	0.0885479	0.0697073	0.0645461
185.686	132.432		140.539		74.701		128.62		165.748		153.754		185.686	0.066864	0.0601791	0	0.0742356	0.0952979	0.0747033	0.06188
186.14	140.632		116.485		70.774		122.01		171.791		162.474		186.14	0.083264	0.00563492	0	0.0576692	0.106012	0.0924268	0.0575012
186.594	139.411		100.522		72.258		117.367		183.69		173.751		186.594	0.080822	0	0	0.0460326	0.12711	0.115348	0.061552
187.048	133.006		92.278		75.304		110.723		193.596		176.995		187.048	0.068012	0	0	0.029381	0.144674	0.121941	0.060668
187.502	130.925		86.239		80.778		103.156		207.305		172.254		187.502	0.06385	0	0	0.010416	0.16898	0.112305	0.0592586
187.956	131.985		92.408		78.257		96.028		215.239		166.014		187.956	0.06597	0	0	0	0.183048	0.099622	0.0581066
188.41	131.19		99.739		82.552		93.441		212.826		153.639		188.41	0.06438	0	0	0	0.17877	0.0744695	0.0529365
188.864	123.654		97.27		88.671		85.366		187.851		138.035		188.864	0.049308	0	0	0	0.134488	0.0427541	0.0377583
189.318	102.269		97.335		84.002		75.205		175.551		118.889		189.318	0.006538	0	0	0	0.112679	0.00383943	0.0205094
189.772	86.079		91.148		79.257		67.789		167.703		119.417		189.772	0	0	0	0	0.0987642	0.0049126	0.0172795
190.226	71.697		92.846		80.905		62.489		140.289		136.538		190.226	0	0	0	0	0.0501578	0.0397114	0.0149782
190.68	69.507		96.179		85.255		62.008		128.477		152.373		190.68	0	0	0	0	0.0292145	0.0718963	0.0168518
191.134	70.457		100.583		92.784		57.917		123.802		176.61		191.134	0	0	0.00320863	0	0.0209255	0.121159	0.0242155
191.588	77.913		101.097		96.927		57.238		114.842		182.628		191.588	0	0	0.0106601	0	0.00503901	0.13339	0.0248482
192.042	85.274		99.388		97.604		58.696		108.179		191.061		192.042	0	0	0.0118777	0	0	0.15053	0.027068
192.496	86.15		100.8		97.337		56.862		110.233		181.594		192.496	0	0	0.0113975	0	0	0.131289	0.023781
192.95	90.733		102.683		94.154		59.676		110.545		179.011		192.95	0	0	0.00567266	0	0	0.126039	0.0219519
193.404	101.77		104.416		85.056		63.095		118.427		174.966		193.404	0.00554	0	0	0	0.0113954	0.117817	0.0224587
193.858	97.487		101.526		82.491		63.705		121.209		149.489		193.858	0	0	0	0	0.016328	0.0660346	0.0137271
194.312	96.194		100.506		80.199		66.677		118.301		120.853		194.312	0	0	0	0	0.011172	0.0078313	0.00316721
194.766	82.427		105.095		72.447		72.368		125.153		100.263		194.766	0	0	0	0	0.0233209	0	0.00388682
195.22	67.419		106.243		75.074		80.405		126.624		84.261		195.22	0	0	0	0	0.0259291	0	0.00432151
195.674	60.494		123.198		78.157		91.079		123.989		77.902		195.674	0	0.0208571	0	0	0.0212571	0	0.00701904
196.128	52.828		150.491		80.029		102.878		118.675		72.102		196.128	0	0.082746	0	0.0097193	0.0118351	0	0.0173834
196.582	53.217		164.521		74.716		106.979		116.705		71.192		196.582	0	0.11456	0	0.0199975	0.0083422	0	0.0238166
197.036	58.818		171.355		74.853		109.722		121.899		79.07		197.036	0	0.130057	0	0.0268722	0.0175514	0	0.02908
197.49	64.631		174.068		72.302		106.449		117.959		86.878		197.49	0	0.136209	0	0.0186692	0.0105656	0	0.0275739
197.944	71.205		184.559		72.131		95.307		116.468		93.163		197.944	0	0.159998	0	0	0.00792199	0	0.0279866
198.398	93.889		191.659		76.997		88.474		129.026		96.945		198.398	0	0.176098	0	0	0.0301879	0	0.0343809
198.852	177.807		201.381		98.177		89.75		148.659		102.134		198.852	0.157614	0.198143	0.0129083	0	0.0649982	0	0.0722772
199.306	290.429		203.305		111.399		96.873		159.708		110.068		199.306	0.382858	0.202506	0.0366888	0	0.0845887	0	0.117774
199.76	259.361		200.66		109.56		103.005		168.715		109.047		199.76	0.320722	0.196508	0.0333813	0.0100376	0.100559	0	0.110201
200.214	182.949		191.611		107.946		103.268		170.448		103.856		200.214	0.167898	0.175989	0.0304784	0.0106967	0.103631	0	0.0814488
200.668	123.213		180.607		112.193		100.491		171.516		100.123		200.668	0.048426	0.151036	0.0381169	0.00373684	0.105525	0	0.0578068
201.122	85.578		166.717		111.343		97.415		181.046		96.02		201.122	0	0.11954	0.0365881	0	0.122422	0	0.046425
201.576	77.276		147.034		107.986		93.61		184.997		100.925		201.576	0	0.074907	0.0305504	0	0.129427	0	0.0391474
202.03	72.511		129.26		113.478		88.14		182.533		100.271		202.03	0	0.0346032	0.0404281	0	0.125059	0	0.0333483
202.484	75.387		121.303		109.999		78.247		171.248		97.276		202.484	0	0.0165601	0.0341709	0	0.10505	0	0.0259634
202.938	78.299		119.995		100.407		69.324		165.752		90.7		202.938	0	0.0135941	0.0169191	0	0.095305	0	0.0209697
203.392	79.104		112.95		89.531		65.468		157.878		84.77		203.392	0	0	0	0	0.081344	0	0.0135573
203.846	93.834		111.708		79.862		66.585		136.794		84.705		203.846	0	0	0	0	0.043961	0	0.00732683
204.3	119.676		115.326		71.301		72.799		120.31		89.386		204.3	0.041352	0.0030068	0	0	0.014734	0	0.00984881
204.754	141.861		103.445		83.596		79.043		116.294		96.392		204.754	0.085722	0	0	0	0.00761348	0	0.0155559
205.208	161.24		98.288		137.039		81.189		108.534		93.743		205.208	0.12448	0	0.082804	0	0	0	0.0345473
205.662	183.637		93.796		202.498		88.225		102.826		90.671		205.662	0.169274	0	0.200536	0	0	0	0.061635
206.116	199.271		86.941		229.455		91.325		101.971		86.134		206.116	0.200542	0	0.24902	0	0	0	0.074927
206.57	212.989		81.769		232.651		81.172		108.753		84.903		206.57	0.227978	0	0.254768	0	0	0	0.0804577
207.024	225.247		83.396		225.855		74.491		109.365		89.586		207.024	0.252494	0	0.242545	0	0	0	0.0825065
207.478	219.894		84.231		204.766		69.176		103.895		88.755		207.478	0.241788	0	0.204615	0	0	0	0.0744005
207.932	211.726		75.631		182.731		68.341		100.962		91.195		207.932	0.225452	0	0.164984	0	0	0	0.0650726
208.386	199.921		72.236		164.753		69.707		93.88		83.615		208.386	0.201842	0	0.132649	0	0	0	0.0557485
208.84	162.68		77.651		143.435		71.503		92.432		79.493		208.84	0.12736	0	0.0943076	0	0	0	0.0369446
209.294	127.649		88.677		126.831		67.324		92.486		74.769		209.294	0.057298	0	0.0644442	0	0	0	0.0202904
209.748	92.101		96.099		97.948		66.457		92.312		69.819		209.748	0	0	0.0124964	0	0	0	0.00208273
210.202	75.875		99.791		75.874		64.471		98.127		82.587		210.202	0	0	0	0	0	0	0
210.656	66.643		94.489		81.118		62.71		97.415		95.876		210.656	0	0	0	0	0	0	0
211.11	61.49		88.851		96.048		64.728		98.564		115.096		211.11	0	0	0.00907914	0	0	0	0.00151319
211.564	60.323		87.996		120.659		64.811		92.53		121.394		211.564	0	0	0.0533435	0	0	0.00893089	0.0103791
212.018	64.304		89.847		133.945		64.976		93.179		130.268		212.018	0	0	0.0772392	0	0	0.0269675	0.0173678
212.472	69.399		83.335		146.236		62.416		90.811		154.173		212.472	0	0	0.0993453	0	0	0.0755549	0.02915
212.926	71.75		77.364		155.443		67.11		93.323		152.108		212.926	0	0	0.115905	0	0	0.0713577	0.0312104
213.38	75.1		79.189		155.882		71.505		96.54		138.259		213.38	0	0	0.116694	0	0	0.0432093	0.0266506
213.834	78.772		87.636		149.203		72.396		95.445		121.685		213.834	0	0	0.104682	0	0	0.00952236	0.019034
214.288	70.13		87.345		148.72		75.548		95.195		106.024		214.288	0	0	0.103813	0	0	0	0.0173022
214.742	59.766		90.458		146.261		79.688		103.948		90.873		214.742	0	0	0.0993903	0	0	0	0.016565

## Sheet: Sox2-e2
sections-Sox2-Pax7-HH6
Sox2 expression
position	section	average of	section	average of	section	average of	section	average of	section	average of	section	average of	position	section	section	section	section	section	section	average
	1right		1left		2right		2left		3right		3left			1right	1left	2right	2left	3right	3left
0	965.055	background	898.652	background	1208.94	background	1110.76	background	1622.36	background	818.327	background	0	1.264	0.753165	0.899499	0.861599	1.29873	0.4548	0.921964
0.454	990.843	170	933.909	208	1319.57	206	1300.42	219	1557.97	260	723.134	233	0.454	1.305	0.791613	0.998718	1.04485	1.23734	0.380834	0.959726
0.908	1028.91		1026.11		1470.68		1557.56		1511.72		665.558		0.908	1.36552	0.892156	1.13425	1.2933	1.19325	0.336098	1.03576
1.362	1061.94	reference area	1165.18	reference area	1590.89	reference area	1944.66	reference area	1512.73	reference area	620.663	reference area	1.362	1.41803	1.04382	1.24205	1.6673	1.19422	0.301214	1.14444
1.816	1067.3	799	1313.83	1125	1653.53	1321	2049.4	1254	1461.66	1309	634.724	1520	1.816	1.42655	1.20592	1.29824	1.76851	1.14553	0.31214	1.19281
2.27	977.986		1391.95		1618.56		1992.4		1362.96		676.851		2.27	1.28456	1.29111	1.26687	1.71343	1.05144	0.344873	1.15871
2.724	911.934		1447.05		1483.26		1848.24		1343.89		748.008		2.724	1.17955	1.3512	1.14552	1.57414	1.03326	0.400162	1.11397
3.178	902.784		1497.77		1377.27		1723.39		1389.6		871.941		3.178	1.165	1.40651	1.05046	1.45352	1.07683	0.496458	1.10813
3.632	904.303		1552.11		1268.71		1515.43		1462.87		1068.22		3.632	1.16741	1.46577	0.9531	1.25259	1.14668	0.648967	1.10575
4.086	873.148		1560.1		1161.91		1505.76		1465.15		1241.75		4.086	1.11788	1.47448	0.857317	1.24324	1.14886	0.783803	1.10426
4.54	854.37		1486.05		1095.64		1580.19		1499.83		1358.99		4.54	1.08803	1.39373	0.79788	1.31516	1.18191	0.874896	1.1086
4.994	826.39		1374.88		1078.14		1592.38		1443.85		1362.96		4.994	1.04355	1.27249	0.782191	1.32694	1.12855	0.877981	1.07195
5.448	807.855		1382.84		1066.45		1583.68		1359.67		1323.83		5.448	1.01408	1.28118	0.771701	1.31853	1.04831	0.847574	1.0469
5.902	774.836		1454.86		1091.95		1640.91		1249.02		1297.51		5.902	0.961583	1.35972	0.794572	1.37382	0.942818	0.827128	1.04327
6.356	731.072		1438.28		1209.39		1650.63		1180.82		1201.24		6.356	0.892006	1.34163	0.899898	1.38322	0.877809	0.752325	1.02448
6.81	666.664		1366.67		1293.33		1664.92		1136.82		1087.14		6.81	0.789609	1.26355	0.975184	1.39703	0.83586	0.663667	0.987483
7.264	647.375		1241.62		1323.88		1626.75		1150.08		941.692		7.264	0.758943	1.12717	1.00258	1.36014	0.848502	0.550654	0.941334
7.718	637.432		1087.1		1380.26		1615.96		1325.65		824.435		7.718	0.743135	0.958668	1.05315	1.34972	1.01587	0.459545	0.930013
8.172	572.921		981.803		1473.22		1546.61		1596.6		788.006		8.172	0.640574	0.843842	1.13652	1.28272	1.27416	0.43124	0.934843
8.626	526.379		978.848		1498.25		1411.19		1789.59		934.02		8.626	0.56658	0.840619	1.15897	1.15187	1.45814	0.544693	0.953479
9.08	500.037		1025.15		1501.58		1209.96		1913.19		1183.39		9.08	0.524701	0.891117	1.16196	0.957447	1.57596	0.738454	0.97494
9.534	481.028		1120.9		1437.79		1024.05		1997.82		1405.45		9.534	0.49448	0.995533	1.10474	0.777825	1.65664	0.910997	0.990037
9.988	445.345		1234.57		1406.8		925.416		1970.66		1734.87		9.988	0.43775	1.11949	1.07695	0.682528	1.63075	1.16695	1.01907
10.442	434.057		1309.8		1372.57		862.078		1835.03		1870.89		10.442	0.419804	1.20152	1.04625	0.621331	1.50146	1.27264	1.0105
10.896	438.072		1370.76		1329.85		843.258		1676.97		1967.67		10.896	0.426188	1.268	1.00794	0.603148	1.35079	1.34784	1.00065
11.35	394.372		1440.96		1416.18		816.051		1488.52		2025.92		11.35	0.356712	1.34456	1.08536	0.576861	1.17113	1.3931	0.987954
11.804	363.115		1503.22		1505.11		833.027		1385.46		2097.49		11.804	0.307019	1.41246	1.16512	0.593263	1.07289	1.44871	0.999911
12.258	373.455		1521.81		1462.8		872.444		1329.92		2091.71		12.258	0.323458	1.43272	1.12718	0.631347	1.01994	1.44422	0.996476
12.712	435.675		1442.94		1391.74		879.253		1278.01		1837.24		12.712	0.422377	1.34672	1.06344	0.637926	0.970455	1.2465	0.947903
13.166	556.024		1297.85		1256.58		903.195		1307.14		1698.25		13.166	0.613711	1.1885	0.942226	0.661058	0.998223	1.1385	0.923703
13.62	713.883		1171.43		1123.82		997.205		1279.74		1606.53		13.62	0.864679	1.05063	0.823157	0.751889	0.972106	1.06724	0.921616
14.074	869.728		1198.37		1052.04		1154.94		1211.95		1551.81		14.074	1.11245	1.08001	0.758778	0.904293	0.907487	1.02472	0.964622
14.528	973.461		1321.88		1081.38		1368.89		1197.74		1589.92		14.528	1.27736	1.21469	0.785094	1.111	0.893939	1.05433	1.05607
14.982	1016.81		1422.16		1180.58		1591.55		1200.54		1680.45		14.982	1.34627	1.32405	0.874059	1.32614	0.896609	1.12467	1.14863
15.436	972.622		1530.87		1237.14		1788.58		1233.46		1675.73		15.436	1.27603	1.4426	0.924786	1.5165	0.927987	1.121	1.20148
15.89	902.077		1571.56		1370.4		1971.72		1179.13		1667.88		15.89	1.16387	1.48698	1.0443	1.69345	0.876196	1.1149	1.22995
16.344	843.321		1534.06		1578.58		2224.51		1128.86		1646.27		16.344	1.07046	1.44608	1.23102	1.93769	0.828274	1.09811	1.2686
16.798	786.497		1450.75		1745.83		2490.78		1095.04		1558.9		16.798	0.980122	1.35524	1.38101	2.19496	0.796034	1.03022	1.2896
17.252	726.672		1374.74		1894.03		2451.61		1090.79		1469.82		17.252	0.885011	1.27234	1.51393	2.15711	0.791981	0.961007	1.26356
17.706	748.594		1263.46		2065.04		2192.25		1102.14		1485.52		17.706	0.919863	1.15099	1.6673	1.90652	0.802806	0.973207	1.23678
18.16	769.481		1132.11		1981.51		1923.61		1122.57		1506.95		18.16	0.95307	1.00775	1.59238	1.64697	0.822276	0.989859	1.16872
18.614	748.91		1006.45		1895.95		1619.37		1168.73		1487.56		18.614	0.920366	0.870714	1.51565	1.35301	0.866284	0.97479	1.08347
19.068	680.263		857.815		1675.22		1322.65		1182.01		1470.35		19.068	0.811229	0.708631	1.31769	1.06633	0.878946	0.96142	0.957375
19.522	589.669		734.207		1424.23		1107.19		1188.41		1403.28		19.522	0.6672	0.573835	1.09259	0.858155	0.885039	0.909308	0.831021
19.976	510.204		631.47		1244.28		933.788		1214.55		1280.74		19.976	0.540865	0.461799	0.93119	0.690616	0.90996	0.814092	0.724754
20.43	493.706		585.562		1172.71		889.324		1243.06		1185.32		20.43	0.514636	0.411736	0.867004	0.647656	0.937136	0.739956	0.686354
20.884	485.358		684.72		1179.81		959.738		1253.33		1131.17		20.884	0.501364	0.519869	0.87337	0.715689	0.94693	0.697877	0.709183
21.338	466.194		812.436		1194.85		1073.09		1255.7		1122.72		21.338	0.470897	0.659145	0.886865	0.825208	0.949189	0.691317	0.747103
21.792	460.561		947.928		1189.54		1228.39		1275.6		1157.01		21.792	0.461941	0.806901	0.882099	0.975254	0.968159	0.717956	0.802052
22.246	515.899		1128.62		1171.07		1497.43		1262.66		1163.45		22.246	0.549919	1.00395	0.865533	1.2352	0.955827	0.722963	0.888898
22.7	570.36		1333.46		1168.13		1838.13		1248.71		1225.02		22.7	0.636502	1.22733	0.862895	1.56438	0.942526	0.770803	1.00074
23.154	619.922		1514.39		1227.77		2222.89		1278.71		1383		23.154	0.715297	1.42463	0.916383	1.93613	0.971122	0.893549	1.14285
23.608	642.274		1677.65		1317.22		2641.76		1291.77		1536.22		23.608	0.750833	1.60267	0.996606	2.34083	0.983573	1.0126	1.28119
24.062	655.369		1852.94		1370.02		2611.18		1272.18		1724.77		24.062	0.771652	1.79383	1.04396	2.31128	0.964899	1.15911	1.34079
24.516	655.496		1865.56		1341.88		2498.79		1246.03		1952.87		24.516	0.771854	1.80759	1.01872	2.2027	0.939972	1.33634	1.3462
24.97	658.552		1866.61		1339.59		2305.58		1284.48		2119.4		24.97	0.776712	1.80873	1.01667	2.01602	0.97663	1.46573	1.34342
25.424	697.646		1934.17		1459.61		2022.79		1294.81		2316.3		25.424	0.838865	1.88241	1.12431	1.74279	0.986471	1.61873	1.3656
25.878	735.518		1912.09		1576.28		1740.53		1305.95		2539.43		25.878	0.899075	1.85833	1.22895	1.47008	0.997092	1.7921	1.37427
26.332	780.352		1831.83		1678.17		1422.32		1300.68		2412.99		26.332	0.970353	1.77081	1.32033	1.16263	0.99207	1.69386	1.31834
26.786	784.621		1691.59		1743.16		1211.85		1194.58		2132.3		26.786	0.97714	1.61787	1.37862	0.959276	0.890921	1.47576	1.2166
27.24	761.155		1451.78		1746.69		1117.27		1166.44		1713.51		27.24	0.939833	1.35636	1.38179	0.867889	0.864095	1.15036	1.09339
27.694	731.339		1166.26		1697.93		1115.02		1172.29		1225.43		27.694	0.892431	1.04499	1.33806	0.865722	0.869671	0.77112	0.963666
28.148	676.114		918.343		1610.39		1098.14		1177.55		986.651		28.148	0.804633	0.774638	1.25954	0.849408	0.874686	0.585587	0.858083
28.602	610.808		844.704		1569.06		1051.12		1182.94		965.945		28.602	0.700808	0.694334	1.22248	0.803979	0.879832	0.569499	0.811821
29.056	564.978		884.393		1567.23		986.557		1206.61		981.96		29.056	0.627946	0.737615	1.22083	0.741601	0.902392	0.581943	0.802055
29.51	592.983		973.152		1616.58		945.686		1291.22		986.447		29.51	0.672469	0.834408	1.26509	0.702112	0.983049	0.585429	0.840426
29.964	610.421		1005.1		1667.96		908.434		1426.05		982.717		29.964	0.700192	0.869244	1.31117	0.66612	1.11158	0.582531	0.873474
30.418	606.52		1050.19		1677.51		1005.62		1593.18		981.826		30.418	0.69399	0.918423	1.31974	0.760015	1.2709	0.581838	0.924152
30.872	564.888		1104.44		1696.4		1170.2		1699.28		1003.98		30.872	0.627803	0.977585	1.33668	0.91903	1.37205	0.599048	0.972033
31.326	522.601		1184.45		1702.38		1380.65		1862.42		1016.37		31.326	0.560574	1.06483	1.34204	1.12237	1.52757	0.608679	1.03768
31.78	519.857		1249.67		1664.38		1562.84		1969.27		1041.41		31.78	0.556211	1.13596	1.30796	1.29839	1.62943	0.628132	1.09268
32.234	521.161		1313.1		1552.78		1725.45		1948.3		1057.34		32.234	0.558285	1.20513	1.20787	1.4555	1.60944	0.640511	1.11279
32.688	516.6		1363.5		1463.91		1791.18		1812.16		1048.78		32.688	0.551033	1.26009	1.12817	1.51901	1.47965	0.633865	1.0953
33.142	507.36		1524.95		1422.34		1717.87		1716.26		1010.32		33.142	0.536343	1.43615	1.09089	1.44818	1.38824	0.603975	1.08396
33.596	516.42		1621.07		1376.29		1559.08		1630.31		992.479		33.596	0.550747	1.54097	1.04959	1.29476	1.3063	0.590116	1.05541
34.05	572.452		1627.38		1337.39		1326.17		1549.51		984.284		34.05	0.639828	1.54785	1.0147	1.06973	1.22928	0.583748	1.01419
34.504	602.551		1537.42		1215.78		1013.91		1489.51		975.819		34.504	0.68768	1.44975	0.905634	0.768025	1.17207	0.577171	0.926722
34.958	617.941		1452.54		1135.71		752.023		1383.62		943.353		34.958	0.712148	1.35719	0.833819	0.514998	1.07113	0.551945	0.840204
35.412	604.128		1355.14		1088.47		663.17		1258.48		832.708		35.412	0.690188	1.25098	0.791453	0.42915	0.95184	0.465974	0.763263
35.866	560.105		1260.64		974.54		679.361		1171.74		736.396		35.866	0.620199	1.14792	0.689274	0.444793	0.869155	0.391139	0.693747
36.32	537.524		1224.09		822.823		757.771		1165.53		700.739		36.32	0.584299	1.10806	0.553204	0.520552	0.86323	0.363434	0.665463
36.774	520.034		1231.53		704.931		819.73		1208.9		714.919		36.774	0.556493	1.11617	0.447472	0.580415	0.904579	0.374451	0.663263
37.228	531.163		1311.95		697.135		855.097		1268.95		771.956		37.228	0.574186	1.20387	0.44048	0.614586	0.961826	0.418769	0.702287
37.682	577.302		1408.8		765.469		890.506		1329.85		859.522		37.682	0.647539	1.30949	0.501766	0.648798	1.01987	0.486808	0.769046
38.136	610.87		1485.76		856.367		872.247		1435.39		939.239		38.136	0.700906	1.39341	0.583289	0.631157	1.12048	0.548748	0.829666
38.59	635.972		1560.99		982.361		827.779		1513.44		987.943		38.59	0.740814	1.47546	0.696288	0.588192	1.19489	0.586591	0.880372
39.044	619.368		1609.13		1110.52		781.332		1558.85		1033.59		39.044	0.714417	1.52795	0.811224	0.543316	1.23818	0.622061	0.909524
39.498	604.187		1626.29		1251.52		709.892		1534.95		1132.94		39.498	0.690281	1.54667	0.937683	0.474292	1.2154	0.699253	0.927262
39.952	608.089		1604.44		1388.96		698.015		1358.58		1260.05		39.952	0.696485	1.52283	1.06095	0.462816	1.04726	0.798019	0.931393
40.406	621.313		1486.61		1434.89		681.231		1134.31		1365.96		40.406	0.717509	1.39434	1.10214	0.4466	0.833473	0.880313	0.895729
40.86	657.792		1396.3		1380.83		700.461		987.518		1485.36		40.86	0.775504	1.29586	1.05366	0.46518	0.693535	0.973082	0.876136
41.314	665.988		1341.17		1335.67		757.462		911.636		1595.55		41.314	0.788534	1.23573	1.01315	0.520253	0.621197	1.0587	0.872929
41.768	643.926		1253.62		1261.44		869.404		869.781		1611.05		41.768	0.753459	1.14026	0.946579	0.62841	0.581297	1.07075	0.853459
42.222	632.016		1122.14		1258.77		1005.13		981.797		1627.73		42.222	0.734525	0.996885	0.944185	0.759547	0.688081	1.08371	0.867822
42.676	599.981		954.229		1313.72		1148.12		1175.62		1659.44		42.676	0.683595	0.813772	0.993467	0.897703	0.872848	1.10835	0.894955
43.13	502.413		829.589		1380.65		1318.58		1292.21		1734.68		43.13	0.528479	0.677851	1.05349	1.0624	0.983992	1.1668	0.91217
43.584	416.354		763.635		1417.32		1466.21		1348.79		1908.62		43.584	0.39166	0.605927	1.08639	1.20503	1.03793	1.30196	0.938149
44.038	359.216		715.296		1380.56		1476.82		1374.65		2108.59		44.038	0.30082	0.553213	1.05342	1.21528	1.06258	1.45733	0.940441
44.492	341.056		745.189		1291.05		1356.91		1383.19		2224.15		44.492	0.271949	0.585811	0.973137	1.09943	1.07073	1.54713	0.924697
44.946	346.581		707.103		1139.77		1305.25		1340.37		2178.45		44.946	0.280733	0.544278	0.837458	1.04952	1.02991	1.51162	0.875586
45.4	389.269		677.341		933.232		1278.86		1262.47		1984.27		45.4	0.348599	0.511822	0.652226	1.02402	0.955644	1.36074	0.808842
45.854	460.859		707.867		828.024		1274.6		1180.13		1764.65		45.854	0.462415	0.545111	0.557869	1.0199	0.877152	1.19009	0.775423
46.308	557.157		745.365		833.425		1304.38		1126.83		1634.4		46.308	0.615512	0.586003	0.562713	1.04867	0.826341	1.08889	0.788022
46.762	623.152		799.705		907.019		1353.04		1053.84		1612.36		46.762	0.720432	0.645262	0.628717	1.09569	0.756759	1.07176	0.819771
47.216	737.281		874.153		1019.59		1418.16		955.513		1615.84		47.216	0.901878	0.726448	0.729674	1.15861	0.663025	1.07447	0.875684
47.67	882.64		972.232		1068.16		1484.04		885.997		1615.58		47.67	1.13297	0.833405	0.773235	1.22226	0.596756	1.07426	0.938815
48.124	1035.16		1036.52		1057.51		1534.99		851.103		1598.36		48.124	1.37546	0.903507	0.763688	1.27149	0.563492	1.06088	0.989754
48.578	1204.78		1097.8		930.681		1544.29		879.171		1557.79		48.578	1.64512	0.970339	0.649938	1.28047	0.590249	1.02937	1.02758
49.032	1317.32		1122.19		778.093		1544.39		960.134		1604.28		49.032	1.82404	0.996936	0.513088	1.28057	0.66743	1.06549	1.05793
49.486	1309.1		1182.62		643.885		1524.72		1032.52		1668.24		49.486	1.81097	1.06284	0.392722	1.26156	0.736439	1.11518	1.06328
49.94	1270.79		1199.55		632.524		1482.52		1126.44		1748.11		49.94	1.75006	1.08129	0.382533	1.22079	0.825964	1.17724	1.07298
50.394	1228.94		1136.92		743.282		1466.43		1254.94		1723.56		50.394	1.68353	1.013	0.481867	1.20525	0.948465	1.15817	1.08171
50.848	1182.54		1061.53		901.257		1480.69		1364.45		1632.82		50.848	1.60976	0.930785	0.623549	1.21902	1.05286	1.08766	1.08727
51.302	1123.58		976.906		1074.88		1453.29		1356.05		1467.67		51.302	1.51602	0.838502	0.779261	1.19255	1.04485	0.959337	1.05509
51.756	1054.87		866.338		1296.13		1328.91		1312.1		1291.6		51.756	1.40679	0.717926	0.977696	1.07238	1.00296	0.822535	1.00005
52.21	930.329		777.434		1537.85		1110.14		1241.23		1111.36		52.21	1.20879	0.620975	1.19449	0.861009	0.935394	0.68249	0.917191
52.664	818.386		778.981		1709.19		891.132		1197.21		988.85		52.664	1.03082	0.622662	1.34815	0.649403	0.893432	0.587296	0.855294
53.118	750.183		882.54		1772.25		866.66		1251.79		903.432		53.118	0.92239	0.735594	1.40471	0.625758	0.945465	0.520926	0.85914
53.572	708.513		998.461		1747.24		1006.67		1344.96		854.482		53.572	0.856141	0.862008	1.38228	0.761038	1.03428	0.482892	0.89644
54.026	713.885		1084.15		1614.34		1226.2		1432.77		829.587		54.026	0.864682	0.955449	1.26309	0.973145	1.11799	0.463549	0.93965
54.48	744.169		1074.05		1362.89		1447.93		1499.5		805.434		54.48	0.912828	0.944438	1.03757	1.18737	1.1816	0.444782	0.951432
54.934	777.905		1033.85		1069.71		1630.56		1530.89		788.69		54.934	0.966463	0.900604	0.774627	1.36383	1.21152	0.431772	0.941469
55.388	778.945		1011.79		924.052		1683.96		1547.76		750.858		55.388	0.968116	0.876539	0.643993	1.41542	1.22761	0.402376	0.922343
55.842	735.928		975.95		878.773		1663.23		1502.77		675.971		55.842	0.899727	0.837459	0.603384	1.3954	1.18471	0.344189	0.877478
56.296	689.15		951.979		872.639		1539.01		1429.19		572.428		56.296	0.825358	0.811318	0.597883	1.27538	1.11458	0.263736	0.814708
56.75	680.989		933.46		873.992		1343.79		1370.01		487.069		56.75	0.812383	0.791123	0.599096	1.08675	1.05816	0.197412	0.757488
57.204	707.148		916.058		873.643		1155.72		1390.36		510.848		57.204	0.853971	0.772146	0.598783	0.905048	1.07756	0.215888	0.737233
57.658	758.559		904.428		896.673		1054.95		1411.79		624.765		57.658	0.935706	0.759463	0.619438	0.807683	1.09799	0.304402	0.754113
58.112	820.428		893.938		872.816		1103.27		1346.27		722.126		58.112	1.03407	0.748024	0.598041	0.854369	1.03553	0.380051	0.775014
58.566	848.864		897.597		850.19		1189.72		1271.37		849.794		58.566	1.07928	0.752014	0.577749	0.937899	0.964131	0.479249	0.798386
59.02	823.548		905.417		857.2		1246.01		1245.23		1061.24		59.02	1.03903	0.760542	0.584036	0.992283	0.939205	0.643544	0.826439
59.474	795.124		932.71		889.992		1338.09		1237.44		1256.7		59.474	0.993838	0.790305	0.613446	1.08125	0.931786	0.795419	0.867674
59.928	738.106		891.076		955.326		1437.15		1274.14		1350.1		59.928	0.903189	0.744903	0.672041	1.17696	0.966767	0.867988	0.888641
60.382	714.908		851.318		1021.94		1542.62		1400.04		1441.91		60.382	0.866308	0.701546	0.731786	1.27886	1.08679	0.939322	0.934103
60.836	711.492		802.49		1094.05		1582.51		1604.81		1483.52		60.836	0.860878	0.648299	0.796456	1.3174	1.28199	0.971657	0.979447
61.29	706.172		752.565		1184.59		1582.77		1808.8		1415.32		61.29	0.85242	0.593855	0.87766	1.31765	1.47646	0.918666	1.00612
61.744	720.931		729.261		1207.42		1501.11		1936.21		1394.35		61.744	0.875884	0.568442	0.898139	1.23876	1.59792	0.902371	1.01358
62.198	717.6		727.669		1201.81		1415.8		1940.12		1445.96		62.198	0.870588	0.566706	0.8931	1.15633	1.60164	0.942471	1.00514
62.652	681.388		789.738		1225.25		1323.6		1744.66		1522.43		62.652	0.813017	0.634393	0.914129	1.06724	1.41531	1.00189	0.974331
63.106	629.316		871.975		1247.07		1256.84		1516.82		1581.64		63.106	0.730232	0.724073	0.933696	1.00274	1.19812	1.04789	0.939458
63.56	599.173		902.242		1331.63		1117.66		1306		1658.56		63.56	0.68231	0.75708	1.00953	0.868268	0.99714	1.10766	0.903664
64.014	555.659		869.066		1284.11		990.682		1126.2		1698.26		64.014	0.61313	0.720901	0.966916	0.745586	0.825742	1.13851	0.835131
64.468	475.957		791.268		1279.29		932.616		1041.72		1681.73		64.468	0.486418	0.636061	0.962593	0.689484	0.745208	1.12567	0.774239
64.922	384.714		731.703		1218.89		913.7		1023.23		1619.38		64.922	0.341358	0.571105	0.908421	0.671208	0.727578	1.07722	0.716148
65.376	328.355		685.084		1137.23		884.956		1052.85		1447.37		65.376	0.251757	0.520266	0.835187	0.643436	0.755819	0.943563	0.658338
65.83	280.055		646.528		1017.56		827.035		1093.01		1212.05		65.83	0.174968	0.47822	0.727855	0.587473	0.794099	0.76072	0.587223
66.284	291.765		608.136		881.315		742.29		1154.53		986.131		66.284	0.193585	0.436353	0.605664	0.505594	0.852742	0.585183	0.529854
66.738	411.362		587.801		785.751		677.862		1222.21		857.036		66.738	0.383723	0.414178	0.519956	0.443345	0.917269	0.484876	0.527225
67.192	576.892		587.966		786.994		608.686		1250.62		826.503		67.192	0.646887	0.414358	0.521071	0.376508	0.94435	0.461152	0.560721
67.646	725.063		575.871		836.39		548.483		1248.05		847.35		67.646	0.882453	0.401168	0.565372	0.318341	0.941899	0.47735	0.597764
68.1	758.976		582.783		872.024		543.425		1193.47		869.143		68.1	0.936369	0.408706	0.597331	0.313454	0.889865	0.494284	0.606668
68.554	701.51		608.629		892.932		546.28		1056.97		935.31		68.554	0.845008	0.436891	0.616083	0.316213	0.759745	0.545695	0.586606
69.008	626.392		635.513		925.575		567.091		942.357		1013.57		69.008	0.725583	0.466208	0.645359	0.33632	0.650483	0.606505	0.571743
69.462	516.115		671.707		966.109		602.516		835.459		1141.23		69.462	0.550262	0.505678	0.681712	0.370547	0.548579	0.705692	0.560412
69.916	383.314		718.185		994.29		653.975		733.922		1347.37		69.916	0.339132	0.556363	0.706987	0.420266	0.451785	0.865862	0.556732
70.37	293.606		744.745		998.592		750.291		684.051		1592.46		70.37	0.196512	0.585327	0.710845	0.513325	0.404243	1.0563	0.577759
70.824	301.219		750.468		978.361		851.776		745.367		1706.31		70.824	0.208615	0.591568	0.6927	0.611378	0.462695	1.14476	0.61862
71.278	325.305		732.268		943.177		943.667		851.43		1717.93		71.278	0.246908	0.571721	0.661145	0.700161	0.563804	1.15379	0.649589
71.732	383.613		723.206		892.729		966.544		960.23		1694.09		71.732	0.339607	0.561839	0.6159	0.722265	0.667521	1.13527	0.673733
72.186	447.27		682.809		826.971		1017.19		1073.86		1603.08		72.186	0.440811	0.517785	0.556925	0.771194	0.775841	1.06455	0.687851
72.64	528.932		653.829		823.185		1094.98		1199.7		1416.03		72.64	0.570639	0.486182	0.553529	0.84636	0.895806	0.919212	0.711955
73.094	628.981		624.787		846.93		1205.8		1308.3		1109.56		73.094	0.7297	0.454511	0.574825	0.95343	0.99933	0.681091	0.732148
73.548	712.506		620.525		845.245		1358.14		1443.75		991.424		73.548	0.86249	0.449864	0.573314	1.10062	1.12845	0.589296	0.784005
74.002	762.026		639.764		846.395		1478.33		1566.04		1147.97		74.002	0.941218	0.470844	0.574345	1.21675	1.24503	0.710934	0.859853
74.456	753.883		674.498		905.438		1496.49		1650.61		1303.93		74.456	0.928272	0.508722	0.627299	1.23429	1.32566	0.83211	0.909392
74.91	664.892		705.883		967.897		1455.17		1721.82		1191.19		74.91	0.786792	0.542948	0.683316	1.19437	1.39354	0.744517	0.890914
75.364	554.722		677.628		1082.06		1360.22		1785.35		1039.4		75.364	0.611641	0.512135	0.785702	1.10262	1.4541	0.626572	0.848795
75.818	453.552		656.569		1185.55		1214.76		1764.05		1030.42		75.818	0.450798	0.48917	0.87852	0.962084	1.4338	0.619593	0.80566
76.272	369.022		641.35		1283.94		1137.83		1662.68		988.891		76.272	0.31641	0.472574	0.966764	0.887755	1.33716	0.587328	0.761331
76.726	317.811		682.12		1329.61		1089.03		1614.68		1041.13		76.726	0.234994	0.517034	1.00772	0.840604	1.2914	0.627922	0.753279
77.18	285.211		763.299		1323.29		979.372		1532.03		1156.75		77.18	0.183165	0.605561	1.00206	0.734659	1.21261	0.717754	0.742635
77.634	277.898		863.465		1247.07		898.343		1307.85		1301.78		77.634	0.171539	0.714793	0.933697	0.65637	0.998907	0.830445	0.717625
78.088	303.349		964.898		1145.01		890.457		1115.74		1380.2		78.088	0.212002	0.825407	0.84216	0.648751	0.815766	0.891375	0.70591
78.542	370.491		1093.48		1042.8		941.92		1007.47		1477.94		78.542	0.318746	0.965624	0.750491	0.698473	0.712555	0.967317	0.735534
78.996	428.607		1189.12		981.049		1003.55		1005.31		1523.92		78.996	0.41114	1.06992	0.695111	0.758019	0.710494	1.00305	0.774623
79.45	501.309		1230.88		976.451		1066.71		1097.74		1624.02		79.45	0.526723	1.11546	0.690987	0.819047	0.798611	1.08082	0.838609
79.904	569.974		1230.71		1006.12		1126.28		1241.36		1852.26		79.904	0.635889	1.11528	0.717598	0.876596	0.93552	1.25817	0.923175
80.358	648.473		1137.13		1057.42		1128.55		1340.95		1880.49		80.358	0.760688	1.01323	0.763604	0.878793	1.03046	1.2801	0.954479
80.812	746.908		1026		1064.76		1120.8		1362.89		1811.44		80.812	0.917183	0.89204	0.770189	0.871302	1.05137	1.22645	0.954756
81.266	810.796		923.186		1049.82		1060.64		1271.22		1709.65		81.266	1.01875	0.779919	0.75679	0.813183	0.963982	1.14736	0.913332
81.72	844.072		819.65		1000.27		950.859		1154.53		1568.64		81.72	1.07166	0.667012	0.712354	0.70711	0.852746	1.03779	0.841445
82.174	853.03		757.044		905.527		878.071		1041.52		1379.67		82.174	1.0859	0.598739	0.627378	0.636784	0.745016	0.890963	0.76413
82.628	864.233		772.862		816.412		825.614		1042		1239.41		82.628	1.10371	0.615989	0.547455	0.5861	0.745473	0.781982	0.730118
83.082	901.12		875.579		763.286		764.835		1154.4		1130.08		83.082	1.16235	0.728003	0.499808	0.527377	0.852618	0.697033	0.744532
83.536	917.716		1000.45		789.65		704.733		1283.49		1046.38		83.536	1.18874	0.864178	0.523453	0.469307	0.975681	0.631995	0.775559
83.99	920.118		1165.15		899.989		650.292		1336.76		1045.83		83.99	1.19256	1.04379	0.622412	0.416707	1.02646	0.63157	0.822248
84.444	890.097		1260.35		1044.74		634.814		1340.62		1128.97		84.444	1.14483	1.1476	0.75223	0.401753	1.03015	0.696167	0.86212
84.898	850.491		1295.06		1182.16		618.925		1374.79		1198.12		84.898	1.08186	1.18545	0.875481	0.386401	1.06271	0.749897	0.890301
85.352	779.148		1254.13		1275.92		592.855		1370.49		1208.56		85.352	0.968439	1.14082	0.959567	0.361213	1.05862	0.758012	0.874445
85.806	696.982		1198.1		1319.23		546.499		1353.14		1210.18		85.806	0.837809	1.07971	0.998413	0.316424	1.04208	0.759273	0.838951
86.26	667.373		1106.07		1282.54		509.834		1328.07		1186.42		86.26	0.790736	0.979353	0.965505	0.280999	1.01818	0.740809	0.79593
86.714	608.106		961.608		1233.78		559.078		1362.53		1136.79		86.714	0.696512	0.821819	0.921775	0.328578	1.05103	0.702242	0.753659
87.168	522.341		797.947		1156.2		713.578		1383.74		991.572		87.168	0.560161	0.643345	0.852196	0.477853	1.07125	0.589411	0.699036
87.622	478.301		705.17		1047.83		882.835		1404.13		808.329		87.622	0.490145	0.54217	0.755	0.641386	1.09069	0.447031	0.66107
88.076	491.21		625.453		970.22		1023.79		1477.18		660.302		88.076	0.510668	0.455238	0.685399	0.777575	1.16033	0.332014	0.653537
88.53	538.561		577.524		911.738		1143.27		1549.32		689.176		88.53	0.585948	0.402971	0.632949	0.893016	1.2291	0.354449	0.683071
88.984	597.253		557.071		838.284		1256.43		1581.78		867.065		88.984	0.679258	0.380666	0.567071	1.00235	1.26003	0.492669	0.730341
89.438	644.625		568.823		795.338		1367.12		1596.02		1050.88		89.438	0.754571	0.393482	0.528554	1.10929	1.27361	0.635493	0.782501
89.892	675.294		596.38		815.077		1428.81		1564.4		1172.07		89.892	0.803329	0.423533	0.546257	1.16889	1.24347	0.729657	0.819191
90.346	690.404		626.003		861.296		1282.69		1596.74		1295.74		90.346	0.827351	0.455838	0.587709	1.02772	1.2743	0.825751	0.833112
90.8	716.405		661.657		893.638		1060.72		1627.74		1430.37		90.8	0.868688	0.494719	0.616716	0.813259	1.30386	0.930357	0.837932
91.254	749.135		688.389		862.591		901.928		1657.9		1478.08		91.254	0.920723	0.52387	0.588871	0.659834	1.3326	0.96743	0.832222
91.708	785.127		710.135		810.928		816.096		1638.04		1468.73		91.708	0.977944	0.547585	0.542536	0.576904	1.31367	0.960162	0.819801
92.162	789.207		738.662		768.819		748.134		1519.37		1387.34		92.162	0.984431	0.578694	0.50477	0.511241	1.20054	0.896925	0.779434
92.616	742.082		784.167		699.39		688.521		1399.12		1323.71		92.616	0.90951	0.628317	0.442502	0.453643	1.08591	0.847484	0.727895
93.07	690.399		839.941		644.823		684.671		1224.06		1270.45		93.07	0.827343	0.68914	0.393563	0.449924	0.919026	0.806101	0.680849
93.524	651.771		903.782		646.839		740.997		1015.51		1171.84		93.524	0.765932	0.758759	0.395371	0.504345	0.72022	0.729476	0.645684
93.978	620.17		927.208		705.81		792.355		887.056		1052.46		93.978	0.715692	0.784305	0.44826	0.553966	0.597765	0.63672	0.622785
94.432	595.89		958.475		806.177		879.503		789.362		940.701		94.432	0.677091	0.818402	0.538275	0.638167	0.504635	0.549884	0.621076
94.886	545.019		997.578		893.037		1009.11		718.735		843.041		94.886	0.596215	0.861045	0.616177	0.76339	0.437307	0.474002	0.624689
95.34	505.146		1051.74		864.288		1104.5		707.713		811.828		95.34	0.532824	0.920106	0.590393	0.855552	0.4268	0.44975	0.629237
95.794	485.808		1092.86		817.188		1145.95		737.638		810.487		95.794	0.502079	0.964952	0.548151	0.8956	0.455327	0.448708	0.635803
96.248	498.334		1142.92		781.003		1160.57		786.827		834.931		96.248	0.521994	1.01955	0.515698	0.909726	0.502218	0.467701	0.656147
96.702	517.344		1148.61		755.405		1086.03		863.916		928.646		96.702	0.552216	1.02574	0.49274	0.837713	0.575706	0.540517	0.670773
97.156	557.251		1132.38		732		960.345		1043.39		986.504		97.156	0.615661	1.00805	0.471749	0.716275	0.746796	0.585473	0.690667
97.61	601.149		1090.42		703.014		866.742		1199.41		970.283		97.61	0.685452	0.962292	0.445752	0.625838	0.895527	0.572869	0.697955
98.064	641.284		1004.25		713.185		815.026		1292.39		979.48		98.064	0.749259	0.868324	0.454874	0.575871	0.984164	0.580016	0.702085
98.518	633.19		904.409		756.718		775.287		1407.78		940.598		98.518	0.736391	0.759443	0.493917	0.537475	1.09416	0.549804	0.695199
98.972	563.237		805.646		820.393		741.644		1455.97		864.588		98.972	0.625178	0.65174	0.551025	0.50497	1.14011	0.490744	0.660627
99.426	498.978		754.067		867.65		702.532		1428.28		803.961		99.426	0.523017	0.595493	0.593408	0.467181	1.11371	0.443637	0.622741
99.88	479.719		761.689		913.79		679.733		1310.37		775.785		99.88	0.492399	0.603805	0.634789	0.445153	1.00131	0.421744	0.599867
100.334	473.132		845.221		937.014		683.482		1245.23		804.429		100.334	0.481927	0.694897	0.655618	0.448775	0.93921	0.444001	0.610738
100.788	482.741		921.534		911.153		718.56		1205.52		936.795		100.788	0.497203	0.778118	0.632424	0.482667	0.901351	0.546849	0.639769
101.242	511.152		1041.19		853.244		750.673		1212.22		1144.49		101.242	0.542372	0.908602	0.580488	0.513694	0.907745	0.708227	0.693521
101.696	530.118		1171.5		806.997		756.037		1210.54		1328.86		101.696	0.572525	1.05071	0.539011	0.518876	0.906134	0.851486	0.739791
102.15	546.226		1242.35		749.861		749.864		1178.19		1408.64		102.15	0.598134	1.12797	0.487768	0.512912	0.875298	0.913474	0.752592
102.604	579.191		1214.96		682.2		715.458		1079.08		1395.36		102.604	0.650542	1.0981	0.427085	0.47967	0.780817	0.903155	0.723228
103.058	637.975		1073.35		629.981		705.356		914.889		1261.22		103.058	0.743998	0.943678	0.380252	0.469909	0.624298	0.798929	0.660177
103.512	701.76		934.023		605.439		752.689		736.299		1106.96		103.512	0.845405	0.791737	0.358241	0.515642	0.454051	0.679066	0.607357
103.966	800.19		787.094		635.171		823.991		662.599		1047.4		103.966	1.00189	0.631509	0.384907	0.584532	0.383793	0.632789	0.603237
104.42	968.08		657.598		678.501		863.862		639.085		1163.18		104.42	1.26881	0.490292	0.423768	0.623055	0.361378	0.72275	0.648342
104.874	1090.65		555.271		719.281		912.663		674.248		1328.07		104.874	1.46367	0.378703	0.460342	0.670206	0.394898	0.850867	0.703115
105.328	1114.45		534.193		709.308		938.153		776.048		1395.46		105.328	1.50152	0.355718	0.451397	0.694834	0.491943	0.90323	0.733106
105.782	1014.45		554.45		648.502		933.803		903.557		1367.04		105.782	1.34252	0.377808	0.396863	0.690631	0.613496	0.881147	0.717078
106.236	911.024		585.898		576.009		853.837		1015.34		1256.87		106.236	1.1781	0.412103	0.331847	0.613369	0.720057	0.795549	0.67517
106.69	834.637		631.829		501.304		729.72		1123.51		1143.39		106.69	1.05666	0.462191	0.264847	0.493449	0.823174	0.707374	0.634615
107.144	834.382		689.046		455.072		592.937		1169.77		1041.81		107.144	1.05625	0.524587	0.223383	0.361292	0.867272	0.628447	0.610205
107.598	840.71		714.884		469.881		487.16		1181.41		930.476		107.598	1.06631	0.552763	0.236665	0.259092	0.878371	0.541939	0.58919
108.052	814.617		699.907		562.007		451.602		1150		850.88		108.052	1.02483	0.536431	0.319289	0.224736	0.84843	0.480093	0.572301
108.506	767.584		686.405		642.891		456.643		1056.72		791.393		108.506	0.950054	0.521707	0.39183	0.229607	0.759503	0.433872	0.547762
108.96	734.84		657.088		726.133		454.662		935.958		824.566		108.96	0.897997	0.489736	0.466487	0.227693	0.644383	0.459647	0.530991
109.414	718.926		620.268		793.127		434.638		843.762		974.177		109.414	0.872696	0.449583	0.526571	0.208346	0.556494	0.575895	0.531598
109.868	720.654		561.745		790.063		405.749		754.453		1098.1		109.868	0.875444	0.385763	0.523823	0.180434	0.471357	0.672183	0.518167
110.322	706.428		511.637		731.979		415.738		700.378		1164.27		110.322	0.852827	0.33112	0.47173	0.190085	0.419807	0.723594	0.498194
110.776	676.542		492.082		683.994		449.048		691.893		1135.8		110.776	0.805313	0.309795	0.428694	0.222269	0.411719	0.701472	0.479877
111.23	638.331		549.391		684.439		487.923		721.175		1050.06		111.23	0.744564	0.372291	0.429093	0.259829	0.439633	0.634858	0.480045
111.684	568.959		672.746		724.893		534.253		747.825		951.702		111.684	0.634275	0.506811	0.465375	0.304592	0.465038	0.558432	0.489087
112.138	448.934		822.533		745.177		577.861		755.155		872.895		112.138	0.443456	0.670156	0.483567	0.346726	0.472026	0.497199	0.485522
112.592	340.306		909.983		750.206		628.675		739.506		802.618		112.592	0.270757	0.765521	0.488077	0.395821	0.457108	0.442594	0.46998
113.046	263.809		890.263		730.13		656.456		724.888		758.359		113.046	0.14914	0.744016	0.470072	0.422663	0.443173	0.408204	0.439545
113.5	225.947		816.087		705.637		662.234		735.215		711.153		113.5	0.0889459	0.663126	0.448105	0.428245	0.453017	0.371525	0.408828
113.954	265.432		754.394		679.814		662.084		715.56		717.272		113.954	0.15172	0.59585	0.424945	0.4281	0.43428	0.37628	0.401863
114.408	355.896		730.409		650.093		657.857		699.689		844.3		114.408	0.295542	0.569694	0.39829	0.424016	0.419151	0.474981	0.430279
114.862	452.64		685.237		617.936		595.84		694.506		997.34		114.862	0.449348	0.520433	0.369449	0.364097	0.41421	0.593893	0.451905
115.316	568.583		655.935		607.086		479.945		703.979		1106.08		115.316	0.633677	0.488479	0.359718	0.252121	0.42324	0.67838	0.472603
115.77	683.718		683.522		642.734		374.422		681.777		1141.08		115.77	0.816722	0.518563	0.39169	0.150166	0.402075	0.705577	0.497465
116.224	808.192		742.081		641.009		350.205		657.267		1133.29		116.224	1.01461	0.582422	0.390143	0.126768	0.37871	0.699523	0.53203
116.678	823.099		799.766		642.857		353.959		654.384		1074.99		116.678	1.03831	0.645328	0.3918	0.130395	0.375962	0.654228	0.539338
117.132	742.231		825.765		596.45		367.411		665.422		1019.7		117.132	0.909747	0.67368	0.350179	0.143392	0.386484	0.611269	0.512459
117.586	640.743		835.214		549.559		413.779		699.337		900.006		117.586	0.748399	0.683985	0.308125	0.188192	0.418815	0.518264	0.47763
118.04	515.624		799.109		601.014		429.486		750.643		781.177		118.04	0.549482	0.644612	0.354273	0.203368	0.467724	0.425934	0.440899
118.494	406.033		745.603		662.082		440.067		793.523		688.708		118.494	0.375251	0.586263	0.409042	0.213591	0.508602	0.354085	0.407806
118.948	349.614		656.593		710.588		477.33		814.818		614.485		118.948	0.285555	0.489196	0.452545	0.249594	0.528902	0.296414	0.383701
119.402	322.743		567.863		725.032		542.04		832.136		552.314		119.402	0.242835	0.392435	0.4655	0.312116	0.545411	0.248107	0.367734
119.856	310.252		470.632		749.536		609.465		816.583		509.857		119.856	0.222976	0.286403	0.487476	0.377261	0.530584	0.215118	0.353303
120.31	319.889		404.299		698.527		663.866		772.861		486.692		120.31	0.238297	0.214067	0.441728	0.429822	0.488905	0.197119	0.33499
120.764	339.121		389.073		611.723		707.764		732.74		507.821		120.764	0.268873	0.197462	0.363877	0.472236	0.450658	0.213536	0.327774
121.218	347.376		464.818		555.773		735.862		717.047		593.346		121.218	0.281997	0.280063	0.313698	0.499384	0.435698	0.279989	0.348471
121.672	337.297		607.531		496.078		750.771		760.935		644.377		121.672	0.265973	0.435694	0.26016	0.513788	0.477536	0.31964	0.378798
122.126	337.722		702.795		430.771		765.182		811.154		675.962		122.126	0.266649	0.53958	0.201588	0.527712	0.525409	0.344182	0.400853
122.58	337.912		752.847		342.453		790.841		858.737		690.77		122.58	0.266951	0.594162	0.122379	0.552503	0.570769	0.355688	0.410409
123.034	363.578		742.359		293.538		772.493		893.919		717.026		123.034	0.307755	0.582725	0.0785094	0.534776	0.604308	0.376089	0.414027
123.488	408.446		678.532		275.765		673.135		924.081		718.938		123.488	0.379087	0.513121	0.0625695	0.438778	0.633061	0.377574	0.400698
123.942	435.374		606.096		288.63		550.159		933.235		700.855		123.942	0.421898	0.434129	0.0741076	0.31996	0.641787	0.363524	0.375901
124.396	443.705		537.36		339.149		462.159		931.874		686.113		124.396	0.435143	0.359171	0.119416	0.234936	0.64049	0.352069	0.356871
124.85	433.535		477.473		421.862		388.155		944.132		649.117		124.85	0.418975	0.293864	0.193598	0.163435	0.652175	0.323323	0.340895
125.304	434.715		450.926		548.276		346.047		933.88		601.057		125.304	0.420851	0.264914	0.306974	0.122751	0.642402	0.285981	0.340645
125.758	413.722		463.318		704.471		306.286		964.228		557.141		125.758	0.387475	0.278427	0.447059	0.0843343	0.671333	0.251858	0.353414
126.212	381.436		521.407		851.659		280.833		967.248		519.057		126.212	0.336146	0.341774	0.579066	0.059742	0.674212	0.222267	0.368868
126.666	354.396		600.438		938.699		266.239		908.208		447.746		126.666	0.293157	0.427959	0.657129	0.0456415	0.617929	0.166858	0.368112
127.12	328.452		696.97		945.317		286.2		864.14		433.267		127.12	0.251911	0.533228	0.663065	0.0649275	0.57592	0.155608	0.37411
127.574	316.849		843.801		897.326		300.692		851.319		490.907		127.574	0.233464	0.693349	0.620023	0.0789295	0.563698	0.200394	0.39831
128.028	290.706		997.354		750.201		304.027		831.461		547.207		128.028	0.191901	0.8608	0.488073	0.0821517	0.544767	0.244139	0.401972
128.482	262.173		1053.78		575.875		331.124		870.484		601.305		128.482	0.146539	0.922333	0.331726	0.108332	0.581968	0.286173	0.396179
128.936	230.56		992.127		449.068		347.529		937.858		665.766		128.936	0.0962798	0.8551	0.217998	0.124183	0.646194	0.33626	0.379336
129.39	197.452		908.811		410.279		336.214		999.374		691.787		129.39	0.0436439	0.764243	0.18321	0.11325	0.704837	0.356478	0.360944
129.844	185.525		824.847		439.58		352.221		1061.66		708.907		129.844	0.024682	0.672679	0.209489	0.128716	0.764211	0.36978	0.361593
130.298	214.08		762.97		513.452		380.551		1077.53		707.186		130.298	0.0700795	0.605202	0.275742	0.156088	0.779345	0.368443	0.375816
130.752	252.821		706.014		558.941		390.598		1083.19		706.644		130.752	0.131671	0.543091	0.316539	0.165795	0.784742	0.368022	0.384977
131.206	290.562		643.517		587.315		382.591		1011.82		751.275		131.206	0.191672	0.474937	0.341987	0.158059	0.7167	0.4027	0.381009
131.66	309.728		580.393		574.142		389.385		937.039		773.682		131.66	0.222143	0.406099	0.330172	0.164623	0.645414	0.42011	0.36476
132.114	323.01		527.554		536.609		395.082		808.044		789.058		132.114	0.243259	0.348478	0.29651	0.170128	0.522444	0.432057	0.335479
132.568	361.467		453.359		504.424		391.7		678.536		820.959		132.568	0.304399	0.267567	0.267645	0.16686	0.398986	0.456845	0.310384
133.022	412.819		364.868		474.008		367.029		565.676		850.282		133.022	0.38604	0.171067	0.240366	0.143023	0.291398	0.479629	0.285254
133.476	480.55		322.145		476.32		338.362		568.36		762.637		133.476	0.49372	0.124477	0.242439	0.115326	0.293956	0.411528	0.280241
133.93	539.559		335.37		514.672		295.948		607.636		645.977		133.93	0.587534	0.138899	0.276836	0.0743459	0.331398	0.320883	0.288316
134.384	558.498		385.471		536.79		280.633		623.62		548.807		134.384	0.617644	0.193534	0.296673	0.0595488	0.346635	0.245382	0.293236
134.838	524.86		417.797		501.66		308.874		617.432		507.686		134.838	0.564165	0.228786	0.265166	0.0868348	0.340736	0.213431	0.283187
135.292	437.326		455.775		468.927		371.591		601.087		500.907		135.292	0.425002	0.270202	0.235809	0.147431	0.325154	0.208164	0.268627
135.746	381.692		502.106		458.835		432.198		608.561		527.161		135.746	0.336553	0.320726	0.226758	0.205988	0.332279	0.228563	0.275145
136.2	351.052		506.95		442.351		480.737		660.794		601.815		136.2	0.287841	0.326009	0.211974	0.252886	0.382072	0.28657	0.291225
136.654	323.279		484.445		422.416		466.427		758.482		655.385		136.654	0.243687	0.301467	0.194095	0.23906	0.475197	0.328193	0.29695
137.108	324.135		483.424		404.507		421.604		821.529		701.942		137.108	0.245048	0.300353	0.178033	0.195753	0.535299	0.364368	0.303142
137.562	323.007		512.081		384.108		364.271		830.984		740.645		137.562	0.243254	0.331604	0.159738	0.140358	0.544313	0.394441	0.302285
138.016	315.455		549.488		384.887		327.171		818.616		790.832		138.016	0.231248	0.372397	0.160437	0.104513	0.532522	0.433436	0.305759
138.47	297.337		581.145		382.56		330.285		798.186		828.593		138.47	0.202444	0.406919	0.15835	0.107522	0.513047	0.462776	0.30851
138.924	297.812		581.134		390.023		325.309		780.051		843.831		138.924	0.203199	0.406907	0.165043	0.102714	0.495759	0.474616	0.30804
139.378	299.859		543.873		404.554		319.101		760.643		795.352		139.378	0.206453	0.366274	0.178075	0.0967159	0.477257	0.436948	0.293621
139.832	287.837		485.109		422.766		343.72		808.209		763.038		139.832	0.18734	0.302191	0.194409	0.120502	0.522602	0.41184	0.289814
140.286	303.32		411.319		447.349		365.666		881.455		706.154		140.286	0.211955	0.221722	0.216457	0.141706	0.592426	0.367641	0.291985
140.74	370.609		365.271		470.649		387.713		899.795		627.112		140.74	0.318933	0.171506	0.237353	0.163008	0.609909	0.306225	0.301156
141.194	404.693		341.884		477.831		422.121		919.562		589.137		141.194	0.373121	0.146002	0.243795	0.196252	0.628753	0.276719	0.310774
141.648	383.452		337.451		512.145		463.472		890.404		539.442		141.648	0.339351	0.141168	0.27457	0.236205	0.600957	0.238106	0.305059
142.102	352.055		353.997		518.269		503.544		862.114		476.221		142.102	0.289436	0.159212	0.280062	0.274922	0.573989	0.188983	0.294434
142.556	318.875		392.377		541.65		530.827		801.44		459.794		142.556	0.236685	0.201065	0.301031	0.301282	0.516149	0.176219	0.288739
143.01	298.505		410.928		574.455		556.326		702.969		480.549		143.01	0.2043	0.221296	0.330453	0.325919	0.422277	0.192346	0.282765
143.464	285.312		419.155		614.224		557.802		637.545		510.324		143.464	0.183326	0.230267	0.36612	0.327345	0.359909	0.215481	0.280408
143.918	288.124		402.75		600.502		548.691		613.127		507.338		143.918	0.187797	0.212377	0.353813	0.318542	0.336632	0.213161	0.270387
144.372	291.803		393.93		591.826		527.896		584.838		488.113		144.372	0.193645	0.202759	0.346032	0.29845	0.309664	0.198223	0.258129
144.826	283.19		426.952		592.179		458.172		614.386		468.192		144.826	0.179952	0.23877	0.346349	0.231084	0.337832	0.182744	0.252789
145.28	263.782		491.667		588.321		390.865		655.699		452.901		145.28	0.149097	0.309342	0.342889	0.166053	0.377215	0.170863	0.252577
145.734	248.488		521.549		602.713		332.392		698.681		437.241		145.734	0.124782	0.341929	0.355796	0.109557	0.41819	0.158695	0.251492
146.188	224.204		533.824		611.649		316.798		715.648		442.503		146.188	0.0861749	0.355315	0.363811	0.0944908	0.434364	0.162784	0.24949
146.642	203.351		523.117		605.005		322.948		715.91		432.631		146.642	0.0530223	0.343639	0.357852	0.100433	0.434614	0.155113	0.240779
147.096	223.829		494.551		630.537		342.302		708.552		433.002		147.096	0.0855787	0.312487	0.380751	0.119132	0.4276	0.155402	0.246825
147.55	254.827		485.527		631.543		350.004		699.834		421.089		147.55	0.13486	0.302647	0.381653	0.126574	0.419289	0.146145	0.251861
148.004	294.933		490.874		605.357		356.819		694.778		422.413		148.004	0.198622	0.308478	0.358168	0.133158	0.414469	0.147174	0.260011
148.458	319.197		489.587		560.567		358.365		674.078		432.146		148.458	0.237197	0.307074	0.317997	0.134652	0.394736	0.154737	0.257732
148.912	321.522		494.597		497.429		333.382		636.203		442.211		148.912	0.240893	0.312538	0.261371	0.110514	0.35863	0.162557	0.241084
149.366	301.397		488.676		429.493		310.446		586.121		433.744		149.366	0.208898	0.306081	0.200442	0.0883536	0.310888	0.155978	0.211773
149.82	281.635		462.16		383.111		317.432		552.336		423.227		149.82	0.17748	0.277165	0.158844	0.0951034	0.278681	0.147807	0.18918
150.274	245.813		423.978		350.553		313.404		500.206		390.994		150.274	0.120529	0.235527	0.129644	0.0912116	0.228986	0.122761	0.154776
150.728	220.373		383.814		342.445		309.538		449.989		356.787		150.728	0.0800843	0.191727	0.122372	0.0874763	0.181114	0.0961826	0.126493
151.182	218.969		362.139		350.072		308.371		421.756		345.396		151.182	0.0778521	0.168091	0.129213	0.0863488	0.1542	0.0873318	0.117173
151.636	235.111		380.649		351.841		309.539		416.385		341.74		151.636	0.103515	0.188276	0.130799	0.0874773	0.14908	0.0844911	0.12394
152.09	243.639		406.255		353.999		322.208		458.589		364.796		152.09	0.117073	0.2162	0.132735	0.0997179	0.189313	0.102406	0.142907
152.544	255.823		427.646		357.566		339.242		539.279		389.924		152.544	0.136444	0.239527	0.135934	0.116176	0.266234	0.12193	0.169374
152.998	255.704		488.539		387.761		348.285		636.195		410.79		152.998	0.136254	0.305931	0.163014	0.124913	0.358622	0.138143	0.20448
153.452	242.985		546.829		438.755		359.181		716.273		397.277		153.452	0.116033	0.369497	0.208749	0.135441	0.43496	0.127643	0.232054
153.906	231.759		569.007		491.503		351.442		773.345		370.105		153.906	0.098186	0.393683	0.256057	0.127963	0.489366	0.106531	0.245298
154.36	209.201		552.923		520.21		349.656		818.936		357.817		154.36	0.0623227	0.376143	0.281803	0.126238	0.532827	0.0969829	0.246053
154.814	204.613		532.946		527.248		356.287		847.235		343.919		154.814	0.0550286	0.354358	0.288115	0.132644	0.559805	0.0861841	0.246022
155.268	205.678		507.552		527.947		366.271		884.417		341.239		155.268	0.0567218	0.326665	0.288742	0.142291	0.59525	0.0841018	0.248962
155.722	198.554		474.744		531.88		379.553		931.125		349.717		155.722	0.0453959	0.290888	0.292269	0.155124	0.639776	0.0906892	0.252357
156.176	189.843		442.804		553.396		408.599		921.539		381.366		156.176	0.0315469	0.256057	0.311566	0.183187	0.630638	0.11528	0.254713
156.63	183.566		416.172		559.395		460.192		910.594		425.747		156.63	0.0215676	0.227014	0.316946	0.233036	0.620204	0.149765	0.261422
157.084	186.064		397.871		524.025		506.398		854.94		466.865		157.084	0.025539	0.207057	0.285224	0.277679	0.56715	0.181713	0.257394
157.538	183.89		371.501		474.112		543.522		795.254		509.776		157.538	0.0220827	0.1783	0.240459	0.313548	0.510252	0.215055	0.246616
157.992	184.125		354.994		468.23		566.388		746.952		534.343		157.992	0.0224563	0.160299	0.235184	0.335641	0.464206	0.234144	0.241988
158.446	207.647		357.31		474.244		568.295		691.429		536.108		158.446	0.0598521	0.162824	0.240578	0.337483	0.411276	0.235515	0.241255
158.9	247.562		355.616		431.228		560.938		641.422		525.518		158.9	0.12331	0.160977	0.201998	0.330375	0.363605	0.227287	0.234592
159.354	273.383		350.392		380.32		528.001		579.298		513.138		159.354	0.164361	0.15528	0.156341	0.298552	0.304383	0.217667	0.216097
159.808	281.329		335.735		326.434		468.523		531.871		479.126		159.808	0.176994	0.139297	0.108013	0.241085	0.259172	0.19124	0.185967
160.262	292.343		323.466		303.21		391.396		498.207		445.353		160.262	0.194504	0.125917	0.0871839	0.166566	0.22708	0.164998	0.161042
160.716	290.729		325.11		300.03		343.163		464.127		425.259		160.716	0.191938	0.12771	0.0843318	0.119964	0.194592	0.149385	0.144654
161.17	281.956		345.24		303.137		336.018		439.34		407.644		161.17	0.17799	0.149662	0.0871184	0.113061	0.170963	0.135699	0.139082
161.624	284.452		387.67		307.889		346.802		391.596		405.724		161.624	0.181959	0.195932	0.0913803	0.12348	0.125449	0.134207	0.142068
162.078	283.651		461.075		311.047		340.798		380.628		416.383		162.078	0.180685	0.275981	0.0942126	0.117679	0.114993	0.142489	0.15434
162.532	249.798		532.268		302.445		331.311		378.062		411.58		162.532	0.126865	0.353618	0.0864978	0.108513	0.112547	0.138757	0.154466
162.986	225.185		583.791		286.177		317.784		380.516		424.438		162.986	0.0877345	0.409805	0.0719076	0.0954435	0.114887	0.148747	0.154754
163.44	185.641		581.556		278.28		307.211		382.137		456.539		163.44	0.0248665	0.407368	0.0648251	0.085228	0.116432	0.17369	0.145401
163.894	162.672		564.496		269.784		302.512		388.941		484.307		163.894	0	0.388763	0.0572054	0.0806879	0.122918	0.195266	0.140807
164.348	149.451		576.797		265.194		315.799		395.596		499.944		164.348	0	0.402178	0.0530888	0.0935256	0.129262	0.207416	0.147578
164.802	137.561		589.28		265.947		346.435		387.064		506.781		164.802	0	0.415791	0.0537641	0.123126	0.121129	0.212728	0.154423
165.256	121.497		556.14		257.253		371.216		392.331		478.994		165.256	0	0.379651	0.0459668	0.147069	0.12615	0.191138	0.148329
165.71	112.68		494.302		250.915		381.553		413.15		431.656		165.71	0	0.312216	0.0402825	0.157056	0.145996	0.154356	0.134984
166.164	124.343		424.688		243.03		384.919		408.263		367.501		166.164	0	0.236301	0.0332108	0.160308	0.141337	0.104507	0.112611
166.618	153.25		360.518		236.875		382.613		404.783		381.262		166.618	0	0.166323	0.0276906	0.15808	0.13802	0.1152	0.100886
167.072	164.24		324.598		232.2		369.478		428.288		430.05		167.072	0	0.127152	0.0234978	0.145389	0.160427	0.153108	0.101596
167.526	165.959		358.785		232.724		350.094		470.692		459.957		167.526	0	0.164433	0.0239677	0.126661	0.20085	0.176346	0.115376
167.98	174.629		388.842		245.125		331.535		521.462		494.762		167.98	0.0073593	0.19721	0.0350897	0.108729	0.249249	0.203389	0.133505
168.434	185.161		401.788		255.261		317.647		524.571		533.042		168.434	0.0241033	0.211328	0.0441803	0.0953111	0.252213	0.233133	0.143378
168.888	200.52		402.567		267.655		319.707		524.909		547.712		168.888	0.0485215	0.212178	0.055296	0.0973014	0.252535	0.244531	0.151727
169.342	210.02		417.832		277.044		330.708		528.097		546.209		169.342	0.0636248	0.228824	0.0637166	0.10793	0.255574	0.243364	0.160506
169.796	216.673		452.343		279.204		342.731		531.586		618.765		169.796	0.0742019	0.266459	0.0656538	0.119547	0.2589	0.29974	0.18075
170.25	222.958		481.376		280.189		341.46		554.986		648.725		170.25	0.084194	0.29812	0.0665372	0.118319	0.281207	0.323019	0.195233
170.704	223.731		500.107		276.184		346.23		588.254		633.419		170.704	0.0854229	0.318546	0.0629453	0.122928	0.312921	0.311126	0.202315
171.158	233.07		523.708		293.199		328.125		641.463		625.111		171.158	0.10027	0.344284	0.0782054	0.105435	0.363644	0.304671	0.216085
171.612	248.987		525.816		333.94		301.087		669.207		658.566		171.612	0.125576	0.346582	0.114744	0.0793111	0.390092	0.330665	0.231162
172.066	247.823		516.882		353.871		286.317		657.482		727.742		172.066	0.123725	0.33684	0.13262	0.0650406	0.378915	0.384415	0.236926
172.52	228.277		492.38		351.852		305.925		619.383		798.919		172.52	0.0926502	0.31012	0.130809	0.0839855	0.342596	0.43972	0.233313
172.974	207.028		454.749		338.092		337.664		563.472		780.277		172.974	0.058868	0.269083	0.118468	0.114651	0.289296	0.425235	0.2126
173.428	210.455		439.013		339.275		372.989		516.072		572.261		173.428	0.0643164	0.251923	0.119529	0.148782	0.244111	0.263606	0.182044
173.882	208.509		425.18		350.596		403.395		492.979		407.539		173.882	0.0612226	0.236838	0.129683	0.178159	0.222096	0.135617	0.160603
174.336	213.764		392.348		336.142		412.492		534.138		394.135		174.336	0.0695771	0.201034	0.116719	0.186949	0.261333	0.125202	0.160136
174.79	210.223		350.176		324.758		390.028		628.118		411.303		174.79	0.0639475	0.155045	0.106509	0.165244	0.350923	0.138542	0.163368
175.244	201.551		303.418		322.001		354.544		699.024		410.481		175.244	0.0501606	0.104055	0.104037	0.13096	0.418517	0.137903	0.157605
175.698	200.382		268.318		328.647		318.771		762.817		430.753		175.698	0.0483021	0.0657775	0.109997	0.0963971	0.47933	0.153654	0.15891
176.152	187.724		239.976		341.496		286.243		772.397		450.832		176.152	0.0281781	0.0348702	0.121521	0.0649691	0.488462	0.169256	0.151209
176.606	164.244		243.772		349.636		267.595		755.621		450.862		176.606	0	0.0390098	0.128822	0.0469517	0.47247	0.169279	0.142755
177.06	154.904		277.172		355.607		258.507		703.942		403.417		177.06	0	0.0754329	0.134177	0.038171	0.423205	0.132414	0.1339
177.514	160.799		322.707		369.558		251.993		611.201		324.293		177.514	0	0.125089	0.146689	0.0318773	0.334796	0.0709347	0.118231
177.968	171.487		355.439		380.025		246.429		499.958		289.291		177.968	0.00236407	0.160784	0.156076	0.0265014	0.228749	0.0437382	0.103036
178.422	178.261		384.8		393.256		258.001		405.69		310.385		178.422	0.0131335	0.192803	0.167943	0.0376821	0.138885	0.0601282	0.101762
178.876	191.207		424.59		391.606		257.653		365.099		355.233		178.876	0.0337154	0.236194	0.166463	0.0373459	0.10019	0.0949751	0.111481
179.33	193.871		442.327		398.713		260.006		365.18		383.13		179.33	0.0379507	0.255537	0.172837	0.0396193	0.100267	0.116651	0.120477
179.784	199.72		416.453		397.317		258.974		380.98		396.857		179.784	0.0472496	0.227321	0.171585	0.0386222	0.115329	0.127317	0.121237
180.238	202.707		390.348		378.577		247.869		408.827		398.768		180.238	0.0519984	0.198853	0.154778	0.0278928	0.141875	0.128802	0.117366
180.692	203.801		356.498		372.635		244.221		459.983		385.406		180.692	0.0537377	0.161939	0.149448	0.0243681	0.190642	0.11842	0.116426
181.146	199.143		332.248		351.824		222.175		521.127		357.74		181.146	0.0463323	0.135494	0.130784	0.00306763	0.248929	0.0969231	0.110255
181.6	186.863		306.213		316.056		210.915		528.919		316.505		181.6	0.0268092	0.107103	0.0987049	0	0.256357	0.0648834	0.0923096
182.054	178.215		299.115		283.814		206.42		500.218		279.915		182.054	0.0130604	0.0993621	0.0697883	0	0.228997	0.036453	0.0746102
182.508	161.466		298.261		277.433		198.084		500.789		264.008		182.508	0	0.0984308	0.0640655	0	0.229541	0.0240932	0.0693552
182.962	162.571		304.225		258.249		204.704		490.609		252.483		182.962	0	0.104935	0.0468601	0	0.219837	0.0151383	0.0644617
183.416	171.98		298.95		237.711		232.847		466.525		236.863		183.416	0.00314785	0.0991821	0.0284404	0.0133787	0.196878	0.00300155	0.0573381
183.87	194.323		283.429		212.836		268.363		446.201		244.998		183.87	0.0386693	0.0822563	0.00613094	0.0476937	0.177503	0.00932246	0.0602627
184.324	203.038		275.024		197.9		297.653		407.677		285.243		184.324	0.0525246	0.0730905	0	0.0759932	0.140779	0.0405929	0.06383
184.778	215.108		264.265		208.346		303.923		396.637		331.332		184.778	0.0717138	0.0613577	0.00210404	0.0820512	0.130255	0.076404	0.0706476
185.232	238.152		259.189		205.632		299.26		385.152		386.47		185.232	0.10835	0.0558222	0	0.0775459	0.119306	0.119246	0.080045
185.686	244.586		253.988		206.169		285.871		377.155		423.854		185.686	0.118579	0.0501505	0.00015157	0.0646097	0.111683	0.148294	0.0822444
186.14	243.784		240.586		211.683		279.404		392.451		469.661		186.14	0.117304	0.0355354	0.00509686	0.0583614	0.126264	0.183886	0.0877412
186.594	227.17		216.007		205.653		263.084		410.731		519.727		186.594	0.0908903	0.00873173	0	0.0425932	0.14369	0.222787	0.0847821
187.048	218.942		202.874		203.769		242.581		421.757		555.92		187.048	0.0778092	0	0	0.0227836	0.154201	0.250909	0.0842838
187.502	221.604		203.514		201.745		235.102		429.687		548.513		187.502	0.0820413	0	0	0.0155575	0.161761	0.245154	0.0840856
187.956	219.764		211.739		209.625		244.68		436.431		517.67		187.956	0.0791161	0.00407743	0.00325112	0.0248116	0.16819	0.221189	0.0834391
188.41	208.291		227.722		207.645		257.225		428.426		450.549		188.41	0.060876	0.0215071	0.00147534	0.0369324	0.160559	0.169036	0.0750642
188.864	189.317		237.484		198.869		245.442		391.563		386.623		188.864	0.0307107	0.0321527	0	0.0255478	0.125418	0.119365	0.0555323
189.318	165.239		246.692		209.311		230.521		357.613		333.047		189.318	0	0.0421941	0.00296951	0.0111314	0.0930534	0.0777366	0.0378475
189.772	139.984		251.778		222.091		219.746		338.454		295.566		189.772	0	0.0477405	0.0144314	0.000720773	0.0747893	0.0486138	0.0310493
190.226	125.038		276.26		234.937		223.427		317.1		297.924		190.226	0	0.0744384	0.0259525	0.00427729	0.0544328	0.050446	0.0349245
190.68	129.483		278.877		269.103		219.412		296.482		324.675		190.68	0	0.0772923	0.0565946	0.000398068	0.0347779	0.0712315	0.0400491
191.134	139.377		289.441		300.639		226.56		280.921		355.994		191.134	0	0.0888124	0.084878	0.00730435	0.0199438	0.0955664	0.0494175
191.588	151.102		285.998		325.811		234.542		290.765		385.329		191.588	0	0.0850578	0.107454	0.0150164	0.0293279	0.11836	0.0592026
192.042	175.095		280.714		331.966		223.86		324.559		401.723		192.042	0.00810016	0.0792955	0.112974	0.00469565	0.0615434	0.131098	0.0662844
192.496	197.208		266.267		333.464		213.826		358.316		432.77		192.496	0.043256	0.0635409	0.114317	0	0.0937235	0.155221	0.0783432
192.95	219.811		255.384		332.791		209.411		412.612		446.908		192.95	0.0791908	0.0516728	0.113714	0	0.145483	0.166207	0.0927113
193.404	224.241		242.899		320.543		207.257		445.101		410.224		193.404	0.0862337	0.0380578	0.102729	0	0.176455	0.137703	0.0901964
193.858	218.183		235.235		315.209		192.38		480.609		374.306		193.858	0.0766025	0.0297001	0.0979453	0	0.210304	0.109795	0.0873912
194.312	208.795		227.346		291.023		193.56		517.073		355.686		194.312	0.0616773	0.0210971	0.0762538	0	0.245065	0.0953271	0.0832367
194.766	190.91		216.931		275.879		207.535		537.38		325.347		194.766	0.0332432	0.00973937	0.0626717	0	0.264423	0.0717537	0.0736386
195.22	169.335		208.448		281.904		223.81		533.115		289.017		195.22	0	0.00048855	0.0680753	0.00464734	0.260357	0.0435253	0.062849
195.674	144.48		226.127		278.089		228.427		499.875		247.051		195.674	0	0.0197677	0.0646538	0.00910821	0.22867	0.0109176	0.0555196
196.128	117.091		257.934		248.171		245.19		444.452		226.678		196.128	0	0.0544537	0.0378215	0.0253043	0.175836	0	0.0489026
196.582	115.244		283.176		219.509		257.728		393.185		225.52		196.582	0	0.0819804	0.0121157	0.0374184	0.126964	0	0.0430797
197.036	129.849		292.6		207.427		264.214		332.796		252.066		197.036	0	0.0922574	0.00127982	0.043685	0.0693956	0.0148143	0.0369054
197.49	154.456		295.141		201.038		260.606		297.064		285.436		197.49	0	0.0950284	0	0.040199	0.0353327	0.0407428	0.0352171
197.944	174.664		317.796		199.058		237.863		303.674		316.318		197.944	0.00741494	0.119734	0	0.0182251	0.0416339	0.0647382	0.0419577
198.398	206.302		340.293		211.531		223.128		338.819		344.153		198.398	0.0577138	0.144267	0.00496054	0.00398841	0.0751373	0.086366	0.0620722
198.852	229.396		366.311		235.789		228.635		385.94		377.204		198.852	0.0944293	0.17264	0.0267166	0.00930918	0.120057	0.112047	0.0891998
199.306	259.044		387.787		264.241		258.052		426.461		397.096		199.306	0.141564	0.19606	0.0522341	0.0377314	0.158685	0.127503	0.118963
199.76	271.637		413.136		292.38		298.76		463.992		399.04		199.76	0.161585	0.223703	0.0774709	0.0770628	0.194463	0.129013	0.143883
200.214	249.434		426.276		297.557		337.611		449.006		375.806		200.214	0.126286	0.238033	0.0821139	0.1146	0.180177	0.11096	0.142028
200.668	232.407		414.318		307.266		386.037		436.605		364.942		200.668	0.0992162	0.224992	0.0908215	0.161388	0.168356	0.102519	0.141216
201.122	217.981		391.899		326.839		394.854		427.779		365.811		201.122	0.0762814	0.200544	0.108376	0.169907	0.159942	0.103194	0.136374
201.576	210.136		347.967		383.213		371.803		398.562		361.175		201.576	0.0638092	0.152636	0.158935	0.147636	0.13209	0.0995921	0.125783
202.03	198.881		302.727		463.32		355.437		357.388		358.442		202.03	0.0459157	0.103301	0.23078	0.131823	0.0928389	0.0974685	0.117021
202.484	202.406		283.135		519.152		346.833		348.529		350.13		202.484	0.0515199	0.0819357	0.280854	0.12351	0.0843937	0.0910101	0.118871
202.938	206.005		276.784		527.365		322.269		362.338		342.346		202.938	0.0572417	0.0750098	0.28822	0.0997768	0.0975577	0.0849619	0.117128
203.392	187.386		279.978		509.467		296.389		372.874		307.826		203.392	0.0276407	0.0784929	0.272168	0.074772	0.107602	0.0581399	0.103136
203.846	165.147		286.157		462.072		269.485		370.424		286.361		203.846	0	0.0852312	0.229661	0.0487778	0.105266	0.0414615	0.0850662
204.3	170.313		306.103		385.316		246.267		360.832		277.962		204.3	0.000497615	0.106983	0.160822	0.0263449	0.096122	0.0349355	0.0709507
204.754	187.836		308.76		315.847		249.088		351.971		262.956		204.754	0.0283561	0.10988	0.0985175	0.0290705	0.0876749	0.0232758	0.0627958
205.208	206.081		313.417		285.138		273.374		340.581		268.294		205.208	0.0573625	0.114959	0.0709758	0.0525353	0.076817	0.0274235	0.0666788
205.662	223.844		305.957		310.244		309.635		325.096		272.028		205.662	0.0856025	0.106823	0.0934924	0.08757	0.0620553	0.0303248	0.0776447
206.116	248.504		290.197		334.727		321.92		323.015		273.387		206.116	0.124808	0.0896369	0.11545	0.0994396	0.0600715	0.0313807	0.0867978
206.57	274.689		281.27		341.754		285.047		313.843		265.026		206.57	0.166437	0.0799019	0.121752	0.0638135	0.0513279	0.0248842	0.0846862
207.024	278.801		286.405		365.43		254.125		302.345		263.903		207.024	0.172975	0.0855016	0.142987	0.0339372	0.040367	0.0240117	0.0832964
207.478	261.386		287.062		375.904		238.365		284.977		262.943		207.478	0.145288	0.0862181	0.15238	0.0187101	0.0238103	0.0232657	0.0749454
207.932	243.787		323.724		357.73		233.864		273.285		264.931		207.932	0.117308	0.126198	0.136081	0.0143614	0.0126644	0.0248104	0.071904
208.386	219.989		370.028		305.76		227.107		267.758		270.408		208.386	0.0794738	0.176694	0.0894709	0.00783285	0.00739561	0.029066	0.0649888
208.84	198.443		395.771		256.479		234.734		268.71		253.09		208.84	0.0452194	0.204767	0.0452726	0.0152019	0.00830315	0.0156099	0.0557289
209.294	179.503		424.449		221.886		234.397		277.108		233.008		209.294	0.0151081	0.23604	0.0142475	0.0148763	0.0163089	6.21601e-06	0.0494312
209.748	166.344		455.516		195.541		233.656		269.596		226.376		209.748	0	0.269919	0	0.0141604	0.00914776	0	0.0488712
210.202	162.842		463.785		195.828		222.008		265.461		224.913		210.202	0	0.278937	0	0.00290628	0.00520591	0	0.0478415
210.656	154.452		444.44		212.504		206.667		264.416		228.598		210.656	0	0.257841	0.00583318	0	0.00420972	0	0.0446473
211.11	164.554		373.274		237.281		199.494		249.239		239.384		211.11	0	0.180233	0.0280547	0	0	0.00496037	0.0355414
211.564	184.041		320.405		302.201		189.885		241.957		270.668		211.564	0.0223227	0.122579	0.0862789	0	0	0.0292681	0.0434081
212.018	212.169		321.365		353.265		196.454		246.504		299.566		212.018	0.0670413	0.123626	0.132076	0	0	0.0517218	0.0624109
212.472	237.458		305.276		391.216		203.484		256.049		310.835		212.472	0.107246	0.106081	0.166113	0	0	0.0604779	0.0733197
212.926	258.345		300.774		399.887		205.576		288.299		322.037		212.926	0.140453	0.101171	0.17389	0	0.0269771	0.0691818	0.0852788
213.38	254.832		300.563		376.8		215.872		294.071		315.069		213.38	0.134868	0.100941	0.153184	0	0.0324795	0.0637677	0.0808734
213.834	250.447		288.418		327.081		220.349		299.297		288.61		213.834	0.127897	0.0876968	0.108593	0.00130338	0.0374614	0.043209	0.0676934
214.288	225.581		267.547		310.715		224.812		313.48		266.58		214.288	0.0883641	0.0649368	0.0939148	0.00561546	0.0509819	0.0260917	0.0549841
214.742	188.703		260.35		303.208		221.831		316.709		255.648		214.742	0.0297345	0.0570883	0.0871821	0.00273527	0.0540601	0.0175975	0.0413996

## Sheet: Pax7e3
sections-Sox2-Pax7-HH6
Pax7 expression
position	section	average of	section	average of	section	average of	section	average of	section	average of	section	average of	position	section	section	section	section	section	section	average
	1right		1left		2right		2left		3right		3left			1right	1left	2right	2left	3right	3left
0	126.648	background	107.904	background	97.559	background	130.419	background	111.871	background	122.767	background	0	0.00990877	0	0	0.0473759	0	0.0154423	0.0121211
0.454	137.72	121	105.543	120	110.51	117	126.58	110	120.212	121	126.62	111	0.454	0.0293333	0	0	0.0384687	0	0.0204987	0.0147168
0.908	133.514		112.377		138.905		111.842		125.265		119.562		0.908	0.0219544	0	0.0490045	0.00427378	0.00629056	0.0112362	0.0154599
1.362	126.951	reference area	116.026	reference area	110.253	reference area	110.793	reference area	121.301	reference area	119.368	reference area	1.362	0.0104404	0	0	0.00183991	0.000443953	0.0109816	0.00395097
1.816	121.44	691	116.263	518	95.399	564	111.426	541	123.656	799	124.031	873	1.816	0.00077193	0	0	0.00330858	0.0039174	0.017101	0.00418316
2.27	115.407		112.994		98.192		105.354		123.124		117.336		2.27	0	0	0	0	0.00313274	0.00831496	0.00190795
2.724	122.476		105.449		102.713		107.674		119.911		117.631		2.724	0.00258947	0	0	0	0	0.0087021	0.00188193
3.178	129.11		102.138		102.625		105.077		121.938		118.673		3.178	0.0142281	0	0	0	0.00138348	0.0100696	0.00428018
3.632	133.22		97.704		99.142		101.074		126.781		121.487		3.632	0.0214386	0	0	0	0.00852655	0.0137625	0.00728794
4.086	132.75		97.141		99.007		99.471		136.039		121.375		4.086	0.020614	0	0	0	0.0221814	0.0136155	0.00940182
4.54	133.057		104.039		97.729		101.693		148.349		115.17		4.54	0.0211526	0	0	0	0.0403378	0.00547244	0.0111605
4.994	131.742		107.959		96.008		105.241		136.054		111.08		4.994	0.0188456	0	0	0	0.0222035	0.000104987	0.00685902
5.448	137.281		113.378		88.56		97.075		128.528		107.932		5.448	0.0285632	0	0	0	0.0111032	0	0.00661107
5.902	139.193		129.9		87.96		96.844		131.778		104.63		5.902	0.0319175	0.0248744	0	0	0.0158968	0	0.0121148
6.356	134.26		119.014		87.595		92.61		142.658		113.092		6.356	0.0232632	0	0	0	0.031944	0.00274541	0.00965875
6.81	126.327		113.778		86.704		93.18		168.167		111.231		6.81	0.00934561	0	0	0	0.0695678	0.00030315	0.0132028
7.264	128.971		113.458		93.393		105.009		200.602		111.227		7.264	0.0139842	0	0	0	0.117407	0.0002979	0.0219482
7.718	125.831		117.863		95.482		126.159		217.521		107.969		7.718	0.00847544	0	0	0.0374919	0.142361	0	0.0313881
8.172	115.148		117.371		100.282		147.799		227.196		106.199		8.172	0	0	0	0.0877007	0.156631	0	0.040722
8.626	115.79		119.463		104.739		152.4		219.348		115.35		8.626	0	0	0	0.0983759	0.145056	0.00570866	0.0415234
9.08	121.695		125.254		101.019		149.419		193.463		122.873		9.08	0.0012193	0.013201	0	0.0914594	0.106878	0.0155814	0.0380564
9.534	122.693		125.282		105.221		152.744		194.915		135.512		9.534	0.00297018	0.0132714	0	0.099174	0.109019	0.032168	0.0427671
9.988	126.47		129.725		107.13		156.101		209.979		150.887		9.988	0.00959649	0.0244347	0	0.106963	0.131237	0.0523451	0.0540961
10.442	118.872		125.894		107.118		161.858		218.358		159.187		10.442	0	0.014809	0	0.12032	0.143596	0.0632375	0.0569938
10.896	110.533		126.099		106.907		167.408		228.162		162.626		10.896	0	0.0153241	0	0.133197	0.158056	0.0677507	0.062388
11.35	109.799		126.472		108.568		178.012		210.678		166.332		11.35	0	0.0162613	0	0.1578	0.132268	0.0726142	0.0631574
11.804	113.237		129.289		111.058		184.571		163.68		173.146		11.804	0	0.0233392	0	0.173019	0.0629499	0.0815564	0.0568107
12.258	113.249		131.876		111.414		181.521		142.907		161.226		12.258	0	0.0298392	0	0.165942	0.0323112	0.0659134	0.049001
12.712	118.457		131.063		106.638		182.066		141.937		157.716		12.712	0	0.0277965	0	0.167206	0.0308805	0.0613071	0.0478651
13.166	119.776		138.053		100.901		175.833		139.985		169.445		13.166	0	0.0453593	0	0.152745	0.0280015	0.0766995	0.0504675
13.62	119.719		147.837		101.562		178.933		143.692		165.647		13.62	0	0.0699422	0	0.159937	0.033469	0.0717152	0.055844
14.074	117.823		142.929		101.5		171.575		136.449		164.477		14.074	0	0.0576106	0	0.142865	0.0227861	0.0701798	0.048907
14.528	117.469		138.679		97.255		172.506		129.952		167.189		14.528	0	0.0469322	0	0.145026	0.0132035	0.0737388	0.0464833
14.982	110.006		131.448		86.975		157.697		131.358		167.314		14.982	0	0.0287638	0	0.110666	0.0152773	0.0739029	0.0381016
15.436	113.582		125.984		90.36		145.462		125.198		160.697		15.436	0	0.0150352	0	0.0822784	0.00619174	0.0652192	0.0281207
15.89	131.03		127.068		92.841		145.509		117.082		162		15.89	0.0175965	0.0177588	0	0.0823875	0	0.0669291	0.0307786
16.344	137.662		124.509		91.194		137.61		110.529		162.128		16.344	0.0292316	0.0113291	0	0.0640603	0	0.0670971	0.0286197
16.798	132.759		123.742		87.322		130.606		117.287		157.588		16.798	0.0206298	0.00940201	0	0.0478097	0	0.0611391	0.0231634
17.252	134.731		123.068		87.939		132.075		125.31		152.061		17.252	0.0240895	0.00770854	0	0.0512181	0.00635693	0.0538858	0.0238765
17.706	130.162		124.751		94.569		130.898		132.747		145.739		17.706	0.0160737	0.0119372	0	0.0484872	0.017326	0.0455892	0.0232356
18.16	122.71		128.381		93.398		127.166		130.639		140.563		18.16	0.003	0.0210578	0	0.0398283	0.0142168	0.0387966	0.0194832
18.614	130.002		130.07		95.203		131.831		135.098		139.714		18.614	0.015793	0.0253015	0	0.050652	0.0207935	0.0376824	0.0250371
19.068	135.433		130.153		95.597		138.937		143.23		136.163		19.068	0.0253211	0.0255101	0	0.0671392	0.0327876	0.0330223	0.03063
19.522	147.151		126.847		95.252		144.18		136.418		131.748		19.522	0.0458789	0.0172035	0	0.0793039	0.0227404	0.0272283	0.0320592
19.976	149.894		119.494		92.26		151.101		128.493		127.189		19.976	0.0506912	0	0	0.0953619	0.0110516	0.0212454	0.029725
20.43	150.738		117.34		94.091		150.181		136.72		120.081		20.43	0.0521719	0	0	0.0932274	0.0231858	0.0119173	0.0300837
20.884	152.108		121.48		97.039		146.7		146.027		110.115		20.884	0.0545754	0.00371859	0	0.0851508	0.036913	0	0.0300596
21.338	151.526		124.444		96.867		143.758		145.009		109.651		21.338	0.0535544	0.0111658	0	0.0783248	0.0354115	0	0.0297428
21.792	141.826		126.445		96.363		134.873		143.413		105.9		21.792	0.0365368	0.0161935	0	0.05771	0.0330575	0	0.0239163
22.246	136.166		125.118		91.566		131.997		168.341		110.194		22.246	0.026607	0.0128593	0	0.0510371	0.0698245	0	0.0267213
22.7	143.026		120.385		88.737		134.274		192.568		120.193		22.7	0.0386421	0.000967337	0	0.0563202	0.105558	0.0120643	0.0355919
23.154	142.667		115.111		92.792		127.603		207.667		125.378		23.154	0.0380123	0	0	0.0408422	0.127827	0.0188688	0.0375918
23.608	129.435		121.425		101.049		117.99		219.123		141.609		23.608	0.0147982	0.0035804	0	0.0185383	0.144724	0.0401693	0.0369684
24.062	116.562		139.546		105.727		121.612		225.597		147.476		24.062	0	0.0491106	0	0.026942	0.154273	0.0478688	0.0463657
24.516	111.386		149.493		104.829		114.456		216.324		153.41		24.516	0	0.074103	0	0.0103387	0.140596	0.0556562	0.0467823
24.97	116.673		154.829		106.458		115.38		225.221		154.89		24.97	0	0.0875101	0	0.0124826	0.153718	0.0575984	0.0518849
25.424	124.854		158.447		107.466		117.74		232.239		167.494		25.424	0.0067614	0.0966005	0	0.0179582	0.164069	0.0741391	0.0599214
25.878	132.424		148.374		112.374		112.493		222.803		169.999		25.878	0.0200421	0.0712915	0	0.00578422	0.150152	0.0774265	0.054116
26.332	137.197		140.222		118.225		108.084		217.451		176.12		26.332	0.0284158	0.050809	0.00274049	0	0.142258	0.0854593	0.0516138
26.786	141.721		136.868		122.84		102.987		215.644		182.124		26.786	0.0363526	0.0423819	0.0130649	0	0.139593	0.0933386	0.0541218
27.24	139.863		139.637		116.687		103.91		202.378		187.044		27.24	0.033093	0.0493392	0	0	0.120027	0.0997953	0.0503757
27.694	137.502		132.76		111.095		109.931		185.122		197.348		27.694	0.0289509	0.0320603	0	0	0.0945752	0.113318	0.0448173
28.148	134.313		129.493		105.434		101.58		171.114		171.268		28.148	0.0233561	0.0238518	0	0	0.0739145	0.0790919	0.033369
28.602	134.333		130.544		98.281		108.878		150.079		166.998		28.602	0.0233912	0.0264925	0	0	0.0428894	0.0734882	0.0277102
29.056	141.785		127.128		103.544		114.336		156.749		163.008		29.056	0.0364649	0.0179095	0	0.0100603	0.0527271	0.068252	0.0309023
29.51	147.139		132.137		120.699		115.587		159.613		157.26		29.51	0.0458579	0.030495	0.00827517	0.0129629	0.0569513	0.0607087	0.0358752
29.964	151.987		128.887		133.848		126.882		161.406		161.876		29.964	0.0543632	0.0223291	0.0376913	0.0391694	0.0595959	0.0667664	0.0466525
30.418	153.912		123.79		134.428		131.71		167.03		170.627		30.418	0.0577404	0.00952261	0.0389888	0.0503712	0.0678909	0.0782507	0.0504608
30.872	148.465		122.8		140.939		136.836		161.726		169.376		30.872	0.0481842	0.00703518	0.0535548	0.0622645	0.0600678	0.0766089	0.0512859
31.326	143.134		122.948		140.191		133.312		165.922		178.382		31.326	0.0388316	0.00740704	0.0518814	0.0540882	0.0662566	0.0884278	0.0511488
31.78	148.201		128.388		148.642		134.033		165.666		168.675		31.78	0.0477211	0.0210754	0.0707875	0.055761	0.0658791	0.075689	0.0561522
32.234	147.606		133.359		150.903		145.832		150.906		135.568		32.234	0.0466772	0.0335653	0.0758456	0.0831369	0.0441091	0.0322415	0.0525959
32.688	152.132		132.127		141.029		152.236		147.507		112.858		32.688	0.0546175	0.0304698	0.0537562	0.0979954	0.0390959	0.00243832	0.0463955
33.142	154.566		135.519		121.163		155.774		141.722		115.642		33.142	0.0588877	0.0389925	0.0093132	0.106204	0.0305634	0.00609186	0.0416755
33.596	151.206		137.593		108		156.626		150.272		126.955		33.596	0.052993	0.0442035	0	0.108181	0.043174	0.0209383	0.044915
34.05	150.09		141.57		108.857		169.013		151.879		130.998		34.05	0.0510351	0.054196	0	0.136921	0.0455442	0.0262441	0.0523234
34.504	154.173		140.909		113.968		173.274		162.813		131.064		34.504	0.0581982	0.0525352	0	0.146807	0.0616711	0.0263307	0.0575904
34.958	161.757		142.935		124.016		173.571		173.705		123.263		34.958	0.0715035	0.0576256	0.0156957	0.147497	0.077736	0.0160932	0.0643584
35.412	149.042		139.159		126.119		185.608		177.891		113.472		35.412	0.0491965	0.0481382	0.0204004	0.175425	0.08391	0.00324409	0.0633856
35.866	150.44		143.929		117.178		187.612		191.046		112.748		35.866	0.0516491	0.0601231	0.00039821	0.180074	0.103313	0.00229396	0.0663086
36.32	155.33		149.337		113.039		189.705		192.913		117.869		36.32	0.0602281	0.0737111	0	0.18493	0.106066	0.00901444	0.0723251
36.774	158.367		153.49		119.605		180.389		198.22		114.875		36.774	0.0655561	0.0841457	0.00582774	0.163316	0.113894	0.0050853	0.0729707
37.228	146.151		151.069		116.219		156.302		198.359		129.238		37.228	0.0441246	0.0780628	0	0.107429	0.114099	0.0239344	0.061275
37.682	141.475		149.821		105.825		139.067		203.067		137.725		37.682	0.0359211	0.0749271	0	0.0674408	0.121043	0.0350722	0.055734
38.136	137.266		150.091		101.455		126.223		194.852		149.34		38.136	0.0285368	0.0756055	0	0.0376404	0.108926	0.050315	0.0501707
38.59	139.138		148.781		102.293		120.021		195.859		155.611		38.59	0.0318211	0.0723141	0	0.0232506	0.110412	0.0585446	0.0493903
39.044	140.052		150.275		100.407		124.043		196.944		163.259		39.044	0.0334246	0.0760678	0	0.0325824	0.112012	0.0685814	0.053778
39.498	144.832		167.636		97.843		125.408		186.816		169.39		39.498	0.0418105	0.119688	0	0.0357494	0.0970737	0.0766273	0.0618249
39.952	160.842		179.371		92.761		141.837		174.541		178.124		39.952	0.0698982	0.149173	0	0.0738677	0.078969	0.0880892	0.0766663
40.406	154.371		169.817		98.126		152.686		170.263		175.053		40.406	0.0585456	0.125168	0	0.0990394	0.0726593	0.0840591	0.0732453
40.86	146.533		167.474		113.314		167.669		165.29		173.122		40.86	0.0447947	0.119281	0	0.133803	0.0653245	0.0815249	0.0741214
41.314	131.497		174.095		122.312		178.34		177.884		166.706		41.314	0.0184158	0.135917	0.0118837	0.158561	0.0838997	0.073105	0.0802971
41.768	122.665		168.202		121.629		189.888		191.027		163.089		41.768	0.00292105	0.121111	0.0103557	0.185355	0.103285	0.0683583	0.0818975
42.222	123.178		165.866		128.23		202.901		198.193		169.395		42.222	0.00382105	0.115241	0.025123	0.215548	0.113854	0.0766339	0.0917035
42.676	133.666		164.018		137.56		200.08		202.753		172.891		42.676	0.0222211	0.110598	0.0459955	0.209002	0.12058	0.0812218	0.0982697
43.13	133.915		158.631		154.007		207.531		205.15		169.672		43.13	0.0226579	0.0970628	0.0827897	0.22629	0.124115	0.0769974	0.104985
43.584	138.936		151.424		164.117		213.169		210.132		180.775		43.584	0.0314667	0.0789548	0.105407	0.239371	0.131463	0.0915682	0.113039
44.038	134.684		146.182		159.154		211.596		210.183		198.602		44.038	0.024007	0.0657839	0.0943043	0.235722	0.131538	0.114963	0.111053
44.492	129.821		140.418		153.55		203.756		210.739		196.661		44.492	0.0154754	0.0513015	0.0817673	0.217531	0.132358	0.112416	0.101808
44.946	131.261		133.719		147.129		210.713		224.019		191.485		44.946	0.0180018	0.0344698	0.0674027	0.233673	0.151945	0.105623	0.101853
45.4	147.754		125.996		137.189		256.999		228.163		191.274		45.4	0.0469368	0.0150653	0.0451655	0.341065	0.158058	0.105346	0.118606
45.854	141.851		125.688		126.471		302.004		226.057		189.231		45.854	0.0365807	0.0142915	0.0211879	0.445485	0.154951	0.102665	0.129194
46.308	159.15		130.681		117.461		312.893		234.41		180.752		46.308	0.0669298	0.0268367	0.00103132	0.470749	0.167271	0.0915381	0.137393
46.762	177.688		134.297		103.159		314.848		234.881		174.81		46.762	0.0994526	0.0359221	0	0.475285	0.167966	0.0837402	0.143728
47.216	201.458		144.011		91.539		327.334		222.631		174.756		47.216	0.141154	0.0603291	0	0.504255	0.149898	0.0836693	0.156551
47.67	232.764		140.524		88.306		350.524		208.831		174.643		47.67	0.196077	0.0515678	0	0.55806	0.129544	0.083521	0.169795
48.124	249.603		145.143		88.14		352.525		176.91		177.833		48.124	0.225619	0.0631734	0	0.562703	0.0824631	0.0877073	0.170278
48.578	247.214		144.438		90.663		338.313		168.556		194.791		48.578	0.221428	0.061402	0	0.529729	0.0701416	0.109962	0.165444
49.032	230.579		139.149		104.903		298.778		164.784		200.681		49.032	0.192244	0.0481131	0	0.438	0.0645782	0.117692	0.143438
49.486	226.052		130.596		114.868		234.303		150.977		203.186		49.486	0.184302	0.0266231	0	0.288406	0.0442139	0.120979	0.110754
49.94	231.918		128.372		127.743		195.841		142.919		203.948		49.94	0.194593	0.0210352	0.0240336	0.199167	0.0323289	0.121979	0.0988561
50.394	238.662		144.811		138.497		197.07		134.916		204.935		50.394	0.206425	0.0623392	0.0480917	0.202019	0.0205251	0.123274	0.110446
50.848	242.803		182.118		147.168		206.971		129.844		212.35		50.848	0.213689	0.156075	0.0674899	0.224991	0.0130442	0.133005	0.134716
51.302	239.48		207.336		143.687		206.513		131.351		230.135		51.302	0.20786	0.219437	0.0597025	0.223928	0.015267	0.156345	0.14709
51.756	226.295		225.633		158.33		205.171		125.422		242.523		51.756	0.184728	0.26541	0.0924609	0.220814	0.00652212	0.172602	0.15709
52.21	226.602		242.073		196.195		207.778		122.208		245.642		52.21	0.185267	0.306716	0.17717	0.226863	0.00178171	0.176696	0.179082
52.664	237.161		256.835		240.873		202.885		129.419		245.362		52.664	0.203791	0.343807	0.277121	0.21551	0.0124174	0.176328	0.204829
53.118	234.095		285.122		261.19		188.402		143.086		256.226		53.118	0.198412	0.414879	0.322573	0.181907	0.0325752	0.190585	0.223489
53.572	232.928		307.391		264.437		180.446		156.733		263.061		53.572	0.196365	0.470832	0.329837	0.163448	0.0527035	0.199555	0.235457
54.026	227.479		323.184		261.886		168.83		168.913		273.228		54.026	0.186805	0.510513	0.32413	0.136497	0.0706681	0.212898	0.240252
54.48	233.219		331.855		231.47		162.095		175.856		280.039		54.48	0.196875	0.532299	0.256085	0.12087	0.0809086	0.221836	0.234812
54.934	230.155		337.029		216.83		161.887		187.732		297.139		54.934	0.1915	0.545299	0.223333	0.120387	0.0984248	0.244277	0.237204
55.388	247.697		329.893		222.355		171.548		210.021		312.338		55.388	0.222275	0.527369	0.235694	0.142803	0.131299	0.264223	0.253944
55.842	274.815		296.443		215.631		213.209		220.884		315.016		55.842	0.269851	0.443324	0.220651	0.239464	0.147322	0.267738	0.264725
56.296	315.676		266.079		194.635		260.081		218.884		302.81		56.296	0.341537	0.367033	0.17368	0.348216	0.144372	0.251719	0.271093
56.75	359.472		236.826		163.641		278.903		203.347		263.204		56.75	0.418372	0.293533	0.104342	0.391886	0.121456	0.199743	0.254889
57.204	376.928		202.307		146.132		288.773		205.303		255.555		57.204	0.448996	0.206802	0.0651723	0.414787	0.124341	0.189705	0.241634
57.658	397.651		182.66		140.862		310.109		180.76		260.006		57.658	0.485353	0.157437	0.0533826	0.46429	0.0881416	0.195546	0.240692
58.112	406.107		172.904		149.485		315.85		150.402		268.163		58.112	0.500188	0.132925	0.0726734	0.47761	0.0433658	0.206251	0.238835
58.566	389.079		175.78		151.943		325.685		129.684		287.823		58.566	0.470314	0.140151	0.0781723	0.500429	0.0128083	0.232051	0.238988
59.02	359.186		177.733		153.353		325.792		117.826		292.702		59.02	0.41787	0.145058	0.0813266	0.500677	0	0.238454	0.230564
59.474	304.438		178.753		154.904		344.126		133.673		299.193		59.474	0.321821	0.147621	0.0847964	0.543216	0.0186917	0.246972	0.227186
59.928	235.364		186.877		148.939		360.091		136.479		307.339		59.928	0.200639	0.168033	0.0714519	0.580258	0.0228304	0.257663	0.216812
60.382	179.98		199.125		142.51		406.193		121.193		308.512		60.382	0.103474	0.198807	0.0570694	0.687223	0.000284661	0.259202	0.217677
60.836	145.962		220.342		128.975		459.429		120.515		312.868		60.836	0.043793	0.252116	0.0267897	0.81074	0	0.264919	0.23306
61.29	136.244		241.997		110.626		487.474		119.122		313.677		61.29	0.0267439	0.306525	0	0.87581	0	0.26598	0.245843
61.744	140.807		241.541		111.182		513.509		116.253		307.41		61.744	0.0347491	0.305379	0	0.936216	0	0.257756	0.255683
62.198	144.719		235.402		127.809		520.498		133.701		280.775		62.198	0.0416123	0.289955	0.0241812	0.952432	0.018733	0.222802	0.258286
62.652	148.356		240.214		144.928		537.326		144.098		249.594		62.652	0.047993	0.302045	0.0624787	0.991476	0.0340678	0.181882	0.26999
63.106	179.017		253.924		186.017		561.38		141.366		249.967		63.106	0.101784	0.336492	0.1544	1.04729	0.0300383	0.182371	0.308729
63.56	235.431		273.809		226.797		583.266		154.088		249.656		63.56	0.200756	0.386455	0.245631	1.09806	0.0488024	0.181963	0.360279
64.014	285.851		298.251		241.995		598.284		172.229		240.365		64.014	0.289212	0.447867	0.279631	1.13291	0.075559	0.16977	0.399158
64.468	314.657		314.569		249.617		577.057		186.729		265.188		64.468	0.339749	0.488867	0.296682	1.08366	0.0969454	0.202346	0.418042
64.922	318.074		310.104		255.255		476.274		212.903		305.239		64.922	0.345744	0.477648	0.309295	0.849824	0.13555	0.254907	0.395495
65.376	307.44		311.163		256.186		375.275		244.2		324.127		65.376	0.327088	0.480309	0.311378	0.615487	0.181711	0.279694	0.365945
65.83	290.771		325.118		250.375		332.987		301.206		325.153		65.83	0.297844	0.515372	0.298378	0.517371	0.265791	0.281041	0.362633
66.284	258.076		351.198		220.584		343.773		349.659		310.704		66.284	0.240484	0.580899	0.231732	0.542397	0.337255	0.262079	0.365808
66.738	220.578		376.933		217.229		363.363		356.242		321.314		66.738	0.174698	0.64556	0.224226	0.587849	0.346965	0.276003	0.375883
67.192	188.521		378.434		222.244		383.767		359.745		330.86		67.192	0.118458	0.649332	0.235445	0.63519	0.352131	0.28853	0.379848
67.646	170.409		352.896		240.205		395.288		399.05		346.039		67.646	0.0866825	0.585166	0.275626	0.661921	0.410103	0.30845	0.387992
68.1	166.07		333.613		250.456		354.054		443.667		344.025		68.1	0.0790702	0.536716	0.298559	0.566251	0.47591	0.305807	0.377052
68.554	162.817		330.24		253.63		322.895		506.065		314.526		68.554	0.0733632	0.528241	0.30566	0.493956	0.567942	0.267094	0.37271
69.008	153.825		331.932		274.406		295.593		546.714		255.324		69.008	0.0575877	0.532492	0.352139	0.43061	0.627897	0.189402	0.365021
69.462	148.13		323.413		251.421		267.007		560.974		201.104		69.462	0.0475965	0.511088	0.300718	0.364285	0.648929	0.118247	0.331811
69.916	150.174		320.073		237.384		247.067		527.782		179.741		69.916	0.0511825	0.502696	0.269315	0.318021	0.599973	0.0902113	0.305233
70.37	159.257		314.805		227.297		264.575		493.79		192.892		70.37	0.0671175	0.48946	0.246749	0.358643	0.549838	0.10747	0.303213
70.824	162.397		309.137		223.983		287.281		512.99		217.223		70.824	0.0726263	0.475219	0.239336	0.411325	0.578156	0.1394	0.319344
71.278	180.663		272.674		218.25		304.759		500.847		238.407		71.278	0.104672	0.383603	0.22651	0.451877	0.560246	0.167201	0.315685
71.732	197.475		213.425		214.923		335.613		435.196		264.108		71.732	0.134167	0.234736	0.219067	0.523464	0.463416	0.200929	0.295963
72.186	207.465		215.289		222.093		331.123		315.532		277.127		72.186	0.151693	0.23942	0.235107	0.513046	0.28692	0.218014	0.274034
72.64	234.345		285.791		257.274		332.424		221.542		305.813		72.64	0.198851	0.41656	0.313812	0.516065	0.148292	0.25566	0.308207
73.094	245.584		383.789		308.781		314.457		210.684		310.798		73.094	0.218568	0.662786	0.42904	0.474378	0.132277	0.262202	0.363209
73.548	248.689		465.135		364.018		308.699		234.671		314.717		73.548	0.224016	0.867173	0.552613	0.461019	0.167656	0.267345	0.423304
74.002	237.485		521.553		383.991		307.748		270.599		315.733		74.002	0.20436	1.00893	0.597295	0.458812	0.220647	0.268678	0.459787
74.456	210.72		571.848		377.414		312.699		321.433		316.491		74.456	0.157404	1.1353	0.582582	0.470299	0.295624	0.269673	0.485146
74.91	179.248		582.22		353.302		322.223		381.584		299.164		74.91	0.102189	1.16136	0.52864	0.492397	0.384342	0.246934	0.485977
75.364	176.029		570.651		320.877		312.826		430.507		279.133		75.364	0.0965421	1.13229	0.456101	0.470594	0.4565	0.220647	0.472112
75.818	207.068		550.768		290.569		303.621		448.407		255.638		75.818	0.150996	1.08233	0.388298	0.449237	0.482901	0.189814	0.457263
76.272	272.221		548.665		266.066		315.042		439.422		239.909		76.272	0.2653	1.07705	0.333481	0.475735	0.469649	0.169172	0.465064
76.726	361.081		553.898		256.011		322.692		414.01		233.062		76.726	0.421195	1.0902	0.310987	0.493485	0.432168	0.160186	0.484703
77.18	432.398		543.855		239.777		314.492		419.463		226.556		77.18	0.546312	1.06496	0.274669	0.474459	0.440211	0.151648	0.492044
77.634	429.215		510.91		223.656		290.737		420.883		225.611		77.634	0.540728	0.982186	0.238604	0.419343	0.442305	0.150408	0.462262
78.088	406.807		449.348		203.917		242.921		420.392		230.541		78.088	0.501416	0.827508	0.194445	0.308401	0.441581	0.156878	0.405038
78.542	378.141		408.817		189.707		200.237		408.244		232.051		78.542	0.451125	0.725671	0.162655	0.209367	0.423664	0.15886	0.355223
78.996	352.775		379.394		171.328		164.183		423.374		226.099		78.996	0.406623	0.651744	0.121539	0.125715	0.445979	0.151049	0.317108
79.45	338.398		392.308		153.331		147.885		467.27		218.695		79.45	0.3814	0.684191	0.0812774	0.0879002	0.510723	0.141332	0.314471
79.904	327.761		443.905		136.385		148.083		492.863		218.016		79.904	0.362739	0.813832	0.0433669	0.0883596	0.548471	0.140441	0.332868
80.358	323.227		477.668		128.634		155.169		550.715		230.126		80.358	0.354784	0.898663	0.0260268	0.1048	0.633798	0.156333	0.362401
80.812	282.474		509.024		140.611		187.25		577.467		262.983		80.812	0.283288	0.977447	0.052821	0.179234	0.673255	0.199453	0.39425
81.266	236.668		522.42		159.641		225.312		543.122		305.524		81.266	0.202926	1.01111	0.0953937	0.267545	0.622599	0.255281	0.409142
81.72	218.104		503.776		179.218		243.136		503.058		348.069		81.72	0.170358	0.964261	0.13919	0.3089	0.563507	0.311114	0.409555
82.174	220.663		477.904		201.613		268.473		431.885		387.12		82.174	0.174847	0.899256	0.189291	0.367687	0.458532	0.362362	0.408663
82.628	245.157		414.524		212.015		281.225		368.35		428.597		82.628	0.217819	0.74001	0.212562	0.397274	0.364823	0.416794	0.391547
83.082	282.411		307.952		220.507		273.644		346.951		468.869		83.082	0.283177	0.472241	0.231559	0.379684	0.333261	0.469644	0.361595
83.536	322.405		226.154		235.256		289.992		345.459		530.679		83.536	0.353342	0.266719	0.264555	0.417615	0.33106	0.55076	0.364008
83.99	406.989		202.531		232.123		315.058		380.827		555.448		83.99	0.501735	0.207364	0.257546	0.475773	0.383226	0.583265	0.401485
84.444	487.802		209.885		227.623		364.057		416.73		530.132		84.444	0.643512	0.225842	0.247479	0.589459	0.43618	0.550042	0.448752
84.898	525.692		227.46		238.591		395.68		465.523		454.599		84.898	0.709986	0.27	0.272016	0.662831	0.508146	0.450917	0.478983
85.352	554.039		233.225		257.057		471.177		499.006		443.289		85.352	0.759718	0.284485	0.313327	0.837998	0.557531	0.436075	0.531522
85.806	629.731		234.757		256.654		525.136		519.873		464.927		85.806	0.892511	0.288334	0.312425	0.963193	0.588308	0.464471	0.584874
86.26	720.861		232.653		243.93		540.343		549.502		447.107		86.26	1.05239	0.283048	0.28396	0.998476	0.632009	0.441085	0.615161
86.714	735.991		235.924		251.269		542.36		549.142		422.341		86.714	1.07893	0.291266	0.300378	1.00316	0.631478	0.408584	0.618966
87.168	674.691		245.917		284.724		553.19		523.916		436.301		87.168	0.971388	0.316374	0.375221	1.02828	0.594271	0.426904	0.61874
87.622	540.394		262.378		312.821		561.497		493.841		462.27		87.622	0.735779	0.357734	0.438078	1.04756	0.549913	0.460984	0.598341
88.076	404.762		292.616		326.93		539.797		493.764		474.59		88.076	0.497828	0.433709	0.469642	0.997209	0.549799	0.477152	0.57089
88.53	346.914		319.079		327.844		480.388		455.012		495.374		88.53	0.39634	0.500198	0.471687	0.859369	0.492643	0.504428	0.537444
88.984	309.71		335.487		300.717		410.543		424.28		489.87		88.984	0.33107	0.541425	0.411	0.697316	0.447316	0.497205	0.487555
89.438	286.319		354.57		285.701		357.089		378.2		499.876		89.438	0.290033	0.589372	0.377407	0.573292	0.379351	0.510336	0.453299
89.892	248.928		383.341		281.553		307.049		341.342		523.899		89.892	0.224435	0.661661	0.368128	0.45719	0.324988	0.541862	0.429711
90.346	271.48		394.436		285.914		229.443		314.082		531.211		90.346	0.264	0.689538	0.377884	0.27713	0.284782	0.551458	0.407465
90.8	393.562		379.956		270.092		188.59		305.055		522.892		90.8	0.478179	0.653156	0.342488	0.182343	0.271468	0.540541	0.411362
91.254	493.28		340.206		231.689		228.801		255.648		465.812		91.254	0.653123	0.553281	0.256575	0.27564	0.198596	0.465633	0.400475
91.708	550.484		283.807		200.395		285.793		217.009		401.038		91.708	0.753481	0.411575	0.186566	0.407872	0.141606	0.380627	0.380288
92.162	597.724		236.262		204.618		364.945		214.76		353.24		92.162	0.836358	0.292116	0.196013	0.59152	0.138289	0.3179	0.395366
92.616	634.11		203.318		218.071		452.71		216.923		359.263		92.616	0.900193	0.209342	0.22611	0.795151	0.141479	0.325804	0.433013
93.07	658.01		176.305		230.173		501.383		335.545		345.873		93.07	0.942123	0.14147	0.253183	0.908081	0.316438	0.308232	0.478255
93.524	634.297		164.417		240.149		562.62		495.452		332.228		93.524	0.900521	0.111601	0.275501	1.05016	0.552289	0.290325	0.530067
93.978	558.595		183.947		260.276		622.664		597.544		302.68		93.978	0.767711	0.160671	0.320528	1.18948	0.702867	0.251549	0.565467
94.432	488.735		201.591		286.684		651.81		647.922		272.041		94.432	0.645149	0.205003	0.379606	1.2571	0.777171	0.21134	0.579228
94.886	462.08		219.417		293.3		694.094		705.299		259.402		94.886	0.598386	0.249791	0.394407	1.35521	0.861798	0.194753	0.609057
95.34	477.405		233.474		288.469		732.718		735.555		265.477		95.34	0.625272	0.285111	0.3836	1.44482	0.906423	0.202726	0.641325
95.794	505.855		262.987		278.738		771.741		720.404		254.93		95.794	0.675184	0.359264	0.36183	1.53536	0.884077	0.188885	0.667434
96.248	520.607		310.964		273.889		795.235		693.72		282.666		96.248	0.701065	0.479809	0.350982	1.58987	0.84472	0.225283	0.698622
96.702	521.912		298.431		248.464		763.247		633.225		310.163		96.702	0.703354	0.448319	0.294103	1.51565	0.755494	0.261369	0.663049
97.156	510.252		280.596		221.959		711.036		562.02		351.892		97.156	0.682898	0.403508	0.234808	1.39452	0.650472	0.316131	0.613722
97.61	482.49		267.043		211.415		671.176		517.578		400.013		97.61	0.634193	0.369455	0.211219	1.30203	0.584923	0.379282	0.580184
98.064	414.11		263.717		184.804		618.235		525.98		422.299		98.064	0.514228	0.361098	0.151687	1.1792	0.597316	0.408529	0.535343
98.518	337.298		266.615		196.449		544.379		531.926		451.398		98.518	0.37947	0.368379	0.177738	1.00784	0.606086	0.446717	0.497705
98.972	264.961		281.036		234.218		408.612		550.977		531.916		98.972	0.252563	0.404613	0.262233	0.692835	0.634184	0.552383	0.466469
99.426	215.594		305.564		283.206		269.542		542.71		595.871		99.426	0.165954	0.466241	0.371826	0.370167	0.621991	0.636314	0.438749
99.88	169.3		335.442		323.566		219.993		526.818		696.869		99.88	0.0847368	0.541312	0.462116	0.255204	0.598552	0.768857	0.451796
100.334	152.55		360.717		347.609		222.975		524.376		783.106		100.334	0.0553509	0.604817	0.515904	0.262123	0.59495	0.882029	0.485862
100.788	150.648		349.565		343.075		249.514		534.363		794.806		100.788	0.052014	0.576796	0.505761	0.323698	0.60968	0.897383	0.494222
101.242	159.298		352.9		353.358		280.079		518.765		743.1		101.242	0.0671895	0.585176	0.528765	0.394615	0.586674	0.829528	0.498658
101.696	184.288		334.724		369.663		269.848		474.764		626.311		101.696	0.111032	0.539508	0.565242	0.370877	0.521776	0.676261	0.464116
102.15	220.658		319.162		395.817		247.27		433.105		545.381		102.15	0.174839	0.500407	0.623752	0.318492	0.460332	0.570054	0.441312
102.604	293.383		256.994		415.721		231.406		456.147		487.077		102.604	0.302426	0.344206	0.66828	0.281684	0.494317	0.493539	0.430742
103.058	432.246		221.339		465.433		218.836		477.256		392.187		103.058	0.546046	0.254621	0.779492	0.25252	0.525451	0.369012	0.454524
103.512	576.768		223.591		519.568		190.81		479.174		307.645		103.512	0.799593	0.260279	0.9006	0.187494	0.52828	0.258064	0.489052
103.966	675.808		255.721		542.547		198.603		477.922		268.102		103.966	0.973347	0.341008	0.952007	0.205575	0.526434	0.206171	0.53409
104.42	735.128		280.004		537.129		209.629		540.996		271.833		104.42	1.07742	0.40202	0.939886	0.231158	0.619463	0.211067	0.580169
104.874	738.308		343.482		518.177		263.252		614.329		295.75		104.874	1.083	0.561513	0.897488	0.355573	0.727624	0.242454	0.644608
105.328	719.343		402.723		518.524		315.065		677.77		324.84		105.328	1.04972	0.710359	0.898264	0.475789	0.821195	0.28063	0.705994
105.782	697.012		453.475		529.381		358.72		704.348		336.643		105.782	1.01055	0.837877	0.922553	0.577077	0.860395	0.296119	0.750761
106.236	652.328		503.424		535.117		384.274		683.941		347.784		106.236	0.932154	0.963377	0.935385	0.636367	0.830296	0.31074	0.768053
106.69	610.668		530.022		433.305		375.242		662.008		345.246		106.69	0.859067	1.03021	0.707617	0.615411	0.797947	0.307409	0.71961
107.144	556.775		523.019		337.678		383.551		647.311		341.198		107.144	0.764518	1.01261	0.493687	0.634689	0.77627	0.302097	0.663979
107.598	489.397		515.785		268.304		402.124		644.365		306.728		107.598	0.646311	0.994435	0.338488	0.677782	0.771925	0.256861	0.6143
108.052	423.042		482.989		234.99		438.305		633.582		281.804		108.052	0.529898	0.912033	0.26396	0.761729	0.756021	0.224152	0.574632
108.506	389.896		428.931		225.953		450.976		630.174		344.688		108.506	0.471747	0.776209	0.243743	0.791128	0.750994	0.306677	0.55675
108.96	355.567		374.865		233.126		424.141		588.571		535.253		108.96	0.411521	0.640364	0.25979	0.728865	0.689633	0.556762	0.547823
109.414	332.693		315.284		225.38		405.927		548.016		721.849		109.414	0.371391	0.490663	0.242461	0.686606	0.629817	0.801639	0.537096
109.868	350.156		261.498		213.324		436.086		569.735		802.292		109.868	0.402028	0.355523	0.21549	0.75658	0.661851	0.907207	0.54978
110.322	378.688		209.695		202.417		482.163		615.86		866.271		110.322	0.452084	0.225364	0.191089	0.863487	0.729882	0.991169	0.575513
110.776	394.756		164.66		222.708		518.566		614.389		901.267		110.776	0.480274	0.112211	0.236483	0.947949	0.727712	1.0371	0.590288
111.23	374.646		131.428		260.465		554.337		594.634		886.234		111.23	0.444993	0.0287136	0.320951	1.03094	0.698575	1.01737	0.590257
111.684	366.266		118.243		294.588		582.652		597.213		836.421		111.684	0.430291	0	0.397289	1.09664	0.702379	0.951996	0.596433
112.138	362.412		124.67		319.914		603.719		606.835		791.769		112.138	0.42353	0.0117337	0.453946	1.14552	0.716571	0.893398	0.60745
112.592	341.148		147.089		344.453		602.081		614.183		715.282		112.592	0.386225	0.0680628	0.508843	1.14172	0.727409	0.793021	0.604213
113.046	322.828		170.181		380.024		636.765		585.651		615.876		113.046	0.354084	0.126083	0.588421	1.22219	0.685326	0.662567	0.606446
113.5	313.966		199.572		390.584		655.932		574.662		544.117		113.5	0.338537	0.19993	0.612045	1.26666	0.669118	0.568395	0.609115
113.954	291.733		248.28		384.851		658.291		534.6		570.256		113.954	0.299532	0.322312	0.599219	1.27214	0.610029	0.602698	0.617654
114.408	274.602		296.178		371.679		667.537		499.411		648.038		114.408	0.269477	0.442658	0.569752	1.29359	0.558128	0.704774	0.63973
114.862	238.217		337.266		334.47		651.946		546.693		705.451		114.862	0.205644	0.545894	0.48651	1.25742	0.627866	0.780119	0.650575
115.316	193.145		374.229		324.88		602.001		597.026		753.893		115.316	0.12657	0.638766	0.465056	1.14153	0.702103	0.843692	0.652953
115.77	171.65		398.548		348.258		562.137		641.374		753.274		115.77	0.0888596	0.699869	0.517356	1.04904	0.767513	0.842879	0.66092
116.224	169.274		393.034		396.982		552.511		656.301		740.514		116.224	0.0846912	0.686015	0.626358	1.02671	0.789529	0.826134	0.673239
116.678	180.46		402.149		428.025		583.145		631.536		743.204		116.678	0.104316	0.708917	0.695805	1.09778	0.753003	0.829664	0.698248
117.132	191.486		395.854		480.243		567.205		610.947		669.388		117.132	0.12366	0.693101	0.812624	1.0608	0.722636	0.732793	0.690936
117.586	201.057		363.135		528.246		538.835		628.24		550.07		117.586	0.140451	0.610892	0.920013	0.994977	0.748142	0.576207	0.665114
118.04	193.828		342.332		571.76		534.931		610.759		398.014		118.04	0.127768	0.558623	1.01736	0.985919	0.722358	0.376659	0.631448
118.494	181.618		316.028		558.125		529.885		566.327		373.738		118.494	0.106347	0.492533	0.986857	0.974211	0.656824	0.344801	0.593596
118.948	178.194		287.373		543.534		581.032		506.848		457.095		118.948	0.10034	0.420535	0.954215	1.09288	0.569097	0.454193	0.598544
119.402	190.121		275.568		540.697		619.51		401.591		538.104		119.402	0.121265	0.390874	0.947868	1.18216	0.413851	0.560504	0.602753
119.856	203.16		286.933		505.62		625.938		338.78		592.937		119.856	0.14414	0.41943	0.869396	1.19707	0.321209	0.632463	0.597285
120.31	208.193		308.208		446.232		617.987		376.095		626.833		120.31	0.15297	0.472884	0.736537	1.17862	0.376246	0.676946	0.599035
120.764	208.662		327.554		420.033		641.162		509.528		646.944		120.764	0.153793	0.521492	0.677926	1.23239	0.57305	0.703339	0.643666
121.218	226.196		342.421		471.842		624.668		653.992		646.727		121.218	0.184554	0.558847	0.79383	1.19413	0.786124	0.703054	0.703422
121.672	245.929		359.114		483.373		593.021		699.281		597.882		121.672	0.219174	0.600789	0.819626	1.1207	0.852922	0.638953	0.708694
122.126	269.333		368.947		424.191		594.444		705.748		533.844		122.126	0.260233	0.625495	0.687228	1.124	0.86246	0.554913	0.685722
122.58	300.851		364.739		381.284		624.114		731.718		471.669		122.58	0.315528	0.614922	0.591239	1.19284	0.900764	0.473319	0.681435
123.034	323.886		344.66		357.038		588.075		782.317		397.053		123.034	0.35594	0.564472	0.536998	1.10922	0.975394	0.375398	0.652904
123.488	357.986		324.745		311.381		505.685		783.068		348.582		123.488	0.415765	0.514435	0.434857	0.918063	0.976501	0.311787	0.595235
123.942	406.381		286.579		257.562		418.417		754.201		339.12		123.942	0.500668	0.41854	0.314456	0.715585	0.933925	0.29937	0.530424
124.396	439.048		235.214		216.858		380.532		702.893		383.653		124.396	0.557979	0.289482	0.223396	0.627684	0.858249	0.357812	0.485767
124.85	439.025		188.579		214.68		375.232		644.131		446.284		124.85	0.557939	0.172309	0.218523	0.615387	0.77158	0.440005	0.462624
125.304	427.568		170.647		219.06		393.128		565.642		444.478		125.304	0.537839	0.127254	0.228322	0.65691	0.655814	0.437635	0.440629
125.758	431.024		184.334		217.1		415.197		467.449		426.125		125.758	0.543902	0.161643	0.223937	0.708114	0.510987	0.41355	0.427022
126.212	441.817		213.456		215.195		428.925		413.199		437.878		126.212	0.562837	0.234814	0.219676	0.739965	0.430972	0.428974	0.436206
126.666	462.811		238.119		213.191		424.984		406.663		457.71		126.666	0.599668	0.296781	0.215192	0.730821	0.421332	0.455	0.453133
127.12	442.775		242.782		217.983		442.136		454.279		467.297		127.12	0.564518	0.308497	0.225913	0.770617	0.491562	0.467581	0.471448
127.574	392.848		231.526		227.756		468.951		527.767		426.512		127.574	0.476926	0.280216	0.247776	0.832833	0.599951	0.414058	0.475293
128.028	317.577		214.088		242.943		506.462		603.586		357.242		128.028	0.344872	0.236402	0.281752	0.919865	0.711779	0.323152	0.469637
128.482	257.303		195.517		250.91		509.636		673.945		370.749		128.482	0.239128	0.189741	0.299575	0.92723	0.815553	0.340878	0.468684
128.936	244.064		184.427		270.393		515.648		673.328		403.258		128.936	0.215902	0.161877	0.343161	0.941179	0.814643	0.383541	0.476717
129.39	247.291		204.27		277.942		506.509		628.392		434.308		129.39	0.221563	0.211734	0.360049	0.919974	0.748366	0.424289	0.480996
129.844	270.986		220.048		275.963		477.253		606.117		481.935		129.844	0.263133	0.251377	0.355622	0.852095	0.715512	0.486791	0.487422
130.298	292.603		239.968		292.357		471.648		581.282		518.337		130.298	0.301058	0.301427	0.392298	0.83909	0.678882	0.534563	0.507886
130.752	299.471		250.467		312.017		471.682		603.939		521.801		130.752	0.313107	0.327807	0.43628	0.839169	0.712299	0.539109	0.527962
131.206	294.42		262.99		327.226		455.231		660.207		538.249		131.206	0.304246	0.359271	0.470304	0.801	0.795291	0.560694	0.548468
131.66	286.879		269.457		354.674		409.902		688.685		553.23		131.66	0.291016	0.37552	0.531709	0.695828	0.837294	0.580354	0.551954
132.114	274.183		268.255		381.16		363.373		645.677		525.009		132.114	0.268742	0.3725	0.590962	0.587872	0.77386	0.543319	0.522876
132.568	255.445		240.533		435.155		374.125		611.877		436.354		132.568	0.235868	0.302847	0.711756	0.612819	0.724007	0.426974	0.502379
133.022	240.265		207.561		482.149		470.858		624.907		362.507		133.022	0.209237	0.220003	0.816888	0.837258	0.743226	0.330062	0.526112
133.476	227.831		184.575		525.584		583.564		615.698		316.165		133.476	0.187423	0.162249	0.914058	1.09876	0.729643	0.269245	0.560229
133.93	217.361		178.626		551.974		627.953		557.764		265.681		133.93	0.169054	0.147302	0.973096	1.20175	0.644195	0.202993	0.556398
134.384	227.509		170.083		517.735		606.057		515.991		225.97		134.384	0.186858	0.125837	0.896499	1.15094	0.582583	0.150879	0.5156
134.838	275.619		170.685		475.451		598.531		486.542		207.519		134.838	0.271261	0.127349	0.801904	1.13348	0.539147	0.126665	0.499968
135.292	327.821		175.828		441.839		607.67		476.615		188.036		135.292	0.362844	0.140271	0.726709	1.15469	0.524506	0.101097	0.501686
135.746	377.634		184.879		428.848		591.58		496.294		172.87		135.746	0.450235	0.163013	0.697647	1.11735	0.553531	0.0811942	0.510496
136.2	428.223		193.747		429.784		583.644		538.684		186.788		136.2	0.538988	0.185294	0.69974	1.09894	0.616053	0.0994593	0.539746
136.654	451.917		201.597		432.251		547.092		560.775		220.009		136.654	0.580556	0.205018	0.70526	1.01413	0.648636	0.143056	0.549443
137.108	432.483		201.03		436.359		490.545		589.557		249.668		137.108	0.546461	0.203593	0.71445	0.882935	0.691087	0.181979	0.536751
137.562	422.747		225.166		416.02		414.928		587.349		266.186		137.562	0.529381	0.264236	0.668949	0.70749	0.68783	0.203656	0.510257
138.016	370.089		254.829		384.948		350.952		557.008		273.14		138.016	0.436998	0.338766	0.599436	0.559053	0.64308	0.212782	0.465019
138.47	328.343		259.802		339.511		334.958		532.817		275.676		138.47	0.36376	0.351261	0.497787	0.521944	0.6074	0.21611	0.426377
138.924	290.889		258.858		304.038		384.82		496.787		264.473		138.924	0.298051	0.348889	0.41843	0.637633	0.554258	0.201408	0.409778
139.378	262.56		243.268		285.725		439.268		470.759		249.6		139.378	0.248351	0.309719	0.377461	0.763963	0.515869	0.18189	0.399542
139.832	232.468		236.179		300.935		481.928		497.546		253.162		139.832	0.195558	0.291907	0.411488	0.862942	0.555378	0.186564	0.417306
140.286	210.736		235.111		335.3		508.731		585.444		241.92		140.286	0.157432	0.289224	0.488367	0.92513	0.685021	0.171811	0.452831
140.74	184.871		222.123		426.888		546.028		655.71		213.552		140.74	0.112054	0.25659	0.693262	1.01167	0.788658	0.134583	0.499469
141.194	164.064		204.683		399.858		547.393		677.164		180.705		141.194	0.0755509	0.212771	0.632792	1.01483	0.820301	0.0914764	0.474621
141.648	157.319		198.373		444.721		528.315		668.776		150.542		141.648	0.0637175	0.196917	0.733157	0.970568	0.807929	0.0518924	0.470697
142.102	190.58		214.783		481.477		551.135		629.852		135.841		142.102	0.12207	0.238148	0.815385	1.02352	0.750519	0.0325997	0.49704
142.556	245.486		249.957		478.831		558.921		590.394		137.911		142.556	0.218396	0.326525	0.809465	1.04158	0.692322	0.0353163	0.520601
143.01	279.608		281.522		464.095		559.717		541.21		146.761		143.01	0.27826	0.405834	0.776499	1.04343	0.619779	0.0469304	0.528455
143.464	292.051		293.425		450.504		554.238		479.487		150.469		143.464	0.300089	0.435741	0.746094	1.03071	0.528742	0.0517966	0.51553
143.918	293.896		305.925		407.528		557.293		426.222		176.538		143.918	0.303326	0.467148	0.649951	1.0378	0.45018	0.0860079	0.499069
144.372	296.941		301.053		330.854		524.944		397.526		211.657		144.372	0.308668	0.454907	0.478421	0.962747	0.407855	0.132096	0.457449
144.826	283.887		290.253		226.18		487.38		434.366		230.477		144.826	0.285767	0.427771	0.244251	0.875592	0.462192	0.156794	0.408728
145.28	277.862		270.411		175.943		482.206		468.842		241.327		145.28	0.275196	0.377917	0.131864	0.863587	0.513041	0.171033	0.388773
145.734	239.275		235.247		187.047		485.18		506.835		244.342		145.734	0.2075	0.289565	0.156705	0.870487	0.569078	0.17499	0.378054
146.188	200.772		214.751		209.863		515.159		553.444		244.339		146.188	0.139951	0.238068	0.207747	0.940044	0.637823	0.174986	0.38977
146.642	159.131		197.573		224.055		553.619		561.892		229.548		146.642	0.0668965	0.194907	0.239497	1.02928	0.650283	0.155575	0.389406
147.096	135.055		191.64		237.101		571.424		548.545		215.491		147.096	0.0246579	0.18	0.268682	1.07059	0.630597	0.137127	0.385276
147.55	141.46		196.006		249.633		544.645		534.354		188.717		147.55	0.0358947	0.19097	0.296718	1.00846	0.609667	0.101991	0.37395
148.004	181.919		190.513		256.999		511.649		487.533		177.671		148.004	0.106875	0.177168	0.313197	0.9319	0.540609	0.0874948	0.359541
148.458	223.401		181.945		245.122		501.642		395.127		172.437		148.458	0.179651	0.155641	0.286626	0.908682	0.404317	0.080626	0.335924
148.912	251.018		175.303		223.077		482.752		303.006		158.387		148.912	0.228102	0.138952	0.237309	0.864854	0.268445	0.0621877	0.299975
149.366	266.386		179.717		207.084		450.949		242.272		150.431		149.366	0.255063	0.150043	0.20153	0.791065	0.178867	0.0517467	0.271386
149.82	283.535		193.99		173.618		410.679		233.714		159.389		149.82	0.285149	0.185905	0.126662	0.697631	0.166245	0.0635026	0.254182
150.274	305.496		214.73		143.203		367.52		248.777		169.845		150.274	0.323677	0.238015	0.0586197	0.597494	0.188462	0.0772244	0.247249
150.728	298.404		233.071		127.54		299.39		266.422		195.557		150.728	0.311235	0.284098	0.0235794	0.43942	0.214487	0.110967	0.230631
151.182	292.417		228.937		129.421		246.514		273.45		225.028		151.182	0.300732	0.273711	0.0277875	0.316738	0.224853	0.149643	0.215577
151.636	284.257		207.252		134.904		258.103		288.489		250.979		151.636	0.286416	0.219226	0.0400537	0.343626	0.247034	0.183699	0.220009
152.09	264.929		185.159		138.307		317.145		298.624		273.21		152.09	0.252507	0.163716	0.0476667	0.480615	0.261982	0.212874	0.23656
152.544	233.826		174.5		144.843		394.553		298.482		280.11		152.544	0.19794	0.136935	0.0622886	0.660216	0.261773	0.221929	0.256847
152.998	206.363		168.116		136.818		435.273		283.108		287.255		152.998	0.14976	0.120894	0.0443356	0.754694	0.239097	0.231306	0.256681
153.452	195.895		164.114		138.323		470.595		270.659		281.666		153.452	0.131395	0.110839	0.0477025	0.836647	0.220736	0.223971	0.261882
153.906	183.038		159.921		147.147		466.418		255.865		271.189		153.906	0.108839	0.100304	0.067443	0.826956	0.198916	0.210222	0.252113
154.36	181.967		158.913		171.737		459.087		240.574		264.73		154.36	0.10696	0.0977714	0.122454	0.809947	0.176363	0.201745	0.25254
154.814	170.44		162.269		208.073		461.781		244.933		236.973		154.814	0.0867368	0.106204	0.203743	0.816197	0.182792	0.165319	0.260165
155.268	172.079		163.86		239.22		460.658		257.216		205.324		155.268	0.0896123	0.110201	0.273423	0.813592	0.200909	0.123785	0.268587
155.722	168.324		163.244		268.779		444.273		270.198		179.12		155.722	0.0830246	0.108653	0.33955	0.775575	0.220056	0.0893963	0.269376
156.176	159.137		167.516		301.167		425.673		288.85		180.456		156.176	0.066907	0.119387	0.412007	0.73242	0.247566	0.0911496	0.278239
156.63	151.255		154.125		311.662		370.323		284.465		236.666		156.63	0.0530789	0.0857412	0.435485	0.603998	0.241099	0.164916	0.264053
157.084	144.209		153.719		309.921		317.921		265.932		322.557		157.084	0.0407175	0.0847211	0.431591	0.482415	0.213764	0.277634	0.25514
157.538	137.632		144.65		315.394		285.556		251.873		390.751		157.538	0.0291789	0.0619347	0.443834	0.407323	0.193028	0.367127	0.250404
157.992	141.76		147.732		297.948		253.041		233.007		446.402		157.992	0.0364211	0.0696784	0.404805	0.331882	0.165202	0.44016	0.241358
158.446	154.174		144.712		272.17		224.443		225.199		470.246		158.446	0.0582	0.0620905	0.347136	0.265529	0.153686	0.471451	0.226349
158.9	162.848		118.278		237.872		200.694		226.2		469.129		158.9	0.0734175	0	0.270407	0.210427	0.155162	0.469986	0.196567
159.354	156.439		131.687		219.223		197.454		242.201		467.963		159.354	0.0621737	0.0293643	0.228687	0.20291	0.178763	0.468455	0.195059
159.808	143.68		152.886		214.638		193.463		255.573		479.656		159.808	0.0397895	0.0826281	0.21843	0.19365	0.198485	0.483801	0.202797
160.262	113.549		184.177		206.382		182.461		249.652		452.051		160.262	0	0.161249	0.19996	0.168123	0.189752	0.447573	0.194443
160.716	110.597		146.745		191.568		151.109		253.635		367.266		160.716	0	0.0671985	0.166819	0.0953805	0.195627	0.336307	0.143555
161.17	118.505		140.249		190.801		133.21		251.675		268.092		161.17	0	0.0508769	0.165103	0.0538515	0.192736	0.206157	0.111454
161.624	130.529		121.636		190.452		125.771		229.773		188.344		161.624	0.0167175	0.00411055	0.164322	0.0365916	0.160432	0.101501	0.0806126
162.078	135.198		116.683		184.705		113.111		218.11		156.812		162.078	0.0249088	0	0.151465	0.0072181	0.14323	0.0601207	0.0644905
162.532	145.173		119.296		190.112		101.39		214.731		170.154		162.532	0.0424088	0	0.163562	0	0.138246	0.0776299	0.0703078
162.986	155.95		110.659		178.769		104.408		202.798		188.833		162.986	0.0613158	0	0.138186	0	0.120646	0.102143	0.0703818
163.44	163.528		105.091		165.615		110.618		198.562		240.009		163.44	0.0746105	0	0.108758	0.00143387	0.114398	0.169303	0.078084
163.894	161.284		109.19		148.031		110.01		189.447		357.464		163.894	0.0706737	0	0.0694206	2.32019e-05	0.100954	0.323444	0.0940859
164.348	165.445		122.964		130.562		105.001		183.938		476.157		164.348	0.0779737	0.00744724	0.03034	0	0.0928289	0.479209	0.114633
164.802	177.359		124.521		121.471		97.904		183.249		562.153		164.802	0.0988754	0.0113593	0.0100022	0	0.0918127	0.592064	0.134019
165.256	182.892		118.339		117.035		97.548		197.756		566.88		165.256	0.108582	0	7.82998e-05	0	0.113209	0.598268	0.13669
165.71	179.685		112.347		136.017		96.436		205.904		552.929		165.71	0.102956	0	0.0425436	0	0.125227	0.579959	0.141781
166.164	174.657		103.249		164.792		90.457		213.142		537.63		166.164	0.0941351	0	0.106917	0	0.135903	0.559882	0.149473
166.618	167.911		104.232		186.935		91.966		222.312		552.434		166.618	0.0823	0	0.156454	0	0.149428	0.57931	0.161249
167.072	163.955		113.133		197.202		97.293		222.295		541.513		167.072	0.0753596	0	0.179423	0	0.149403	0.564978	0.161527
167.526	147.455		118.002		201.353		94.248		224.866		487.909		167.526	0.0464123	0	0.188709	0	0.153195	0.494631	0.147158
167.98	138.167		117.72		204.437		101.721		208.988		339.56		167.98	0.0301175	0	0.195609	0	0.129776	0.299948	0.109242
168.434	127.144		115.693		194.789		107.099		179.181		203.705		168.434	0.0107789	0	0.174025	0	0.0858127	0.12166	0.0653794
168.888	102.05		120.602		176.734		106.431		161.608		139.713		168.888	0	0.00151256	0.133633	0	0.0598938	0.0376811	0.0387868
169.342	97.869		119.951		166.475		107.543		161.032		120.717		169.342	0	0	0.110682	0	0.0590442	0.012752	0.0304131
169.796	107.523		119.663		176.138		106.277		174.032		124.731		169.796	0	0	0.1323	0	0.0782183	0.0180197	0.0380896
170.25	107.512		115.871		180.68		99.335		213.846		142.374		170.25	0	0	0.142461	0	0.136941	0.0411732	0.0534292
170.704	113.82		118.619		197.985		89.845		254.372		160.998		170.704	0	0	0.181174	0	0.196714	0.0656142	0.0739171
171.158	117.531		115.709		211.585		89.424		267.392		175.537		171.158	0	0	0.2116	0	0.215917	0.0846942	0.0853685
171.612	113.375		105.037		210.551		98.446		272.1		170.192		171.612	0	0	0.209286	0	0.222861	0.0776798	0.0849713
172.066	112.193		102.309		202.489		106.379		300.99		160.118		172.066	0	0	0.191251	0	0.265472	0.0644593	0.0868636
172.52	120.326		97.342		193.272		115.171		312.18		151.586		172.52	0	0	0.170631	0.0119977	0.281976	0.0532625	0.0863112
172.974	122.806		101.551		170.671		131.835		326.622		154.12		172.974	0.00316842	0	0.120069	0.0506613	0.303277	0.0565879	0.0889607
173.428	125.359		105.986		160.409		142.512		312.544		169.876		173.428	0.00764737	0	0.0971119	0.0754339	0.282513	0.0772651	0.0899952
173.882	130.349		117.867		142.242		144.414		290.242		183.703		173.882	0.0164018	0	0.0564698	0.0798469	0.249619	0.0954108	0.0829581
174.336	137.097		130.933		126.582		148.19		275.083		177.493		174.336	0.0282404	0.0274698	0.0214362	0.0886079	0.227261	0.0872612	0.0800461
174.79	130.543		132.338		111.357		145.618		252.711		164.191		174.79	0.0167421	0.031	0	0.0826404	0.194264	0.0698045	0.0657418
175.244	119.308		110.331		106.23		144.394		249.253		173.078		175.244	0	0	0	0.0798005	0.189164	0.0814672	0.0584052
175.698	111.867		92.058		110.064		143.751		234.243		170.203		175.698	0	0	0	0.0783086	0.167025	0.0776942	0.053838
176.152	106.127		82.148		101.549		149.514		219.57		120.313		176.152	0	0	0	0.0916798	0.145383	0.0122218	0.0415475
176.606	98.863		74.453		98.082		146.518		211.468		99.917		176.606	0	0	0	0.0847285	0.133434	0	0.0363604
177.06	97.205		69.715		91.57		139.347		205.251		97.111		177.06	0	0	0	0.0680905	0.124264	0	0.0320591
177.514	127.014		61.564		97.852		138.406		196.483		87.862		177.514	0.0105509	0	0	0.0659072	0.111332	0	0.0312983
177.968	172.773		61.518		104.231		125.273		188.148		76.706		177.968	0.0908298	0	0	0.0354362	0.0990383	0	0.0375507
178.422	207.01		64.638		112.522		128.995		177.912		79.879		178.422	0.150895	0	0	0.0440719	0.083941	0	0.0464846
178.876	223.156		66.41		122.276		114.863		169.436		81.101		178.876	0.179221	0	0.0118031	0.0112831	0.0714395	0	0.0456245
179.33	231.08		65.314		136.866		104.674		166.185		85.179		179.33	0.193123	0	0.044443	0	0.0666445	0	0.0507017
179.784	225.442		61.76		147.985		105.652		161.99		88.235		179.784	0.183232	0	0.0693177	0	0.0604572	0	0.0521677
180.238	190.997		65.681		156.866		102.318		170.236		98.245		180.238	0.122802	0	0.0891857	0	0.0726195	0	0.0474345
180.692	163.738		68.977		150.64		102.243		172.128		102.464		180.692	0.0749789	0	0.0752573	0	0.07541	0	0.0376077
181.146	145.18		66.915		142.09		111.312		172.156		111.429		181.146	0.0424211	0	0.0561298	0.00304408	0.0754513	0.000562992	0.0296015
181.6	129.618		65.868		135.744		117.183		175.447		117.844		181.6	0.0151193	0	0.0419329	0.0166659	0.0803053	0.00898163	0.0271675
182.054	125.255		68.84		142.469		127.849		187.709		120.967		182.054	0.00746491	0	0.0569776	0.041413	0.0983909	0.0130801	0.0362211
182.508	123.645		83.735		152.84		134.572		185.742		120.801		182.508	0.00464035	0	0.080179	0.0570116	0.0954897	0.0128622	0.0416971
182.962	118.619		99.414		153.911		147.872		164.986		120.421		182.962	0	0	0.0825749	0.0878701	0.0648761	0.0123635	0.0412808
183.416	111.712		107.61		152.771		181.897		142.117		127.959		183.416	0	0	0.0800246	0.166814	0.031146	0.0222559	0.0500402
183.87	118.676		122.715		166.772		212.944		114.266		122.663		183.87	0	0.00682161	0.111347	0.238849	0	0.0153058	0.0620539
184.324	125.919		136.544		160.772		214.989		101.308		120.231		184.324	0.00862982	0.0415678	0.0979239	0.243594	0	0.0121142	0.067305
184.778	119.618		153.58		148.112		212.299		96.684		108.943		184.778	0	0.0843719	0.0696018	0.237353	0	0	0.0652211
185.232	114.567		154.935		146.215		212.765		104.413		97.346		185.232	0	0.0877764	0.0653579	0.238434	0	0	0.0652614
185.686	113.612		136.819		147.602		218.711		120.563		105.608		185.686	0	0.0422588	0.0684609	0.25223	0	0	0.0604916
186.14	108.158		118.105		140.73		216.479		134.494		127.487		186.14	0	0	0.0530872	0.247051	0.0199027	0.0216365	0.0569462
186.594	111.338		105.908		131.893		195.444		145.091		167.262		186.594	0	0	0.0333177	0.198246	0.0355324	0.0738346	0.0568218
187.048	117.313		95.141		125.289		185.679		166.228		182.994		187.048	0	0	0.0185436	0.175589	0.066708	0.0944803	0.0592202
187.502	123.714		88.754		112.894		161.483		157.865		184.585		187.502	0.0047614	0	0	0.11945	0.0543732	0.0965682	0.0458588
187.956	127.699		87.1		104.84		141.942		140.685		189.652		187.956	0.0117526	0	0	0.0741114	0.0290339	0.103218	0.0363526
188.41	128.467		89.576		102.746		122.52		132.547		201.065		188.41	0.0131	0	0	0.0290487	0.017031	0.118196	0.0295625
188.864	124.281		86.474		97.312		110.108		130.338		182.401		188.864	0.00575614	0	0	0.00025058	0.0137729	0.0937021	0.0189136
189.318	130.517		88.27		92.447		111.528		127.668		139.152		189.318	0.0166965	0	0	0.00354524	0.00983481	0.0369449	0.0111702
189.772	120.755		92.483		88.736		114.681		127.616		103.789		189.772	0	0	0	0.0108608	0.00975811	0	0.00343648
190.226	113.464		92.234		96.026		96.576		130.464		83.87		190.226	0	0	0	0	0.0139587	0	0.00232645
190.68	110.076		94.504		102.287		93.118		133.454		81.465		190.68	0	0	0	0	0.0183687	0	0.00306146
191.134	108.744		103.018		104.874		103.372		141.719		89.433		191.134	0	0	0	0	0.030559	0	0.00509317
191.588	97.427		108.7		104.22		110.184		144.911		88.243		191.588	0	0	0	0.000426914	0.035267	0	0.00594898
192.042	86.935		105.956		108.022		105.726		143.12		95.543		192.042	0	0	0	0	0.0326254	0	0.00543756
192.496	80.959		98.374		105.585		112.292		136.487		104.018		192.496	0	0	0	0.00531787	0.0228422	0	0.00469334
192.95	80.533		92.715		100.128		121.9		143.137		109.06		192.95	0	0	0	0.0276102	0.0326504	0	0.0100434
193.404	81.256		86.427		91.464		128.801		153.743		106.882		193.404	0	0	0	0.0436218	0.0482935	0	0.0153192
193.858	86.259		79.587		86.468		123.97		120.235		107.172		193.858	0	0	0	0.032413	0	0	0.00540217
194.312	87.502		71.604		86.11		114.809		94.938		107.545		194.312	0	0	0	0.0111578	0	0	0.00185963
194.766	90.188		61.748		86.912		101.66		94.766		101.045		194.766	0	0	0	0	0	0	0
195.22	96.828		63.222		83.497		93.932		108.118		92.101		195.22	0	0	0	0	0	0	0
195.674	103.875		69.254		76.491		84.603		116.856		81.016		195.674	0	0	0	0	0	0	0
196.128	99.003		77.115		77.643		81.597		119.077		67.826		196.128	0	0	0	0	0	0	0
196.582	96.862		76.091		76.583		85.668		122.124		65.118		196.582	0	0	0	0	0.00165782	0	0.000276303
197.036	97.612		73.656		70.637		94.641		121.951		61.235		197.036	0	0	0	0	0.00140265	0	0.000233776
197.49	95.477		71.823		75.195		96.097		117.261		62.195		197.49	0	0	0	0	0	0	0
197.944	97.269		73.965		78.664		93.551		112.372		69.827		197.944	0	0	0	0	0	0	0
198.398	91.194		77.128		80.159		91.565		112.552		83.571		198.398	0	0	0	0	0	0	0
198.852	89.77		79.257		80.579		107.86		123.177		94.684		198.852	0	0	0	0	0.00321091	0	0.000535152
199.306	89.877		84.782		79.172		127.989		127.308		92.692		199.306	0	0	0	0.0417378	0.00930383	0	0.00850694
199.76	96.556		94.25		75.308		158.396		124.083		89.289		199.76	0	0	0	0.112288	0.0045472	0	0.0194725
200.214	95.537		106.081		76.696		212.463		112.404		78.161		200.214	0	0	0	0.237733	0	0	0.0396222
200.668	96.716		114.957		76.713		256.245		110.478		72.019		200.668	0	0	0	0.339316	0	0	0.0565526
201.122	95.355		116.496		76.447		268.925		114.674		68.528		201.122	0	0	0	0.368735	0	0	0.0614559
201.576	78.621		114.678		75.878		273.134		107.267		67.233		201.576	0	0	0	0.378501	0	0	0.0630835
202.03	71.054		109.623		78.188		270.145		100.271		66.789		202.03	0	0	0	0.371566	0	0	0.0619277
202.484	67.45		102.146		73.843		262.666		95.682		70.603		202.484	0	0	0	0.354213	0	0	0.0590356
202.938	71.004		89.706		75.061		262.997		100.149		72.082		202.938	0	0	0	0.354981	0	0	0.0591636
203.392	73.264		86.134		72.905		257.788		102.637		70.193		203.392	0	0	0	0.342896	0	0	0.0571493
203.846	76.384		79.103		70.372		237.189		98.268		67.225		203.846	0	0	0	0.295102	0	0	0.0491837
204.3	75.192		77.043		69.249		205.348		90.458		66.276		204.3	0	0	0	0.221225	0	0	0.0368708
204.754	76.817		79.395		70.578		170.293		84.587		69.748		204.754	0	0	0	0.139891	0	0	0.0233152
205.208	76.566		82.008		75.897		139.112		88.356		73.644		205.208	0	0	0	0.0675452	0	0	0.0112575
205.662	73.625		76.64		73.945		109.181		83.668		75.449		205.662	0	0	0	0	0	0	0
206.116	62.882		77.766		67.875		81.586		78.536		79.563		206.116	0	0	0	0	0	0	0
206.57	62.589		76.68		63.386		66.321		77.82		84.071		206.57	0	0	0	0	0	0	0
207.024	62.038		79.749		60.542		70.183		82.256		91.062		207.024	0	0	0	0	0	0	0
207.478	55.275		86.344		69.13		77.12		91.237		92.533		207.478	0	0	0	0	0	0	0
207.932	54.891		89.875		77.915		82.648		95.799		82.817		207.932	0	0	0	0	0	0	0
208.386	64.458		85.735		81.975		80.266		91.331		84.664		208.386	0	0	0	0	0	0	0
208.84	70.257		79.532		80.091		83.13		87.369		73.559		208.84	0	0	0	0	0	0	0
209.294	72.898		75.013		77.268		86.89		92.648		63.209		209.294	0	0	0	0	0	0	0
209.748	74.075		73.773		75.216		91.656		90.47		69.349		209.748	0	0	0	0	0	0	0
210.202	75.722		79.233		79.617		96.786		82.653		72.743		210.202	0	0	0	0	0	0	0
210.656	78.522		85.328		73.666		97.18		79.062		66.52		210.656	0	0	0	0	0	0	0
211.11	72.627		84.984		65.741		82.066		66.927		69.368		211.11	0	0	0	0	0	0	0
211.564	71.498		88.711		69.021		85.83		62.502		76.384		211.564	0	0	0	0	0	0	0
212.018	62.413		87.027		69.804		84.733		63.596		79.062		212.018	0	0	0	0	0	0	0
212.472	58.45		89.53		74.97		78.977		69.316		74.558		212.472	0	0	0	0	0	0	0
212.926	52.167		87.282		77.105		73.962		72.943		70.182		212.926	0	0	0	0	0	0	0
213.38	52.658		87.698		77.686		70.813		73.16		69.553		213.38	0	0	0	0	0	0	0
213.834	59.102		84.351		78.508		66.707		73.713		74.555		213.834	0	0	0	0	0	0	0
214.288	76.434		84.141		79.402		67.636		67.917		128.475		214.288	0	0	0	0	0	0.0229331	0.00382218
214.742	81.239		82.284		82.381		74.291		64.901		159.09		214.742	0	0	0	0	0	0.0631102	0.0105184

## Sheet: Sox2-e3
sections-Sox2-Pax7-HH6
Sox2 expression
position	section	average of	section	average of	section	average of	section	average of	section	average of	section	average of	position	section	section	section	section	section	section	average
	1right		1left		2right		2left		3right		3left			1right	1left	2right	2left	3right	3left
0	1117.47	background	1308.19	background	906.438	background	2041.57	background	1120.57	background	1113.03	background	0	0.837557	1.04903	0.772024	1.42633	0.691622	0.860513	0.939513
0.454	943.317	197	1454.45	213	1050.09	190	1884.02	310	1094.88	218	1201.57	231	0.454	0.679087	1.18913	0.92682	1.29656	0.671939	0.946896	0.951739
0.908	797.361		1534.32		1240.68		1610.98		1024.89		1262.69		0.908	0.546279	1.26563	1.1322	1.07165	0.618305	1.00653	0.940099
1.362	710.284	reference area	1591.1	reference area	1427.4	reference area	1304.46	reference area	909.106	reference area	1265.34	reference area	1.362	0.467046	1.32002	1.3334	0.819161	0.529583	1.00911	0.913055
1.816	814.82	1296	1591.49	1257	1541.7	1118	1218.09	1524	812.398	1523	1221.21	1256	1.816	0.562166	1.3204	1.45658	0.748015	0.455477	0.966055	0.918114
2.27	1029.31		1560.22		1581.15		1275.62		762.416		1114.62		2.27	0.75733	1.29044	1.49908	0.7954	0.417177	0.86207	0.936917
2.724	1228.4		1473.42		1550.4		1339.07		736.053		1096.07		2.724	0.938488	1.2073	1.46595	0.847667	0.396975	0.843968	0.950058
3.178	1443.04		1363.19		1424.22		1373.16		727.699		1179.07		3.178	1.1338	1.10171	1.32998	0.875754	0.390574	0.92495	0.959461
3.632	1627.64		1198.12		1297.58		1279.53		704.908		1288.18		3.632	1.30176	0.943602	1.19351	0.798627	0.37311	1.0314	0.940335
4.086	1726.27		1044.11		1084.6		1218.47		676.816		1358.63		4.086	1.39151	0.796079	0.964012	0.748331	0.351583	1.10013	0.891942
4.54	1764.78		1005.05		883.761		1173.53		696.722		1357.99		4.54	1.42655	0.758667	0.747587	0.711306	0.366837	1.09951	0.851742
4.994	1770.81		1168.27		772.212		1266.93		717.637		1377.76		4.994	1.43204	0.915011	0.627384	0.788249	0.382864	1.11879	0.877389
5.448	1672.93		1406.29		738.883		1457.73		741.913		1402.11		5.448	1.34297	1.143	0.591469	0.945409	0.401466	1.14255	0.92781
5.902	1491.35		1650.18		761.4		1694.01		812.958		1395.15		5.902	1.17775	1.37661	0.615733	1.14004	0.455907	1.13576	0.983634
6.356	1242.84		1831.18		848.249		1943.02		942.606		1313.92		6.356	0.951628	1.54998	0.70932	1.34515	0.555254	1.0565	1.02797
6.81	1018.82		1969.26		905.271		2106.18		1133.31		1266.2		6.81	0.747791	1.68224	0.770766	1.47955	0.701389	1.00995	1.06528
7.264	890.561		1933.63		956.16		2116.55		1427.7		1244.79		7.264	0.631084	1.64812	0.825603	1.48809	0.926973	0.989059	1.08482
7.718	863.061		1824.77		1019.94		2265.33		1749.49		1177.63		7.718	0.606061	1.54384	0.894332	1.61065	1.17356	0.923542	1.12533
8.172	877.004		1579.31		1099.62		2359.05		2076.61		1059.83		8.172	0.618748	1.30873	0.980189	1.68785	1.42422	0.808614	1.13806
8.626	910.444		1267.99		1131.19		2480.46		2321.41		995.473		8.626	0.649176	1.01053	1.01421	1.78786	1.61181	0.745827	1.13657
9.08	984.852		1022.05		1114.04		2493.88		2347.39		1030.89		9.08	0.716881	0.774951	0.995735	1.79892	1.63172	0.780383	1.11643
9.534	1009.66		906.86		1076.08		2196.54		2337.89		1207.56		9.534	0.739456	0.664617	0.954829	1.55399	1.62444	0.952745	1.08168
9.988	964.465		845.499		1085.01		1952.83		2252.7		1484.61		9.988	0.69833	0.605842	0.964454	1.35324	1.55916	1.22303	1.06734
10.442	864.549		822.139		1165.43		1750.51		2133.91		1741.07		10.442	0.607415	0.583466	1.05111	1.18658	1.46813	1.47324	1.06166
10.896	767.764		946.579		1246.32		1707.65		1996.25		1869.71		10.896	0.519348	0.702662	1.13827	1.15128	1.36265	1.59874	1.07882
11.35	701.59		1160.21		1314.27		1840.27		1745.8		1872.76		11.35	0.459136	0.907293	1.21149	1.26052	1.17073	1.60172	1.10181
11.804	678.732		1337.1		1397.49		1885.31		1371.75		1801.1		11.804	0.438337	1.07672	1.30117	1.29762	0.884098	1.53181	1.08829
12.258	734.727		1448.41		1416.92		1878.26		1114.35		1648.47		12.258	0.489288	1.18334	1.32211	1.29181	0.686854	1.3829	1.05938
12.712	775.105		1491.78		1372.73		1780.78		1204.36		1433.92		12.712	0.526028	1.22489	1.2745	1.21152	0.755834	1.17358	1.02772
13.166	788.276		1516.75		1252.26		1783.19		1338.92		1236.84		13.166	0.538013	1.2488	1.14468	1.2135	0.85894	0.981303	0.99754
13.62	785.46		1519.72		1094.09		1761.49		1527.23		1115.96		13.62	0.53545	1.25165	0.974231	1.19563	1.00324	0.863376	0.970596
14.074	801.041		1455.29		981.211		1703.67		1721.38		1066.69		14.074	0.549628	1.18993	0.852598	1.148	1.15201	0.815303	0.951247
14.528	807.219		1296.37		876.956		1613.2		1850.73		1069.6		14.528	0.555249	1.03771	0.740254	1.07348	1.25113	0.818144	0.912661
14.982	807.536		1136.84		765.966		1501.21		1911.5		1101.17		14.982	0.555538	0.884903	0.620653	0.981227	1.2977	0.848947	0.864828
15.436	847.738		1011.8		709.453		1378.28		1901.83		1150.5		15.436	0.592118	0.765137	0.559755	0.879963	1.29029	0.897073	0.830722
15.89	955.857		1003.32		668.364		1316.56		1855.56		1145.64		15.89	0.690498	0.75701	0.515478	0.829124	1.25484	0.892337	0.823214
16.344	1105.39		1095.71		658.053		1444.65		1771.03		1092.69		16.344	0.826558	0.845511	0.504367	0.934639	1.19006	0.840675	0.856969
16.798	1217.1		1245.83		737.266		1738.41		1643.22		1081.44		16.798	0.928209	0.989304	0.589726	1.17661	1.09212	0.829698	0.934278
17.252	1211.03		1405.35		915.564		1932.67		1549.4		1125.79		17.252	0.922683	1.1421	0.781858	1.33663	1.02023	0.872965	1.01274
17.706	1133.22		1535.75		1118.08		2040.23		1530.77		1226.69		17.706	0.85188	1.267	1.00008	1.42523	1.00595	0.971402	1.08692
18.16	1042.3		1640		1308.53		2015.31		1545.26		1363.52		18.16	0.769153	1.36686	1.20532	1.40471	1.01706	1.10489	1.14466
18.614	973.312		1807.92		1514.22		1940.93		1647.07		1499.41		18.614	0.70638	1.5277	1.42696	1.34344	1.09507	1.23747	1.22284
19.068	957.247		1848.83		1686.88		1716.22		1766.75		1589.41		19.068	0.691763	1.56689	1.61302	1.15834	1.18678	1.32528	1.25701
19.522	947.32		1759.74		1923.01		1577		1972.74		1663.01		19.522	0.68273	1.48155	1.86747	1.04366	1.34463	1.39709	1.30285
19.976	896.825		1763.84		1992.85		1516.26		2068.95		1632.12		19.976	0.636783	1.48548	1.94273	0.993624	1.41836	1.36694	1.30732
20.43	861.646		1751.51		2015.03		1461.51		1820.94		1482.49		20.43	0.604773	1.47367	1.96663	0.948529	1.22831	1.22096	1.24048
20.884	903.962		1638.52		1826.87		1501.91		1340.05		1275.11		20.884	0.643278	1.36544	1.76386	0.981801	0.859811	1.01864	1.10547
21.338	1011.52		1428.58		1421.66		1552.35		845.046		1110.19		21.338	0.741146	1.16435	1.32722	1.02335	0.480495	0.857747	0.932386
21.792	1150.73		1166.07		1077.89		1548.34		666.427		1030.79		21.792	0.867816	0.912899	0.956774	1.02005	0.343622	0.780279	0.813573
22.246	1261.66		996.852		855.111		1555.44		779.598		1091.49		22.246	0.968752	0.750816	0.716714	1.0259	0.430343	0.839504	0.788671
22.7	1273.79		930.646		715.285		1503.45		988.242		1174.95		22.7	0.979791	0.6874	0.56604	0.983075	0.590224	0.920923	0.787909
23.154	1202.76		954.722		642.255		1413.89		1298.42		1274.7		23.154	0.915155	0.710462	0.487344	0.909299	0.827908	1.01825	0.811403
23.608	1046.31		1032.8		611.261		1319.99		1634.72		1374.67		23.608	0.7728	0.78525	0.453945	0.831953	1.08561	1.11578	0.840889
24.062	828.115		1058.73		595.331		1255.01		1900.06		1519.21		24.062	0.574263	0.810083	0.436779	0.778426	1.28893	1.25679	0.857545
24.516	636.387		1064.27		576.989		1246.95		2095.74		1570.44		24.516	0.399806	0.815393	0.417014	0.771787	1.43888	1.30677	0.858276
24.97	565.16		1078.69		602.609		1138.59		2213.45		1640.74		24.97	0.334995	0.829208	0.444622	0.682531	1.52908	1.37536	0.865965
25.424	593.687		1088.05		683.264		1052.68		2306.84		1814.84		25.424	0.360953	0.838166	0.531534	0.61176	1.60064	1.54521	0.91471
25.878	698.475		1122.75		872.342		1170.93		2254.75		1970.58		25.878	0.456301	0.871404	0.735282	0.709168	1.56073	1.69715	1.00501
26.332	827.817		1160.24		1158.53		1292.24		2198.06		1916.59		26.332	0.573992	0.907321	1.04368	0.809098	1.51729	1.64448	1.08264
26.786	964.905		1178.29		1410.48		1301.02		2006.65		1886.46		26.786	0.698731	0.924605	1.31518	0.816326	1.37061	1.61508	1.12342
27.24	1134.03		1194.36		1592.08		1287.34		1722.82		1836.37		27.24	0.852621	0.939997	1.51086	0.80506	1.15312	1.56622	1.13798
27.694	1350.66		1189.86		1719.09		1275.35		1470.13		1656.91		27.694	1.04974	0.935692	1.64773	0.795177	0.959484	1.39113	1.12983
28.148	1564.74		1147.16		1764.38		1168.51		1303.03		1638.78		28.148	1.24454	0.894789	1.69653	0.707171	0.831444	1.37344	1.12465
28.602	1676.71		1153.01		1740.64		1089.29		1153.84		1645.23		28.602	1.34642	0.900391	1.67095	0.641919	0.717116	1.37974	1.10942
29.056	1664.62		1197.49		1605.72		984.479		953.399		1656.39		29.056	1.33541	0.942996	1.52556	0.555584	0.563524	1.39063	1.05229
29.51	1541.82		1237.94		1485.76		1030.13		906.655		1805		29.51	1.22367	0.981747	1.39629	0.593186	0.527705	1.53561	1.04303
29.964	1372.64		1241.83		1484.85		1251.24		1115.72		1985.63		29.964	1.06974	0.985466	1.39531	0.775324	0.68791	1.71183	1.10426
30.418	1178.09		1163.44		1500.33		1364.2		1459.01		1904.49		30.418	0.892712	0.910382	1.41199	0.868373	0.950962	1.63268	1.11118
30.872	1003.57		1110.79		1503.8		1387.13		1870.26		1586.39		30.872	0.733913	0.859956	1.41573	0.887259	1.2661	1.32233	1.08088
31.326	871.635		1053.52		1526.8		1362.28		2165.9		1318.89		31.326	0.613863	0.805096	1.44051	0.866787	1.49264	1.06136	1.04671
31.78	804.427		992.709		1517.24		1396.34		2403.16		1083.25		31.78	0.552709	0.746848	1.43021	0.894844	1.67445	0.831461	1.02175
32.234	776.463		952.171		1423.89		1432.67		2504.16		788.812		32.234	0.527264	0.708018	1.32962	0.924772	1.75184	0.544207	0.964288
32.688	764.032		916.796		1239.97		1444.38		2398.41		660.595		32.688	0.515953	0.674134	1.13143	0.934411	1.67081	0.419117	0.890976
33.142	767.698		877.602		1036.55		1447.43		2192.59		712.409		33.142	0.519288	0.636592	0.912235	0.936927	1.5131	0.469667	0.831301
33.596	806.388		879.762		915.888		1467.63		1965.09		811.379		33.596	0.554493	0.638661	0.782207	0.953567	1.33877	0.566223	0.805653
34.05	863.456		912.818		856.371		1536.07		1769.66		908.404		34.05	0.60642	0.670324	0.718072	1.00994	1.18901	0.660882	0.809108
34.504	963.555		926.15		807.244		1645.61		1672.48		1054.77		34.504	0.697502	0.683094	0.665134	1.10017	1.11454	0.803677	0.84402
34.958	1061.7		953.279		763.357		1748.3		1724.53		1084.02		34.958	0.786806	0.70908	0.617842	1.18476	1.15443	0.832211	0.880855
35.412	1152.98		969.652		725.735		1867.27		1741.09		999.584		35.412	0.86986	0.724762	0.577301	1.28276	1.16712	0.749838	0.895273
35.866	1261.03		992.551		689.512		1987.32		1798.73		941.968		35.866	0.968176	0.746696	0.538267	1.38165	1.21129	0.693627	0.923284
36.32	1401.86		1008.76		642.914		2106.24		1776.47		885.172		36.32	1.09632	0.762221	0.488054	1.4796	1.19423	0.638217	0.943108
36.774	1529.36		996.371		611.197		2003.79		1570.68		860.415		36.774	1.21234	0.750355	0.453876	1.39521	1.03654	0.614063	0.910397
37.228	1636.21		933.177		658.22		1782.58		1399.88		1005.3		37.228	1.30956	0.689825	0.504547	1.213	0.905655	0.755416	0.896333
37.682	1673.37		845.439		818.053		1491		1353.65		1226.48		37.682	1.34338	0.605784	0.676781	0.972815	0.870227	0.971202	0.906698
38.136	1641.85		776.408		1140.27		1243.61		1284.66		1549.82		38.136	1.31469	0.539663	1.024	0.76904	0.817364	1.28665	0.958568
38.59	1562.38		764.967		1506.69		1122.91		1167.9		1957.88		38.59	1.24238	0.528704	1.41884	0.669614	0.727895	1.68476	1.04537
39.044	1509.35		800.009		1662.36		1058.84		1028.74		2157.39		39.044	1.19413	0.562269	1.58659	0.616838	0.621261	1.87941	1.07675
39.498	1424.31		883.268		1690.37		999.011		860.606		2234.47		39.498	1.11675	0.642019	1.61678	0.567554	0.492418	1.95461	1.06502
39.952	1316.98		934.183		1417.79		1027.78		694.137		2104.51		39.952	1.01909	0.690788	1.32305	0.59125	0.364856	1.82782	0.969474
40.406	1098.39		958.726		1352.9		1105		602.346		1740.59		40.406	0.820187	0.714297	1.25313	0.654862	0.294518	1.47277	0.868294
40.86	879.938		940.423		1325.98		1267.21		579.734		1361.2		40.86	0.621418	0.696765	1.22412	0.788479	0.277191	1.10264	0.785102
41.314	710.286		951.566		1312.26		1649.27		694.517		1046.87		41.314	0.467048	0.707439	1.20933	1.10319	0.365147	0.795967	0.774687
41.768	609.759		942.251		1235.2		2126.44		891.914		884.9		41.768	0.375577	0.698516	1.12629	1.49624	0.516409	0.637951	0.808498
42.222	623.308		972.18		1162.65		2441.08		1091.44		923.185		42.222	0.387905	0.727184	1.04812	1.75542	0.669303	0.675302	0.877206
42.676	715.285		1010.73		1172.95		2591.53		1222.37		1055.92		42.676	0.471597	0.76411	1.05921	1.87935	0.769631	0.804803	0.958117
43.13	833.51		1053.59		1341.96		2615.96		1224.11		1216.02		43.13	0.579172	0.805163	1.24133	1.89947	0.770969	0.960992	1.04285
43.584	991.504		1101.31		1395.28		2548.67		1228.88		1433.97		43.584	0.722934	0.85087	1.29879	1.84405	0.77462	1.17363	1.11082
44.038	1145.82		1099.68		1309.27		2335.27		1226.54		1598.46		44.038	0.863352	0.849307	1.20611	1.66826	0.772831	1.33411	1.11566
44.492	1185.95		1066.08		1227.37		1980.56		1171.17		1688.29		44.492	0.899861	0.817129	1.11786	1.37608	0.730395	1.42174	1.06051
44.946	1118.02		1048.77		1139.34		1688.08		1043.69		1737.46		44.946	0.838055	0.800547	1.023	1.13515	0.63271	1.46972	0.983197
45.4	1072.59		1025.33		1011.53		1554.55		884.747		1628.32		45.4	0.796713	0.778094	0.88527	1.02516	0.510917	1.36324	0.893233
45.854	991.21		999.642		856.379		1684.56		906.159		1527.37		45.854	0.722666	0.753489	0.718081	1.13226	0.527325	1.26475	0.853095
46.308	928.628		982.757		720.806		1882.5		1121.32		1416.71		46.308	0.665722	0.737315	0.571989	1.2953	0.692197	1.15679	0.853219
46.762	948.172		986.734		587.721		2021.92		1291.02		1324.83		46.762	0.683505	0.741125	0.428579	1.41015	0.822238	1.06715	0.85879
47.216	1009.66		955.085		503.514		2197.65		1405.53		1330.66		47.216	0.739454	0.710809	0.337838	1.5549	0.909986	1.07284	0.887638
47.67	1098.36		917.594		481.19		2259.63		1480.5		1442.73		47.67	0.820165	0.674898	0.313782	1.60596	0.967431	1.18218	0.927402
48.124	1167.04		894.795		509.286		2363.93		1487.06		1611.23		48.124	0.882661	0.65306	0.344058	1.69187	0.972458	1.34657	0.981779
48.578	1208.62		844.93		576.287		2422.22		1563.18		1790.71		48.578	0.920491	0.605297	0.416258	1.73989	1.03079	1.52167	1.03906
49.032	1164.31		793.591		684.65		2258.49		1650.18		1738.78		49.032	0.88017	0.556122	0.533028	1.60502	1.09745	1.471	1.0238
49.486	1068.56		728.234		787.728		2056.83		1632.26		1630.98		49.486	0.793049	0.493519	0.644103	1.4389	1.08373	1.36583	0.969855
49.94	987.185		652.534		904.891		1798.32		1490.47		1470.75		49.94	0.719004	0.42101	0.770357	1.22596	0.975075	1.20951	0.88682
50.394	940.195		616.862		1004.19		1735.09		1442.81		1420.77		50.394	0.676247	0.386841	0.877356	1.17388	0.938549	1.16075	0.868937
50.848	921.372		657.568		1000.36		1725.04		1382.81		1425.06		50.848	0.659119	0.425831	0.873234	1.1656	0.892572	1.16494	0.863548
51.302	898.153		765.414		922.963		1548.25		1265.16		1437.75		51.302	0.637992	0.529132	0.789831	1.01997	0.802418	1.17731	0.82611
51.756	866.675		915.128		881.605		1336.11		1103.14		1422.42		51.756	0.609349	0.672536	0.745264	0.845233	0.678272	1.16236	0.785502
52.21	933.251		1045.61		978.864		1228.58		918.982		1362.66		52.21	0.669928	0.797516	0.850069	0.756659	0.537151	1.10406	0.785897
52.664	1017.89		1158.96		1196.18		1168.78		753.519		1432.7		52.664	0.74694	0.906092	1.08425	0.707394	0.410359	1.17239	0.837904
53.118	1033.07		1277.05		1467.2		1089.21		789.769		1431.4		53.118	0.760755	1.01921	1.3763	0.641853	0.438137	1.17112	0.901228
53.572	988.738		1397.38		1518.13		1051.5		946.216		1352.58		53.572	0.720417	1.13446	1.43118	0.610792	0.55802	1.09422	0.924848
54.026	882.559		1450.57		1509.11		1038.9		1057.8		1304.43		54.026	0.623803	1.18541	1.42145	0.600411	0.643527	1.04725	0.920309
54.48	817.827		1518.7		1432.39		937.548		1081.62		1349.47		54.48	0.564902	1.25067	1.33878	0.516926	0.661779	1.09119	0.904041
54.934	829.075		1483.25		1318.14		827.312		1038.91		1590.08		54.934	0.575136	1.21671	1.21567	0.426122	0.629048	1.32594	0.898104
55.388	918.545		1363.22		1184.66		712.064		1046.21		1692.62		55.388	0.656547	1.10175	1.07183	0.331189	0.634648	1.42597	0.870323
55.842	1007.67		1155.14		1034.64		685.258		1064.83		1730.99		55.842	0.737646	0.902434	0.910172	0.309109	0.64891	1.46341	0.828613
56.296	1022.97		954.882		930.115		710.661		1057.98		1620.35		56.296	0.751561	0.710615	0.797538	0.330034	0.643662	1.35546	0.764812
56.75	1084.12		805.729		935.093		823.569		946.837		1485.88		56.75	0.807208	0.567748	0.802902	0.423039	0.558496	1.22427	0.730611
57.204	1082.99		701.068		1006.69		1013.97		810.047		1226.48		57.204	0.806178	0.467498	0.880056	0.579879	0.453676	0.971197	0.693081
57.658	1068.88		744.436		1105.98		1202.32		780.32		1049.07		57.658	0.793335	0.509038	0.987043	0.735023	0.430897	0.79812	0.708909
58.112	1046.24		859.918		1252.81		1388.44		779.66		1153.72		58.112	0.772743	0.619653	1.14527	0.88834	0.430391	0.900217	0.792769
58.566	1007.64		937.228		1320.05		1542.42		758.869		1315.02		58.566	0.737618	0.693705	1.21772	1.01518	0.414459	1.05758	0.856043
59.02	951.282		1052.54		1299.92		1625.86		693.375		1497.11		59.02	0.686335	0.804161	1.19604	1.0839	0.364272	1.23523	0.894989
59.474	830.902		1193.4		1215.99		1544.73		640.906		1670.65		59.474	0.576799	0.939084	1.10559	1.01708	0.324066	1.40454	0.894526
59.928	673.007		1272.83		997.037		1509.67		583.834		1841.64		59.928	0.433127	1.01516	0.869652	0.988199	0.280333	1.57136	0.859639
60.382	580.73		1298.36		835.229		1578.97		526.183		2027.32		60.382	0.349163	1.03961	0.69529	1.04528	0.236156	1.7525	0.853001
60.836	602.926		1312.23		688.185		1766.08		455.282		2006.59		60.836	0.369359	1.0529	0.536837	1.19941	0.181825	1.73228	0.845435
61.29	721.349		1281.85		608.911		2102.9		371.028		1759.94		61.29	0.477115	1.0238	0.451413	1.47686	0.117263	1.49165	0.839683
61.744	862.551		1258.71		630.967		2254.61		376.079		1481.69		61.744	0.605597	1.00164	0.47518	1.60182	0.121133	1.22019	0.837594
62.198	898.092		1150.8		797.279		2212.48		466.515		1230.57		62.198	0.637936	0.898279	0.654395	1.56712	0.190433	0.975191	0.820559
62.652	895.146		1070.4		1147.52		1958.67		636.985		1051.76		62.652	0.635256	0.821263	1.03181	1.35805	0.321061	0.800744	0.828031
63.106	924.773		1051.59		1862.56		1771.22		880.964		847.047		63.106	0.662214	0.803248	1.80233	1.20364	0.508018	0.601021	0.930079
63.56	966.876		1074.3		2371.96		1708.24		1066.91		778.1		63.56	0.700524	0.825004	2.35125	1.15176	0.650509	0.533756	1.03547
64.014	958.477		1153.27		2687.48		1679.71		1174.88		920.679		64.014	0.692882	0.900638	2.69125	1.12826	0.733238	0.672858	1.13652
64.468	873.946		1200.09		2840.25		1608.72		1193.99		1126.31		64.468	0.615965	0.945485	2.85587	1.06978	0.747886	0.87347	1.18474
64.922	795.178		1242.6		2441.12		1484.23		1128.13		1294.77		64.922	0.544293	0.986208	2.42577	0.967242	0.697418	1.03783	1.10979
65.376	763.8		1235.56		1930.15		1281.4		1135.68		1439.51		65.376	0.515742	0.979467	1.87516	0.800165	0.703207	1.17904	1.0088
65.83	772.179		1174.84		1635.39		1145.32		1186.6		1480.83		65.83	0.523366	0.9213	1.55754	0.688071	0.74222	1.21934	0.941973
66.284	790.81		1136.69		1216.65		1160.26		1226.32		1531.38		66.284	0.540318	0.884763	1.10631	0.700378	0.77266	1.26866	0.878848
66.738	808.339		1079.15		914.62		1180.21		1191.12		1566.86		66.738	0.556268	0.829645	0.780841	0.716809	0.745687	1.30328	0.822088
67.192	835.372		1020.97		812.945		1208.77		1208.75		1525.15		67.192	0.580866	0.773913	0.671277	0.740337	0.759195	1.26259	0.798029
67.646	798.31		979.123		811.912		1269.15		1411.97		1382.11		67.646	0.547143	0.733834	0.670164	0.790078	0.91492	1.12303	0.796529
68.1	746.414		1015.78		922.808		1346.22		1675.42		1130.27		68.1	0.499922	0.76895	0.789664	0.853561	1.1168	0.877335	0.817705
68.554	711.233		1094.08		1078.12		1416.48		1812.41		931.068		68.554	0.46791	0.84395	0.957023	0.911436	1.22177	0.682993	0.847514
69.008	684.75		1203.55		1269.82		1427.05		1713.16		827.596		69.008	0.443813	0.948804	1.1636	0.920137	1.14572	0.582045	0.867352
69.462	679.912		1233.63		1486.83		1326.55		1489.27		840.466		69.462	0.43941	0.977612	1.39744	0.837354	0.97415	0.594601	0.870095
69.916	682.426		1211.47		1491.64		1233.4		1159.77		943.242		69.916	0.441698	0.956386	1.40263	0.760623	0.721664	0.69487	0.829645
70.37	662.301		1106.69		1379.6		1118.03		975.438		1086.46		70.37	0.423386	0.856026	1.2819	0.665593	0.580412	0.834595	0.773651
70.824	647.286		945.437		1272.82		1127.31		912.971		1199.4		70.824	0.409723	0.701568	1.16683	0.673241	0.532545	0.944777	0.738113
71.278	674.796		711.358		1199.75		1214.05		925.633		1336.95		71.278	0.434755	0.477354	1.0881	0.744687	0.542248	1.07898	0.727686
71.732	758.347		555.285		1151.22		1344.29		883.583		1457.94		71.732	0.51078	0.327859	1.0358	0.851968	0.510025	1.19702	0.738908
72.186	845.367		482.528		1159.92		1442.99		819.468		1574.79		72.186	0.589961	0.258169	1.04517	0.933273	0.460895	1.31102	0.766415
72.64	893.093		503.33		1223.16		1438.98		804.831		1610.52		72.64	0.633388	0.278094	1.11332	0.92997	0.449679	1.34587	0.79172
73.094	890.864		542.236		1255.44		1318.95		904.165		1594.24		73.094	0.631359	0.31536	1.1481	0.8311	0.525797	1.32999	0.796951
73.548	865.549		574.11		1245.97		1245.36		1094.51		1639.39		73.548	0.608325	0.345891	1.1379	0.770476	0.671656	1.37404	0.818049
74.002	789.113		633.007		1179.91		1201.34		1341.7		1552.67		74.002	0.538774	0.402306	1.06672	0.734221	0.86107	1.28944	0.815421
74.456	696.834		698.466		1063.23		1128.65		1535.51		1434.47		74.456	0.454808	0.465006	0.940985	0.674341	1.00959	1.17412	0.786475
74.91	651.072		756.24		953.124		1040.98		1662.08		1279.2		74.91	0.413168	0.520345	0.822332	0.602129	1.10658	1.02263	0.747864
75.364	655.808		799.774		881.108		945.647		1711.63		1094.69		75.364	0.417478	0.562044	0.744728	0.523597	1.14454	0.842627	0.705836
75.818	737.41		847.08		912.468		1050.83		1665.77		945.794		75.818	0.491729	0.607356	0.778522	0.61024	1.1094	0.69736	0.715768
76.272	875.985		893.39		1057.42		1333.92		1622.94		809.702		76.272	0.617821	0.651715	0.93472	0.843428	1.07658	0.564587	0.781475
76.726	1016.08		878.002		1243.93		1513.27		1610.63		693.97		76.726	0.745292	0.636975	1.1357	0.991157	1.06715	0.451678	0.837991
77.18	1134.38		861.868		1372.1		1461.55		1428.29		596.142		77.18	0.852934	0.621521	1.27381	0.948558	0.927428	0.356236	0.830082
77.634	1162.43		784.312		1402.54		1190.27		1148.68		530.105		77.634	0.878464	0.547234	1.30661	0.725095	0.713168	0.29181	0.74373
78.088	1130.17		690.412		1377.75		933.971		923.1		500.484		78.088	0.849111	0.457291	1.2799	0.513979	0.540307	0.262911	0.650583
78.542	967.76		616.489		1268.58		745.894		824.351		503.728		78.542	0.701328	0.386484	1.16227	0.359056	0.464637	0.266076	0.556641
78.996	790.002		610.849		1188.66		643.779		922.253		511.046		78.996	0.539583	0.381081	1.07614	0.274942	0.539657	0.273216	0.514104
79.45	623.47		698.316		1066.84		532.902		1197.21		531.67		79.45	0.388053	0.464862	0.94487	0.18361	0.750352	0.293337	0.50418
79.904	584.952		871.623		911.298		493.58		1415.41		612.906		79.904	0.353005	0.630865	0.777261	0.151219	0.917558	0.372591	0.53375
80.358	671.032		1042.23		787.178		513.117		1540.73		753.817		80.358	0.43133	0.79428	0.643511	0.167312	1.01359	0.510065	0.593347
80.812	726.37		1187.3		763.745		595.765		1620.48		909.608		80.812	0.481683	0.933236	0.61826	0.235391	1.0747	0.662057	0.667554
81.266	755.668		1247.81		832.882		731.869		1602.1		1057.03		81.266	0.508342	0.991197	0.692761	0.347503	1.06061	0.805887	0.734383
81.72	763.199		1169.05		971.085		881.574		1602.57		1152.35		81.72	0.515195	0.915757	0.841686	0.470819	1.06097	0.89888	0.783885
82.174	753.963		1092.46		1144.83		998.246		1685.74		1228.58		82.174	0.506791	0.842393	1.02891	0.566924	1.1247	0.973244	0.840494
82.628	828.701		957.591		1250.43		985.105		1707.53		1353.67		82.628	0.574796	0.71321	1.14271	0.5561	1.1414	1.09529	0.870584
83.082	964.38		762.187		1287.12		954.222		1694.46		1533.3		83.082	0.698253	0.526041	1.18224	0.530661	1.13139	1.27053	0.889852
83.536	1129.36		625.917		1262.17		930.304		1608.15		1677.66		83.536	0.848369	0.395514	1.15535	0.510959	1.06525	1.41137	0.897803
83.99	1339.85		643.646		1157.46		955.663		1482.99		1641.44		83.99	1.0399	0.412496	1.04252	0.531848	0.969343	1.37604	0.895359
84.444	1538.37		725.615		1073.75		1044.67		1354.1		1458.89		84.444	1.22053	0.491011	0.95232	0.605165	0.870575	1.19794	0.88959
84.898	1619.92		827.975		1024.79		1128.46		1165.05		1309.58		84.898	1.29474	0.589057	0.899557	0.674183	0.725707	1.05228	0.872587
85.352	1630.67		861.991		1014.84		1246.13		983.928		1276.03		85.352	1.30453	0.621639	0.888831	0.771109	0.586918	1.01954	0.865427
85.806	1700.32		837.58		966.177		1371.95		826.294		1298.57		85.806	1.3679	0.598257	0.836398	0.874753	0.466126	1.04153	0.864161
86.26	1726.27		808.75		892.698		1446.41		705.209		1356.96		86.26	1.39151	0.570642	0.757218	0.936086	0.37334	1.09849	0.854548
86.714	1677.84		764.482		831.42		1478.56		607.963		1542		86.714	1.34744	0.528239	0.691185	0.962571	0.298822	1.27902	0.851214
87.168	1444.98		716.377		845.756		1453.41		577.792		1747.21		87.168	1.13556	0.482162	0.706634	0.941857	0.275703	1.47923	0.836856
87.622	1077.39		698.05		885.653		1335.49		574.574		1891.52		87.622	0.80108	0.464607	0.749626	0.844723	0.273237	1.62002	0.792215
88.076	753.534		694.623		871.338		1131.56		635.565		1853.68		88.076	0.5064	0.461325	0.7342	0.676741	0.319973	1.58311	0.713624
88.53	591.665		747.557		823.336		943.279		679.523		1591.41		88.53	0.359113	0.512028	0.682474	0.521647	0.353657	1.32723	0.626025
88.984	507.622		815.443		774.208		746.139		699.909		1389.38		88.984	0.282641	0.577053	0.629534	0.359258	0.369279	1.13013	0.557982
89.438	455.026		881.391		736.412		615.277		710.614		1211.51		89.438	0.234783	0.640221	0.588806	0.251464	0.377482	0.956595	0.508225
89.892	407.127		993.299		712.606		545.506		735.703		1081.58		89.892	0.191198	0.747413	0.563153	0.193992	0.396707	0.829836	0.48705
90.346	467.067		1029.13		659.85		462.412		753.354		919.892		90.346	0.245739	0.781735	0.506304	0.125545	0.410233	0.67209	0.456941
90.8	647.786		979.2		615.727		461.863		731.997		749.701		90.8	0.410178	0.733908	0.458758	0.125093	0.393867	0.50605	0.437976
91.254	809.218		901.06		556.803		582.572		609.709		641.251		91.254	0.557068	0.659061	0.395262	0.224524	0.30016	0.400245	0.42272
91.708	891.158		798.539		476.651		730.239		498.659		603.45		91.708	0.631627	0.560861	0.308891	0.346161	0.215064	0.363366	0.404328
92.162	900.593		672.752		447.594		893.041		451.348		636.94		92.162	0.640212	0.440375	0.27758	0.480264	0.178811	0.396039	0.402214
92.616	884.538		568.881		468.868		1036.46		480.823		672.131		92.616	0.625603	0.340882	0.300504	0.598404	0.201397	0.430372	0.416194
93.07	823.381		498.333		510.014		1223.16		753.445		635.623		93.07	0.569955	0.273307	0.344843	0.752194	0.410303	0.394754	0.457559
93.524	742.111		493.244		571.936		1365.57		1174.65		591.681		93.524	0.496006	0.268433	0.411569	0.869501	0.733069	0.351884	0.521744
93.978	665.641		581.228		666.819		1376.69		1580.51		527.049		93.978	0.426425	0.352709	0.513814	0.878655	1.04407	0.288828	0.584083
94.432	675.918		693.029		729.377		1323.97		1904.36		438.713		94.432	0.435776	0.459798	0.581225	0.83523	1.29223	0.202647	0.634485
94.886	768.763		771.275		755.957		1207.53		2061.13		402.347		94.886	0.520258	0.534746	0.609867	0.739317	1.41236	0.167168	0.663952
95.34	914.081		821.764		741.488		1081.02		1918.78		402.995		95.34	0.652485	0.583107	0.594276	0.635105	1.30328	0.1678	0.656008
95.794	1070.28		832.721		706.954		1071.05		1807.13		470.661		95.794	0.794615	0.593602	0.557062	0.626895	1.21772	0.233816	0.670619
96.248	1185.26		828.838		672.508		1095.28		1549.4		575.746		96.248	0.899235	0.589883	0.519944	0.646849	1.02023	0.336338	0.668746
96.702	1209.49		804.096		611.211		1079.43		1355.03		702.432		96.702	0.921286	0.566184	0.453891	0.633795	0.87129	0.459934	0.651063
97.156	1121.88		758.821		520.403		1075.08		1252.52		854.785		97.156	0.841564	0.522817	0.356038	0.630213	0.792739	0.608571	0.625323
97.61	970.413		679.903		444.615		1013.33		1239.94		951.571		97.61	0.703742	0.447225	0.27437	0.579351	0.783099	0.702996	0.581797
98.064	783.013		642.364		371.562		871.768		1171.74		1014.18		98.064	0.533224	0.411268	0.195649	0.462741	0.730838	0.764081	0.5163
98.518	607.2		621.774		398.989		753.006		1073.1		1073.76		98.518	0.373248	0.391546	0.225204	0.364914	0.655246	0.822208	0.472061
98.972	483.097		598.641		529.811		642.974		1080.3		1118.18		98.972	0.260325	0.369388	0.366176	0.274278	0.660766	0.865544	0.46608
99.426	406.658		619.973		742.475		539.499		1126.68		1205.78		99.426	0.190772	0.389821	0.595339	0.189044	0.696303	0.951008	0.502048
99.88	369.837		680.777		973.876		537.47		1200.75		1294.58		99.88	0.157268	0.448062	0.844694	0.187372	0.753065	1.03764	0.571351
100.334	390.165		740.308		1175.91		636.968		1189.72		1188.66		100.334	0.175764	0.505084	1.06241	0.269331	0.744611	0.934299	0.615249
100.788	438.133		751.133		1347.2		716.168		1076.46		992.889		100.788	0.219411	0.515453	1.24698	0.33457	0.657823	0.743306	0.619591
101.242	488.532		779.139		1348		761.679		927.129		829.007		101.242	0.26527	0.542279	1.24785	0.372058	0.543394	0.583421	0.592378
101.696	536.903		799.455		1228.73		794.752		797.836		722.398		101.696	0.309284	0.561739	1.11932	0.399301	0.444319	0.479413	0.55223
102.15	609.784		763.062		1095.47		807.502		721.647		658.176		102.15	0.3756	0.526879	0.975725	0.409804	0.385936	0.416757	0.515117
102.604	734.658		657.91		934.243		817.626		635.846		629.671		102.604	0.489225	0.426159	0.801986	0.418143	0.320189	0.388947	0.474108
103.058	904.733		542.272		883.304		800.271		574.297		659.617		103.058	0.643979	0.315395	0.747095	0.403848	0.273025	0.418163	0.466917
103.512	1050.8		465.412		908.827		729.452		533.22		744.481		103.512	0.776884	0.241774	0.774598	0.345512	0.241548	0.500957	0.480212
103.966	1118.01		449.268		947.823		642.835		524.076		829.973		103.966	0.838046	0.22631	0.81662	0.274164	0.234541	0.584364	0.495674
104.42	1134.61		499.103		938.198		556.536		624.37		894.193		104.42	0.853151	0.274045	0.806248	0.203077	0.311395	0.647018	0.515822
104.874	1164.03		591.583		956.802		597.804		801.416		923.269		104.874	0.879914	0.362627	0.826295	0.237071	0.447062	0.675384	0.571392
105.328	1112.29		685.625		926.92		715.886		1012.52		906.242		105.328	0.83284	0.452706	0.794095	0.334338	0.608831	0.658773	0.613597
105.782	1042.8		794.393		875.07		886.562		1174.96		858.656		105.782	0.769604	0.55689	0.738222	0.474928	0.733304	0.612347	0.647549
106.236	952.531		900.436		803.685		1074.61		1287.1		782.626		106.236	0.687471	0.658464	0.661298	0.629823	0.819234	0.538172	0.665744
106.69	895.839		962.1		727.066		1176.32		1337.13		682.789		106.69	0.635886	0.717529	0.578735	0.71361	0.857572	0.44077	0.65735
107.144	812.25		977.89		632.199		1170.29		1301.17		586.941		107.144	0.559827	0.732653	0.476508	0.708638	0.830014	0.34726	0.60915
107.598	747.858		944.037		596.21		1091.87		1237.64		503.746		107.598	0.501236	0.700227	0.437726	0.644046	0.781332	0.266094	0.55511
108.052	645.82		822.82		586.535		987.583		1117.89		491.732		108.052	0.408389	0.584119	0.427301	0.558141	0.68957	0.254373	0.486982
108.506	563.554		701.263		589.857		887.181		1009.74		585.134		108.506	0.333534	0.467685	0.43088	0.475437	0.606698	0.345497	0.443289
108.96	506.425		597.489		571.037		830.365		892.947		789.34		108.96	0.281551	0.368284	0.4106	0.428637	0.517201	0.544722	0.425166
109.414	483.435		509.697		534.96		796.947		813.394		978.217		109.414	0.260632	0.284193	0.371724	0.40111	0.456241	0.728992	0.417149
109.868	499.79		443.291		504.132		790.144		869.937		1121.69		109.868	0.275514	0.220585	0.338504	0.395506	0.499569	0.868965	0.433107
110.322	532.289		400.013		533.136		806.927		979.717		1181.36		110.322	0.305086	0.179131	0.369759	0.40933	0.583691	0.927176	0.462362
110.776	525.874		357.616		628.017		819.798		1074.76		1120.02		110.776	0.299248	0.138521	0.472001	0.419932	0.656521	0.867332	0.475593
111.23	494.917		326.149		751.065		801.208		1090.21		1022.27		111.23	0.27108	0.10838	0.604596	0.404619	0.668363	0.771974	0.471502
111.684	469.981		334.033		908.501		794.903		1079.47		956.427		111.684	0.24839	0.115932	0.774247	0.399426	0.66013	0.707734	0.48431
112.138	467.689		353.449		958.502		817.054		1042.83		857.287		112.138	0.246305	0.13453	0.828127	0.417672	0.632053	0.611012	0.478283
112.592	488.783		400.69		963.325		923.115		945.245		774.698		112.592	0.265499	0.17978	0.833324	0.505037	0.557276	0.530437	0.478559
113.046	477.872		444.239		945.268		994.156		847.104		706.183		113.046	0.255571	0.221493	0.813866	0.563555	0.482072	0.463593	0.466692
113.5	483.879		472.947		880.97		1054.76		765.55		743.477		113.5	0.261036	0.248991	0.74458	0.613478	0.419579	0.499978	0.464607
113.954	492.151		507.658		783.635		1097.65		633.715		950.127		113.954	0.268563	0.282239	0.639693	0.648805	0.318556	0.701587	0.476574
114.408	517.23		571.339		686.55		1108.1		558.45		1158.45		114.408	0.291383	0.343237	0.535075	0.65741	0.260881	0.904826	0.498802
114.862	525.289		624.821		604.845		1064.48		611.437		1319.23		114.862	0.298716	0.394465	0.447031	0.621485	0.301484	1.06169	0.520812
115.316	514.597		665.782		524.648		975.555		711.268		1349.28		115.316	0.288987	0.433699	0.360612	0.548233	0.377983	1.09101	0.516754
115.77	521.911		656.472		497.401		870.999		814.754		1327.11		115.77	0.295642	0.424782	0.331251	0.462108	0.457283	1.06938	0.50674
116.224	531.806		640.914		519.961		818.614		883.981		1151.64		116.224	0.304646	0.409879	0.355561	0.418957	0.51033	0.898183	0.482926
116.678	587		597.057		555.763		805.146		922.088		951.189		116.678	0.354868	0.367871	0.394141	0.407863	0.539531	0.702623	0.46115
117.132	597.58		543.723		615.456		814.325		921.265		773.418		117.132	0.364495	0.316784	0.458466	0.415424	0.5389	0.529188	0.43721
117.586	536.555		519.885		724.454		765.595		891.647		658.513		117.586	0.308967	0.293951	0.57592	0.375284	0.516205	0.417086	0.414569
118.04	513.732		502.717		811.934		741.482		800.401		675.096		118.04	0.2882	0.277507	0.670187	0.355422	0.446284	0.433264	0.411811
118.494	455.166		481.501		839.305		791.712		642.744		781.917		118.494	0.23491	0.257185	0.699682	0.396797	0.325474	0.53748	0.408588
118.948	413.871		486.35		778.191		876.653		550.436		892.386		118.948	0.197335	0.26183	0.633827	0.466765	0.25474	0.645255	0.409958
119.402	428.144		509.782		693.529		931.01		468.856		999.271		119.402	0.210322	0.284274	0.542596	0.51154	0.192227	0.749533	0.415082
119.856	410.905		542.565		604.182		903.452		421.623		1082.47		119.856	0.194636	0.315675	0.446317	0.48884	0.156033	0.830707	0.405368
120.31	402.577		575.542		579.479		901.223		496.386		1070.85		120.31	0.187058	0.347262	0.419697	0.487004	0.213323	0.819362	0.412284
120.764	405.963		646.549		579.694		890.948		661.393		995.199		120.764	0.190139	0.415277	0.419929	0.47854	0.339765	0.74556	0.431535
121.218	434.208		729.222		629.759		879.265		834.503		867.151		121.218	0.21584	0.494466	0.473878	0.468917	0.472416	0.620635	0.457692
121.672	461.932		796.236		652.563		883.551		983.256		725.79		121.672	0.241066	0.558655	0.498452	0.472447	0.586403	0.482722	0.473291
122.126	507.097		806.848		651.992		891.463		1053.15		632.345		122.126	0.282163	0.56882	0.497836	0.478965	0.639963	0.391556	0.47655
122.58	564.081		762.239		613.135		862.764		1082.82		550.091		122.58	0.334014	0.526091	0.455964	0.455325	0.662698	0.311308	0.457567
123.034	590.532		687.747		540.705		775.313		1070.1		503.627		123.034	0.358082	0.454739	0.377915	0.383289	0.652949	0.265978	0.415492
123.488	588.998		593.011		459.784		664.891		988.801		501.83		123.488	0.356686	0.363995	0.290716	0.292332	0.590652	0.264224	0.359768
123.942	540.389		512.41		407.454		575.477		951.334		544.457		123.942	0.312456	0.286791	0.234325	0.21868	0.561942	0.305812	0.320001
124.396	510.49		440.933		409.709		531.265		912.108		601.809		124.396	0.28525	0.218327	0.236755	0.182261	0.531884	0.361765	0.302707
124.85	458.69		402.233		449.848		510.475		859.142		658.78		124.85	0.238116	0.181258	0.280009	0.165136	0.491297	0.417346	0.295527
125.304	420.346		401.779		476.418		542.12		702.965		685.595		125.304	0.203227	0.180823	0.30864	0.191203	0.371621	0.443507	0.28317
125.758	419.264		456.595		483.188		585.778		584.858		662.235		125.758	0.202242	0.233329	0.315935	0.227165	0.281117	0.420717	0.280084
126.212	448.676		492.934		483.985		587.216		555.516		640.019		126.212	0.229005	0.268136	0.316794	0.228349	0.258633	0.399043	0.283327
126.666	479.624		502.503		475.083		586.21		584.763		625.049		126.666	0.257165	0.277302	0.307202	0.227521	0.281044	0.384438	0.289112
127.12	482.073		492.31		425.163		581.218		636.58		547.76		127.12	0.259393	0.267538	0.253408	0.223409	0.320751	0.309034	0.272256
127.574	478.616		472.49		371.263		607.775		676.097		453.262		127.574	0.256247	0.248554	0.195327	0.245284	0.351032	0.216841	0.252214
128.028	454.594		427.122		335.661		666.372		699.466		418.868		128.028	0.234389	0.205098	0.156962	0.293552	0.368939	0.183286	0.240371
128.482	477.154		386.848		311.218		701.351		682.228		448.228		128.482	0.254917	0.166521	0.130623	0.322365	0.35573	0.21193	0.240348
128.936	534.435		370.068		306.311		745.697		679.603		484.174		128.936	0.307038	0.150448	0.125335	0.358894	0.353719	0.246999	0.257072
129.39	591.015		381.956		308.057		747.328		703.253		541.503		129.39	0.358521	0.161835	0.127217	0.360237	0.371841	0.30293	0.28043
129.844	681.843		427.322		314.176		746.037		736.492		597.975		129.844	0.441167	0.205289	0.13381	0.359174	0.397312	0.358024	0.315796
130.298	761.955		531.291		324.494		753.818		747.24		651.588		130.298	0.514063	0.304876	0.144929	0.365583	0.405548	0.41033	0.357555
130.752	810.766		631.747		349.981		757.724		755.425		692.287		130.752	0.558477	0.401099	0.172393	0.368801	0.41182	0.450036	0.393771
131.206	775.222		655.343		436.557		739.758		777.269		708.479		131.206	0.526135	0.4237	0.265686	0.354002	0.428559	0.465833	0.410652
131.66	691.979		674.95		583.703		728.669		765.017		711.906		131.66	0.45039	0.442481	0.424249	0.344867	0.41917	0.469177	0.425056
132.114	564.61		690.332		756.149		707.188		693.796		674.639		132.114	0.334495	0.457215	0.610074	0.327173	0.364595	0.432819	0.421062
132.568	493.21		678.504		872.116		725.952		636.668		626.96		132.568	0.269527	0.445885	0.735039	0.342629	0.320818	0.386302	0.4167
133.022	450.254		666.266		936.666		781.102		593.542		575.429		133.022	0.23044	0.434163	0.804597	0.388058	0.287772	0.336028	0.41351
133.476	395.031		679.134		912.865		808.553		521.318		533.465		133.476	0.180192	0.446489	0.778949	0.41067	0.232428	0.295088	0.390636
133.93	384.592		665.734		870.079		800.598		454.519		442.063		133.93	0.170693	0.433653	0.732844	0.404117	0.181241	0.205915	0.354744
134.384	417.035		668.309		780.735		797.584		417.432		355.171		134.384	0.200214	0.43612	0.636568	0.401634	0.152821	0.121142	0.32475
134.838	460.518		678.374		653.904		790.252		430.995		318.119		134.838	0.23978	0.445761	0.499897	0.395595	0.163215	0.0849941	0.304873
135.292	532.831		677.64		554.716		809.253		497.643		332.38		135.292	0.305579	0.445057	0.393013	0.411246	0.214286	0.0989073	0.311348
135.746	594.387		650.113		513.735		811.356		530.735		377.244		135.746	0.36159	0.418691	0.348852	0.412979	0.239644	0.142677	0.320739
136.2	618.714		646.289		521.636		735.813		563.162		445.023		136.2	0.383725	0.415028	0.357366	0.350752	0.264492	0.208803	0.330028
136.654	635.25		633.662		550.483		679.468		595.236		489.997		136.654	0.398772	0.402933	0.388452	0.304339	0.28907	0.25268	0.339374
137.108	610.589		640.599		581.992		666.527		620.881		497.283		137.108	0.376332	0.409578	0.422405	0.29368	0.308721	0.259788	0.345084
137.562	557.947		674.011		564.901		650.238		612.327		492.256		137.562	0.328432	0.441581	0.403988	0.280262	0.302166	0.254884	0.335219
138.016	501.723		742.609		514.91		629.252		580.135		445.667		138.016	0.277273	0.507288	0.350119	0.262975	0.277498	0.209431	0.314097
138.47	456.79		798.422		494.543		653.286		531.913		406.828		138.47	0.236388	0.560749	0.328171	0.282773	0.240546	0.17154	0.303361
138.924	424.207		818.014		490.754		672.661		477.205		382.944		138.924	0.20674	0.579515	0.324088	0.298732	0.198625	0.148238	0.292656
139.378	399.027		849.781		490.888		699.444		458.364		369.881		139.378	0.183828	0.609943	0.324233	0.320794	0.184187	0.135494	0.29308
139.832	373.645		867.14		485.809		758.605		448.452		367.116		139.832	0.160732	0.626571	0.31876	0.369526	0.176592	0.132796	0.297496
140.286	360.269		831.223		481.054		806.506		456.616		349.653		140.286	0.148561	0.592168	0.313636	0.408984	0.182848	0.115759	0.293659
140.74	362.88		766.761		477.301		792.964		490.488		318.386		140.74	0.150937	0.530422	0.309592	0.397829	0.208803	0.0852546	0.280473
141.194	426.023		694.504		535.414		748.614		538.723		301.284		141.194	0.208392	0.461211	0.372213	0.361297	0.245765	0.0685698	0.286241
141.648	618.589		618.475		696.348		698.434		545.948		288.503		141.648	0.383611	0.388386	0.545634	0.319962	0.251301	0.0561005	0.324166
142.102	851.338		528.502		829.795		661.503		573.059		290.277		142.102	0.595394	0.302205	0.689434	0.289541	0.272076	0.0578312	0.367747
142.556	985.116		491.073		916.246		632.516		571.368		301.21		142.556	0.717121	0.266353	0.782593	0.265664	0.27078	0.0684976	0.395168
143.01	1054.68		506.61		955.465		614.902		541.445		335.124		143.01	0.780416	0.281236	0.824855	0.251155	0.247851	0.101584	0.414516
143.464	1047.89		515.117		902.066		621.55		471.102		362.741		143.464	0.774241	0.289384	0.767313	0.256631	0.193948	0.128528	0.401674
143.918	1017.45		525.241		779.241		613.826		425.365		397.473		143.918	0.746543	0.299081	0.634958	0.250269	0.1589	0.162413	0.375361
144.372	993.26		523.987		630.675		603.205		408.352		440.675		144.372	0.724531	0.29788	0.474865	0.24152	0.145864	0.204561	0.348204
144.826	939.762		492		544.679		570.549		413.723		484.738		144.826	0.675853	0.267241	0.382197	0.21462	0.149979	0.247549	0.322907
145.28	842.384		467.699		536.427		573.483		417.652		488.245		145.28	0.587247	0.243965	0.373305	0.217037	0.15299	0.250971	0.304252
145.734	677.389		432.772		570.066		578.126		423.551		465.278		145.734	0.437115	0.21051	0.409554	0.220862	0.15751	0.228564	0.277352
146.188	550.182		409.314		591.374		608.659		411.857		436.85		146.188	0.321367	0.18804	0.432515	0.246012	0.148549	0.200829	0.256219
146.642	501.354		382.29		594.381		667.744		416.455		422.001		146.642	0.276937	0.162155	0.435755	0.294682	0.152073	0.186342	0.251324
147.096	509.196		384.238		593.333		726.124		385.418		406.923		147.096	0.284073	0.164021	0.434626	0.342771	0.12829	0.171632	0.254235
147.55	551.995		388.745		562.571		724.547		386.07		387.421		147.55	0.323016	0.168338	0.401477	0.341472	0.128789	0.152606	0.252616
148.004	629.525		376.283		519.73		757.338		388.384		345.115		148.004	0.393562	0.156401	0.355313	0.368483	0.130562	0.111332	0.252609
148.458	698.382		366.511		505.31		756.315		370.854		317.879		148.458	0.456217	0.147041	0.339774	0.36764	0.11713	0.08476	0.252093
148.912	766.216		365.337		476.297		694.925		333.007		293.221		148.912	0.51794	0.145917	0.30851	0.317072	0.088128	0.0607034	0.239712
149.366	853.574		370.575		431.178		646.02		303.237		300.09		149.366	0.597429	0.150934	0.25989	0.276787	0.0653157	0.0674049	0.236293
149.82	851.922		402.343		403.407		569.148		313.215		327.227		149.82	0.595925	0.181363	0.229964	0.213466	0.0729617	0.09388	0.23126
150.274	758.009		436.933		392.045		537.71		316.478		359.022		150.274	0.510472	0.214495	0.217721	0.18757	0.0754621	0.1249	0.22177
150.728	649.72		438.683		387.795		472.845		319.307		383.442		150.728	0.411938	0.216171	0.213141	0.134139	0.0776299	0.148724	0.200291
151.182	585.627		432.086		387.718		455.298		330.972		430.583		151.182	0.353619	0.209852	0.213058	0.119685	0.0865686	0.194715	0.19625
151.636	549.694		414.996		373.097		500.237		314.986		459.958		151.636	0.320923	0.193483	0.197303	0.156703	0.0743188	0.223374	0.194351
152.09	516.399		393.517		370.655		506.944		323.727		476.668		152.09	0.290627	0.172909	0.194671	0.162227	0.0810169	0.239676	0.190188
152.544	480.102		389.797		369.703		529.668		333.46		494.92		152.544	0.2576	0.169346	0.193645	0.180946	0.0884751	0.257483	0.191249
152.998	448.662		374.042		378.068		580.771		329.571		485.108		152.998	0.228992	0.154255	0.202659	0.22304	0.085495	0.24791	0.190392
153.452	497.11		361.854		412.96		608.343		328.606		456.618		153.452	0.273076	0.14258	0.240259	0.245752	0.0847556	0.220115	0.20109
153.906	474.893		353.564		471.534		601.248		328.849		409.291		153.906	0.25286	0.13464	0.303377	0.239908	0.0849418	0.173942	0.198278
154.36	416.907		358.921		540.512		576.723		345.426		345.942		154.36	0.200097	0.139771	0.377707	0.219706	0.0976444	0.112139	0.191177
154.814	387.309		366.531		573.746		590.219		358.243		296.368		154.814	0.173166	0.14706	0.413519	0.230823	0.107466	0.0637737	0.189301
155.268	434.539		371.557		586.208		558.766		363.888		276.571		155.268	0.216141	0.151875	0.426948	0.204914	0.111792	0.0444595	0.192688
155.722	466.622		374.065		573.199		522.39		389.158		296.533		155.722	0.245334	0.154277	0.41293	0.174951	0.131156	0.0639346	0.197097
156.176	484.267		369.338		567.32		465.236		384.625		346.977		156.176	0.261389	0.149749	0.406595	0.127871	0.127682	0.113148	0.197739
156.63	507.186		360.94		578.715		445.533		404.554		408.462		156.63	0.282244	0.141705	0.418874	0.111642	0.142953	0.173134	0.211759
157.084	536.498		355.987		564.343		419.242		414.539		452.534		157.084	0.308915	0.136961	0.403387	0.0899852	0.150605	0.216131	0.217664
157.538	575.68		345.494		541.628		398.416		416.565		448.351		157.538	0.344568	0.12691	0.378909	0.0728303	0.152157	0.21205	0.214571
157.992	615.404		330.06		497.497		394.41		398.656		425.898		157.992	0.380713	0.112126	0.331355	0.0695305	0.138434	0.190144	0.203717
158.446	643.844		309.911		458.646		387.43		384.203		414.629		158.446	0.406591	0.0928266	0.289489	0.0637809	0.127359	0.17915	0.1932
158.9	613.084		307.013		456.934		381.359		382.145		393.077		158.9	0.378602	0.0900508	0.287644	0.0587801	0.125782	0.158124	0.183164
159.354	537.504		340.909		500.224		378.321		378.876		375.042		159.354	0.309831	0.122518	0.334293	0.0562776	0.123277	0.140529	0.181121
159.808	401.761		385.249		560.22		381.07		377.953		340.158		159.808	0.186316	0.164989	0.398944	0.058542	0.122569	0.106496	0.172976
160.262	287.778		415.035		605.268		380.673		370.241		318.67		160.262	0.0826005	0.19352	0.447487	0.058215	0.11666	0.0855317	0.164002
160.716	242.885		419.406		630.12		408.272		356.959		314.046		160.716	0.0417516	0.197707	0.474267	0.0809489	0.106482	0.0810205	0.163696
161.17	228.755		390.463		606.697		403.115		313.793		348.122		161.17	0.0288944	0.169984	0.449027	0.076701	0.0734046	0.114265	0.152046
161.624	214.28		366.372		553.408		381.141		293.483		396.317		161.624	0.0157234	0.146908	0.391603	0.0586005	0.0578414	0.161285	0.13866
162.078	199.763		356.834		511.205		360.538		276.512		450.723		162.078	0.0025141	0.137772	0.346126	0.0416293	0.0448368	0.214364	0.131207
162.532	200.218		343.024		461.029		354.323		254.527		500.453		162.532	0.00292812	0.124544	0.292057	0.0365099	0.02799	0.262881	0.124485
162.986	222.286		338.592		403.065		376.849		251.718		535.352		162.986	0.0230082	0.120299	0.229596	0.0550651	0.0258375	0.296929	0.125122
163.44	291.989		356.214		364.039		412.35		263.219		522.774		163.44	0.0864322	0.137178	0.187542	0.0843081	0.0346506	0.284658	0.135795
163.894	428.344		388.453		319.478		416.915		270.636		493.443		163.894	0.210504	0.168058	0.139524	0.0880684	0.0403341	0.256042	0.150422
164.348	552.868		424.959		302.486		421.187		284.012		490.453		164.348	0.323811	0.203026	0.121213	0.0915873	0.0505839	0.253125	0.173891
164.802	629.656		448.236		301.583		406.065		298.765		455.57		164.802	0.393682	0.225322	0.12024	0.079131	0.0618889	0.219093	0.183226
165.256	616.107		441.352		311.871		390.706		296.116		414.281		165.256	0.381353	0.218728	0.131327	0.0664794	0.059859	0.178811	0.172759
165.71	589.176		410.897		358.401		393.03		307.647		363.093		165.71	0.356848	0.189557	0.181467	0.0683937	0.068695	0.128871	0.165639
166.164	577.262		381.831		408.816		395.213		316.743		314.745		166.164	0.346007	0.161716	0.235793	0.0701919	0.0756651	0.0817024	0.161846
166.618	549.962		375.38		444.164		407.962		299.384		281.858		166.618	0.321167	0.155536	0.273884	0.0806936	0.0623632	0.0496176	0.15721
167.072	483.053		370.768		482.918		385.337		294.052		263.217		167.072	0.260285	0.151119	0.315644	0.0620568	0.0582774	0.0314312	0.146469
167.526	399.588		370.262		493.625		381.388		303.732		257.096		167.526	0.184338	0.150634	0.327182	0.058804	0.065695	0.0254595	0.135352
167.98	331.644		369.167		497.516		350.384		309.892		298.51		167.98	0.122515	0.149585	0.331375	0.0332652	0.0704153	0.0658634	0.128837
168.434	277.839		381.854		509.468		366.653		300.778		357.904		168.434	0.0735569	0.161738	0.344254	0.0466664	0.0634314	0.123809	0.135576
168.888	255.271		407.084		494.899		375.177		293.632		417.764		168.888	0.0530218	0.185904	0.328555	0.0536878	0.0579556	0.182209	0.143556
169.342	262.697		379.345		487.58		392.385		279.628		483.126		169.342	0.0597789	0.159334	0.320668	0.0678624	0.0472245	0.245977	0.150141
169.796	287.144		359.712		487.392		375.954		307.416		544.673		169.796	0.0820237	0.140529	0.320466	0.0543278	0.068518	0.306022	0.161981
170.25	309.703		351.21		481.983		357.953		367.575		606.845		170.25	0.102551	0.132385	0.314637	0.0395	0.114617	0.366678	0.178395
170.704	331.397		341.755		456.054		342.254		427.12		615.714		170.704	0.12229	0.123329	0.286696	0.0265684	0.160245	0.375331	0.18241
171.158	354.742		333.187		468.037		343.03		474.664		563.549		171.158	0.143532	0.115122	0.299609	0.0272076	0.196677	0.324438	0.184431
171.612	377.135		322.704		490.47		362.764		498.624		484.563		171.612	0.163908	0.10508	0.323782	0.0434629	0.215038	0.247379	0.183108
172.066	407.303		318.394		481.352		369.27		476.407		427.462		172.066	0.191359	0.100952	0.313957	0.0488221	0.198013	0.19167	0.174129
172.52	430.08		322.005		456.581		352.901		400.727		408.746		172.52	0.212084	0.104411	0.287264	0.0353386	0.140021	0.173411	0.158755
172.974	438.202		324.805		436.886		363.521		367.586		389.995		172.974	0.219474	0.107093	0.266041	0.0440865	0.114625	0.155117	0.151073
173.428	411.491		317.492		406.579		365.672		344.165		351.546		173.428	0.195169	0.100088	0.233383	0.0458583	0.0966782	0.117606	0.131464
173.882	394.067		322.144		381.348		391.201		313.734		320.216		173.882	0.179315	0.104544	0.206194	0.0668871	0.0733594	0.08704	0.119557
174.336	382.677		309.516		348.604		385.297		282.021		280.76		174.336	0.168951	0.0924483	0.170909	0.0620239	0.0490582	0.0485463	0.0986562
174.79	362.29		287.367		312.043		387.117		258.378		265.376		174.79	0.1504	0.0712328	0.131512	0.0635231	0.030941	0.0335376	0.0801911
175.244	344.094		271.011		289.397		369.023		263.086		282.88		175.244	0.133843	0.0555661	0.107109	0.0486186	0.0345487	0.0506146	0.0717167
175.698	303.803		258.567		269.498		366.913		262.804		277.812		175.698	0.097182	0.0436466	0.0856659	0.0468806	0.0343326	0.0456702	0.0588963
176.152	270.236		253.739		264.002		384.028		254.673		274.321		176.152	0.0666388	0.039022	0.0797435	0.0609786	0.0281019	0.0422644	0.0527915
176.606	272.579		251.764		262.167		388.366		242.352		276.104		176.606	0.0687707	0.0371303	0.0777662	0.0645519	0.0186605	0.0440039	0.0518139
177.06	320.735		261.97		264.879		389.336		240.63		265.973		177.06	0.112589	0.0469061	0.0806886	0.0653509	0.017341	0.03412	0.0594992
177.514	396.542		258.171		297.246		380.501		241.645		267.548		177.514	0.181567	0.0432672	0.115567	0.0580733	0.0181188	0.0356566	0.0753749
177.968	493.049		255.089		351.824		375.999		246.897		288.456		177.968	0.26938	0.0403151	0.174379	0.0543649	0.0221433	0.0560546	0.102773
178.422	587.214		252.903		436.928		353.127		248.09		290.643		178.422	0.355063	0.0382213	0.266086	0.0355247	0.0230575	0.0581883	0.129357
178.876	664.344		249.077		524.681		331.574		253.802		282.88		178.876	0.425245	0.0345565	0.360648	0.017771	0.0274345	0.0506146	0.152712
179.33	653.413		243.63		550.248		319.848		266.733		271.864		179.33	0.415298	0.0293391	0.388198	0.00811203	0.0373433	0.0398673	0.153026
179.784	610.944		245.876		521.222		317.77		272.387		288.359		179.784	0.376655	0.0314904	0.35692	0.00640033	0.0416759	0.05596	0.14485
180.238	563.391		254.763		479.441		301.077		275.881		296.234		180.238	0.333386	0.0400029	0.311898	0	0.0443533	0.0636429	0.132214
180.692	519.1		260.565		438.291		292.001		289.677		302.757		180.692	0.293085	0.0455603	0.267555	0	0.0549249	0.0700068	0.121855
181.146	484.008		254.227		386.558		276.425		289.705		307.358		181.146	0.261154	0.0394895	0.211808	0	0.0549464	0.0744956	0.106982
181.6	470.307		259.078		352.871		274.439		294.278		303.702		181.6	0.248687	0.044136	0.175508	0	0.0584506	0.0709288	0.0996183
182.054	468.828		286.782		343.918		307.144		293.239		304.072		182.054	0.247341	0.0706724	0.16586	0	0.0576544	0.0712898	0.102136
182.508	442.003		336.44		361.625		351.517		260.3		301.051		182.508	0.222933	0.118238	0.184941	0.0341985	0.0324138	0.0683424	0.110178
182.962	407.207		385.438		373.319		455.36		235.203		292.182		182.962	0.191271	0.16517	0.197542	0.119736	0.0131824	0.0596898	0.124432
183.416	394.881		418.523		366.31		623.956		209.691		274.973		183.416	0.180056	0.196861	0.189989	0.258613	0	0.0429005	0.144737
183.87	393.11		425.035		365.243		666.163		184.568		246.551		183.87	0.178444	0.203099	0.188839	0.29338	0	0.0151717	0.146489
184.324	384.811		449.843		362.667		664.752		168.138		221.231		184.324	0.170893	0.226861	0.186064	0.292217	0	0	0.146006
184.778	367.459		475.713		357.676		667.37		174.076		226.952		184.778	0.155104	0.251641	0.180685	0.294374	0	0	0.146967
185.232	356.26		451.027		357.41		629.568		206.723		257.329		185.232	0.144914	0.227995	0.180399	0.263236	0	0.0256868	0.140372
185.686	347.286		418.645		333.568		575.696		242.483		294.104		185.686	0.136748	0.196978	0.154707	0.21886	0.0187609	0.0615649	0.13127
186.14	342.021		375.222		298.014		531.652		279.117		328.276		186.14	0.131957	0.155385	0.116394	0.18258	0.046833	0.0949034	0.121342
186.594	336.597		327.402		268.833		507.864		293.397		350.428		186.594	0.127022	0.10958	0.0849494	0.162985	0.0577755	0.116515	0.109805
187.048	334.423		289.592		248.012		480.717		278.153		357.249		187.048	0.125044	0.073364	0.0625129	0.140624	0.0460943	0.12317	0.0951347
187.502	344.472		277.981		228.253		446.347		264.8		343.236		187.502	0.134187	0.0622423	0.0412209	0.112312	0.0358621	0.109499	0.0825539
187.956	358.516		274.381		219.67		429.272		247.004		326.627		187.956	0.146966	0.0587941	0.031972	0.0982471	0.0222253	0.0932946	0.0752499
188.41	379.839		262.527		239.972		428.513		231.636		316.652		188.41	0.166369	0.0474397	0.0538491	0.0976219	0.010449	0.0835629	0.0765485
188.864	394.437		257.521		265.801		403.544		209.917		318.242		188.864	0.179652	0.0426446	0.0816821	0.0770544	0	0.0851141	0.0776911
189.318	386.69		262.038		272.185		384.004		211.648		352.351		189.318	0.172602	0.0469713	0.0885614	0.0609588	0	0.118391	0.0812475
189.772	360.637		279.187		299.893		375.34		220.87		395.338		189.772	0.148896	0.0633975	0.118419	0.0538221	0.00219923	0.16033	0.0911773
190.226	337.948		300.639		329.714		336.446		248.645		441.641		190.226	0.128251	0.0839454	0.150554	0.0217842	0.0234828	0.205503	0.102253
190.68	323.048		326.738		359.398		325.425		268.877		461.124		190.68	0.114693	0.108944	0.182541	0.0127059	0.0389862	0.224511	0.11373
191.134	302.606		359.557		373.408		326.404		285.48		455.585		191.134	0.0960928	0.14038	0.197638	0.0135124	0.0517088	0.219107	0.11974
191.588	272.792		365.655		366.462		337.659		311.664		465.63		191.588	0.0689645	0.146221	0.190153	0.0227834	0.0717732	0.228907	0.121467
192.042	246.076		354.783		349.01		363.99		334.57		453.415		192.042	0.0446551	0.135807	0.171347	0.0444728	0.0893257	0.21699	0.1171
192.496	238.213		326.159		312.044		390.345		313.65		433.485		192.496	0.0375005	0.10839	0.131513	0.066182	0.073295	0.197546	0.102404
192.95	258.267		289.787		283.571		404.922		307.329		423.523		192.95	0.055748	0.0735508	0.100831	0.0781895	0.0684513	0.187827	0.0940996
193.404	309.937		256.326		237.311		436.496		289.196		418.788		193.404	0.102763	0.0415	0.0509817	0.104198	0.0545563	0.183208	0.0895345
193.858	372.162		245.241		223.731		433.43		271.085		435.987		193.858	0.159383	0.0308822	0.0363481	0.101672	0.0406782	0.199987	0.0948252
194.312	409.682		246.934		235.61		389.594		267.635		395.53		194.312	0.193523	0.0325038	0.0491487	0.0655634	0.0380345	0.160517	0.0898818
194.766	423.269		257.138		249.053		339.556		273.08		341.793		194.766	0.205886	0.0422778	0.0636347	0.024346	0.0422069	0.108091	0.0810737
195.22	421.233		279.442		241.026		282.653		283.955		276.702		195.22	0.204034	0.0636418	0.0549849	0	0.0505402	0.0445873	0.0696313
195.674	409.802		296.348		235.317		271.405		292.755		229.628		195.674	0.193632	0.0798352	0.048833	0	0.0572835	0	0.063264
196.128	387.132		311.496		234.721		277.097		279.294		204.276		196.128	0.173005	0.0943448	0.0481907	0	0.0469686	0	0.0604181
196.582	366.509		331.878		240.975		282.871		260.518		201.519		196.582	0.154239	0.113868	0.05493	0	0.0325808	0	0.0592697
197.036	322.975		311.687		235.366		304.61		247.81		212.953		197.036	0.114627	0.0945278	0.0488858	0	0.0228429	0	0.0468139
197.49	289.778		295.602		233.056		309.735		232.135		230.627		197.49	0.0844204	0.0791207	0.0463966	0	0.0108314	0	0.0367948
197.944	264.742		280.446		235.22		308.249		240.187		236.535		197.944	0.0616397	0.0646034	0.0487284	0	0.0170015	0.0054	0.0328955
198.398	248.028		270.895		230.748		299.108		255.243		234.234		198.398	0.0464313	0.055455	0.0439095	0	0.0285387	0.00315512	0.0295816
198.852	266.511		279.276		219.083		284.917		243.713		230.569		198.852	0.0632493	0.0634828	0.0313394	0	0.0197034	0	0.0296292
199.306	284.54		275.746		215.692		268.448		241.634		238.757		199.306	0.0796542	0.0601015	0.0276853	0	0.0181103	0.0075678	0.0321865
199.76	300.071		288.134		217.42		293.424		242.438		253.115		199.76	0.0937862	0.0719674	0.0295474	0	0.0187264	0.0215756	0.0392672
200.214	299.281		291.287		208.724		349.482		228.972		248.551		200.214	0.0930673	0.0749875	0.0201767	0.0325222	0.00840766	0.0171229	0.0410474
200.668	278.885		291.041		201.154		389.033		221.184		239.621		200.668	0.0745086	0.0747519	0.0120194	0.0651013	0.00243985	0.00841073	0.0395386
201.122	254.481		289.861		202.929		402.976		219.5		231.116		201.122	0.052303	0.0736216	0.0139321	0.0765865	0.00114943	0.000113171	0.0362843
201.576	218.802		280.693		205.386		412.731		208.413		231.644		201.576	0.019838	0.06484	0.0165797	0.0846219	0	0.000628293	0.0310847
202.03	196.563		256.714		195.422		419.551		205.037		239.904		202.03	0	0.0418716	0.00584267	0.0902397	0	0.00868683	0.0244401
202.484	186.775		237.067		207.492		420.555		219.993		231.705		202.484	0	0.0230527	0.0188491	0.0910667	0.0015272	0.000687805	0.0225306
202.938	198.898		234.733		236.786		406.404		215.217		218.97		202.938	0.00172702	0.020817	0.0504159	0.0794102	0	0	0.025395
203.392	243.629		272.63		268.643		403.354		208.812		216.936		203.392	0.0424286	0.0571169	0.0847446	0.0768979	0	0	0.0435313
203.846	288.948		322.206		301.278		410.842		193.334		219.429		203.846	0.0836652	0.104603	0.119912	0.0830659	0	0	0.0652077
204.3	339.484		324.452		301.627		390.254		180.843		228.035		204.3	0.129649	0.106755	0.120288	0.0661071	0	0	0.0704664
204.754	367.24		346.623		298.171		349.242		183.514		233.171		204.754	0.154904	0.127991	0.116564	0.0323245	0	0.00211805	0.072317
205.208	354.377		364.217		287.8		303.15		192.155		233.126		205.208	0.1432	0.144844	0.105388	0	0	0.00207415	0.0659177
205.662	309.221		388.638		286.551		268.342		188.157		227.208		205.662	0.102112	0.168236	0.104042	0	0	0	0.0623983
206.116	270.927		404.57		266.622		250.317		192.078		219.336		206.116	0.0672675	0.183496	0.0825668	0	0	0	0.0555551
206.57	243.029		405.936		251.105		259.09		217.505		222.736		206.57	0.0418826	0.184805	0.0658459	0	0	0	0.0487555
207.024	196.386		396.315		246.903		256.663		255.844		226.196		207.024	0	0.175589	0.0613179	0	0.0289992	0	0.0443177
207.478	179.183		379.227		262.599		259.093		277.218		221.722		207.478	0	0.159221	0.0782317	0	0.0453778	0	0.0471385
207.932	201.668		362.997		290.576		273.354		271.392		218.682		207.932	0.0042475	0.143675	0.108379	0	0.0409134	0	0.0495359
208.386	224.188		331.674		278.275		290.126		257.205		218.803		208.386	0.0247389	0.113672	0.0951239	0	0.0300421	0	0.0439296
208.84	245.959		281.812		256.86		289.581		239.295		213.024		208.84	0.0445487	0.0659119	0.0720474	0	0.016318	0	0.0331377
209.294	256.108		249.655		240.012		304.416		225.614		220.349		209.294	0.0537834	0.0351102	0.0538922	0	0.00583448	0	0.0247701
209.748	259.882		238.247		228.518		321.301		208.969		240.957		209.748	0.0572175	0.024183	0.0415065	0.0093089	0	0.00971415	0.023655
210.202	265.001		248.584		221.413		331.218		214.072		256.854		210.202	0.0618753	0.0340843	0.0338502	0.0174778	0	0.0252234	0.0287518
210.656	235.013		251.488		202.812		320.024		201.35		274.418		210.656	0.0345887	0.0368659	0.013806	0.008257	0	0.042359	0.0226461
211.11	209.918		255.027		196.915		316.611		168.824		296.48		211.11	0.0117543	0.0402557	0.00745151	0.00544563	0	0.0638829	0.021465
211.564	188.612		265.492		189.807		320.381		162.725		295.455		211.564	0	0.0502797	0	0.00855107	0	0.0628829	0.0202856
212.018	163.188		283.881		187.975		307.033		179.049		276.474		212.018	0	0.0678937	0	0	0	0.0443649	0.0187098
212.472	139.43		305.863		192.962		278.058		201.914		266.136		212.472	0	0.0889492	0.00319181	0	0	0.034279	0.02107
212.926	139.733		320.47		200.525		261.598		234.736		256.897		212.926	0	0.102941	0.0113416	0	0.0128245	0.0252654	0.0253953
213.38	149.488		330.542		214.518		238.633		262.221		247.852		213.38	0	0.112588	0.0264203	0	0.0338858	0.016441	0.0315559
213.834	173.496		340.915		219.2		232.55		279.153		224.231		213.834	0	0.122524	0.0314655	0	0.0468605	0	0.033475
214.288	201.788		337.567		227.358		246.684		257.757		195.997		214.288	0.00435669	0.119317	0.0402565	0	0.0304651	0	0.0323992
214.742	228.339		337.135		218.25		265.579		232.566		186.531		214.742	0.0285159	0.118903	0.0304418	0	0.0111617	0	0.0315038

## Sheet: Pax7-e4
sections-Sox2-Pax7-HH6
Pax7 expression
position	section	average of	section	average of	section	average of	section	average of	section	average of	section	average of	position	section	section	section	section	section	section	average
	1right		1left		2right		2left		3right		3left			1right	1left	2right	2left	3right	3left
0	106.035	background	112.939	background	69.531	background	50.532	background	78.044	background	96.066	background	0	0	0	0	0	0.0486716	0.0889527	0.0229374
0.454	99.305	109	116.603	118	70.665	81	48.855	64	84.64	65	94.309	66	0.454	0	0	0	0	0.0732836	0.0837544	0.026173
0.908	103.002		116.769		75.744		47.856		87.697		91.667		0.908	0	0	0	0	0.0846903	0.0759379	0.0267714
1.362	109.178	reference area	111.918	reference area	74.205	reference area	45.87	reference area	80.944	reference area	89.972	reference area	1.362	0.000679389	0	0	0	0.0594925	0.0709231	0.0218492
1.816	115.176	371	118.676	387	81.815	308	44.552	258	80.43	333	90.223	404	1.816	0.0235725	0.00251301	0.00359031	0	0.0575746	0.0716657	0.026486
2.27	112.691		123.753		83.452		44.738		75.525		89.922		2.27	0.0140878	0.0213866	0.0108018	0	0.0392724	0.0707751	0.026054
2.724	111.615		119.92		81.883		47.708		76.383		91.226		2.724	0.00998092	0.00713755	0.00388987	0	0.0424739	0.0746331	0.0230192
3.178	118.279		112.739		84.368		52.159		75.965		86.394		3.178	0.035416	0	0.014837	0	0.0409142	0.0603373	0.0252507
3.632	124.418		115.321		86.469		54.238		79.825		80.467		3.632	0.0588473	0	0.0240925	0	0.0553172	0.0428018	0.0301765
4.086	125.7		109.526		92.472		52.833		83.916		75.899		4.086	0.0637405	0	0.0505374	0	0.0705821	0.029287	0.0356912
4.54	120.488		110.809		100.168		54.985		86.126		75.016		4.54	0.0438473	0	0.0844405	0	0.0788284	0.0266746	0.0389651
4.994	120.172		114.905		100.347		55.827		88.445		77.767		4.994	0.0426412	0	0.0852291	0	0.0874813	0.0348136	0.0416942
5.448	114.652		121.013		102.551		55.685		80.307		82.555		5.448	0.0215725	0.0112007	0.0949383	0	0.0571157	0.0489793	0.0389678
5.902	101.344		131.851		105.753		54.771		83.721		80.261		5.902	0	0.0514907	0.109044	0	0.0698545	0.0421923	0.0454303
6.356	103.913		152.12		104.29		54.828		79.98		79.451		6.356	0	0.12684	0.102599	0	0.0558955	0.0397959	0.0541884
6.81	110.264		151.419		100.517		56.905		80.344		78.536		6.81	0.00482443	0.124234	0.085978	0	0.0572537	0.0370888	0.0515632
7.264	113.158		145.3		99.382		58.238		85.995		80.071		7.264	0.0158702	0.101487	0.080978	0	0.0783396	0.0416302	0.0530508
7.718	111.589		150.959		89.793		57.736		90.999		91.102		7.718	0.00988168	0.122524	0.0387357	0	0.0970112	0.0742663	0.0570698
8.172	112.795		137.1		81.793		59.268		96.283		91.016		8.172	0.0144847	0.0710037	0.00349339	0	0.116728	0.0740118	0.0466202
8.626	112.944		130.995		79.316		59.769		94.968		90.781		8.626	0.0150534	0.0483086	0	0	0.111821	0.0733166	0.0414166
9.08	116.629		128.681		75.134		56.706		94.826		90.029		9.08	0.0291183	0.0397063	0	0	0.111291	0.0710917	0.0418679
9.534	121.451		128.174		76.615		50.64		90.643		90.439		9.534	0.0475229	0.0378216	0	0	0.0956828	0.0723047	0.042222
9.988	124.493		128.096		79.701		50.574		81.226		96.335		9.988	0.0591336	0.0375316	0	0	0.0605448	0.0897485	0.0411597
10.442	110.472		124.001		75.947		51.77		70.205		94.391		10.442	0.00561832	0.0223086	0	0	0.0194216	0.083997	0.0218909
10.896	103.272		120.106		72.328		53.5		72.773		93.249		10.896	0	0.007829	0	0	0.0290037	0.0806183	0.0195752
11.35	105.654		121.733		71.343		51.419		75.76		94.448		11.35	0	0.0138773	0	0	0.0401493	0.0841657	0.023032
11.804	116.076		125.083		74.052		58.155		77.155		91.519		11.804	0.0270076	0.0263309	0	0	0.0453545	0.0755	0.0290322
12.258	125.388		115.704		77.716		64.32		76.369		94.065		12.258	0.0625496	0	0	0.00164948	0.0424216	0.0830325	0.0316089
12.712	144.663		113.833		84.323		62.874		78.336		96.144		12.712	0.136118	0	0.0146388	0	0.0497612	0.0891834	0.0482836
13.166	137.82		119.365		84.699		63.657		73.095		91.154		13.166	0.11	0.00507435	0.0162952	0	0.0302052	0.0744201	0.0393325
13.62	125.338		122.266		79.221		66.158		67.202		88.198		13.62	0.0623588	0.0158587	0	0.0111237	0.00821642	0.0656746	0.0272054
14.074	128.903		130.85		75.733		62.221		66.479		84.215		14.074	0.0759656	0.0477695	0	0	0.00551866	0.0538905	0.0305241
14.528	129.627		138.794		74.808		58.006		66.167		75.29		14.528	0.078729	0.0773011	0	0	0.00435448	0.0274852	0.0313116
14.982	132.39		135.487		72.825		58.535		69.631		74.309		14.982	0.0892748	0.0650074	0	0	0.0172799	0.0245828	0.0326908
15.436	135.927		128.636		76.127		60.208		68.399		82.376		15.436	0.102775	0.039539	0	0	0.0126828	0.0484497	0.0339077
15.89	136.132		124.63		78.108		56.215		66.429		82.793		15.89	0.103557	0.0246468	0	0	0.00533209	0.0496834	0.0305366
16.344	135.581		125.762		74.802		53.461		68.915		83.312		16.344	0.101454	0.028855	0	0	0.0146082	0.0512189	0.0326894
16.798	138.169		131.485		76.684		53.003		66.394		84.992		16.798	0.111332	0.0501301	0	0	0.00520149	0.0561893	0.0371422
17.252	133.456		128.329		73.397		56.292		70.53		74.238		17.252	0.0933435	0.0383978	0	0	0.0206343	0.0243728	0.0294581
17.706	127.633		129.996		78.887		62.112		75.903		70.999		17.706	0.0711183	0.0445948	0	0	0.0406828	0.0147899	0.028531
18.16	131.675		133.246		88.716		66.028		77.272		70.534		18.16	0.0865458	0.0566766	0.0339912	0.0104536	0.045791	0.0134142	0.0411454
18.614	124.89		130.956		94.924		71.522		81.784		69.765		18.614	0.0606489	0.0481636	0.0613392	0.0387732	0.0626269	0.0111391	0.0471151
19.068	124.89		135.881		98.86		74.56		80.063		71.848		19.068	0.0606489	0.0664721	0.0786784	0.054433	0.0562052	0.0173018	0.0556232
19.522	127.101		133.547		104.141		71.788		81.84		79.421		19.522	0.0690878	0.0577955	0.101943	0.0401443	0.0628358	0.0397071	0.0619189
19.976	134.529		133.002		103.103		70.194		87.094		87.491		19.976	0.0974389	0.0557695	0.09737	0.0319278	0.0824403	0.0635828	0.0714216
20.43	140.541		132.713		108.222		76.013		86.882		88.789		20.43	0.120385	0.0546952	0.119921	0.0619227	0.0816493	0.0674231	0.0843327
20.884	136.682		141.144		105.528		76.013		88.724		97.54		20.884	0.105656	0.0860372	0.108053	0.0619227	0.0885224	0.0933136	0.0905842
21.338	135.673		142.674		101.56		66.971		101.417		98.744		21.338	0.101805	0.0917249	0.0905727	0.0153144	0.135884	0.0968757	0.0886962
21.792	138.044		141.346		94.474		59.064		116.718		101.503		21.792	0.110855	0.0867881	0.0593568	0	0.192978	0.105038	0.0925027
22.246	138.511		144.592		94.851		57.945		120.036		101.011		22.246	0.112637	0.098855	0.0610176	0	0.205358	0.103583	0.0969085
22.7	142.589		139.868		103.825		57.6		116.617		98.841		22.7	0.128202	0.0812937	0.100551	0	0.192601	0.0971627	0.0999683
23.154	139.46		143.949		105.451		54.743		111.337		100.971		23.154	0.11626	0.0964647	0.107714	0	0.172899	0.103464	0.0994669
23.608	121.078		151.583		109.883		54.573		102.898		105.204		23.608	0.0460992	0.124844	0.127238	0	0.14141	0.115988	0.0925966
24.062	105.921		152.066		105.09		60.103		101.928		108.613		24.062	0	0.126639	0.106123	0	0.137791	0.126074	0.0827713
24.516	95.468		145.552		105.601		61.727		93.857		103.203		24.516	0	0.102424	0.108374	0	0.107675	0.110068	0.0714236
24.97	96.716		140.264		96.803		59.53		93.229		94.693		24.97	0	0.0827658	0.0696167	0	0.105332	0.0848905	0.0571009
25.424	104.798		141.225		98.229		57.661		92.418		94.73		25.424	0	0.0863383	0.0758987	0	0.102306	0.085	0.0582572
25.878	113.866		146.558		93.652		60.665		91.895		94.301		25.878	0.0185725	0.106164	0.0557357	0	0.100354	0.0837308	0.0607595
26.332	113.742		148.812		86.786		61.167		106		95.722		26.332	0.0180992	0.114543	0.025489	0	0.152985	0.0879349	0.0665085
26.786	113.524		146.829		76.854		63.529		119.709		90.149		26.786	0.0172672	0.107171	0	0	0.204138	0.0714467	0.0666705
27.24	107.032		144.311		68.638		62.481		120.439		94.448		27.24	0	0.0978104	0	0	0.206862	0.0841657	0.0648063
27.694	104.569		147.44		68.039		62.544		118.481		102.796		27.694	0	0.109442	0	0	0.199556	0.108864	0.0696437
28.148	108.657		145.78		71.965		60.397		119.507		104.972		28.148	0	0.103271	0	0	0.203384	0.115302	0.0703262
28.602	112.758		136.613		75.412		60.867		117.098		100.178		28.602	0.0143435	0.0691933	0	0	0.194396	0.101118	0.0631751
29.056	111.553		128.678		76.609		60.975		116.034		98.908		29.056	0.00974427	0.0396952	0	0	0.190425	0.0973609	0.0562043
29.51	113.584		123.929		80.675		61.078		119.858		92.907		29.51	0.0174962	0.0220409	0	0	0.204694	0.0796065	0.0539729
29.964	129.152		127.75		79.459		64.735		121.119		95.357		29.964	0.076916	0.0362454	0	0.00378866	0.209399	0.086855	0.0688674
30.418	144.283		127.487		82.101		69.63		112.066		100.354		30.418	0.134668	0.0352677	0.00485022	0.0290206	0.175619	0.101639	0.0801775
30.872	148.831		129.788		89.37		67.767		103.766		100.358		30.872	0.152027	0.0438216	0.0368722	0.0194175	0.144649	0.101651	0.083073
31.326	147.178		138.541		91.27		74.951		94.464		96.036		31.326	0.145718	0.0763606	0.0452423	0.0564485	0.10994	0.0888639	0.0870955
31.78	154.599		145.376		89.485		78.491		81.855		95.992		31.78	0.174042	0.10177	0.0373789	0.0746959	0.0628918	0.0887337	0.0899186
32.234	156.601		149.054		93.825		76.342		75.107		99.037		32.234	0.181683	0.115442	0.0564978	0.0636186	0.0377127	0.0977426	0.0921162
32.688	158.215		156.45		95.853		77.285		64.753		100.551		32.688	0.187844	0.142937	0.0654317	0.0684794	0	0.102222	0.0944856
33.142	154.79		156.212		96.195		76.827		64.136		100.289		33.142	0.174771	0.142052	0.0669383	0.0661186	0	0.101447	0.0918878
33.596	160.733		142.476		98.998		74.526		64.075		101.001		33.596	0.197454	0.0909888	0.0792863	0.0542577	0	0.103553	0.0875901
34.05	158.99		138.404		106.134		75.27		68.508		100.216		34.05	0.190802	0.0758513	0.110722	0.0580928	0.0130896	0.101231	0.0916314
34.504	169.929		137.753		105.187		71.743		70.566		99.12		34.504	0.232553	0.0734312	0.106551	0.0399124	0.0207687	0.0979882	0.0952008
34.958	163.085		130.171		103.445		74.099		69.778		97.95		34.958	0.206431	0.0452454	0.0988767	0.0520567	0.0178284	0.0945266	0.0858275
35.412	159.736		129.61		102.202		78.365		67.913		97.744		35.412	0.193649	0.0431599	0.0934009	0.0740464	0.0108694	0.0939172	0.0848404
35.866	161.475		130.268		105.727		78.624		68.486		91.761		35.866	0.200286	0.0456059	0.10893	0.0753814	0.0130075	0.076216	0.0865711
36.32	171.644		128.096		107.933		83.126		66.751		91.744		36.32	0.239099	0.0375316	0.118648	0.0985876	0.00653358	0.0761657	0.0960942
36.774	169.984		121.066		107.964		82.142		65.731		95.513		36.774	0.232763	0.0113978	0.118784	0.0935155	0.00272761	0.0873166	0.0910842
37.228	167.517		118.024		102.867		82.037		69.125		106.208		37.228	0.223347	8.92193e-05	0.0963304	0.0929742	0.0153918	0.118959	0.0911819
37.682	159.392		126.272		100.328		88.53		70.802		113.417		37.682	0.192336	0.0307509	0.0851454	0.126443	0.0216493	0.140287	0.0994353
38.136	146.667		126.355		104.008		89.084		72.85		125.583		38.136	0.143767	0.0310595	0.101357	0.129299	0.029291	0.176281	0.101842
38.59	145.43		132.108		101.845		84.338		73.896		130.212		38.59	0.139046	0.0524461	0.0918282	0.104835	0.033194	0.189976	0.101888
39.044	147.349		147.251		103.157		78.395		79.848		144.836		39.044	0.14637	0.10874	0.0976079	0.074201	0.055403	0.233243	0.119261
39.498	137.416		149.258		112.663		74.194		79.347		137.888		39.498	0.108458	0.116201	0.139485	0.0525464	0.0535336	0.212686	0.113818
39.952	146.535		145.847		108.365		75.374		71.528		136.72		39.952	0.143263	0.10352	0.120551	0.0586289	0.0243582	0.209231	0.109925
40.406	131.428		135.436		102.798		75.066		67.242		135.403		40.406	0.0856031	0.0648178	0.0960264	0.0570412	0.00836567	0.205334	0.0861981
40.86	129.064		136.873		93.557		75.949		77.469		126.184		40.86	0.0765802	0.0701599	0.0553172	0.0615928	0.0465261	0.178059	0.0813725
41.314	135.755		144.116		88.682		69.835		89.939		115.225		41.314	0.102118	0.0970855	0.0338414	0.0300773	0.093056	0.145636	0.0836358
41.768	146.458		140.67		89.889		70.893		96.185		110.922		41.768	0.142969	0.0842751	0.0391586	0.0355309	0.116362	0.132905	0.0918669
42.222	154.029		143.391		93.197		72.02		99.235		116.265		42.222	0.171866	0.0943903	0.0537313	0.0413402	0.127743	0.148713	0.106297
42.676	164.789		138.854		100.593		72.005		124.614		114.015		42.676	0.212935	0.0775242	0.0863128	0.0412629	0.22244	0.142056	0.130422
43.13	175.788		127.429		102.074		67.088		158.019		115.256		43.13	0.254916	0.035052	0.092837	0.0159175	0.347086	0.145728	0.148589
43.584	173.34		130.927		108.34		67.23		170.538		118.765		43.584	0.245573	0.0480558	0.120441	0.0166495	0.393799	0.156109	0.163438
44.038	177.665		136.91		106.113		68.801		180.723		122.151		44.038	0.26208	0.0702974	0.11063	0.0247474	0.431802	0.166127	0.177614
44.492	192.934		154.799		113.59		71.006		189.02		114.405		44.492	0.320359	0.136799	0.143568	0.0361134	0.462761	0.14321	0.207135
44.946	194.257		164.415		121.478		66.84		194.295		120.235		44.946	0.325408	0.172546	0.178317	0.0146392	0.482444	0.160459	0.222302
45.4	177.492		174.232		117.803		66.231		205.618		130.176		45.4	0.26142	0.209041	0.162128	0.0115	0.524694	0.18987	0.226442
45.854	172.909		185.492		112.418		72.307		212.719		143.207		45.854	0.243927	0.2509	0.138405	0.0428196	0.55119	0.228423	0.242611
46.308	157.891		210.024		116.305		77.126		218.467		164.156		46.308	0.186607	0.342097	0.155529	0.0676598	0.572638	0.290402	0.269155
46.762	149.252		235.23		110.788		76.355		230.207		177.709		46.762	0.153634	0.435799	0.131225	0.0636856	0.616444	0.3305	0.288548
47.216	166.475		259.457		113.622		77.27		220.806		176.082		47.216	0.21937	0.525862	0.143709	0.0684021	0.581366	0.325686	0.310733
47.67	219.81		277.685		114.786		79.899		211.599		175.172		47.67	0.422939	0.593625	0.148837	0.0819536	0.547011	0.322994	0.352893
48.124	283.962		274.354		113.514		78.8		204.687		167.323		48.124	0.667794	0.581242	0.143233	0.0762887	0.52122	0.299772	0.381592
48.578	320.827		270.48		109.7		74.993		190.813		160.796		48.578	0.8085	0.56684	0.126432	0.0566649	0.469451	0.280462	0.384725
49.032	351.259		265.616		121.1		73.856		170.455		154.644		49.032	0.924653	0.548758	0.176652	0.0508041	0.393489	0.26226	0.392769
49.486	369.513		269.371		116.722		75.547		154.834		145.6		49.486	0.994324	0.562717	0.157366	0.0595206	0.335201	0.235503	0.390772
49.94	398.579		245.446		124.379		76.085		141.877		139.993		49.94	1.10526	0.473777	0.191097	0.0622938	0.286854	0.218914	0.3897
50.394	411.081		222.543		137.976		68.454		128.821		131.634		50.394	1.15298	0.388636	0.250996	0.0229588	0.238138	0.194183	0.374649
50.848	414.483		203.61		158.913		63.626		107.6		125.609		50.848	1.16597	0.318253	0.343229	0	0.158955	0.176358	0.36046
51.302	416.672		185.126		181.076		55.609		94.7		127.794		51.302	1.17432	0.249539	0.440863	0	0.110821	0.182822	0.359728
51.756	367.928		176.877		206.028		57.164		89.043		130.892		51.756	0.988275	0.218874	0.550784	0	0.0897127	0.191988	0.339939
52.21	267.602		167.954		210.863		58.594		92.838		146.798		52.21	0.605351	0.185703	0.572084	0	0.103873	0.239047	0.284343
52.664	186.69		158.864		211.089		61.293		102.423		162.799		52.664	0.296527	0.151911	0.573079	0	0.139638	0.286388	0.241257
53.118	167.205		154.315		222.753		69.103		115.442		171.783		53.118	0.222156	0.135	0.624463	0.0263041	0.188216	0.312967	0.251518
53.572	172.5		152.37		225.896		70.126		119.363		180.472		53.572	0.242366	0.12777	0.638308	0.0315773	0.202847	0.338675	0.263591
54.026	185.99		158.041		208.933		80.686		124.223		200.561		54.026	0.293855	0.148851	0.563581	0.0860103	0.220981	0.398109	0.285231
54.48	189.927		164.938		201.388		87.149		142.606		211.67		54.48	0.308882	0.174491	0.530344	0.119325	0.289575	0.430976	0.308932
54.934	191.373		170.971		196.865		91.962		147.186		215.312		54.934	0.314401	0.196918	0.510419	0.144134	0.306664	0.441751	0.319048
55.388	189.762		198.81		182.329		106.352		146.636		212.899		55.388	0.308252	0.300409	0.446383	0.218309	0.304612	0.434612	0.33543
55.842	185.362		249.043		164.356		116.18		139.988		218.562		55.842	0.291458	0.487149	0.367207	0.268969	0.279806	0.451367	0.357659
56.296	184.7		243.329		155.416		126.034		133.86		221.189		56.296	0.288931	0.465907	0.327824	0.319763	0.25694	0.459139	0.353084
56.75	175.907		256.846		147.594		131.139		143.47		218.269		56.75	0.25537	0.516156	0.293366	0.346077	0.292799	0.4505	0.359045
57.204	157.341		282.847		143.504		133.198		146.644		206.397		57.204	0.184508	0.612814	0.275348	0.356691	0.304642	0.415376	0.35823
57.658	144.733		288.665		146.688		140.045		139.817		186.976		57.658	0.136385	0.634442	0.289374	0.391985	0.279168	0.357917	0.348212
58.112	157.427		271.619		149.139		145.052		135.835		167.748		58.112	0.184836	0.571074	0.300172	0.417794	0.26431	0.30103	0.339869
58.566	178.593		246.122		152.897		148.059		125.912		153.649		58.566	0.265622	0.47629	0.316727	0.433294	0.227284	0.259317	0.329755
59.02	208.326		216.232		167.182		149.033		131.241		138.21		59.02	0.379107	0.365175	0.379656	0.438314	0.247168	0.213639	0.337177
59.474	240.119		190.672		194.528		152.774		136.415		130.637		59.474	0.500454	0.270156	0.500123	0.457598	0.266474	0.191234	0.36434
59.928	250.372		173.855		215.804		151.827		139.591		132.193		59.928	0.539588	0.207639	0.59385	0.452716	0.278325	0.195837	0.377993
60.382	259.483		169.705		254.319		143.474		136.271		133.889		60.382	0.574363	0.192212	0.76352	0.40966	0.265937	0.200855	0.401091
60.836	269.228		183.625		280.388		139.826		124.473		140.728		60.836	0.611557	0.243959	0.878361	0.390856	0.221914	0.221089	0.427956
61.29	270.691		196.617		310.417		134.986		133.146		140.703		61.29	0.617141	0.292257	1.01065	0.365907	0.254276	0.221015	0.460207
61.744	267.699		202.373		329.813		134.456		156.522		147.52		61.744	0.605721	0.313654	1.09609	0.363175	0.3415	0.241183	0.493554
62.198	272.459		211.777		306.863		129.805		170.16		158.721		62.198	0.623889	0.348613	0.994991	0.339201	0.392388	0.274322	0.495568
62.652	265.851		218.284		262.87		126.554		175.529		170.509		62.652	0.598668	0.372803	0.801189	0.322443	0.412422	0.309198	0.469454
63.106	252.06		239.774		240.943		115.001		176.825		184.182		63.106	0.546031	0.452691	0.704595	0.262892	0.417257	0.349651	0.455519
63.56	235.996		270.421		227.867		104.941		187.525		192.005		63.56	0.484718	0.566621	0.646991	0.211036	0.457183	0.372796	0.456557
64.014	213.304		317.223		221.124		100.484		183.686		195.881		64.014	0.398107	0.740606	0.617286	0.188062	0.442858	0.384263	0.461864
64.468	210.023		373.55		208.33		97.643		159.683		188.256		64.468	0.385584	0.95	0.560925	0.173418	0.353295	0.361704	0.464154
64.922	220.896		419.39		203.498		96.872		138.363		174.74		64.922	0.427084	1.12041	0.539639	0.169443	0.273743	0.321716	0.475339
65.376	234.721		430.077		214.51		92.508		148.969		166.291		65.376	0.479851	1.16014	0.58815	0.146948	0.313317	0.296719	0.497521
65.83	253.135		433.951		221.919		90.365		166.693		147.649		65.83	0.550134	1.17454	0.620789	0.135902	0.379451	0.241565	0.517063
66.284	266.142		426.088		238.245		87.348		172.697		128.425		66.284	0.599779	1.14531	0.692709	0.120351	0.401854	0.184689	0.524115
66.738	280.208		394.578		261.247		85.843		170.224		115.408		66.738	0.653466	1.02817	0.79404	0.112593	0.392627	0.146178	0.521179
67.192	305.221		357.005		282.42		89.906		170.212		126.364		67.192	0.748935	0.888494	0.887313	0.133536	0.392582	0.178592	0.538242
67.646	300.603		334.643		298.653		95.995		165.834		137.687		67.646	0.731309	0.805364	0.958824	0.164923	0.376246	0.212092	0.54146
68.1	284.707		318.102		319.774		107.811		165.998		149.414		68.1	0.670637	0.743874	1.05187	0.22583	0.376858	0.246787	0.552642
68.554	257.563		313.787		329.26		116.107		162.981		166.745		68.554	0.567034	0.727833	1.09366	0.268593	0.365601	0.298062	0.553463
69.008	218.32		286.226		319.955		121.564		146.377		184.594		69.008	0.417252	0.625375	1.05267	0.296722	0.303646	0.35087	0.507755
69.462	190.708		256.928		304.73		130.496		127.659		195.859		69.462	0.311863	0.516461	0.985595	0.342763	0.233802	0.384198	0.462447
69.916	181.917		224.317		282.414		137.768		125.314		210.028		69.916	0.278309	0.39523	0.887286	0.380247	0.225052	0.426118	0.432041
70.37	180.566		187.005		265.546		133.446		130.088		216.535		70.37	0.273153	0.256524	0.812978	0.357969	0.242866	0.44537	0.398143
70.824	184.778		168.174		270.106		122.495		152.91		199.162		70.824	0.289229	0.18652	0.833066	0.301521	0.328022	0.39397	0.388721
71.278	185.367		165.437		264.556		112.271		187.237		187.219		71.278	0.291477	0.176346	0.808617	0.24882	0.456108	0.358636	0.390001
71.732	186.113		192.964		248.181		118.474		221.253		180.558		71.732	0.294324	0.278677	0.73648	0.280794	0.583034	0.338929	0.418706
72.186	186.679		217.95		220.933		124.656		243.054		182.176		72.186	0.296485	0.371561	0.616445	0.31266	0.664381	0.343716	0.434208
72.64	188.26		232.411		211.108		129.931		255.96		186.711		72.64	0.302519	0.42532	0.573163	0.339851	0.712537	0.357133	0.451754
73.094	187.062		237.455		192.451		133.817		269.898		198.449		73.094	0.297947	0.444071	0.490974	0.359881	0.764545	0.391861	0.458213
73.548	189.979		253.72		168.852		136.993		261.785		211.402		73.548	0.30908	0.504535	0.387013	0.376253	0.734272	0.430183	0.45689
74.002	198.054		260.404		147.204		141.306		263.471		213.199		74.002	0.339901	0.529383	0.291648	0.398485	0.740563	0.4355	0.455913
74.456	197.254		255.996		133.092		140.376		259.792		208.392		74.456	0.336847	0.512996	0.22948	0.393691	0.726836	0.421278	0.436855
74.91	201.738		240.665		140.242		149.513		254.314		204.676		74.91	0.353962	0.456004	0.260978	0.440789	0.706396	0.410284	0.438069
75.364	199.562		243.574		152.852		169.197		235.275		217.582		75.364	0.345656	0.466818	0.316529	0.542253	0.635354	0.448467	0.45918
75.818	202.745		253.298		149.225		175.696		199.229		228.821		75.818	0.357805	0.502967	0.300551	0.575753	0.500854	0.481719	0.453275
76.272	199.46		243.767		149.59		181.501		156.547		238.721		76.272	0.345267	0.467535	0.302159	0.605675	0.341593	0.511009	0.428873
76.726	184.861		246.861		139.493		186.822		146.377		257.066		76.726	0.289546	0.479037	0.257678	0.633103	0.303646	0.565284	0.421382
77.18	174.925		261.849		150.37		186.385		166.447		266.864		77.18	0.251622	0.534755	0.305595	0.630851	0.378534	0.594272	0.449271
77.634	168.373		314.302		160.162		192.403		181.492		258.611		77.634	0.226615	0.729747	0.348731	0.661871	0.434672	0.569855	0.495248
78.088	158.465		504.127		158.739		181.78		189.856		239.477		78.088	0.188798	1.43542	0.342463	0.607113	0.465881	0.513246	0.592153
78.542	169.991		385.028		146.411		150.695		205.774		236.171		78.542	0.23279	0.992669	0.288154	0.446881	0.525276	0.503464	0.498206
78.996	199.851		329.652		127.566		126.987		211.553		229.226		78.996	0.34676	0.78681	0.205137	0.324675	0.54684	0.482917	0.448856
79.45	236.155		329.091		103.526		113.684		228.358		215.446		79.45	0.485324	0.784725	0.0992335	0.256103	0.609545	0.442148	0.44618
79.904	242.058		322.033		92.436		111.275		227.966		191.833		79.904	0.507855	0.758487	0.0503789	0.243686	0.608082	0.372287	0.423463
80.358	252.925		296.809		90.033		127.162		227.517		166.926		80.358	0.549332	0.664717	0.039793	0.325577	0.606407	0.298598	0.414071
80.812	254.016		255.314		93.507		149.593		228.409		177.883		80.812	0.553496	0.510461	0.0550969	0.441201	0.609735	0.331015	0.416834
81.266	252.117		227.501		98.008		172.498		227.384		195.121		81.266	0.546248	0.407067	0.0749251	0.559268	0.60591	0.382015	0.429239
81.72	239.138		203.197		104.255		181.419		234.489		213.008		81.72	0.49671	0.316717	0.102445	0.605253	0.632422	0.434935	0.431414
82.174	245.591		200.988		117.552		191.494		226.514		236.389		82.174	0.52134	0.308506	0.161022	0.657186	0.602664	0.504109	0.459138
82.628	249.608		241.382		131.264		194.811		205.912		264.44		82.628	0.536672	0.458669	0.221427	0.674284	0.525791	0.587101	0.500657
83.082	229.361		257.364		134.586		195.612		197.02		288.478		83.082	0.459393	0.518082	0.236062	0.678412	0.492612	0.658219	0.50713
83.536	204.379		277.641		136.803		204.663		174.443		316.425		83.536	0.364042	0.593461	0.245828	0.725067	0.408369	0.740902	0.512945
83.99	199.546		280.424		138.25		208.582		140.358		338.286		83.99	0.345595	0.603807	0.252203	0.745268	0.281187	0.80558	0.505607
84.444	194.546		314.268		150.02		213.509		110.645		356.531		84.444	0.326511	0.729621	0.304053	0.770665	0.170317	0.859559	0.526788
84.898	184.034		343.107		174.748		236.466		113.613		357.395		84.898	0.286389	0.836829	0.412987	0.889	0.181392	0.862115	0.578119
85.352	180.063		358.515		207.501		274.752		131.037		347.76		85.352	0.271233	0.894108	0.557273	1.08635	0.246407	0.833609	0.648163
85.806	180.658		369.387		234.114		314.847		158.498		325.107		85.806	0.273504	0.934524	0.674511	1.29303	0.348873	0.766589	0.715171
86.26	208.656		360.64		252.339		326.671		177.338		305.216		86.26	0.380366	0.902007	0.754797	1.35397	0.419172	0.70774	0.753009
86.714	236.932		326.361		257.743		318.991		190.606		303.049		86.714	0.48829	0.774576	0.778604	1.31439	0.468679	0.701328	0.754311
87.168	217.913		282.313		249.495		304.974		212.714		291.865		87.168	0.415698	0.610829	0.742269	1.24213	0.551172	0.66824	0.705057
87.622	247.829		254.299		223.636		275.979		237.193		275.036		87.622	0.529882	0.506688	0.628352	1.09268	0.642511	0.61845	0.66976
88.076	286.86		236.911		208.535		251.668		244.387		287.313		88.076	0.678855	0.442048	0.561828	0.967361	0.669354	0.654772	0.66237
88.53	304.297		210.676		208.697		247.029		241.786		298.913		88.53	0.745408	0.34452	0.562542	0.943448	0.659649	0.689092	0.657443
88.984	315.805		229.626		222.192		265.011		245.572		310.44		88.984	0.789332	0.414967	0.621991	1.03614	0.673776	0.723195	0.7099
89.438	347.031		264.723		237.932		258.403		234.595		311.801		89.438	0.908515	0.545439	0.69133	1.00208	0.632817	0.727222	0.751233
89.892	372.239		268.048		230.281		230.68		242.008		304.931		89.892	1.00473	0.557799	0.657626	0.859175	0.660478	0.706896	0.741117
90.346	362.846		256.043		226.883		199.156		278.897		289.523		90.346	0.968878	0.513171	0.642656	0.69668	0.798123	0.661311	0.71347
90.8	343.545		259.188		244.493		171.065		322.044		276.175		90.8	0.89521	0.524862	0.720233	0.551881	0.959119	0.62182	0.712188
91.254	320.569		259.214		310.332		154.289		333.889		225.502		91.254	0.807515	0.524959	1.01027	0.465407	1.00332	0.471899	0.713895
91.708	298.683		259.107		374.696		155.552		342.06		184.098		91.708	0.723981	0.524561	1.29381	0.471918	1.03381	0.349402	0.732914
92.162	300.889		281.668		394.807		167.661		359.275		169.503		92.162	0.732401	0.608431	1.38241	0.534335	1.09804	0.306222	0.776973
92.616	274.301		283.814		395.286		185.09		379.02		161.745		92.616	0.63092	0.616409	1.38452	0.624175	1.17172	0.283269	0.785168
93.07	268.738		271.476		384.354		188.114		397.777		149.626		93.07	0.609687	0.570543	1.33636	0.639763	1.24171	0.247414	0.774246
93.524	267.07		280.701		362.547		181.33		396.799		157.956		93.524	0.603321	0.604836	1.2403	0.604794	1.23806	0.272059	0.76056
93.978	258.081		282.337		327.358		177.452		391.899		205.49		93.978	0.569011	0.610918	1.08528	0.584804	1.21977	0.412692	0.747079
94.432	254.531		263.372		275.862		180.224		382.962		260.97		94.432	0.555462	0.540416	0.858423	0.599093	1.18643	0.576834	0.719442
94.886	248.593		267.571		249.039		166.467		359.115		320.89		94.886	0.532798	0.556026	0.74026	0.52818	1.09744	0.754112	0.70147
95.34	269.367		324.223		229.691		166.136		309.755		376.314		95.34	0.612088	0.766628	0.655026	0.526474	0.913265	0.918089	0.731928
95.794	286.238		388.587		228.944		162.066		278.57		408.051		95.794	0.676481	1.0059	0.651736	0.505495	0.796903	1.01199	0.77475
96.248	271.987		413.211		231.591		155.384		244.866		416.823		96.248	0.622088	1.09744	0.663396	0.471052	0.671142	1.03794	0.760509
96.702	267.194		439.885		241.723		159.213		199.459		426.333		96.702	0.603794	1.1966	0.708031	0.490789	0.501713	1.06607	0.761166
97.156	276.985		444.572		249.143		161.836		140.75		461.964		97.156	0.641164	1.21402	0.740718	0.504309	0.282649	1.17149	0.759059
97.61	288.387		461.2		240.537		162.201		118.62		482.94		97.61	0.684683	1.27584	0.702806	0.506191	0.200075	1.23355	0.76719
98.064	310.642		477.808		232.044		180.767		131.475		447.816		98.064	0.769626	1.33758	0.665392	0.601892	0.248041	1.12963	0.792027
98.518	319.64		461.087		232.466		192.098		165.891		356.82		98.518	0.803969	1.27542	0.667251	0.660299	0.376459	0.860414	0.773968
98.972	328.276		435.426		269.205		201.584		197.833		258.594		98.972	0.836931	1.18002	0.829097	0.709196	0.495646	0.569805	0.770116
99.426	310.553		413.67		279.383		208.896		228.41		230.993		99.426	0.769286	1.09914	0.873934	0.746887	0.609739	0.488145	0.764523
99.88	266.15		386.686		273.928		215.901		233.311		222.843		99.88	0.599809	0.998833	0.849903	0.782995	0.628026	0.464033	0.7206
100.334	264.264		368.332		283.487		206.115		230.676		220.956		100.334	0.592611	0.930602	0.892013	0.732552	0.618194	0.45845	0.70407
100.788	312.883		357.119		309.631		174.573		238.112		214.482		100.788	0.778179	0.888918	1.00719	0.569964	0.64594	0.439296	0.72158
101.242	378.089		329.08		334.327		141.575		262.712		205.864		101.242	1.02706	0.784684	1.11598	0.399871	0.737731	0.413799	0.74652
101.696	420.162		323.292		338.477		115.027		277.37		204.404		101.696	1.18764	0.763167	1.13426	0.263026	0.792425	0.409479	0.758333
102.15	379.46		315.449		333.637		113.83		293.493		198.677		102.15	1.03229	0.734011	1.11294	0.256856	0.852586	0.392536	0.730203
102.604	337.264		293.336		325.424		114.574		317.137		201.368		102.604	0.871237	0.651807	1.07676	0.260691	0.94081	0.400497	0.7003
103.058	319.577		281.067		336.06		125.379		340.363		208.025		103.058	0.803729	0.606197	1.12361	0.316387	1.02747	0.420192	0.716265
103.512	288.507		288.477		324.634		140.011		346.42		207.96		103.512	0.685141	0.633743	1.07328	0.391809	1.05007	0.42	0.709008
103.966	286.637		291.597		302.818		164.415		357.401		183.491		103.966	0.678004	0.645342	0.977172	0.517603	1.09105	0.347607	0.709463
104.42	303.104		296.626		270.141		180.729		388.212		148.688		104.42	0.740855	0.664037	0.83322	0.601696	1.20601	0.244639	0.715077
104.874	294.916		246.967		251.931		192.961		404.916		130.82		104.874	0.709603	0.479431	0.753	0.664747	1.26834	0.191775	0.677817
105.328	283.795		215.943		223.358		195.624		417.456		123.248		105.328	0.667156	0.3641	0.627128	0.678474	1.31513	0.169373	0.636894
105.782	257.114		192.917		214.006		192.312		454.376		137.6		105.782	0.565321	0.278502	0.58593	0.661402	1.4529	0.211834	0.625981
106.236	214.116		184.625		204.43		183.9		492.413		181.453		106.236	0.401206	0.247677	0.543744	0.618041	1.59482	0.341577	0.624512
106.69	189.977		149.95		193.85		166.098		493.241		247.477		106.69	0.309073	0.118773	0.497137	0.526278	1.59791	0.536914	0.597682
107.144	177.118		150.456		203.494		149.875		465.094		287.105		107.144	0.259992	0.120654	0.539621	0.442655	1.49289	0.654157	0.584995
107.598	170.524		155.303		207.622		145.642		408.281		322.41		107.598	0.234824	0.138673	0.557806	0.420835	1.2809	0.758609	0.565275
108.052	178.246		153.447		208.125		148.275		340.43		364.91		108.052	0.264298	0.131773	0.560022	0.434407	1.02772	0.884349	0.550429
108.506	196.878		147.228		208.42		141.447		281.177		415.594		108.506	0.335412	0.108654	0.561322	0.399211	0.806631	1.0343	0.540922
108.96	218.369		135.63		209.508		129.689		236.612		439.902		108.96	0.417439	0.065539	0.566115	0.338603	0.640343	1.10622	0.522376
109.414	213.013		143.589		220.317		122.031		212.685		439.068		109.414	0.396996	0.0951264	0.613731	0.299129	0.551063	1.10375	0.509966
109.868	213.624		143.61		227.073		124.279		214.498		429.413		109.868	0.399328	0.0952045	0.643493	0.310716	0.557828	1.07519	0.513626
110.322	219.154		158.038		249.808		126.916		237.545		403.556		110.322	0.420435	0.14884	0.743648	0.324309	0.643825	0.998686	0.546624
110.776	214.106		162.995		247.681		135.097		275.698		375.683		110.776	0.401168	0.167268	0.734278	0.366479	0.786187	0.916222	0.561933
111.23	198.917		174.369		239.605		140.503		313.891		330.717		111.23	0.343195	0.20955	0.6987	0.394345	0.928698	0.783186	0.559612
111.684	179.252		186.38		226.221		133.589		351.82		284.272		111.684	0.268137	0.254201	0.63974	0.358706	1.07022	0.645775	0.539464
112.138	175.772		185.085		215.519		153.465		376.87		225.297		112.138	0.254855	0.249387	0.592595	0.46116	1.16369	0.471293	0.532164
112.592	158.85		188.092		215.088		163.031		381.129		175.417		112.592	0.190267	0.260565	0.590696	0.510469	1.17959	0.323719	0.509217
113.046	156.39		178.875		211.923		162.29		365.166		152.221		113.046	0.180878	0.226301	0.576753	0.506649	1.12002	0.255092	0.477616
113.5	159.209		166.071		191.397		155.782		371.07		150.976		113.5	0.191637	0.178703	0.48633	0.473103	1.14205	0.251408	0.453872
113.954	157.808		157.388		176.831		161.433		358.366		169.695		113.954	0.18629	0.146424	0.422163	0.502232	1.09465	0.30679	0.443091
114.408	154.513		145.216		164.5		162.577		331.174		198.789		114.408	0.173714	0.101175	0.367841	0.508129	0.993187	0.392867	0.422819
114.862	161.035		151.995		157.288		165.121		295.047		209.931		114.862	0.198607	0.126375	0.33607	0.521242	0.858384	0.425831	0.411085
115.316	167.651		162.994		157.838		162.18		252.845		208.317		115.316	0.223859	0.167264	0.338493	0.506082	0.700914	0.421056	0.392945
115.77	189.831		177.692		147.783		168.099		219.6		238.088		115.77	0.308515	0.221903	0.294198	0.536593	0.576866	0.509136	0.407869
116.224	241.844		197.235		152.443		189.572		192.722		263.124		116.224	0.507038	0.294554	0.314727	0.647278	0.476575	0.583207	0.470563
116.678	282.734		243.793		157.625		198.994		175.392		292.408		116.678	0.663107	0.467632	0.337555	0.695845	0.41191	0.669846	0.540983
117.132	308.577		296.03		150.799		199.514		175.39		302.435		117.132	0.761744	0.661822	0.307485	0.698526	0.411903	0.699512	0.590165
117.586	345.444		394.423		151.549		171.727		172.782		290.315		117.586	0.902458	1.02759	0.310789	0.555294	0.402172	0.663654	0.64366
118.04	374.105		444.641		163.118		146.19		179.248		276.642		118.04	1.01185	1.21428	0.361753	0.42366	0.426299	0.623201	0.67684
118.494	385.994		445.382		180.136		132.284		185.054		270.57		118.494	1.05723	1.21703	0.436722	0.351979	0.447963	0.605237	0.686027
118.948	383.585		450.04		200.834		140.428		168.166		260.142		118.948	1.04803	1.23435	0.527903	0.393959	0.384948	0.574385	0.69393
119.402	371.92		444.076		244.838		142.129		133.001		250.751		119.402	1.00351	1.21218	0.721753	0.402727	0.253735	0.546601	0.690084
119.856	302.03		443.037		264.361		139.748		104.314		228.657		119.856	0.736756	1.20832	0.807758	0.390454	0.146694	0.481234	0.628535
120.31	210.233		442.648		269.005		126.089		86.168		201.566		120.31	0.386385	1.20687	0.828216	0.320046	0.0789851	0.401083	0.536931
[truncated: 208 more rows]

## Sheet: Sox2-e4
sections-Sox2-Pax7-HH6
[truncated: 477 more rows]

[truncated: 6 more sheets: Pax7-e5, Sox2-e5, Pax7-e6, Sox2-e6, combineSox2, combinePax7]
