# Supplementary material for: Dynamic transcriptional signature and cell fate analysis reveals plasticity of individual neural plate border cells
Source: eLife. 2017 Mar 29;6:e21620. doi: 10.7554/eLife.21620 (PMC5371430; doi:10.7554/eLife.21620)
Supplement: Figure 3—source data 3. — DOI: http://dx.doi.org/10.7554/eLife.21620.011 [file elife-21620-fig3-data3.xlsx]

## Sheet: Pax7-e1
sections-Sox2-Pax7-HH8
Pax7 expression
position	section	average of	section	average of	section	average of	section	average of	section	average of	section	average of	section		position	section	section	section	section	section	section	section	average
	1right		1left		2right		2left		3right		3left		4right			1right	1left	2right	2left	3right	3left	4right
0	234.023	average-bg	235.353	average-bg	368.396	average-bg	370.27	average-bg	337.091	average-bg	202.119	average-bg	176.779	average-bg	0	0	0	0	0.0348237	0.0142762	0.00816383	0.0216383	0.0112717
0.454	254.874	262	248.329	259	340.061	374	407.54	311	341.677	302	183.561	193	170.241	148	0.454	0	0	0	0.0567215	0.016142	0	0.0167226	0.012798
0.908	270.691		251.789		341.988		369.272		342.528		183.341		166.41		0.908	0.00855413	0	0	0.0342374	0.0164882	0	0.0138421	0.010446
1.362	260.417	ref	233.715	ref	341.071	ref	314.355	ref	341.222	ref	172.216	ref	170.193	ref	1.362	0	0	0	0.00197121	0.0159569	0	0.0166865	0.00494494
1.816	275.886	1278	213.934	1278	352.733	2108	300.912	2013	329.183	2760	163.379	1310	166.888	1478	1.816	0.0136673	0	0	0	0.011059	0	0.0142015	0.00556112
2.27	233.156		229.089		375.807		286.583		323.139		178.694		158.227		2.27	0	0	0.0010421	0	0.00860008	0	0.00768947	0.00247595
2.724	228.258		259.319		362.06		274.929		319.728		198.809		130.393		2.724	0	0.000313052	0	0	0.00721237	0.00520054	0	0.00181799
3.178	229.661		275.754		360.109		286.434		320.03		213.074		126.064		3.178	0	0.0164416	0	0	0.00733523	0.0179714	0	0.00596403
3.632	240.549		282.393		385.909		285.372		303.217		212.615		148.064		3.632	0	0.0229568	0.00686794	0	0.000495118	0.0175604	4.81203e-05	0.00684692
4.086	252.403		290.034		387.184		271.356		297.451		210.561		164.575		4.086	0	0.0304553	0.00760323	0	0	0.0157216	0.0124624	0.00946322
4.54	267.338		302.393		371.444		276.835		310.751		212.198		161.086		4.54	0.00525394	0.0425839	0	0	0.00356021	0.0171871	0.0098391	0.0112035
4.994	240.096		332.209		388.36		288.277		291.37		196.791		151.203		4.994	0	0.071844	0.00828143	0	0	0.00339391	0.00240827	0.0122754
5.448	224.516		353.544		381.353		306.559		278.244		180.911		151.619		5.448	0	0.0927812	0.00424048	0	0	0	0.00272105	0.014249
5.902	221.555		352.378		345.24		312.308		275.379		172.417		153.508		5.902	0	0.0916369	0	0.000768508	0	0	0.00414135	0.0137924
6.356	230.989		338.263		338.774		337.212		299.35		168.437		154.314		6.356	0	0.0777851	0	0.0154007	0	0	0.00474737	0.0139905
6.81	238.326		332.88		372.763		375.709		322.797		177.015		159.229		6.81	0	0.0725025	0	0.0380194	0.00846094	0	0.00844286	0.0182037
7.264	255.133		311.841		388.314		334.496		329.508		200.807		160.184		7.264	0	0.0518557	0.0082549	0.0138049	0.0111912	0.00698926	0.0091609	0.0144653
7.718	281.15		290.459		384.755		278.203		310.114		251.034		147.776		7.718	0.0188484	0.0308724	0.00620242	0	0.00330106	0.0519552	0	0.0158828
8.172	250.973		278.841		393.432		250.68		316.87		217.33		131.895		8.172	0	0.0194711	0.0112065	0	0.00604963	0.0217816	0	0.00835839
8.626	250.911		250.784		372.705		239.932		352.659		196.173		116.911		8.626	0	0	0	0	0.0206098	0.00284064	0	0.00335007
9.08	242.915		250.182		352.566		238.697		372.232		196.325		129.28		9.08	0	0	0	0	0.0285728	0.00297672	0	0.00450708
9.534	266.991		272.426		337.404		253.664		362.771		189.56		154.01		9.534	0.0049124	0.0131757	0	0	0.0247238	0	0.0045188	0.00676152
9.988	231.594		294.848		319.778		251.546		352.026		183.079		137.021		9.988	0	0.0351796	0	0	0.0203523	0	0	0.00793313
10.442	257.425		287.534		309.188		249.382		346.659		172.955		115.351		10.442	0	0.028002	0	0	0.0181688	0	0	0.00659583
10.896	270.388		266.569		311.316		265.61		352.018		180.771		105.455		10.896	0.00825591	0.00742787	0	0	0.0203491	0	0	0.00514755
11.35	272.746		275.957		340.801		285.065		349.515		173		117.783		11.35	0.0105768	0.0166408	0	0	0.0193308	0	0	0.00664976
11.804	248.718		282.216		343.564		282.195		351.514		156.768		125.781		11.804	0	0.0227831	0	0	0.020144	0	0	0.00613245
12.258	263.974		267.099		306.087		253.246		327.707		171.161		133.624		12.258	0.00194291	0.00794799	0	0	0.0104585	0	0	0.00290706
12.712	278.748		270.739		288.239		244.884		311.93		156.689		126.786		12.712	0.0164843	0.0115201	0	0	0.00403987	0	0	0.00457775
13.166	287.123		273.462		288.672		237.697		303.507		144.021		136.798		13.166	0.0247274	0.0141923	0	0	0.0006131	0	0	0.00564754
13.62	259.17		283.642		298.605		249.275		269.344		147.015		144.574		13.62	0	0.0241825	0	0	0	0	0	0.00345465
14.074	274.519		288.565		312.064		251.016		260.438		148.607		144.684		14.074	0.0123219	0.0290137	0	0	0	0	0	0.00590508
14.528	290.673		297.223		334.472		242.932		280.449		167.929		148.154		14.528	0.0282215	0.0375103	0	0	0	0	0.000115789	0.00940679
14.982	281.323		331.315		319.029		254.726		275.852		197.059		151.059		14.982	0.0190187	0.0709666	0	0	0	0.00363384	0.0023	0.0137027
15.436	286.344		341.457		311.663		285.75		272.737		213.006		147.58		15.436	0.0239606	0.0809195	0	0	0	0.0179105	0	0.0175415
15.89	327.322		340.017		310.066		289.615		288.087		195.186		146.649		15.89	0.0642933	0.0795064	0	0	0	0.00195703	0	0.0208224
16.344	338.781		316.283		316.698		285.903		292.014		189.281		140.18		16.344	0.0755719	0.0562149	0	0	0	0	0	0.0188267
16.798	299.169		313.745		337.364		299.144		278.818		166.992		129.825		16.798	0.0365837	0.0537242	0	0	0	0	0	0.0129011
17.252	293.522		332.297		362.475		315.701		292.184		162.34		125.402		17.252	0.0310256	0.0719303	0	0.00276204	0	0	0	0.0151026
17.706	275.387		332.867		361.435		332.792		303.286		182.904		129.705		17.706	0.0131762	0.0724897	0	0.0128038	0.00052319	0	0	0.0141418
18.16	277.351		326.212		364.333		330.767		315.795		216.664		148.09		18.16	0.0151093	0.0659588	0	0.011614	0.00561229	0.0211853	6.76692e-05	0.0170782
18.614	287.542		310.282		362.926		328.181		342.161		216.933		172.742		18.614	0.0251398	0.0503258	0	0.0100946	0.0163389	0.0214261	0.018603	0.0202755
19.068	307.088		301.071		365.156		326.203		356.663		202.426		194.304		19.068	0.044378	0.0412866	0	0.00893243	0.0222388	0.00843868	0.034815	0.0228699
19.522	296.04		307.162		365.375		323.575		344.291		206.171		213.896		19.522	0.0335039	0.047264	0	0.00738837	0.0172055	0.0117914	0.0495459	0.0238141
19.976	291.201		321.822		356.945		341.317		360.897		215.401		218.484		19.976	0.0287411	0.0616506	0	0.0178126	0.0239614	0.0200546	0.0529955	0.0293165
20.43	314.976		324.961		366.949		359.865		378.592		211.894		213.436		20.43	0.0521417	0.0647311	0	0.0287103	0.0311603	0.016915	0.0492	0.0346941
20.884	312.617		327.043		381.892		349.867		368.704		207.249		205.581		20.884	0.0498199	0.0667743	0.00455133	0.0228361	0.0271375	0.0127565	0.043294	0.0324528
21.338	313.182		347.699		395.459		318.637		346.026		214.276		214.367		21.338	0.050376	0.0870451	0.0123754	0.00448707	0.0179113	0.0190474	0.0499	0.0344489
21.792	309.381		349.913		371.061		326.495		337.411		212.447		198.652		21.792	0.0466348	0.0892179	0	0.009104	0.0144064	0.01741	0.0380842	0.0306939
22.246	298.775		351.932		373.402		301.843		351.48		209.634		189.992		22.246	0.0361959	0.0911992	0	0	0.0201302	0.0148917	0.0315729	0.0277128
22.7	295.07		351.141		376.303		306.303		363.107		198.765		185.725		22.7	0.0325492	0.090423	0.00132814	0	0.0248605	0.00516115	0.0283647	0.0260981
23.154	286.889		346.354		357.784		315.504		359.865		196.37		185.956		23.154	0.024497	0.0857252	0	0.0026463	0.0235415	0.00301701	0.0285383	0.0239951
23.608	286.896		332.652		345.652		332.748		374.026		216.224		201.227		23.608	0.0245039	0.0722787	0	0.0127779	0.0293027	0.0207914	0.0400203	0.028525
24.062	275.944		345.284		354.457		340.201		371.167		224.47		210.684		24.062	0.0137244	0.0846752	0	0.0171569	0.0281395	0.0281737	0.0471308	0.0312858
24.516	251.886		353.767		347.411		374.903		370.313		220.383		216.417		24.516	0	0.093	0	0.0375458	0.0277921	0.0245148	0.0514414	0.0334706
24.97	232.04		342.555		344.252		378.306		386.343		215.828		224.321		24.97	0	0.0819971	0	0.0395452	0.0343137	0.0204369	0.0573842	0.0333824
25.424	218.772		326.508		351.098		372.171		386.753		211.076		219.558		25.424	0	0.0662493	0	0.0359407	0.0344805	0.0161826	0.053803	0.0295223
25.878	228.888		322.402		338.759		349.526		358.787		188.64		215.751		25.878	0	0.0622198	0	0.0226357	0.0231029	0	0.0509406	0.0226999
26.332	237.568		344.85		312.593		348.59		330.259		185.082		197.174		26.332	0	0.0842493	0	0.0220858	0.0114967	0	0.0369729	0.022115
26.786	243.417		349.509		317.336		360.326		337.619		190.471		168.342		26.786	0	0.0888214	0	0.0289812	0.014491	0	0.0152947	0.0210841
27.24	246.686		337.127		317.207		368.159		350.842		186.156		169.543		27.24	0	0.0766703	0	0.0335834	0.0198706	0	0.0161977	0.0209032
27.694	240.313		306.425		324.825		353.461		330.362		181.204		189.876		27.694	0	0.0465407	0	0.0249477	0.0115386	0	0.0314857	0.016359
28.148	239.045		291.514		317.928		313.546		313.614		196.414		187.326		28.148	0	0.0319078	0	0.00149589	0.00472498	0.0030564	0.0295684	0.0101076
28.602	250.592		294.906		317.298		305.943		336.985		199.822		188.719		28.602	0	0.0352365	0	0	0.0142331	0.00610743	0.0306158	0.0123133
29.056	260.789		305.72		326.405		324.627		364.686		202.64		199.623		29.056	0	0.0458489	0	0.00800646	0.0255028	0.00863026	0.0388143	0.0181147
29.51	277.471		324.929		332.119		355.439		383.147		221.977		211.843		29.51	0.0152274	0.0646997	0	0.0261099	0.0330134	0.0259418	0.0480023	0.0304278
29.964	286.295		358		337.817		343.71		387.924		234.556		209.543		29.964	0.0239124	0.0971541	0	0.0192186	0.0349569	0.0372032	0.0462729	0.0369597
30.418	300.315		365.392		341.306		364.144		381.743		239.169		213.537		30.418	0.0377116	0.104408	0	0.0312244	0.0324422	0.041333	0.0492759	0.0423422
30.872	286.767		380.753		344.335		394.549		370.073		223.853		202.156		30.872	0.024377	0.119483	0	0.0490887	0.0276945	0.0276213	0.0407188	0.0412833
31.326	260.276		392.006		332.323		397.183		377.437		198.07		214.275		31.326	0	0.130526	0	0.0506363	0.0306904	0.00453894	0.0498308	0.0380318
31.78	238.741		395.843		331.604		350.238		391.892		184.176		235.15		31.78	0	0.134291	0	0.0230541	0.0365712	0	0.0655263	0.0370633
32.234	233.249		390.232		354.147		324.17		408.744		191.516		240.379		32.234	0	0.128785	0	0.00773796	0.0434272	0	0.0694579	0.0356297
32.688	239.854		381.671		368.523		309.24		404.312		197.941		220.249		32.688	0	0.120384	0	0	0.0416241	0.00442346	0.0543226	0.0315363
33.142	245.854		364.566		360.184		303.223		405.981		208.461		207.511		33.142	0	0.103598	0	0	0.0423031	0.0138415	0.0447451	0.0292125
33.596	262.13		357.682		317.769		311.074		429.169		204.981		204.323		33.596	0.000127953	0.096842	0	4.34783e-05	0.0517368	0.0107261	0.0423481	0.0288321
34.05	266.365		330.539		306.25		314.136		419.375		213.139		213.195		34.05	0.00429626	0.0702051	0	0.00184254	0.0477522	0.0180295	0.0490188	0.0273064
34.504	274.602		305.689		301.586		319.322		426.204		195.047		228.249		34.504	0.0124035	0.0458184	0	0.00488954	0.0505305	0.00183259	0.0603376	0.025116
34.958	279.211		298.094		305.475		332.166		454.09		208.953		206.364		34.958	0.01694	0.0383651	0	0.012436	0.0618755	0.014282	0.0438827	0.0268259
35.412	278.017		302.371		303.124		335.373		472.74		226.813		202.932		35.412	0.0157648	0.0425623	0	0.0143202	0.069463	0.0302713	0.0413023	0.0305263
35.866	232.932		302.312		276.793		323.378		481.82		219.064		202.258		35.866	0	0.0425044	0	0.00727262	0.073157	0.0233339	0.0407955	0.0267234
36.32	211.869		285.765		241.313		321.31		499.569		215.444		230.073		36.32	0	0.0262659	0	0.00605758	0.0803779	0.0200931	0.061709	0.0277862
36.774	241.577		277.309		246.135		353.506		543.357		199.138		207.151		36.774	0	0.0179676	0	0.0249741	0.0981924	0.00549508	0.0444744	0.0273005
37.228	289.556		294.775		265.951		372.232		579.12		205.69		194.223		37.228	0.027122	0.0351079	0	0.0359765	0.112742	0.0113608	0.0347541	0.0367234
37.682	305.07		304.829		280.18		357.811		587.456		201.495		193.91		37.682	0.0423917	0.0449745	0	0.0275035	0.116133	0.00760519	0.0345188	0.0390182
38.136	325.282		297.431		298.006		358.475		642.016		220.378		180.316		38.136	0.0622854	0.0377144	0	0.0278937	0.13833	0.0245103	0.0242977	0.0450046
38.59	318.823		311.123		297.925		395.265		745.251		230.587		183.926		38.59	0.0559281	0.0511511	0	0.0495094	0.18033	0.03365	0.027012	0.0567972
39.044	306.585		323.521		294.33		389.873		854.715		214.527		169.411		39.044	0.0438829	0.063318	0	0.0463414	0.224864	0.0192722	0.0160985	0.0591109
39.498	280.382		318.42		287.304		383.7		925.241		207.244		158.651		39.498	0.0180925	0.0583121	0	0.0427145	0.253556	0.012752	0.00800827	0.0562051
39.952	290.383		310.175		294.856		378.124		1043.81		221.907		156.469		39.952	0.027936	0.0502208	0	0.0394383	0.301792	0.0258791	0.00636767	0.0645192
40.406	303.036		299.26		312.408		365.577		1088.9		227.702		152.294		40.406	0.0403898	0.0395093	0	0.0320664	0.320138	0.0310671	0.00322857	0.0666285
40.86	294.631		290.57		335.095		374.374		1092.68		231.464		157.925		40.86	0.0321171	0.0309814	0	0.037235	0.321678	0.0344351	0.00746241	0.0662727
41.314	314.303		315.834		344.033		405.47		1052.88		231.522		170.68		41.314	0.0514793	0.0557743	0	0.0555053	0.305484	0.034487	0.0170526	0.0742546
41.768	301.091		344.304		329.428		397.782		941.231		220.997		176.033		41.768	0.0384754	0.0837134	0	0.0509882	0.260061	0.0250645	0.0210774	0.0684829
42.222	269.4		376.668		346.258		368.365		857.65		213.102		180.337		42.222	0.00728346	0.115474	0	0.0337045	0.226058	0.0179964	0.0243135	0.0606899
42.676	291.117		397.617		389.643		371.952		732.232		215.106		179.338		42.676	0.0286585	0.136032	0.00902134	0.035812	0.175033	0.0197905	0.0235624	0.0611301
43.13	285.571		440.572		390.281		386.216		595.534		231.687		172.999		43.13	0.0231998	0.178186	0.00938927	0.0441927	0.11942	0.0346347	0.0187962	0.061117
43.584	239.567		466.284		410.517		417.309		586.022		240.381		165.708		43.584	0	0.203419	0.0210594	0.0624612	0.11555	0.0424181	0.0133143	0.0654603
44.038	219.26		485.749		430.329		418.223		479.297		236.363		175.312		44.038	0	0.222521	0.032485	0.0629982	0.0721306	0.0388209	0.0205353	0.064213
44.492	240.631		546.777		413.532		405.765		402.721		227.833		182.071		44.492	0	0.282411	0.0227982	0.0556786	0.0409768	0.0311844	0.0256173	0.0655238
44.946	227.416		630.619		375.792		368.455		443.241		234.144		170.763		44.946	0	0.36469	0.00103345	0.0337573	0.0574618	0.0368344	0.017115	0.0729846
45.4	227.942		657.272		341.232		344.307		474.121		247.032		162.166		45.4	0	0.390846	0	0.0195693	0.0700248	0.0483724	0.0106511	0.0770662
45.854	234.019		612.429		312.327		338.004		531.085		247.676		159.333		45.854	0	0.346839	0	0.015866	0.0931998	0.048949	0.00852105	0.0733393
46.308	232.544		575.126		304.44		324.264		615.384		248.099		158.371		46.308	0	0.310232	0	0.00779318	0.127496	0.0493277	0.00779774	0.0718065
46.762	220.972		575.53		323.576		362.635		676.367		223.069		154.797		46.762	0	0.310628	0	0.0303378	0.152306	0.0269194	0.00511053	0.0750431
47.216	245.903		622.539		331.877		407.841		705.236		227.867		160.778		47.216	0	0.356761	0	0.0568984	0.16405	0.0312149	0.00960752	0.0883617
47.67	215.496		658.452		348.708		421.716		683.076		222.797		172.987		47.67	0	0.392004	0	0.0650505	0.155035	0.0266759	0.0187872	0.0939361
48.124	203.532		634.457		356.473		440.22		683.776		221.425		186.292		48.124	0	0.368456	0	0.0759224	0.15532	0.0254476	0.028791	0.0934196
48.578	202.787		637.244		375.101		461.283		644.717		219.829		192.084		48.578	0	0.371191	0.000634948	0.0882979	0.139429	0.0240188	0.0331459	0.0938169
49.032	218.954		625.113		376.334		484.442		612.152		226.803		190.253		49.032	0	0.359287	0.00134602	0.101905	0.126181	0.0302623	0.0317692	0.0929642
49.486	208.617		602.974		358.864		477.001		586.99		236.233		197.063		49.486	0	0.33756	0	0.0975329	0.115944	0.0387046	0.0368895	0.0895187
49.94	201.548		577.957		369.604		469.306		585.011		231.568		208.527		49.94	0	0.31301	0	0.0930118	0.115139	0.0345282	0.045509	0.0858854
50.394	213.957		566.279		360.302		449.714		559.326		232.628		215.455		50.394	0	0.30155	0	0.0815006	0.104689	0.0354772	0.050718	0.0819906
50.848	229.203		545.4		318.271		463.493		520.982		220.402		243.311		50.848	0	0.28106	0	0.0895964	0.0890895	0.0245318	0.0716624	0.07942
51.302	226.747		529.919		297.516		466.511		516.948		202.119		254.366		51.302	0	0.265868	0	0.0913696	0.0874483	0.00816383	0.0799744	0.0761177
51.756	223.961		536.976		286.828		498.734		516.137		199.736		275.572		51.756	0	0.272793	0	0.110302	0.0871184	0.00603044	0.0959188	0.0817375
52.21	259.534		470.671		287.322		506.327		531.034		221.174		286.513		52.21	0	0.207724	0	0.114763	0.093179	0.0252229	0.104145	0.0778621
52.664	270.64		441.279		311.254		510.156		506.65		226.503		298.716		52.664	0.00850394	0.17888	0	0.117013	0.0832587	0.0299937	0.11332	0.0758528
53.118	252.174		429.848		318.737		500.721		538.022		222.849		279.676		53.118	0	0.167662	0	0.111469	0.096022	0.0267225	0.0990045	0.0715544
53.572	225.977		436.147		305.095		496.766		568.222		215.247		277.85		53.572	0	0.173844	0	0.109146	0.108308	0.0199167	0.0976316	0.0726923
54.026	235.907		420.642		298.094		465.088		587.346		196.692		263.889		54.026	0	0.158628	0	0.0905335	0.116089	0.00330528	0.0871346	0.0650986
54.48	244.937		398.715		290.224		468.011		660.475		188.637		247.017		54.48	0	0.13711	0	0.0922509	0.14584	0	0.0744489	0.0642357
54.934	233.892		367.913		303.74		483.126		738.145		185.204		248.818		54.934	0	0.106882	0	0.101132	0.177439	0	0.075803	0.0658937
55.388	210.286		358.743		300.197		501.867		759.731		177.181		244.942		55.388	0	0.0978832	0	0.112143	0.186221	0	0.0728887	0.0670194
55.842	207.461		321.475		302.997		527.18		754.87		195.525		241.851		55.842	0	0.0613101	0	0.127015	0.184243	0.00226052	0.0705647	0.0636277
56.296	212.43		294.883		322.79		547.828		705.773		206.553		256.197		56.296	0	0.0352139	0	0.139147	0.164269	0.0121334	0.0813511	0.0617306
56.75	231.038		298.03		307.683		554.082		674.327		208.405		258.324		56.75	0	0.0383023	0	0.142821	0.151476	0.0137914	0.0829504	0.0613344
57.204	251.015		287.05		310.556		514.838		675.928		229.546		260.183		57.204	0	0.027527	0	0.119764	0.152127	0.032718	0.0843481	0.0594977
57.658	250.916		284.854		290.988		468.271		691.784		252.775		280.668		57.658	0	0.0253719	0	0.0924036	0.158578	0.0535139	0.0997504	0.0613739
58.112	241.131		274.472		303.868		459.326		687.378		263.672		289.312		58.112	0	0.0151835	0	0.0871481	0.156785	0.0632695	0.10625	0.0612337
58.566	243.47		279.929		332.933		459.602		640.84		255.082		292.588		58.566	0	0.0205388	0	0.0873102	0.137852	0.0555792	0.108713	0.0585704
59.02	269.65		270.576		378.53		478.093		635.93		241.562		314.274		59.02	0.00752953	0.0113602	0.00261246	0.0981745	0.135854	0.0434754	0.125018	0.0605749
59.474	283.954		276.16		424.203		476.233		694.991		231.441		366.946		59.474	0.0216083	0.01684	0.0289521	0.0970817	0.159882	0.0344145	0.164621	0.0747714
59.928	255.953		369.218		477.622		497.154		763.523		217.363		569.691		59.928	0	0.108163	0.0597589	0.109374	0.187764	0.0218111	0.317061	0.114847
60.382	230.985		460.477		546.58		522.53		915.901		224.1		721.225		60.382	0	0.19772	0.0995271	0.124283	0.249756	0.0278424	0.430996	0.161447
60.836	224.875		603.795		563.49		507.363		1063.8		220.4		737.586		60.836	0	0.338366	0.109279	0.115372	0.309927	0.02453	0.443298	0.191539
61.29	201.625		696.841		523.355		547.947		1192.07		214.064		688.297		61.29	0	0.429677	0.0861332	0.139217	0.362111	0.0188577	0.406238	0.206033
61.744	176.066		764.648		528.547		676.466		1216.93		204.486		661.18		61.744	0	0.49622	0.0891275	0.214727	0.372225	0.0102829	0.38585	0.224062
62.198	166.491		795.987		582.45		830.795		1202.25		206.659		681.625		62.198	0	0.526974	0.120213	0.305402	0.366253	0.0122283	0.401222	0.24747
62.652	165.863		861.291		587.602		970.087		1220.02		206.747		694.216		62.652	0	0.591061	0.123185	0.387243	0.373482	0.0123071	0.410689	0.271138
63.106	193.968		908.617		557.563		1006.29		1171.52		210.478		702.615		63.106	0	0.637504	0.105861	0.408511	0.353751	0.0156473	0.417004	0.276897
63.56	233.206		930.82		542.466		990.779		1137.81		233.304		694.103		63.56	0	0.659293	0.0971546	0.3994	0.340036	0.0360824	0.410604	0.27751
64.014	278.395		994.01		482.24		1002.9		1083.89		243.849		614.711		64.014	0.0161368	0.721305	0.0624221	0.406524	0.3181	0.0455228	0.350911	0.274417
64.468	328.217		1011.35		435.051		968.192		978.59		223.072		541.543		64.468	0.0651742	0.73832	0.0352082	0.386129	0.27526	0.0269221	0.295897	0.260416
64.922	360.822		1046.77		397.056		920.998		823.275		222.44		495.852		64.922	0.0972657	0.773082	0.0132964	0.358401	0.212073	0.0263563	0.261543	0.24886
65.376	417.327		1013.25		370.668		832.745		705.243		227.987		515.409		65.376	0.152881	0.740185	0	0.306548	0.164053	0.0313223	0.276247	0.238748
65.83	430.309		946.166		315.374		703.691		700.325		240.574		578.691		65.83	0.165658	0.674353	0	0.230723	0.162052	0.0425909	0.323828	0.228458
66.284	450.947		871.371		326.045		614.166		733.506		253.53		608.11		66.284	0.185971	0.600953	0	0.178123	0.175552	0.0541898	0.345947	0.220105
66.738	515.813		799.231		388.285		669.987		738.38		263.284		645.948		66.738	0.249816	0.530158	0.00823818	0.210921	0.177535	0.0629221	0.374397	0.230569
67.192	548.964		722.624		431.637		775.756		736.901		282.078		639.176		67.192	0.282445	0.454979	0.0332393	0.273065	0.176933	0.0797475	0.369305	0.238531
67.646	506.347		647.195		465.971		878.258		708.141		326.529		600.808		67.646	0.240499	0.380957	0.0530398	0.333289	0.165232	0.119543	0.340457	0.233288
68.1	489.431		605.355		452.492		930.738		676.046		383.084		529.224		68.1	0.223849	0.339897	0.0452664	0.364123	0.152175	0.170174	0.286635	0.226017
68.554	474.004		669.252		405.609		1036.67		667.258		410.133		436.362		68.554	0.208665	0.402603	0.018229	0.426365	0.1486	0.194389	0.216814	0.230809
69.008	432.025		801.636		408.268		1036.26		622.724		433.044		360.663		69.008	0.167347	0.532518	0.0197624	0.426122	0.130482	0.214901	0.159897	0.235861
69.462	404.849		843.295		408.794		971.035		567.614		480.61		298.754		69.462	0.140599	0.5734	0.0200657	0.3878	0.108061	0.257484	0.113349	0.22868
69.916	428.157		903.612		474.337		910.759		505.497		534.675		270.924		69.916	0.16354	0.632593	0.0578645	0.352385	0.0827897	0.305886	0.0924241	0.241069
70.37	460.26		955.064		572.794		831.993		456.357		511.479		326.851		70.37	0.195138	0.683085	0.114645	0.306106	0.0627978	0.28512	0.134474	0.254481
70.824	486.63		1006.91		629.082		737.987		567.317		485.716		398.323		70.824	0.221093	0.733961	0.147106	0.250874	0.10794	0.262056	0.188213	0.273035
71.278	501.461		1014.7		659.959		643.872		628.794		442.027		490.52		71.278	0.23569	0.741605	0.164913	0.195577	0.132951	0.222943	0.257534	0.278745
71.732	496.345		990.154		688.599		717.671		747.87		369.174		572.413		71.732	0.230655	0.717521	0.18143	0.238937	0.181395	0.157721	0.319108	0.289538
72.186	428.887		968.126		707.016		917.222		905.405		290.739		621.505		72.186	0.164259	0.695904	0.192051	0.356182	0.245486	0.0875013	0.356019	0.299629
72.64	350.832		973.942		747.231		1106.63		974.883		232.414		647.107		72.64	0.0874331	0.701611	0.215243	0.467467	0.273752	0.0352856	0.375268	0.308009
73.094	323.796		947.956		824.253		1116.33		1026.22		247.957		677.197		73.094	0.0608228	0.67611	0.259661	0.473166	0.294639	0.0492005	0.397892	0.315928
73.548	370.816		972.533		882.331		1095.85		1095.89		264.852		698.7		73.548	0.107102	0.700229	0.293155	0.461136	0.322981	0.0643259	0.41406	0.33757
74.002	500.143		937.367		948.689		1037.47		1193.6		316.894		729.883		74.002	0.234393	0.665718	0.331424	0.426833	0.362735	0.110917	0.437506	0.367075
74.456	704.489		879.803		989.674		1062.33		1270.65		341.199		756.711		74.456	0.435521	0.609228	0.35506	0.441439	0.39408	0.132676	0.457677	0.403669
74.91	882.161		837.232		961.017		886.993		1258.55		367.297		766.851		74.91	0.610395	0.56745	0.338533	0.338421	0.389159	0.15604	0.465302	0.409329
75.364	971.896		860.125		904.262		658.372		1216.26		381.255		711.746		75.364	0.698717	0.589917	0.305803	0.204096	0.371951	0.168536	0.423869	0.394698
75.818	1002.8		895.992		855.106		837.066		1209.31		373.01		739.882		75.818	0.729139	0.625115	0.277454	0.309087	0.369126	0.161155	0.445024	0.416586
76.272	1046.55		937.873		767.854		1111.6		1172.4		461.951		735.828		76.272	0.772199	0.666215	0.227136	0.47039	0.354109	0.24078	0.441976	0.453258
76.726	1065.52		1009.07		733.924		1231.85		1121.08		593.206		695.071		76.726	0.79087	0.736079	0.207569	0.541041	0.333232	0.358286	0.411332	0.48263
77.18	988.423		1164.89		740.022		1270.12		998.63		760.254		734.292		77.18	0.714983	0.889004	0.211085	0.563523	0.283413	0.507837	0.440821	0.51581
77.634	896.27		1262.79		818.609		1303.84		962.83		838.613		793.751		77.634	0.624281	0.985078	0.256407	0.583337	0.268849	0.577988	0.485527	0.540209
78.088	831.291		1338.61		929.01		1357.5		967.828		785.116		932.375		78.088	0.560326	1.05948	0.320075	0.614863	0.270882	0.530095	0.589756	0.56364
78.542	801.877		1311.55		982.247		1358.54		1005.64		642.024		942.605		78.542	0.531375	1.03293	0.350777	0.615473	0.286264	0.401991	0.597447	0.545179
78.996	909.889		1273.45		973.979		1260.35		1102.42		570.214		978.709		78.996	0.637686	0.995531	0.346009	0.557783	0.325638	0.337703	0.624593	0.54642
79.45	970.599		1270.86		931.393		1179.89		1147.14		735.422		940.241		79.45	0.69744	0.992996	0.321449	0.510509	0.343833	0.485606	0.59567	0.563929
79.904	948.203		1276.26		955.509		1163.08		1281.67		864.849		865.288		79.904	0.675397	0.998292	0.335357	0.500632	0.398563	0.601476	0.539314	0.578433
80.358	984.597		1260.08		956.822		1155.33		1404.15		873.485		807.058		80.358	0.711218	0.982417	0.336114	0.496082	0.448392	0.609208	0.495532	0.582709
80.812	1083.85		1269.49		954.092		1149.2		1448.64		807.429		722.586		80.812	0.808905	0.991648	0.33454	0.492478	0.466495	0.550071	0.43202	0.582308
81.266	1155.02		1229.9		945.996		1079.27		1697.73		720.585		675.396		81.266	0.878955	0.9528	0.329871	0.451395	0.56783	0.472323	0.396538	0.57853
81.72	1091.7		1181.9		906.008		954.012		2010.3		631.416		641.876		81.72	0.816637	0.905696	0.30681	0.377798	0.694997	0.392494	0.371335	0.552252
82.174	1044.14		1326.67		867.114		770.156		2157.62		558.915		631.559		82.174	0.769821	1.04777	0.284379	0.269774	0.754931	0.327587	0.363578	0.545405
82.628	1087.37		1396.69		876.518		771.475		2201.2		501.991		602.898		82.628	0.812376	1.11648	0.289803	0.270549	0.77266	0.276626	0.342029	0.55436
83.082	1072.78		1436.09		824.09		1105.87		2288.78		529.229		606.328		83.082	0.798011	1.15515	0.259567	0.467019	0.808291	0.301011	0.344608	0.590522
83.536	1090.54		1443.44		882.429		1480.84		2293.4		573.98		599.099		83.536	0.815493	1.16235	0.293212	0.687334	0.810169	0.341074	0.339172	0.635544
83.99	1075.84		1432.09		1195.96		1735.37		2147.1		589.676		543.652		83.99	0.801024	1.15121	0.474024	0.836877	0.750653	0.355126	0.297483	0.666629
84.444	1020.85		1471.72		1407.07		1692.42		1988.76		574.332		579.553		84.444	0.746897	1.19011	0.595771	0.811646	0.686231	0.341389	0.324476	0.670931
84.898	931.006		1461.36		1415.83		1394.37		1744.29		573.214		704.245		84.898	0.65847	1.17994	0.600822	0.636525	0.586772	0.340389	0.418229	0.631592
85.352	844.814		1488.54		1321.89		965.53		1526.14		577.625		903.168		85.352	0.573636	1.20662	0.546648	0.384565	0.498022	0.344338	0.567795	0.588803
85.806	797.463		1537.53		1312.72		1074.72		1323.57		594.392		1016.95		85.806	0.527031	1.25469	0.541359	0.44872	0.415609	0.359348	0.653347	0.600015
86.26	775.852		1601.45		1326.17		1182.57		1132.89		597.987		1043.69		86.26	0.50576	1.31742	0.549118	0.512084	0.338034	0.362567	0.67345	0.608347
86.714	793.191		1613.49		1261.61		1376.7		915.844		542.028		1090.32		86.714	0.522826	1.32924	0.511887	0.626146	0.249733	0.312469	0.70851	0.608687
87.168	842.899		1544.1		1205.46		1295.93		654.863		418.185		1045.31		87.168	0.571751	1.26114	0.479505	0.578687	0.143557	0.201598	0.674667	0.558701
87.622	853.717		1435.29		1136.63		1173.13		472.508		336.157		972.983		87.622	0.582399	1.15435	0.439808	0.506541	0.0693686	0.128162	0.620288	0.500131
88.076	846.636		1219.57		1004.8		1055.72		376.336		311.678		867.138		88.076	0.575429	0.94266	0.363785	0.437553	0.0302425	0.106247	0.540705	0.428089
88.53	835.309		1028.83		936.687		931.705		334.63		315.16		751.89		88.53	0.564281	0.75548	0.324502	0.364692	0.013275	0.109364	0.454053	0.369378
88.984	847.156		900.82		1025.79		734.324		330.698		324.583		656.457		88.984	0.575941	0.629853	0.375886	0.248722	0.0116753	0.1178	0.382298	0.334596
89.438	831.357		851.782		1141.26		553.533		347.805		353.028		556.572		89.438	0.560391	0.581729	0.442482	0.142499	0.0186351	0.143266	0.307197	0.313743
89.892	815.179		847.897		1225.11		495.865		411.904		382.459		538.853		89.892	0.544468	0.577917	0.490836	0.108616	0.0447128	0.169614	0.293874	0.318577
90.346	795.014		943.454		1292.46		464.226		520.686		432.406		581.563		90.346	0.52462	0.671692	0.529679	0.090027	0.0889691	0.214329	0.325987	0.349329
90.8	803.796		1003.58		1304.78		439.799		709.395		462.257		657.991		90.8	0.533264	0.730697	0.536781	0.0756751	0.165742	0.241054	0.383452	0.380952
91.254	798.909		1071.09		1273.42		432.003		943.195		432.584		731.367		91.254	0.528454	0.796948	0.518695	0.0710946	0.26086	0.214489	0.438622	0.404166
91.708	792.717		1064.05		1181.05		441.475		1099.58		433.512		807.74		91.708	0.522359	0.790039	0.465427	0.0766598	0.324484	0.21532	0.496045	0.412905
92.162	813.631		1063.63		1002.82		476.033		1208.62		446.118		875.762		92.162	0.542944	0.789628	0.362644	0.0969642	0.368845	0.226605	0.547189	0.41926
92.616	863.282		1146.6		924.282		564.803		1281.63		477.779		934.585		92.616	0.591813	0.871054	0.317348	0.14912	0.398547	0.25495	0.591417	0.453464
93.07	868.081		1165.66		1106.34		705.29		1328.05		486.35		971.913		93.07	0.596536	0.889751	0.422343	0.231663	0.417431	0.262623	0.619483	0.491404
93.524	853.173		1216.11		1361.89		803.752		1378.26		482.42		1049.27		93.524	0.581863	0.939267	0.569717	0.289514	0.437861	0.259105	0.677647	0.536425
93.978	876.364		1242.57		1595.57		870.001		1423.95		457.779		1061.11		93.978	0.604689	0.96523	0.704483	0.328438	0.456447	0.237045	0.686551	0.568983
94.432	882.7		1255.41		1646.15		925.495		1463.22		445.819		1084.76		94.432	0.610925	0.977833	0.733652	0.361043	0.472425	0.226338	0.70433	0.583792
94.886	879.085		1231.35		1621.37		983.732		1498.33		423.571		1095.35		94.886	0.607367	0.954216	0.719358	0.39526	0.486707	0.20642	0.712296	0.583089
95.34	816.289		1174.22		1643.01		990.092		1517.28		360.334		978.617		95.34	0.54556	0.898154	0.73184	0.398996	0.494417	0.149807	0.624524	0.549043
95.794	776.641		1094.6		1648.85		954.564		1446.06		295.403		857.859		95.794	0.506536	0.82002	0.735206	0.378122	0.465442	0.0916768	0.533729	0.50439
96.248	754.726		913.2		1615.62		942.619		1335.54		270.954		678.12		96.248	0.484967	0.642002	0.716041	0.371104	0.420479	0.0697887	0.398586	0.443281
96.702	754.047		755.615		1566.92		970.049		1372.57		270.523		534.962		96.702	0.484298	0.487355	0.687959	0.38722	0.435544	0.0694029	0.290949	0.406104
97.156	741.036		608.201		1525.01		988.237		1526.54		281.114		463.793		97.156	0.471492	0.34269	0.663789	0.397907	0.498185	0.0788845	0.237438	0.384341
97.61	714.178		550.364		1595.82		987.6		1748.89		271.901		423.849		97.61	0.445057	0.285931	0.704625	0.397532	0.588644	0.0706365	0.207405	0.38569
98.064	686.412		583.255		1747.09		945.632		1944.68		265.26		398.052		98.064	0.417728	0.318209	0.791862	0.372874	0.6683	0.0646911	0.188009	0.403096
98.518	665.362		691.481		1800.88		884.943		2095.87		248.951		375.148		98.518	0.39701	0.424417	0.822886	0.337217	0.729809	0.0500904	0.170788	0.418888
98.972	602.629		852.997		1733.08		812.76		2196.09		230.595		402.696		98.972	0.335265	0.582921	0.783783	0.294806	0.77058	0.0336571	0.191501	0.427502
99.426	536.413		1004.26		1635.47		774.27		2270.82		244.261		666.479		99.426	0.270092	0.731365	0.727494	0.272192	0.800985	0.0458917	0.389834	0.46255
99.88	449.079		1145.2		1606.4		763.059		2313.38		319.751		1047.65		99.88	0.184133	0.869679	0.710724	0.265605	0.818301	0.113474	0.676427	0.519763
100.334	388.912		1328.26		1562.43		730.358		2214.19		433.193		1307.44		100.334	0.124913	1.04932	0.685369	0.246391	0.777944	0.215034	0.871759	0.567248
100.788	335.004		1556.59		1477.77		731.371		2011.61		599.573		1487.78		100.788	0.0718543	1.2734	0.636546	0.246986	0.695529	0.363987	1.00735	0.613665
101.242	342.779		1823.83		1434.72		722.495		1839.91		714.32		1626.22		101.242	0.0795069	1.53565	0.611717	0.241771	0.625676	0.466714	1.11144	0.667497
101.696	401.26		1963.8		1420.15		699.781		1925.35		800.321		1729.64		101.696	0.137067	1.67301	0.603317	0.228426	0.660434	0.543707	1.18921	0.71931
102.15	445.116		1965.79		1420.35		685.759		2233.89		875.628		1785.17		102.15	0.180232	1.67496	0.603429	0.220187	0.785959	0.611126	1.23096	0.758122
102.604	489.085		1891.52		1399.79		644.929		2516.81		915.121		1769.16		102.604	0.223509	1.60208	0.591573	0.196198	0.901061	0.646483	1.21892	0.768547
103.058	539.996		1785.16		1372.2		599.468		2616.26		920.565		1677.36		103.058	0.273618	1.4977	0.575662	0.169488	0.941521	0.651356	1.1499	0.75132
103.512	601.382		1639.55		1363.3		566.572		2689.97		875.596		1501.26		103.512	0.334037	1.3548	0.570529	0.15016	0.971511	0.611098	1.01749	0.715661
103.966	654.709		1442.42		1451.22		546.288		2639.16		914.255		1284.54		103.966	0.386525	1.16135	0.621232	0.138242	0.950836	0.645707	0.854538	0.679776
104.42	691.758		1286.41		1520.04		545.527		2570.71		966.945		1018.69		104.42	0.42299	1.00825	0.660922	0.137795	0.92299	0.692878	0.654656	0.642926
104.874	734.888		1197.67		1544.04		552.835		2439.14		1071.03		710.736		104.874	0.465441	0.921164	0.674762	0.142089	0.869461	0.78606	0.42311	0.611727
105.328	766.035		1129.4		1493.24		567.898		2322.66		1115		504.914		105.328	0.496097	0.854176	0.64547	0.150939	0.822075	0.825423	0.268356	0.580362
105.782	772.868		1033.63		1397.79		625.686		2196.59		1113.29		388.342		105.782	0.502823	0.760191	0.590419	0.184892	0.770783	0.823893	0.180708	0.544816
106.236	780.255		907.35		1315.46		787.436		1998.42		1079.01		348.285		106.236	0.510094	0.636261	0.542943	0.279927	0.690164	0.793205	0.15059	0.514741
106.69	796.646		815.471		1280.56		971.266		1843.34		1074.92		355.138		106.69	0.526226	0.546095	0.522812	0.387935	0.627072	0.789543	0.155743	0.507918
107.144	813.211		787.523		1261.14		1095.64		1716.38		1032.17		389.906		107.144	0.542531	0.518668	0.511614	0.461014	0.57542	0.751274	0.181884	0.506058
107.598	846.066		756.327		1192.2		1199.01		1631.64		1013.97		427.327		107.598	0.574868	0.488054	0.471859	0.521742	0.540944	0.734979	0.21002	0.506067
108.052	864.44		712.674		1089.09		1202.49		1676.52		960.584		456.908		108.052	0.592953	0.445215	0.412394	0.523788	0.559203	0.687184	0.232262	0.493285
108.506	833.16		654.857		836.412		1216.81		1821.28		902.77		488.355		108.506	0.562165	0.388476	0.266674	0.532202	0.618096	0.635425	0.255906	0.465563
108.96	832.289		585.942		612.271		1312.69		1879.26		849.128		500.959		108.96	0.561308	0.320846	0.137411	0.58854	0.641685	0.587402	0.265383	0.443225
109.414	940.381		542.543		484.451		1414.67		1834.59		759.885		507.187		109.414	0.667698	0.278256	0.0636972	0.648455	0.623509	0.507507	0.270065	0.437027
109.868	1112.33		498.981		457.173		1568.85		1816.68		641.336		497.539		109.868	0.836942	0.235506	0.047966	0.739043	0.616224	0.401375	0.262811	0.448553
110.322	1219.24		538.976		516.164		1694.01		1723.5		583.683		481.687		110.322	0.942161	0.274756	0.0819862	0.812576	0.578314	0.349761	0.250892	0.470064
110.776	1325.2		703.712		632.399		1813.14		1519.08		554.851		484.078		110.776	1.04645	0.43642	0.149019	0.882571	0.495151	0.323949	0.25269	0.512322
111.23	1472.54		962.39		797.068		1821.3		1547.17		476.929		487.308		111.23	1.19148	0.690275	0.243984	0.887368	0.506577	0.254189	0.255119	0.57557
111.684	1571.67		1077.27		1002.08		1736.84		1710.19		408.996		512.158		111.684	1.28904	0.803015	0.362214	0.837744	0.572901	0.193372	0.273803	0.61887
112.138	1644.01		1097.45		1238.12		1671.76		1848.74		369.867		585.927		112.138	1.36025	0.82282	0.498341	0.799506	0.629269	0.158341	0.329268	0.656828
112.592	1728.1		1095.84		1419.42		1515.49		1994.45		328.161		639.262		112.592	1.44302	0.821235	0.602893	0.707694	0.688547	0.121004	0.36937	0.679108
113.046	1809.84		1026.96		1568.65		1420.42		2068.35		317.316		689.458		113.046	1.52346	0.753644	0.688958	0.651833	0.718613	0.111295	0.407111	0.69356
113.5	1918.59		903.846		1655.79		1304.41		2014.43		309.071		729.059		113.5	1.63051	0.632822	0.739212	0.583674	0.696675	0.103913	0.436886	0.689098
113.954	1979.99		711.391		1700.72		1149.7		1911.94		297.111		762.384		113.954	1.69093	0.443956	0.765119	0.492771	0.654979	0.0932059	0.461943	0.657558
114.408	1915.22		535.393		1677.36		956.759		1603.89		266.368		772.831		114.408	1.62719	0.271239	0.751651	0.379412	0.529656	0.0656831	0.469798	0.584947
114.862	1875.12		453.07		1619.65		815.686		1264.67		272.182		772.197		114.862	1.58772	0.190451	0.71837	0.296525	0.391648	0.0708881	0.469321	0.532132
115.316	1921.9		417.596		1604.08		827.695		1034.58		318.65		770.857		115.316	1.63376	0.155639	0.709389	0.303581	0.298037	0.112489	0.468314	0.525887
115.77	1961.49		394.111		1622.77		1008.37		889.657		357.671		795.847		115.77	1.67272	0.132592	0.720169	0.409734	0.239079	0.147423	0.487103	0.544118
116.224	1945.09		399.027		1599.05		1194.08		754.225		347.752		836.744		116.224	1.65659	0.137416	0.706485	0.518847	0.183981	0.138543	0.517853	0.551387
116.678	1889.39		427.811		1569.11		1293.66		643.62		334.385		891.536		116.678	1.60176	0.165663	0.68922	0.577354	0.138983	0.126576	0.55905	0.55123
117.132	1754.76		492.234		1577.51		1432.38		567.487		323.12		912.699		117.132	1.46925	0.228885	0.694067	0.658863	0.108009	0.116491	0.574962	0.550075
117.586	1592.12		569.83		1540.35		1544.39		537.812		339.439		904.714		117.586	1.30917	0.305034	0.672636	0.72467	0.0959365	0.1311	0.568958	0.54393
118.04	1416.04		617.655		1513.17		1571.09		529.263		408.896		887.375		118.04	1.13586	0.351968	0.656959	0.740357	0.0924585	0.193282	0.555921	0.532401
118.494	1175.63		588.425		1493.18		1607.17		535.434		498.991		874.671		118.494	0.899247	0.323283	0.645431	0.761557	0.0949691	0.27394	0.546369	0.506399
118.948	888.198		568.379		1374.45		1581.14		567.564		582.044		871.41		118.948	0.616337	0.30361	0.57696	0.746262	0.108041	0.348294	0.543917	0.463346
119.402	614.189		599.728		1173.8		1543.55		605.806		657.112		848.588		119.402	0.346643	0.334375	0.461246	0.724177	0.123599	0.415499	0.526758	0.418899
119.856	425.842		615.573		897.623		1579.26		623.026		706.759		867.169		119.856	0.161262	0.349924	0.301974	0.74516	0.130605	0.459945	0.540729	0.384228
120.31	380.57		546.686		733.431		1650.72		587.173		710.263		882.521		120.31	0.116703	0.282322	0.207284	0.787144	0.116018	0.463082	0.552271	0.360689
120.764	409.979		417.476		704.383		1656.58		592.827		697.286		908.566		120.764	0.145649	0.155521	0.190532	0.790585	0.118319	0.451465	0.571854	0.346275
121.218	518.625		341.437		737.018		1654.01		646.107		735.702		1006.93		121.218	0.252584	0.0808999	0.209353	0.789078	0.139995	0.485857	0.645809	0.371939
121.672	734.317		334.536		759.338		1557.78		672.9		760.693		1109.87		121.672	0.464879	0.0741276	0.222225	0.732539	0.150895	0.50823	0.723209	0.410872
122.126	967.474		445.473		829.706		1407.62		785.658		721.313		1211.31		122.126	0.694364	0.182996	0.262806	0.64431	0.196769	0.472975	0.79948	0.464814
122.58	1166.44		641.863		977.152		1346.21		969.624		657.442		1252.64		122.58	0.890195	0.375724	0.347839	0.608233	0.271613	0.415794	0.830556	0.534279
123.034	1262.38		783.283		1098.68		1322.21		1147.99		612.963		1234.58		123.034	0.984628	0.514507	0.417922	0.59413	0.344177	0.375974	0.81698	0.578331
123.488	1314.29		837.926		1153.73		1272.8		1275.47		627.984		1197.8		123.488	1.03571	0.568132	0.449671	0.565102	0.396043	0.389422	0.789326	0.599059
123.942	1387.15		906.318		1227.43		1310.31		1328.54		690.634		1085.22		123.942	1.10743	0.635248	0.492173	0.58714	0.417633	0.445509	0.70468	0.627117
124.396	1437.74		928.539		1265.26		1408.82		1343.57		761.64		975.047		124.396	1.15722	0.657055	0.513988	0.645015	0.423748	0.509078	0.62184	0.64685
124.85	1522.53		881.857		1240.79		1591.86		1399.86		837.367		916.157		124.85	1.24068	0.611243	0.49988	0.752562	0.446647	0.576873	0.577562	0.672207
125.304	1600.48		849.846		1316.19		1704.95		1498.15		828.054		853.447		125.304	1.3174	0.579829	0.54336	0.819006	0.486638	0.568535	0.530411	0.692168
125.758	1654.41		950.27		1358.81		1674.13		1524.64		803.109		802.123		125.758	1.37048	0.678381	0.567942	0.8009	0.497412	0.546203	0.491822	0.707592
126.212	1650.94		1191.94		1366.62		1508.26		1442.54		804.029		753.232		126.212	1.36707	0.915548	0.572443	0.70344	0.46401	0.547027	0.455062	0.7178
126.666	1646		1415.28		1330.57		1425.8		1265.36		746.101		709.021		126.666	1.36221	1.13472	0.551656	0.654993	0.39193	0.495167	0.42182	0.716071
127.12	1594.15		1447.48		1273.22		1455.74		1098.1		619.334		664.315		127.12	1.31117	1.16632	0.518581	0.672585	0.323883	0.381678	0.388207	0.680346
127.574	1560.84		1298.33		1281.34		1491.77		977.269		526.468		626.05		127.574	1.27839	1.01995	0.523261	0.693751	0.274723	0.298539	0.359436	0.635435
128.028	1584.44		1306.89		1258.64		1583.79		925.086		519.104		635.091		128.028	1.30161	1.02835	0.510171	0.74782	0.253493	0.291946	0.366234	0.642804
128.482	1597.1		1470.38		1185.23		1542.39		889.014		555.822		699.032		128.482	1.31407	1.1888	0.46784	0.723495	0.238818	0.324818	0.41431	0.66745
128.936	1673.32		1503.6		1114.83		1477.5		872.328		585.273		767.822		128.936	1.3891	1.22139	0.427239	0.68537	0.232029	0.351184	0.466032	0.681763
129.39	1768		1443.37		1089.59		1505.93		881.181		623.574		807.518		129.39	1.48228	1.16229	0.412679	0.702072	0.235631	0.385474	0.495878	0.696615
129.844	1843.26		1423.61		1150.21		1520.8		931.056		678.713		771.827		129.844	1.55636	1.1429	0.447642	0.710812	0.255922	0.434837	0.469043	0.716787
130.298	1821.47		1436.06		1289.96		1477.16		998.266		731.609		738.532		130.298	1.53492	1.15512	0.528234	0.685168	0.283265	0.482192	0.444009	0.730414
130.752	1706.58		1368.15		1437		1386.3		1013.53		777.834		760.658		130.752	1.42183	1.08847	0.613032	0.631786	0.289476	0.523576	0.460645	0.718401
131.206	1535.24		1221.48		1526.13		1374.94		951.782		803.581		825.936		131.206	1.25319	0.944538	0.664437	0.625112	0.264354	0.546626	0.509726	0.686854
131.66	1468.31		968.719		1597.14		1461.76		854.31		741.657		946.034		131.66	1.18731	0.696486	0.705385	0.676125	0.224699	0.491188	0.600026	0.65446
132.114	1470.08		764.132		1645.47		1567.5		688.761		637.174		1073.09		132.114	1.18906	0.495713	0.733257	0.73825	0.157348	0.397649	0.695556	0.629547
132.568	1428.05		730.761		1743.89		1740.2		553.174		532.919		1147.15		132.568	1.14769	0.462965	0.790017	0.83972	0.102186	0.304314	0.751244	0.628305
133.022	1346.92		857.32		1849.49		1949.9		499.074		446.124		1161.32		133.022	1.06783	0.587164	0.850919	0.962925	0.0801766	0.226611	0.761893	0.648218
133.476	1234.27		1020.59		1874.28		2187.82		477.262		374.073		1228.33		133.476	0.956958	0.747391	0.86521	1.10271	0.0713027	0.162107	0.812277	0.673994
133.93	1141.54		1196.66		1929.87		2579.12		457.386		300.292		1361.72		133.93	0.865691	0.920175	0.897273	1.33262	0.0632164	0.0960537	0.912568	0.7268
134.384	1047.91		1357.14		1887.78		2846.44		456.917		273.811		1423.89		134.384	0.773537	1.07766	0.872997	1.48968	0.0630256	0.0723465	0.959317	0.758367
134.838	999.174		1462.97		1753.44		3019.08		463.453		276.538		1398.21		134.838	0.725565	1.18152	0.795526	1.59112	0.0656847	0.0747878	0.940005	0.767744
135.292	997.75		1604.99		1616.13		3073.76		454.586		268.505		1260.43		135.292	0.724163	1.3209	0.716336	1.62324	0.0620773	0.0675962	0.836417	0.76439
135.746	1090.49		1848.47		1582.51		2896.16		444.617		299.999		1044.67		135.746	0.81544	1.55983	0.696949	1.51889	0.0580216	0.0957914	0.674191	0.77416
136.2	1189.28		2016.17		1563.85		2567.17		435.399		323.647		837.406		136.2	0.912674	1.72441	0.686187	1.3256	0.0542714	0.116962	0.51835	0.762636
136.654	1272.26		1909.35		1576.9		2070.16		473.357		333.854		690.796		136.654	0.994354	1.61958	0.693716	1.03359	0.069714	0.1261	0.408117	0.706452
137.108	1273.78		1673.25		1521.4		1494.61		543.644		307.433		670.491		137.108	0.995844	1.38788	0.661707	0.695425	0.0983092	0.102447	0.39285	0.619209
137.562	1181.25		1509.84		1379.56		1094.99		600.366		274.974		765.218		137.562	0.904773	1.22751	0.579906	0.46063	0.121386	0.0733876	0.464074	0.547381
138.016	914.665		1513.01		1256.05		788.962		693.154		255.991		896.673		138.016	0.642387	1.23063	0.508678	0.280824	0.159135	0.056393	0.562912	0.491565
138.47	672.734		1712.07		1118.68		582.516		812.638		240.799		1021.51		138.47	0.404266	1.42598	0.429459	0.159528	0.207745	0.0427923	0.656776	0.475221
138.924	573.142		1981.87		1011.01		446.44		879.266		227.784		1126.03		138.924	0.306242	1.69074	0.367367	0.079577	0.234852	0.0311406	0.735364	0.492183
139.378	598.221		2160.03		982.31		512.733		851.152		218.123		1165.38		139.378	0.330926	1.86559	0.350813	0.118527	0.223414	0.0224915	0.764944	0.525243
139.832	655.319		2169.03		1049.18		764.709		750.776		234.865		1133.72		139.832	0.387125	1.87442	0.389378	0.266574	0.182578	0.0374799	0.741146	0.5541
140.286	692.117		2055.41		1113.19		998.787		715.649		276.02		1020.47		140.286	0.423344	1.76291	0.426293	0.404105	0.168287	0.0743241	0.655993	0.559322
140.74	748.742		1891.79		1050.2		1140.96		698.144		311.754		861.344		140.74	0.479077	1.60234	0.389967	0.487636	0.161165	0.106315	0.536349	0.53755
141.194	814.568		1818.31		1063.18		1212.65		661.008		330.484		707.322		141.194	0.543866	1.53023	0.397449	0.529757	0.146057	0.123083	0.420543	0.527284
141.648	797.199		1746.96		1245.93		1176.26		629.066		321.23		591.659		141.648	0.526771	1.46021	0.502845	0.508377	0.133062	0.114799	0.333578	0.511378
142.102	735.325		1351.04		1418.41		1135.59		562.421		302.543		491.28		142.102	0.465871	1.07168	0.602311	0.484483	0.105948	0.0980689	0.258105	0.440924
142.556	674.687		726.823		1608.62		1047.83		485.673		260.053		399.12		142.556	0.406188	0.4591	0.712007	0.432918	0.0747246	0.0600295	0.188812	0.333397
143.01	592.261		304.875		1765.32		971.809		411.92		207.934		285.217		143.01	0.32506	0.0450196	0.802377	0.388254	0.0447193	0.0133697	0.103171	0.245996
143.464	480.721		169.302		1876.19		920.951		367.496		167.585		253.816		143.464	0.215277	0	0.866315	0.358373	0.0266461	0	0.0795609	0.220882
143.918	448.109		192.893		1821.62		911.339		350.03		167.054		278.897		143.918	0.183178	0	0.834847	0.352726	0.0195403	0	0.0984188	0.212673
144.372	510.309		261.029		1681.38		869.249		416.713		179.646		302.142		144.372	0.244399	0.00199117	0.753967	0.327996	0.0466692	0	0.115896	0.212988
144.826	600.155		267.247		1508.85		827.064		545.728		194.074		297.025		144.826	0.33283	0.00809323	0.654467	0.30321	0.099157	0.000961504	0.112049	0.215824
145.28	690.613		219.822		1372.16		772.634		681.352		242.51		344.167		145.28	0.421863	0	0.575641	0.27123	0.154334	0.0443241	0.147494	0.230698
145.734	771.175		192.227		1295.9		761.007		748.158		289.955		460.128		145.734	0.501156	0	0.53166	0.264399	0.181513	0.0867995	0.234683	0.257173
146.188	791.607		209.927		1470.21		780.294		799.7		294.8		603.014		146.188	0.521267	0	0.632187	0.275731	0.202482	0.091137	0.342116	0.294988
146.642	777.349		252.516		1594.6		757.622		900.158		283.632		682.847		146.642	0.507233	0	0.703919	0.26241	0.243352	0.0811388	0.402141	0.314313
147.096	725.073		317.464		1556		769.198		952.061		278.144		691.147		147.096	0.455781	0.0573739	0.681659	0.269212	0.264467	0.0762256	0.408381	0.316157
147.55	666.176		421.599		1602.04		725.666		1094.87		234.112		633.625		147.55	0.397811	0.159567	0.708212	0.243635	0.322567	0.0368057	0.365132	0.319104
148.004	582.193		560.676		1570.27		672.478		1100.27		194.687		537.577		148.004	0.315151	0.296051	0.689891	0.212384	0.324764	0.0015103	0.292915	0.304667
148.458	524.255		677.959		1453.4		613.037		919.43		157.381		496.019		148.458	0.258125	0.411147	0.622494	0.17746	0.251192	0	0.261668	0.283155
148.912	434.359		713.947		1348.05		549.014		602.625		140.307		568.468		148.912	0.169645	0.446464	0.561737	0.139844	0.122305	0	0.316141	0.250877
149.366	387.528		674.174		1160.68		485.988		402.862		150.258		573.789		149.366	0.123551	0.407433	0.453681	0.102813	0.0410342	0	0.320142	0.206951
149.82	372.273		504.396		992.765		402.449		325.871		155.879		573.796		149.82	0.108536	0.24082	0.356843	0.0537303	0.00971155	0	0.320147	0.155684
150.274	380.057		401.638		902.145		383.631		273.652		168.384		582.669		150.274	0.116198	0.139978	0.304582	0.0426739	0	0	0.326819	0.132893
150.728	419.911		443.451		829.162		450.197		196.614		197.159		576.523		150.728	0.155424	0.181012	0.262493	0.0817844	0	0.00372337	0.322198	0.143805
151.182	442.105		454.453		800.653		532.975		221.671		244.795		572.694		151.182	0.177269	0.191809	0.246051	0.13042	0	0.0463697	0.319319	0.158748
151.636	440.043		420.879		847.212		601.049		341.943		302.362		561.755		151.636	0.175239	0.158861	0.272902	0.170417	0.0162502	0.0979069	0.311094	0.17181
152.09	433.679		379.686		900.364		619.039		395.267		346.894		543.003		152.09	0.168975	0.118436	0.303555	0.180986	0.0379443	0.137774	0.296995	0.177809
152.544	452.162		329.736		905.868		628.016		399.093		369.548		541.898		152.544	0.187167	0.0694171	0.306729	0.186261	0.0395008	0.158056	0.296164	0.177613
152.998	422.469		321.88		923.436		601.148		377.305		371.941		537.827		152.998	0.157942	0.0617076	0.31686	0.170475	0.0306367	0.160198	0.293103	0.170132
153.452	359.034		327.662		996.885		561.397		375.046		393.424		508.842		153.452	0.0955059	0.0673817	0.359219	0.147119	0.0297177	0.179431	0.27131	0.164241
153.906	316.873		299.026		1211.94		544.04		358.491		377.343		481.418		153.906	0.0540089	0.0392797	0.48324	0.136921	0.0229825	0.165034	0.25069	0.164594
154.36	281.246		260.436		1640.65		490.921		283.547		335.848		439.721		154.36	0.0189429	0.00140922	0.730477	0.105712	0	0.127885	0.219339	0.171966
154.814	231.925		231.582		1990.17		418.248		221.952		290.171		414.101		154.814	0	0	0.932048	0.0630129	0	0.0869928	0.200076	0.183161
155.268	198.607		267.636		1996.87		355.758		201.563		245.371		371.518		155.268	0	0.00847498	0.935911	0.0262973	0	0.0468854	0.168059	0.169375
155.722	208.883		297.774		1848.77		287.986		250.317		217.664		332.813		155.722	0	0.038051	0.850503	0	0	0.0220806	0.138957	0.149942
156.176	218.677		249.804		1671.92		245.471		380.919		187.983		297.956		156.176	0	0	0.748513	0	0.032107	0	0.112749	0.127624
156.63	221.259		240.556		1467.34		214.014		450.454		157.99		285.765		156.63	0	0	0.630529	0	0.0603963	0	0.103583	0.113501
157.084	230.97		232.277		1263.89		206.556		493.177		139.286		315.999		157.084	0	0	0.5132	0	0.0777775	0	0.126315	0.10247
157.538	241.909		236.259		1025.45		209.424		563.78		153.07		332.132		157.538	0	0	0.37569	0	0.106501	0	0.138445	0.0886624
157.992	249.926		252.979		765.858		211.343		625.858		195.116		319.959		157.992	0	0	0.225985	0	0.131757	0.00189436	0.129292	0.0698469
158.446	234.585		274.566		546.861		238.338		576.008		261.276		288.011		158.446	0	0.0152758	0.0996892	0	0.111476	0.0611244	0.105271	0.0561195
158.9	197.824		276.013		377.238		316.403		439.047		326.216		256.957		158.9	0	0.0166958	0.00186736	0.0031745	0.0557555	0.119262	0.0819226	0.0398111
159.354	164.968		280.863		273.56		377.257		312.831		393.291		220.106		159.354	0	0.0214553	0	0.0389289	0.00440643	0.179312	0.054215	0.0426168
159.808	149.41		291.882		243.875		388.13		239.578		434.369		253.558		159.808	0	0.0322689	0	0.0453173	0	0.216087	0.0793669	0.0532914
160.262	144.13		314.216		244.749		391.256		214.588		471.626		417.536		160.262	0	0.0541865	0	0.0471539	0	0.249441	0.202659	0.0790629
160.716	139.271		332.701		218.643		429.306		222.641		507.664		491.375		160.716	0	0.0723268	0	0.06951	0	0.281705	0.258177	0.0973883
161.17	153.491		347.949		231.978		459.449		260.085		490.686		464.529		161.17	0	0.0872905	0	0.0872203	0	0.266505	0.237992	0.0970011
161.624	168.58		370.255		267.01		484.722		262.566		461.117		412.771		161.624	0	0.109181	0	0.102069	0	0.240033	0.199076	0.0929084
162.078	143.018		393.411		305.731		502.158		239.86		441.102		449.618		162.078	0	0.131905	0	0.112314	0	0.222115	0.22678	0.0990162
162.532	108.842		378.848		326.034		537.524		212.609		407.785		527.05		162.532	0	0.117613	0	0.133093	0	0.192287	0.285	0.103999
162.986	97.895		353.952		366.217		515.181		202.621		329.823		513.72		162.986	0	0.0931816	0	0.119965	0	0.122491	0.274977	0.0872308
163.44	97.458		343.086		416.175		460.061		201.593		236.744		479.01		163.44	0	0.0825182	0.0243224	0.0875799	0	0.039162	0.24888	0.0689232
163.894	113.833		366.299		462.412		339.748		235.73		186.221		422.998		163.894	0	0.105298	0.0509873	0.0168907	0	0	0.206765	0.0542774
164.348	129.899		386.951		467.035		306.291		267.734		182.121		337.369		164.348	0	0.125565	0.0536534	0	0	0	0.142383	0.0459431
164.802	142.188		385.324		472.321		297.537		285.304		200.56		272.811		164.802	0	0.123969	0.0567018	0	0	0.00676813	0.0938429	0.0401831
165.256	147.614		412.345		525.811		289.869		293.963		235.052		297.757		165.256	0	0.150486	0.0875496	0	0	0.0376473	0.112599	0.0554688
165.71	160.384		444.991		593.529		309.431		299.75		257.747		351.859		165.71	0	0.182523	0.126603	0	0	0.0579651	0.153277	0.0743383
166.164	166.664		461.701		614.213		328.562		305.33		260.597		454.947		166.164	0	0.198921	0.138531	0.0103184	0.00135476	0.0605166	0.230787	0.0914899
166.618	173.763		483.494		635.088		332.499		287.905		224.947		521.998		166.618	0	0.220308	0.15057	0.0126316	0	0.0286007	0.281202	0.0990445
167.072	172.221		471.31		691.191		349.814		288.441		180.651		577.967		167.072	0	0.208351	0.182924	0.0228049	0	0	0.323283	0.105338
167.526	166.364		431.701		757.568		355.425		296.455		147.301		612.529		167.526	0	0.169481	0.221204	0.0261016	0	0	0.34927	0.109437
167.98	168.76		352.549		770.44		358.045		288.552		153.389		555.765		167.98	0	0.0918047	0.228627	0.027641	0	0	0.30659	0.0935233
168.434	177.272		265.47		820.386		372.049		278.79		178.328		516.534		168.434	0	0.00634936	0.257431	0.035869	0	0	0.277093	0.0823918
168.888	169.811		218.873		861.876		438.548		246.614		210.851		511.637		168.888	0	0	0.281359	0.0749401	0	0.0159812	0.273411	0.0922416
169.342	165.594		212.408		880.928		554.795		207.689		245.545		473.997		169.342	0	0	0.292346	0.14324	0	0.0470412	0.245111	0.103963
169.796	155.399		228.396		811.445		645.7		181.796		261.624		358.046		169.796	0	0	0.252275	0.196651	0	0.061436	0.157929	0.0954702
170.25	153.764		266.054		743.594		698.976		182.923		257.316		254.066		170.25	0	0.00692247	0.213145	0.227953	0	0.0575792	0.0797489	0.0836213
170.704	158.429		312.09		733.736		755.14		187.839		236.313		208.068		170.704	0	0.0521001	0.20746	0.260952	0	0.0387762	0.0451639	0.0863503
171.158	157.832		321.597		715.684		778.504		190.902		207.169		194.623		171.158	0	0.0614298	0.19705	0.274679	0	0.0126849	0.0350549	0.0829855
171.612	158.194		365.327		671.48		777.783		193.268		176.694		208.432		171.612	0	0.104344	0.171557	0.274256	0	0	0.0454376	0.085085
172.066	167.047		407.628		668.49		711.655		185.955		163.527		208.823		172.066	0	0.145857	0.169833	0.235402	0	0	0.0457316	0.0852605
172.52	168.487		453.38		624.238		662.358		179.441		153.251		193.518		172.52	0	0.190756	0.144313	0.206438	0	0	0.0342241	0.0822472
172.974	164.599		580.263		605.514		633.788		197.445		144.499		176.475		172.974	0	0.315273	0.133514	0.189652	0	0	0.0214098	0.0942642
173.428	162.889		690.141		623.756		566.191		197.416		128.596		180.112		173.428	0	0.423102	0.144035	0.149936	0	0	0.0241444	0.105888
173.882	176.714		710.19		628.224		535.15		188.264		119.364		180.913		173.882	0	0.442777	0.146611	0.131698	0	0	0.0247466	0.106548
174.336	208.202		720.584		630.542		478.857		170.615		117.76		190.873		174.336	0	0.452977	0.147948	0.0986234	0	0	0.0322353	0.104541
174.79	220.229		731.177		626.94		401.631		155.612		158.135		200.064		174.79	0	0.463373	0.145871	0.0532497	0	0	0.0391459	0.100234
175.244	244.321		699.288		576.533		326.936		153.453		247.996		207.559		175.244	0	0.432079	0.116801	0.0093631	0	0.0492355	0.0447812	0.0931799
175.698	265.846		652.753		535.307		265.103		151.57		344.327		221.522		175.698	0.00378543	0.386411	0.093026	0	0	0.135476	0.0552797	0.0962826
176.152	292.649		595.821		505.873		224.463		148.034		434.027		229.012		176.152	0.0301663	0.330541	0.0760513	0	0	0.215781	0.0609113	0.101921
176.606	293.821		448.487		504.181		168.542		136.619		474.671		225.15		176.606	0.0313199	0.185954	0.0750755	0	0	0.252167	0.0580075	0.0860749
177.06	305.499		335.261		494.968		153.468		132.963		466.735		231.715		177.06	0.042814	0.0748391	0.0697624	0	0	0.245063	0.0629436	0.0707745
177.514	326.501		282.031		510.646		157.244		128.233		455.789		235.801		177.514	0.0634852	0.0226016	0.0788039	0	0	0.235263	0.0660158	0.0665957
177.968	335.149		227.475		524.114		145.291		140.547		430.374		230.378		177.968	0.071997	0	0.0865709	0	0	0.21251	0.0619383	0.0618595
178.422	333.386		187.479		542.408		143.284		159.63		401.044		220.098		178.422	0.0702618	0	0.0971211	0	0	0.186252	0.054209	0.0582635
178.876	316.765		172.652		570.352		137.04		163.687		352.599		220.056		178.876	0.0539026	0	0.113236	0	0	0.142882	0.0541774	0.0520283
179.33	278.18		161.87		584.535		141.699		157.19		287.607		212.955		179.33	0.0159252	0	0.121416	0	0	0.0846974	0.0488383	0.0386967
179.784	237.012		160.368		579.673		167.62		149.995		251.2		211.104		179.784	0	0	0.118612	0	0	0.0521038	0.0474466	0.031166
180.238	225.066		163.166		556.761		214.641		162.514		231.812		212.222		180.238	0	0	0.105399	0	0	0.0347466	0.0482872	0.0269189
180.692	239.309		182.813		520.5		255.307		165.694		211.109		217.761		180.692	0	0	0.0844867	0	0	0.0162122	0.0524519	0.0218787
181.146	272.394		186.619		506.231		267.695		177.818		204.095		215.755		181.146	0.0102303	0	0.0762578	0	0	0.00993286	0.0509436	0.0210521
181.6	268.387		175.322		508.698		256.423		196.904		185.004		208.905		181.6	0.00628642	0	0.0776805	0	0	0	0.0457932	0.0185372
182.054	261.392		167.74		520.043		243.883		208.104		161.895		197.236		182.054	0	0	0.0842232	0	0	0	0.0370195	0.0173204
182.508	240.794		165.375		534.446		239.311		216.541		151.411		204.305		182.508	0	0	0.0925294	0	0	0	0.0423346	0.0192663
182.962	206.516		179.328		500.059		209.925		229.309		146.994		211.376		182.962	0	0	0.0726984	0	0	0	0.0476511	0.0171928
183.416	194.954		187.68		479.989		178.483		244.637		137.947		204.035		183.416	0	0	0.061124	0	0	0	0.0421316	0.0147508
183.87	182.664		184.339		468.253		147.171		249.142		131.094		220.514		183.87	0	0	0.0543558	0	0	0	0.0545218	0.0155539
184.324	190.001		174.927		392.262		127.041		258.595		119.322		242.367		184.324	0	0	0.0105317	0	0	0	0.0709526	0.0116406
184.778	209.447		148.109		333.852		127.276		255.002		104.487		248.179		184.778	0	0	0	0	0	0	0.0753226	0.0107604
185.232	221.891		140.567		293.836		128.818		249.476		102.803		272.919		185.232	0	0	0	0	0	0	0.0939241	0.0134177
185.686	248.962		154.928		245.839		140.383		246.859		99.67		282.763		185.686	0	0	0	0	0	0	0.101326	0.0144751
186.14	248.502		185.253		215.186		173.012		242.962		111.718		284.959		186.14	0	0	0	0	0	0	0.102977	0.014711
186.594	226.104		202.106		175.764		206.711		229.749		112.265		264.996		186.594	0	0	0	0	0	0	0.0879669	0.0125667
187.048	204.93		221.665		159.213		193.134		197.614		120.029		240.726		187.048	0	0	0	0	0	0	0.0697188	0.00995983
187.502	195.779		215.045		163.241		179.483		175.69		125.239		234.542		187.502	0	0	0	0	0	0	0.0650692	0.0092956
187.956	185.776		189.956		187.048		167.029		177.65		120.612		223.086		187.956	0	0	0	0	0	0	0.0564556	0.00806509
188.41	165.028		181.246		253.024		156.331		201.272		123.879		223.737		188.41	0	0	0	0	0	0	0.0569451	0.00813502
188.864	168.029		193.339		343.813		144.588		196.181		155.226		220.541		188.864	0	0	0	0	0	0	0.0545421	0.00779173
189.318	168.997		175.2		429.946		145.245		189.445		181.31		239.71		189.318	0	0	0.0322641	0	0	0	0.0689549	0.0144599
189.772	167.034		138.186		521.844		151.332		188.024		217.058		244.424		189.772	0	0	0.0852618	0	0	0.021538	0.0724992	0.0256142
190.226	168.848		142.83		596.442		168.129		204.782		238.408		238.868		190.226	0	0	0.128283	0	0	0.0406517	0.0683218	0.0338937
190.68	167.436		161.82		646.124		180.228		200.236		264.015		220.876		190.68	0	0	0.156934	0	0	0.0635765	0.054794	0.0393293
191.134	159.056		201.633		650.996		195.152		193.439		292.163		204.843		191.134	0	0	0.159744	0	0	0.0887762	0.0427391	0.0416085
191.588	160.221		233.447		663.078		199.975		196.685		310.074		208.738		191.588	0	0	0.166712	0	0	0.104811	0.0456677	0.0453129
192.042	145.521		253.193		597.413		176.685		181.363		324.421		191.085		192.042	0	0	0.128843	0	0	0.117655	0.0323947	0.0398418
192.496	131.737		263.505		450.432		161.42		161.398		346.608		162.017		192.496	0	0.004421	0.0440784	0	0	0.137518	0.0105391	0.0280796
192.95	145.247		258.405		268.032		150.267		143.242		326.19		139.824		192.95	0	0	0	0	0	0.119239	0	0.0170341
193.404	152.838		266.034		206.93		163.099		151.206		281.935		141.466		193.404	0	0.00690285	0	0	0	0.0796195	0	0.0123603
193.858	142.61		267.445		193.5		213.526		150.475		217.549		154.217		193.858	0	0.00828754	0	0	0	0.0219776	0.00467444	0.00499137
194.312	128.391		260.932		192.409		255.703		156.684		184.393		160.681		194.312	0	0.00189598	0	0	0	0	0.00953459	0.00163294
194.766	130.781		236.228		201.091		271.934		156.406		156.911		162.628		194.766	0	0	0	0	0	0	0.0109985	0.00157121
195.22	131.675		190.148		191.521		296.691		156.942		127.678		168.274		195.22	0	0	0	0	0	0	0.0152436	0.00217766
195.674	141.143		151.532		187.106		302.146		155.338		116.294		173.594		195.674	0	0	0	0	0	0	0.0192436	0.00274909
196.128	154.107		131.248		197.681		291.986		154.478		126.666		167.523		196.128	0	0	0	0	0	0	0.0146789	0.00209699
196.582	158.775		98.58		211.703		266.798		148.114		142.121		156.896		196.582	0	0	0	0	0	0	0.00668872	0.000955532
197.036	156.868		90.521		207.761		219.928		144.395		132.546		156.25		197.036	0	0	0	0	0	0	0.00620301	0.000886144
197.49	151.131		114.375		200.202		165.894		152.184		123.49		151.119		197.49	0	0	0	0	0	0	0.00234511	0.000335016
197.944	136.191		136.364		181.569		146.023		160.168		120.694		160.1		197.944	0	0	0	0	0	0	0.00909774	0.00129968
198.398	142.251		131.83		197.368		160.99		168.025		128.141		161.124		198.398	0	0	0	0	0	0	0.00986767	0.00140967
198.852	169.481		135.782		205.436		194.675		157.73		130.387		167.883		198.852	0	0	0	0	0	0	0.0149496	0.00213566
199.306	199.984		134.499		189.007		214.334		147.338		125.472		167.161		199.306	0	0	0	0	0	0	0.0144068	0.00205811
199.76	217.434		133.557		181.526		215.145		146.216		120.593		163.374		199.76	0	0	0	0	0	0	0.0115594	0.00165134
200.214	231.093		127.974		205.627		227.479		141.044		122.264		166.405		200.214	0	0	0	0	0	0	0.0138383	0.00197691
200.668	239.75		117.51		203.41		250.866		136.673		132.886		175.39		200.668	0	0	0	0	0	0	0.020594	0.002942
201.122	243.317		123.796		217.926		273.733		144.045		147.002		167.274		201.122	0	0	0	0	0	0	0.0144917	0.00207025
201.576	251.443		129.099		221.864		288.436		155.265		151.597		166.107		201.576	0	0	0	0	0	0	0.0136143	0.0019449
202.03	246.583		130.811		233.351		292.84		158.264		148.944		166.382		202.03	0	0	0	0	0	0	0.0138211	0.00197444
202.484	235.154		135.28		281.113		278.697		144.802		152.102		163.823		202.484	0	0	0	0	0	0	0.011897	0.00169957
202.938	197.791		138.555		297.925		272.198		139.202		146.855		163.047		202.938	0	0	0	0	0	0	0.0113135	0.00161622
203.392	157.807		129.004		300.731		258.999		138.689		145.396		169.556		203.392	0	0	0	0	0	0	0.0162075	0.00231536
203.846	126.468		129.177		295.008		240.291		138.022		152.314		174.367		203.846	0	0	0	0	0	0	0.0198248	0.00283212
204.3	115.209		123.404		236.536		223.73		141.956		159.53		191.244		204.3	0	0	0	0	0	0	0.0325143	0.0046449
204.754	118.625		113.823		205.481		219.706		143.148		155.629		198.304		204.754	0	0	0	0	0	0	0.0378226	0.00540322
205.208	129.306		109.176		172.126		201.299		150.082		140.382		212.253		205.208	0	0	0	0	0	0	0.0483105	0.0069015
205.662	165.069		112.495		162.745		176.655		158.958		131.277		216.402		205.662	0	0	0	0	0	0	0.0514301	0.00734715
206.116	186.973		120.955		180.847		167.862		152.767		126.731		218.274		206.116	0	0	0	0	0	0	0.0528376	0.00754823
206.57	190.341		125.226		193.483		178.504		163.099		119.129		221.137		206.57	0	0	0	0	0	0	0.0549902	0.00785575
207.024	206.496		121.576		209.091		169.325		165.957		107.373		210.884		207.024	0	0	0	0	0	0	0.0472812	0.00675446
207.478	220.115		110.553		213.498		165.427		153.438		101.995		165.338		207.478	0	0	0	0	0	0	0.0130361	0.0018623
207.932	209.051		105.15		197.326		171.456		148.234		107.983		123.256		207.932	0	0	0	0	0	0	0	0
208.386	198.154		125.661		181.606		170.438		145.424		122.743		100.555		208.386	0	0	0	0	0	0	0	0
208.84	187.064		160.78		163.828		165.06		145.725		125.52		105.559		208.84	0	0	0	0	0	0	0	0
209.294	174.757		195.001		139.147		178.184		153.793		120.112		142.053		209.294	0	0	0	0	0	0	0	0
209.748	177.034		230.017		118.279		190.617		154.999		103.677		169.515		209.748	0	0	0	0	0	0	0.0161767	0.00231096
210.202	181.146		247.883		104.308		203.727		149.947		100.227		161.828		210.202	0	0	0	0	0	0	0.010397	0.00148528
210.656	189.976		276.735		84.634		200.8		142.467		107.427		157.217		210.656	0	0.0174043	0	0	0	0	0.00693008	0.00347634
211.11	197.693		292.017		72.142		185.614		135.755		120.798		159.306		211.11	0	0.0324014	0	0	0	0	0.00850075	0.00584316
211.564	191.882		264.085		81.015		166.851		141.541		127.579		144.161		211.564	0	0.00499019	0	0	0	0	0	0.000712884
212.018	164.118		239.639		82.771		159.198		141.481		118.615		124.255		212.018	0	0	0	0	0	0	0	0
212.472	125.712		200.354		62.51		165.809		135.846		119.429		110.715		212.472	0	0	0	0	0	0	0	0
212.926	106.959		157.835		44.822		154.521		124.305		117.1		87.202		212.926	0	0	0	0	0	0	0	0
213.38	105.177		121.441		46.632		160.695		103.919		123.627		66.575		213.38	0	0	0	0	0	0	0	0
213.834	105.389		107.112		49.448		153.692		75.715		133.363		49.797		213.834	0	0	0	0	0	0	0	0
214.288	122.726		120.207		37.164		160.845		60.953		156.859		44.664		214.288	0	0	0	0	0	0	0	0
214.742	137.922		145.394		20.23		189.259		61.338		161.225		42.67		214.742	0	0	0	0	0	0	0	0

## Sheet: Sox2-e1
sections-Sox2-Pax7-HH8
Sox2 expression
position	section	average of	section	average of	section	average of	section	average of	section	average of	section	average of	section		position	section	section	section	section	section	section	section	average
	1right		1left		2right		2left		3right		3left		4right			1right	1left	2right	2left	3right	3left	4right
0	1729.06	average-bg	1212.7	average-bg	3182.18	average-bg	2154.51	average-bg	2023.4	average-bg	1206.82	average-bg	1793.4	average-bg	0	0.931345	0.645674	1.63298	1.08556	1.19097	0.607656	1.00401	1.01403
0.454	1472.54	197	857.085	168	3156.68	202	2130.08	168.7	2025.95	168.7	1317.58	189	1898.44	190	0.454	0.775405	0.425887	1.619	1.0722	1.19261	0.673778	1.06978	0.975524
0.908	1193.65		665.97		3040.07		2065.74		2036.88		1471.41		1937.62		0.908	0.605864	0.307769	1.55511	1.03703	1.19963	0.765617	1.09432	0.937904
1.362	1316.53	ref	637.478	ref	2827.68	ref	1859.68	ref	2025.44	ref	1653.05		2038.6		1.362	0.680564	0.290159	1.43873	0.924385	1.19228	0.874057	1.15754	0.936816
1.816	1668.05	1842	884.501	1786	2397.97	2027	1684.72	1998	2015.23	1726	1742.92	1864	1897.47	1787	1.816	0.894255	0.442831	1.20327	0.828743	1.18573	0.927715	1.06918	0.93596
2.27	2161.09		1151.68		1941.22		1549.46		1928.65		1875.94		1561.83		2.27	1.19398	0.607963	0.953	0.754801	1.13013	1.00713	0.859003	0.929429
2.724	2732.78		1337.4		1775.89		1506.12		1785.52		2110.7		964.799		2.724	1.54151	0.722747	0.862407	0.731111	1.03822	1.14728	0.485159	0.932634
3.178	3119.46		1622.07		1905.9		1494.36		1595.6		2219.35		428.993		3.178	1.77657	0.898686	0.933646	0.724683	0.916262	1.21215	0.149651	0.944521
3.632	3349.49		1865.28		2093.27		1408.64		1449.62		2303.49		668.751		3.632	1.91641	1.049	1.03631	0.677824	0.822529	1.26238	0.299781	1.00918
4.086	3488.81		2145.96		2482.73		1353.51		1386.73		2102.32		1235.99		4.086	2.0011	1.22247	1.24971	0.647685	0.782141	1.14228	0.654974	1.10005
4.54	3333.87		2734.56		2965.14		1388.31		1507.05		1843.95		1670.69		4.54	1.90691	1.58626	1.51405	0.666711	0.859407	0.988029	0.927172	1.20693
4.994	2950.89		3287.51		3338.01		1488.11		1799.49		1719.27		1917.12		4.994	1.6741	1.92801	1.71836	0.721263	1.04719	0.913592	1.08147	1.29771
5.448	2574.65		3332.91		3496.43		1513.19		2037.41		1612.18		2054.01		5.448	1.44538	1.95606	1.80517	0.734974	1.19997	0.849661	1.16719	1.30834
5.902	2345.17		3322.84		3350.67		1423.95		2134.55		1438.01		2097.06		5.902	1.30588	1.94984	1.7253	0.686194	1.26235	0.745679	1.19415	1.26706
6.356	2058.63		3011.17		3151.81		1347.96		2093.14		1139.04		2040.78		6.356	1.13169	1.75721	1.61633	0.644653	1.23576	0.567185	1.15891	1.15882
6.81	1768.39		2666.89		2890.12		1185.71		2020.56		954.555		1839.84		6.81	0.955253	1.54443	1.47294	0.555959	1.18915	0.457048	1.03309	1.0297
7.264	1599.93		2413.27		2761.35		1109.47		2229.08		828.393		1453.76		7.264	0.852847	1.38768	1.40238	0.51428	1.32305	0.381727	0.791331	0.950471
7.718	1487.18		1979.03		2485.95		1102		2432.38		826.015		1001.4		7.718	0.784305	1.1193	1.25148	0.510193	1.45359	0.380307	0.508079	0.858179
8.172	1466.61		1708.85		2393.43		1102.62		2412.53		935.256		505.675		8.172	0.771798	0.952319	1.20079	0.510534	1.44084	0.445526	0.197668	0.788496
8.626	1772		1760.89		2435.48		1292.14		2346.89		1137.42		359.721		8.626	0.957447	0.984479	1.22383	0.614134	1.39869	0.566221	0.106275	0.835868
9.08	2086.16		2039.14		2162.44		1682.78		2320.51		1377.46		629.964		9.08	1.14842	1.15645	1.07421	0.827681	1.38176	0.709527	0.275494	0.939078
9.534	2387.64		2363.8		1825.62		2122.24		2450.4		1463.31		1049.47		9.534	1.33169	1.35711	0.889653	1.06792	1.46517	0.76078	0.538178	1.05864
9.988	2606.35		2639.12		1980.02		2422.63		2507.31		1383.78		1363.42		9.988	1.46465	1.52727	0.974258	1.23213	1.50171	0.713299	0.734768	1.16401
10.442	2640.96		2763.91		2288.48		2642.89		2480.34		1229.69		1602.8		10.442	1.48569	1.60439	1.14328	1.35253	1.48439	0.621307	0.88466	1.22518
10.896	2551.53		2644.87		2511		2549.8		2522.15		1046.37		1787.47		10.896	1.43133	1.53082	1.2652	1.30165	1.51124	0.511864	1.0003	1.22177
11.35	2295.97		2401.68		2512.03		2337.3		2764.29		891.423		1876.05		11.35	1.27597	1.38052	1.26577	1.18548	1.66672	0.419357	1.05576	1.17851
11.804	1981.9		2138.63		2307.02		2272.95		2656.87		748.819		1926.15		11.804	1.08505	1.21794	1.15343	1.1503	1.59774	0.33422	1.08713	1.0894
12.258	1996.2		1678.01		1876.31		2146.77		2364.69		650.88		1879.83		12.258	1.09374	0.933256	0.917428	1.08133	1.41012	0.275749	1.05813	0.967107
12.712	1991.53		1071.72		1473.69		1855.75		1714.3		577.795		1616.55		12.712	1.0909	0.55854	0.696816	0.922237	0.992489	0.232116	0.893268	0.769481
13.166	1979.88		746.273		1298.55		1460.12		1388.95		659.78		1426.02		13.166	1.08381	0.3574	0.600848	0.705961	0.78357	0.281063	0.773965	0.655232
13.62	2115.27		794.127		1404.74		1160.92		1190.95		921.703		1477.78		13.62	1.16612	0.386976	0.659035	0.542407	0.656422	0.437435	0.806373	0.664967
14.074	2276.8		1036.14		1495.2		1077.89		1055.21		1219.44		1451.58		14.074	1.26432	0.536553	0.708601	0.497013	0.569259	0.615191	0.789966	0.711558
14.528	2313.42		1383.4		1509.73		1193.47		1042.58		1630.46		1435.4		14.528	1.28658	0.751173	0.716565	0.560197	0.56115	0.860576	0.779835	0.788011
14.982	2208.41		1906.08		1583.59		1459.97		1090.18		2046.96		1509.29		14.982	1.22274	1.07421	0.757037	0.705884	0.591716	1.10923	0.826104	0.898132
15.436	2068.91		2208.67		1821.34		1674.12		1115.44		2203.91		1614.53		15.436	1.13794	1.26123	0.887309	0.82295	0.607939	1.20293	0.892002	0.973186
15.89	2288.48		2169.14		2249.66		1847.1		1172.42		2143.73		1692.1		15.89	1.27142	1.2368	1.12201	0.917511	0.644524	1.16701	0.940574	1.04283
16.344	2805.62		2093.1		2429.44		2086.18		1299.87		1759.93		1705.96		16.344	1.58579	1.1898	1.22052	1.0482	0.726364	0.937867	0.949254	1.09397
16.798	3299.24		2161.86		2268.49		2325.51		1516.01		1289.67		1585.68		16.798	1.88586	1.2323	1.13232	1.17903	0.865154	0.657114	0.873941	1.11796
17.252	3580.47		2342.87		1825.63		2488.88		1701.28		844.548		1376.39		17.252	2.05682	1.34417	0.88966	1.26834	0.984129	0.391372	0.742886	1.09677
17.706	3293.99		2390.92		1485.99		2451.57		1815.63		589.284		1139.46		17.706	1.88267	1.37387	0.703554	1.24795	1.05755	0.238976	0.594526	1.01416
18.16	2813.56		2317.39		1505.17		2354.81		1887.74		694.118		970.851		18.16	1.59061	1.32843	0.714066	1.19505	1.10386	0.301563	0.488949	0.960361
18.614	2489.75		1977.46		1685.45		2066.05		1939.61		1030.47		753.125		18.614	1.39377	1.11833	0.812849	1.0372	1.13716	0.502368	0.352614	0.907757
19.068	2150.43		1676.32		1909.48		1830.04		1997.09		1416.8		493.445		19.068	1.1875	0.932213	0.935605	0.908182	1.17408	0.733013	0.190009	0.865799
19.522	1928.7		1682.2		2018.82		1849.16		2049.71		1722.85		410.889		19.522	1.0527	0.93585	0.995516	0.918638	1.20787	0.915734	0.138315	0.88066
19.976	1939.22		1884.39		2065.82		1939.22		2013.73		1922.1		531.731		19.976	1.0591	1.06081	1.02127	0.967869	1.18476	1.03469	0.213983	0.934641
20.43	2102.94		1953.68		2037.96		2163.96		1991.57		1993.22		656.509		20.43	1.15862	1.10363	1.006	1.09072	1.17053	1.07714	0.292116	0.985539
20.884	2405.04		1792.49		1992.99		2388.06		1819.21		1846.83		779.129		20.884	1.34227	1.00401	0.981363	1.21323	1.05985	0.989751	0.368897	0.994197
21.338	2519.52		1583.54		2018.42		2489.53		1472.85		1639.44		988.626		21.338	1.41187	0.874873	0.995301	1.2687	0.837443	0.865933	0.500079	0.964885
21.792	2632.04		1401.96		2026.72		2611.33		1199.56		1357.66		1364.58		21.792	1.48027	0.762643	0.999847	1.33528	0.661956	0.697709	0.735493	0.953314
22.246	2693.92		1314.07		2159.18		2581.96		1340.44		1119.39		1784.73		22.246	1.51788	0.708323	1.07243	1.31923	0.752416	0.555459	0.998582	0.989188
22.7	2689.53		1416.23		2296.68		2461.72		1713.67		1158.27		2016.01		22.7	1.51522	0.771465	1.14777	1.2535	0.992083	0.578666	1.1434	1.05744
23.154	2519.09		1735.4		2313.82		2253.11		1916.11		1332.59		2039.32		23.154	1.4116	0.968726	1.15716	1.13946	1.12208	0.682741	1.158	1.0914
23.608	2088.92		1891.88		2415.79		2083.58		2056.35		1680.46		2119.4		23.608	1.1501	1.06544	1.21303	1.04678	1.21213	0.890427	1.20814	1.11229
24.062	1625.56		1964.86		2564.7		1945.11		2164.66		2112.78		2265.18		24.062	0.868424	1.11055	1.29463	0.971085	1.28168	1.14853	1.29942	1.13919
24.516	1160.91		1950.66		2494.77		1871.55		2176.19		2290.76		2372.21		24.516	0.585966	1.10177	1.25631	0.930877	1.28908	1.25478	1.36644	1.11218
24.97	942.459		1967.93		2267.89		1893.27		2207.82		2172.68		2385.11		24.97	0.453167	1.11244	1.13199	0.942749	1.30939	1.18429	1.37452	1.07265
25.424	1053.89		2057.35		1893.83		2010.34		2192.66		1870.19		2250.06		25.424	0.520906	1.16771	0.927032	1.00674	1.29966	1.0037	1.28996	1.03082
25.878	1255.87		2103.61		1501.68		2128.56		2071.52		1449.52		2042.26		25.878	0.643688	1.1963	0.712155	1.07137	1.22187	0.752546	1.15984	0.965395
26.332	1516.67		2035.82		1019.98		2166.78		1949.45		1055.29		1718.64		26.332	0.802234	1.1544	0.448208	1.09227	1.14349	0.517186	0.957195	0.873568
26.786	1649.38		1951.73		713.648		2186.74		1903.39		1059.36		1391.68		26.786	0.882905	1.10243	0.280355	1.10317	1.11391	0.519617	0.752462	0.822121
27.24	1687.21		1857.06		959.443		2130.82		1850.71		1478.17		1111.5		27.24	0.905902	1.04392	0.415037	1.07261	1.08008	0.769651	0.577018	0.837745
27.694	1610.65		1654.06		1656.59		2076.72		1702.02		2070.85		819.918		27.694	0.859362	0.918452	0.797033	1.04303	0.9846	1.12349	0.394438	0.874344
28.148	1550.54		1407.03		2296.5		1884.65		1546.8		2779.61		590.954		28.148	0.822821	0.765776	1.14767	0.938038	0.884928	1.54663	0.251067	0.908134
28.602	1487.35		1239.77		2824.46		1615.62		1311.27		3196.26		487.59		28.602	0.784409	0.662404	1.43696	0.790966	0.733688	1.79538	0.186343	0.91288
29.056	1420.03		1155.74		3226.38		1377.5		1088.07		3189.71		608.336		29.056	0.743486	0.610467	1.65719	0.660797	0.59036	1.79147	0.261951	0.902246
29.51	1245.5		1144.88		3247.24		1204.2		869.802		2912.52		893.578		29.51	0.637385	0.603759	1.66862	0.566064	0.450204	1.62598	0.440562	0.856083
29.964	1174.08		1301.33		3141.68		1320.19		810.698		2683.86		1096.75		29.964	0.593971	0.700452	1.61078	0.629471	0.412251	1.48947	0.567781	0.857739
30.418	1210.4		1686.85		2762.86		1577.15		846.426		2526.66		1121.93		30.418	0.61605	0.938722	1.40321	0.76994	0.435193	1.39562	0.583551	0.877469
30.872	1303.92		2113.68		2308.2		1789.85		887.82		2360.69		1089.67		30.872	0.672902	1.20252	1.15408	0.886212	0.461774	1.29653	0.563353	0.891053
31.326	1391.32		2466.22		1936.4		1921.43		1003.21		2035.68		1042.6		31.326	0.726032	1.42041	0.950358	0.95814	0.535871	1.1025	0.533873	0.889597
31.78	1564.83		2767.05		1625.46		2108.82		1164.76		1719.72		986.311		31.78	0.831505	1.60633	0.779979	1.06058	0.63961	0.913864	0.498629	0.904357
32.234	1694.96		2854.7		1331.29		2320.58		1295.83		1526.9		1062.58		32.234	0.910616	1.6605	0.61879	1.17634	0.723769	0.798747	0.546386	0.919307
32.688	1852		2650.43		989.209		2577.08		1395.1		1406.38		1347.93		32.688	1.00608	1.53426	0.431347	1.31656	0.787517	0.726792	0.725065	0.932516
33.142	1900.61		2374.86		685.9		2763.8		1472.9		1448.44		1632.19		33.142	1.03563	1.36394	0.265151	1.41863	0.837476	0.751902	0.903064	0.9394
33.596	1971.83		2201.44		570.851		2816.34		1531.21		1549.45		1840.68		33.596	1.07892	1.25676	0.20211	1.44735	0.874916	0.81221	1.03362	0.957984
34.05	1868.95		2009.19		518.54		2703.1		1476.51		1533.78		2104.38		34.05	1.01638	1.13794	0.173447	1.38545	0.839793	0.802856	1.19874	0.936372
34.504	1629.99		1802.8		534.831		2426.39		1361.71		1459.94		2314.36		34.504	0.871119	1.01038	0.182373	1.23418	0.766075	0.75877	1.33022	0.879016
34.958	1218.67		1827.18		578.921		2248.3		1252.23		1305.29		2275.7		34.958	0.621076	1.02545	0.206532	1.13683	0.695775	0.666439	1.30601	0.808302
35.412	806.664		2017.97		604.039		2085.62		1108.07		1143.12		2024.73		35.412	0.370616	1.14337	0.220295	1.0479	0.603201	0.569624	1.14886	0.729123
35.866	589.728		2112.96		638.725		2030.31		989.241		896.659		1677.19		35.866	0.23874	1.20207	0.239301	1.01766	0.5269	0.422483	0.931242	0.654057
36.32	680.878		2103.07		664.801		1925.25		940.976		589.679		1328.57		36.32	0.294151	1.19596	0.25359	0.960231	0.495907	0.239211	0.712945	0.593143
36.774	933.764		1968.12		780.18		1915.67		977.927		439.196		1079.06		36.774	0.447881	1.11256	0.316811	0.954994	0.519635	0.149371	0.556708	0.579708
37.228	1329.51		1765.58		1142.25		2037		1082.71		548.63		1017.7		37.228	0.688455	0.987381	0.515208	1.02132	0.586921	0.214704	0.518286	0.647468
37.682	1598.39		1520.75		1820.35		2024.83		1166.15		763.481		1081.17		37.682	0.851908	0.836061	0.886765	1.01467	0.6405	0.342974	0.558027	0.732986
38.136	1876.3		1232.4		2482.76		1935.79		1243.27		951.201		1071.03		38.136	1.02085	0.657852	1.24973	0.965991	0.690022	0.455045	0.551679	0.798739
38.59	2109.34		906.31		2906.93		1914.9		1318.58		1145.04		1052.38		38.59	1.16252	0.45631	1.48216	0.954572	0.738379	0.57077	0.540003	0.843529
39.044	2249.86		595.902		2815		1978.56		1388.15		1204.81		1038.31		39.044	1.24794	0.264464	1.43178	0.989375	0.783052	0.606453	0.531187	0.836321
39.498	2269.66		433.051		2318.1		2016.01		1435.53		1195.4		944.258		39.498	1.25998	0.163814	1.1595	1.00984	0.813478	0.600836	0.472297	0.782821
39.952	2243.2		417.72		1886.57		1955.24		1395.36		1094.53		993.748		39.952	1.24389	0.154339	0.92305	0.976623	0.787685	0.540616	0.503286	0.732784
40.406	2088.67		409.753		1594.54		1703.27		1412.41		914.281		1073.56		40.406	1.14995	0.149415	0.763038	0.838883	0.798634	0.433004	0.553261	0.669455
40.86	1845.3		374.797		1409.78		1458.33		1437.37		785.987		1046.84		40.86	1.00201	0.12781	0.661796	0.704987	0.814661	0.35641	0.536528	0.6006
41.314	1544.64		406.649		1364.8		1381.03		1462.26		755.695		1087.54		41.314	0.819233	0.147496	0.637148	0.662728	0.830643	0.338325	0.562014	0.571084
41.768	1338.9		627.114		1348.99		1533.53		1350.84		861.004		1147.3		41.768	0.694164	0.283754	0.628487	0.746092	0.759094	0.401196	0.599435	0.58746
42.222	1313.85		932.408		1439.02		1751.7		1177.65		931.96		1212.6		42.222	0.678934	0.47244	0.677819	0.865359	0.647887	0.443558	0.640323	0.632332
42.676	1441.04		1312.57		1512.42		1878.93		1006.75		1094.96		1178.62		42.676	0.756256	0.7074	0.718037	0.934912	0.53814	0.54087	0.619046	0.687809
43.13	1631.23		1623.8		1489.91		1801.71		868.521		1294.37		1062.62		43.13	0.871874	0.899754	0.705707	0.892698	0.449381	0.659923	0.546415	0.717965
43.584	1756.33		1793.19		1360.9		1566.6		833.102		1338.91		881.204		43.584	0.94792	1.00445	0.635015	0.764174	0.426637	0.686512	0.432814	0.699645
44.038	1750.33		2005.47		1184.83		1281.37		802.547		1268.72		660.673		44.038	0.944275	1.13564	0.538535	0.608247	0.407017	0.644611	0.294723	0.653293
44.492	1570.37		2165.83		1006.81		1125.47		825.718		1200.03		468.469		44.492	0.834878	1.23476	0.44099	0.523025	0.421896	0.603598	0.17437	0.604787
44.946	1367.84		2250.71		879.235		1203.79		987.506		1074.82		367.272		44.946	0.711757	1.28721	0.371088	0.56584	0.525786	0.528847	0.111003	0.585933
45.4	1161.71		2339.45		728.046		1465.66		1233.65		846.21		399.43		45.4	0.586447	1.34206	0.288244	0.708991	0.683847	0.392364	0.13114	0.590442
45.854	1124.75		2239.86		646.495		1703.92		1566.86		851.255		556.67		45.854	0.563982	1.2805	0.243559	0.83924	0.897809	0.395376	0.229599	0.635724
46.308	1094.94		2009.65		618.997		1934.74		1855.71		1169.86		713.547		46.308	0.545861	1.13823	0.228492	0.965419	1.08329	0.585589	0.327832	0.696387
46.762	1071.07		1795.22		609.157		2129.75		2016.8		1529.31		763.102		46.762	0.53135	1.0057	0.2231	1.07202	1.18673	0.800187	0.358862	0.739708
47.216	1039.93		1690.37		620.266		2354.12		2048.42		1926.55		840.031		47.216	0.51242	0.940895	0.229187	1.19468	1.20704	1.03734	0.407033	0.789798
47.67	1024.02		1676.39		655.964		2514.03		1967.8		2324.48		939.062		47.67	0.50275	0.932256	0.248747	1.28209	1.15527	1.27491	0.469043	0.837868
48.124	1100.76		1750.42		775.846		2575.95		1793.06		2573.55		1050.85		48.124	0.549401	0.978007	0.314436	1.31594	1.04306	1.42361	0.539043	0.8805
48.578	1192.61		1886.85		1045.58		2529.91		1572.65		2580.18		1125.84		48.578	0.605233	1.06233	0.462234	1.29077	0.901528	1.42757	0.586001	0.905096
49.032	1278.94		2014.63		1273.66		2388.99		1410.5		2433.11		1131.88		49.032	0.657715	1.1413	0.587209	1.21374	0.797406	1.33977	0.589782	0.903846
49.486	1341.45		2062.64		1387.25		2041.89		1349.12		2214.12		1101.81		49.486	0.695717	1.17098	0.649454	1.02399	0.757989	1.20903	0.57095	0.868301
49.94	1387.02		2027.69		1401.28		1581.6		1283.93		2003.71		1081.09		49.94	0.723419	1.14938	0.657138	0.772371	0.716128	1.08341	0.557976	0.808545
50.394	1421.32		1920.28		1487.87		1227.46		1274		1617.99		1050.37		50.394	0.744266	1.08299	0.704585	0.578777	0.709753	0.853131	0.538739	0.744606
50.848	1459.17		1863.96		1514.55		1040.28		1354.87		1272.43		1035.86		50.848	0.767277	1.04819	0.719206	0.476458	0.761686	0.646826	0.529658	0.707042
51.302	1634.95		1786.13		1544.44		1045.7		1478.09		1112.04		1054.01		51.302	0.874131	1.00008	0.735584	0.479419	0.840808	0.551069	0.541022	0.717445
51.756	1799.74		1717.24		1533.04		1113.66		1633.92		1413.68		1065.2		51.756	0.974312	0.957502	0.729338	0.516567	0.940873	0.73115	0.548028	0.77111
52.21	1999.76		1612.33		1527.19		1195.32		1834.45		1981.16		1114.74		52.21	1.0959	0.892663	0.726132	0.561209	1.06964	1.06995	0.579051	0.856363
52.664	2233.22		1503.25		1456.39		1287.53		2009.48		2455.05		1118.23		52.664	1.23782	0.825247	0.68734	0.611617	1.18203	1.35286	0.581234	0.925451
53.118	2175.16		1529.56		1400.17		1333.84		2119.82		2695.55		1068.41		53.118	1.20253	0.841507	0.65653	0.636931	1.25289	1.49645	0.550035	0.948124
53.572	1946.63		1541.09		1289.3		1314.95		2133.12		2549.81		1028.2		53.572	1.0636	0.848632	0.595781	0.626604	1.26143	1.40944	0.524858	0.904335
54.026	1729.96		1470.89		1031.41		1319.28		2101.06		2145.11		988.688		54.026	0.93189	0.805247	0.45447	0.628972	1.24084	1.16783	0.500118	0.81848
54.48	1465.11		1359.67		880.436		1532.06		1972.69		1719.83		925.12		54.48	0.770888	0.736506	0.371746	0.745288	1.15841	0.913926	0.460313	0.736725
54.934	1285.95		1288.29		995.295		1809.05		1744.63		1344.07		890.103		54.934	0.661974	0.692389	0.434682	0.896709	1.01197	0.689591	0.438386	0.689385
55.388	1057.33		1186.68		1253.9		2100.45		1509.82		1080.26		917.709		55.388	0.522994	0.629591	0.576384	1.056	0.861181	0.532096	0.455673	0.661989
55.842	813.047		977.945		1425.05		2210.04		1304.71		837.938		1049.52		55.842	0.374497	0.500584	0.670162	1.11591	0.729473	0.387426	0.538212	0.61661
56.296	690.9		795.119		1615.91		2182.64		1064.2		542.9		1175.35		56.296	0.300243	0.387589	0.774745	1.10093	0.575033	0.211284	0.617002	0.56669
56.75	665.107		738.024		1666.78		2195.97		952.897		431.54		1302.35		56.75	0.284564	0.352302	0.80262	1.10822	0.503562	0.1448	0.696522	0.556085
57.204	709.242		781.636		1706.69		2300.32		1018.31		500.729		1338.85		57.204	0.311393	0.379256	0.824489	1.16527	0.545565	0.186107	0.719382	0.590209
57.658	758.259		954.431		1694.99		2179.61		1170.19		703.743		1406.31		57.658	0.341191	0.486051	0.818076	1.09928	0.643093	0.307309	0.761622	0.636661
58.112	833.183		1225.46		1642.15		2010.19		1263.91		948.123		1516.64		58.112	0.386737	0.653559	0.789124	1.00666	0.703276	0.453208	0.830709	0.689039
58.566	977.04		1452.34		1524.56		1889.25		1311.2		1073.84		1510.46		58.566	0.474188	0.793781	0.724691	0.940551	0.733642	0.528261	0.826835	0.717421
59.02	1102.51		1490.94		1291.86		1823.65		1304.98		1085.92		1292.65		59.02	0.550464	0.817641	0.597185	0.904689	0.729647	0.535473	0.690453	0.689364
59.474	1116.5		1503.32		1194.6		1887.53		1292.53		1034.96		975.569		59.474	0.558969	0.825287	0.543891	0.939612	0.721655	0.505048	0.491903	0.655195
59.928	1132.64		1452.85		1536.91		2108.97		1244.67		977.986		769.899		59.928	0.568776	0.794095	0.731459	1.06066	0.690923	0.471036	0.363118	0.668581
60.382	1124.53		1389.78		2033.25		2170.4		1291.32		918.352		1009.78		60.382	0.563845	0.755114	1.00343	1.09424	0.720877	0.435434	0.513322	0.726609
60.836	1027.43		1363.1		2329.02		1980.69		1302.69		875.158		1243.49		60.836	0.504824	0.738627	1.16549	0.990535	0.72818	0.409647	0.659668	0.742424
61.29	935.032		1356.63		2483.42		1730.8		1331.41		813.633		1377.91		61.29	0.448652	0.734629	1.25009	0.853934	0.746622	0.372915	0.743837	0.735812
61.744	859.368		1347.49		2596.41		1444.09		1349.54		824.069		1493		61.744	0.402655	0.728983	1.31201	0.697202	0.758262	0.379146	0.815902	0.727736
62.198	758.026		1368.97		2629.61		1357.5		1457.05		949.264		1516.31		62.198	0.341049	0.742254	1.3302	0.649865	0.827295	0.453889	0.830499	0.739292
62.652	596.219		1398.42		2570.99		1489.91		1519.2		1113.42		1395.3		62.652	0.242686	0.760459	1.29808	0.722248	0.867209	0.551894	0.754729	0.742472
63.106	473.555		1406.74		2381		1746.86		1513.27		1316.67		1260.53		63.106	0.168119	0.765602	1.19397	0.862713	0.863399	0.673234	0.670337	0.742482
63.56	538.497		1379.37		2205.93		2030.45		1453.47		1470.99		1223.19		63.56	0.207597	0.748682	1.09805	1.01774	0.825	0.765368	0.646958	0.758485
64.014	781.174		1326.1		2004.36		2266.8		1402.01		1590.58		1207.5		64.014	0.355121	0.71576	0.987596	1.14694	0.791955	0.836765	0.637133	0.78161
64.468	1130.18		1331		1677.3		2274.65		1278.68		1615.62		1144.81		64.468	0.567283	0.718789	0.808385	1.15123	0.712761	0.851711	0.597878	0.772577
64.922	1490.98		1347.55		1326.47		2179.87		1078.86		1481.47		1067.22		64.922	0.786617	0.729018	0.616147	1.09942	0.584449	0.771626	0.549292	0.733796
65.376	1651.65		1270.88		1009.98		2005.91		956.972		1362.42		1157.85		65.376	0.884288	0.681629	0.442731	1.00432	0.506179	0.700552	0.606043	0.689392
65.83	1640.34		1216.19		773.509		1637.23		1024.35		1237.89		1351.72		65.83	0.877411	0.647829	0.313156	0.802782	0.549446	0.626202	0.727438	0.64918
66.284	1528.52		1317.62		767.703		1256.5		1188.37		1156.22		1429.19		66.284	0.809432	0.710518	0.309974	0.594654	0.654765	0.577447	0.775952	0.633249
66.738	1439.73		1296.3		964.073		1259.32		1243.56		1196.12		1427.24		66.738	0.75546	0.69734	0.417574	0.596193	0.690205	0.601263	0.774728	0.647538
67.192	1349.9		1103.08		1209.15		1393.91		1275.97		1352.92		1400.06		67.192	0.700852	0.577922	0.551863	0.669769	0.711018	0.694877	0.757705	0.666286
67.646	1289.89		893.655		1532.85		1517.27		1279.59		1546.97		1349.8		67.646	0.664374	0.448489	0.729231	0.737205	0.71334	0.810731	0.726238	0.689944
68.1	1290.45		727.43		1806.44		1617.5		1235.07		1722.53		1271.37		68.1	0.664714	0.345754	0.879147	0.791995	0.684757	0.915541	0.677125	0.708433
68.554	1355.15		699.286		2104.37		1632.34		1128.6		1850.24		1142.97		68.554	0.704042	0.32836	1.0424	0.80011	0.61639	0.991783	0.596723	0.725686
69.008	1436.5		903.072		2096.69		1566.02		955.775		1741.6		1007.32		69.008	0.753494	0.454309	1.03819	0.763857	0.50541	0.926922	0.511783	0.707709
69.462	1438.28		1125.09		2021.09		1503.31		729.878		1460.75		914.252		69.462	0.754575	0.591526	0.996762	0.729575	0.360353	0.759252	0.453508	0.66365
69.916	1481.3		1285.02		1810.31		1410.23		594.099		1300.66		827.259		69.916	0.780729	0.690372	0.881265	0.678691	0.273164	0.663678	0.399035	0.623848
70.37	1527.76		1314.15		1774.65		1325.37		580.746		1391.45		850.647		70.37	0.808972	0.708373	0.861725	0.632301	0.26459	0.717879	0.41368	0.629646
70.824	1680.29		1252.78		1754.95		1210.8		699.386		1517.04		949.432		70.824	0.901697	0.670445	0.850933	0.56967	0.340773	0.79286	0.475537	0.657416
71.278	1716.21		1191.1		1732.58		1068.07		809.31		1692.06		1059.21		71.278	0.923529	0.632322	0.838674	0.491648	0.411359	0.897352	0.544276	0.677023
71.732	1616.43		1115.49		1650.26		1295.01		1027.51		1856.54		1191.21		71.732	0.862877	0.585596	0.793565	0.615706	0.55147	0.995545	0.626934	0.718813
72.186	1441.27		952.299		1619.5		1804.24		1370.76		1799.07		1273.88		72.186	0.756398	0.484734	0.776714	0.89408	0.771888	0.961235	0.678701	0.760535
72.64	1230.21		828.918		1510.82		2218.44		1714.63		1801.21		1325.15		72.64	0.628089	0.408478	0.717164	1.1205	0.992701	0.962511	0.710804	0.791464
73.094	1072.76		754.135		1366.85		2307.82		1912.43		1766.43		1410.16		73.094	0.532376	0.362259	0.638273	1.16936	1.11971	0.941748	0.76403	0.78968
73.548	998.707		718.665		1276.65		2174.4		1997.91		1578.61		1481.55		73.548	0.48736	0.340337	0.588849	1.09643	1.1746	0.829616	0.808736	0.760847
74.002	1073.86		736.835		1205.33		2010		1981.33		1529.84		1488.51		74.002	0.533046	0.351567	0.549772	1.00656	1.16396	0.800499	0.813093	0.745499
74.456	1153.6		799.07		1167.91		1980.36		1875.41		1585.51		1453.63		74.456	0.581521	0.390031	0.529264	0.990355	1.09594	0.833738	0.791254	0.744587
74.91	1261.22		833.892		1207.83		1736.36		1683.26		1534.16		1391.47		74.91	0.646943	0.411553	0.551141	0.856972	0.972557	0.803083	0.75233	0.713511
75.364	1358.48		861.847		1278.33		1228.81		1574.44		1404.18		1223.18		75.364	0.706066	0.42883	0.589768	0.579518	0.902675	0.725482	0.646948	0.654184
75.818	1491.61		937.672		1325.85		1216.52		1520.87		1199.7		1020.18		75.818	0.786998	0.475693	0.615805	0.572797	0.868278	0.603405	0.51984	0.634688
76.272	1741.82		1058.08		1314.27		1443.36		1515.84		1151.24		890.292		76.272	0.939098	0.550112	0.609462	0.696802	0.865047	0.574472	0.438505	0.667643
76.726	1920.11		1166.59		1212.67		1556.08		1382.05		1254.44		757.695		76.726	1.04748	0.617173	0.55379	0.758419	0.779135	0.636087	0.355476	0.678223
77.18	1908.16		1265.78		1172.38		1610.94		1253.84		1392.38		754.027		77.18	1.04022	0.678477	0.531712	0.78841	0.696811	0.718437	0.353179	0.68675
77.634	1859.44		1342.44		1222.53		1638.48		1221.31		1512.58		810.852		77.634	1.0106	0.725862	0.559192	0.803469	0.675922	0.790197	0.388761	0.707715
78.088	1799.96		1286.97		1334.48		1597.12		1271.38		1394.62		837.481		78.088	0.974444	0.691574	0.620537	0.780858	0.708068	0.71977	0.405436	0.700098
78.542	1681.13		1181.11		1368.76		1543.45		1326.01		1145.72		898.563		78.542	0.902205	0.626146	0.639319	0.751518	0.743148	0.571175	0.443684	0.668171
78.996	1617.58		1064.9		1323.91		1504.92		1338.96		988.584		976.706		78.996	0.863573	0.554326	0.614747	0.730454	0.751469	0.477364	0.492615	0.64065
79.45	1551.31		1002.83		1255.53		1561.73		1333.76		899.118		997.676		79.45	0.823289	0.515964	0.577276	0.761508	0.748128	0.423951	0.505746	0.622266
79.904	1516.76		1008.58		1188.4		1649.57		1228.5		976.37		967.445		79.904	0.802283	0.519519	0.540493	0.809529	0.680537	0.470072	0.486816	0.615607
80.358	1529.04		1077.38		1201.24		1637.56		1155.07		1032.16		930.824		80.358	0.80975	0.562038	0.547529	0.802965	0.633387	0.50338	0.463885	0.617562
80.812	1683.65		1111		1241.91		1628.44		1062.54		924.819		897.18		80.812	0.903738	0.582818	0.569816	0.797976	0.573966	0.439295	0.442818	0.615775
81.266	1725.68		1103.51		1177.65		1607.88		1112.05		958.58		897.614		81.266	0.929289	0.578189	0.534601	0.786739	0.605759	0.459451	0.44309	0.619588
81.72	1682.02		1089.35		1106.68		1420.42		1304.21		969.71		925.422		81.72	0.902747	0.569439	0.495714	0.68426	0.729154	0.466096	0.460502	0.615416
82.174	1686.74		1054.92		1059.46		1171.64		1484.51		951.682		987.172		82.174	0.905619	0.548158	0.469841	0.548264	0.844928	0.455333	0.499168	0.610187
82.628	1585.62		1019.91		1015.01		1064.48		1552.65		953.4		1007.67		82.628	0.844145	0.52652	0.445487	0.489684	0.888689	0.456358	0.512003	0.594698
83.082	1578.95		990.663		955.429		1122.4		1549.53		1037.83		1006.32		83.082	0.840093	0.508444	0.412838	0.521347	0.886681	0.506767	0.511158	0.59819
83.536	1709.2		934.879		961.357		1316.5		1552.87		1106.61		989.183		83.536	0.919271	0.473967	0.416086	0.627451	0.888825	0.547825	0.500428	0.624836
83.99	1633.45		881.548		1133.36		1426.14		1553.01		1067.13		990.742		83.99	0.873224	0.441006	0.510333	0.687387	0.888916	0.524258	0.501404	0.632361
84.444	1510.11		877.943		1323.37		1311.12		1517.52		971.924		997.402		84.444	0.798246	0.438778	0.61445	0.624513	0.866124	0.467417	0.505574	0.616443
84.898	1383.6		831.685		1407.64		1041.08		1413.58		899.548		987.815		84.898	0.72134	0.410189	0.660625	0.476893	0.799385	0.424208	0.499571	0.570316
85.352	1258.7		827.426		1439.94		920.658		1323.31		870.119		940.28		85.352	0.64541	0.407556	0.678322	0.411063	0.741419	0.406638	0.469806	0.537173
85.806	1205.79		826.263		1482.52		1027.7		1171.35		824.819		873.784		85.806	0.613244	0.406837	0.701652	0.469579	0.643839	0.379593	0.428168	0.520416
86.26	1211.1		879.161		1487.62		1116.01		945.216		777.131		858.285		86.26	0.616475	0.439531	0.704448	0.517851	0.49863	0.351123	0.418463	0.506646
86.714	1366.18		899.492		1498.89		1229.16		757.801		728.56		867.999		86.714	0.710746	0.452096	0.710627	0.579711	0.378284	0.322125	0.424545	0.511162
87.168	1547.08		883.094		1499.81		1190.97		579.937		647.407		845.642		87.168	0.82072	0.441962	0.711129	0.558833	0.264071	0.273676	0.410546	0.497277
87.622	1617.12		814.937		1356.36		1113.67		406.702		570.494		784.157		87.622	0.863292	0.399837	0.632528	0.516573	0.15283	0.227758	0.372046	0.452123
88.076	1640.87		723.191		1084.91		1017.98		304.714		534.857		721.628		88.076	0.877733	0.343134	0.483788	0.464263	0.0873396	0.206482	0.332892	0.399376
88.53	1600.6		586.847		914.956		917.807		255.279		534.292		722.317		88.53	0.853252	0.258867	0.390661	0.409505	0.0555956	0.206144	0.333323	0.358193
88.984	1521.75		480.305		1025.23		844.341		246.776		543.326		775.772		88.984	0.805317	0.193019	0.451087	0.369344	0.0501355	0.211538	0.366795	0.349605
89.438	1392.02		458.097		1195.88		799.182		235.681		562.486		809.371		89.438	0.726453	0.179294	0.544593	0.344658	0.043011	0.222977	0.387834	0.349831
89.892	1244.7		530.108		1395.05		763.162		267.687		579.094		841.347		89.892	0.636902	0.2238	0.653724	0.324967	0.0635632	0.232892	0.407857	0.363386
90.346	1227.52		626.595		1617.63		678.382		343.164		582.397		912.117		90.346	0.626457	0.283433	0.77569	0.278621	0.11203	0.234864	0.452171	0.394752
90.8	1230.98		744.544		1772.15		623.811		447.031		584.456		958.886		90.8	0.628561	0.356331	0.860356	0.24879	0.178727	0.236093	0.481456	0.427188
91.254	1232.94		822.675		1644.94		594.198		574.649		618.359		959.157		91.254	0.629751	0.40462	0.79065	0.232602	0.260675	0.256334	0.481626	0.436608
91.708	1205.99		868.589		1497.53		577.962		681.765		689.386		923.589		91.708	0.613369	0.432997	0.709879	0.223726	0.329458	0.298738	0.459354	0.438217
92.162	1208.22		896.907		1228.47		577.467		796.001		754.516		878.946		92.162	0.614726	0.450499	0.562449	0.223455	0.402813	0.337621	0.4314	0.431852
92.616	1256.71		943.553		959.399		591.347		864.104		818.952		854.417		92.616	0.644198	0.479328	0.415013	0.231043	0.446545	0.376091	0.416041	0.429751
93.07	1306.91		1021.91		972.351		621.196		913.968		852.002		834.032		93.07	0.67472	0.527758	0.42211	0.24736	0.478564	0.395822	0.403276	0.449944
93.524	1379.98		1089.57		1171.46		684.518		921.126		840.737		819.486		93.524	0.719139	0.569575	0.531209	0.281976	0.483161	0.389097	0.394168	0.481189
93.978	1450.08		1145.51		1335.54		735.399		939.264		843.048		817.205		93.978	0.761749	0.60415	0.621118	0.30979	0.494808	0.390476	0.39274	0.51069
94.432	1474.55		1190.79		1432.05		764.176		946.319		857.879		843.358		94.432	0.776629	0.632132	0.673998	0.325521	0.499338	0.399331	0.409116	0.530866
94.886	1440.24		1158.11		1492.33		792.881		919.094		830.063		825.878		94.886	0.755767	0.611935	0.70703	0.341213	0.481856	0.382724	0.39817	0.525528
95.34	1433.58		1110.85		1547.79		791.198		861.252		717.939		777.465		95.34	0.751723	0.582725	0.737418	0.340293	0.444713	0.315784	0.367855	0.505787
95.794	1408.08		977.474		1588.87		780.372		779.911		588.437		681.502		95.794	0.736218	0.500293	0.759927	0.334375	0.392481	0.23847	0.307766	0.467076
96.248	1337.87		785.626		1597.14		771.913		723.59		515.347		585.972		96.248	0.693536	0.381722	0.764458	0.329751	0.356315	0.194834	0.247947	0.424081
96.702	1326.8		635.716		1568.33		800.83		715.262		468.066		537.2		96.702	0.686808	0.28907	0.748672	0.345558	0.350968	0.166607	0.217408	0.400727
97.156	1341.52		506.457		1618.89		833.559		759.842		432.957		495.253		97.156	0.695754	0.209182	0.776378	0.36345	0.379594	0.145646	0.191142	0.394449
97.61	1311.7		399.578		1723.35		856.495		827.128		403.328		426.077		97.61	0.677629	0.143126	0.833615	0.375988	0.422801	0.127957	0.147825	0.389849
98.064	1293.03		368.004		1761.68		866.463		903.976		387.293		365.095		98.064	0.66628	0.123612	0.854622	0.381437	0.472148	0.118384	0.10964	0.389446
98.518	1228.36		383.477		1802.6		850.984		962.058		388.774		326.889		98.518	0.626964	0.133175	0.877043	0.372975	0.509445	0.119268	0.0857163	0.389227
98.972	1089.8		435.516		1788.52		810.558		1000.21		382.865		337.379		98.972	0.542737	0.165337	0.869326	0.350876	0.533946	0.11574	0.0922849	0.381464
99.426	884.62		527.512		1789.46		799.633		1031.97		397.018		490.768		99.426	0.418006	0.222195	0.869843	0.344904	0.554338	0.12419	0.188333	0.38883
99.88	723.239		600.613		1784.28		760.199		1020.67		448.644		778.353		99.88	0.319902	0.267375	0.867002	0.323347	0.54708	0.155011	0.368411	0.406876
100.334	616.614		706.427		1719.68		733.353		958.569		538.777		1040.29		100.334	0.255084	0.332773	0.831605	0.308672	0.507204	0.208822	0.532426	0.425227
100.788	570.36		824.518		1635.8		727.31		870.972		690.39		1269.02		100.788	0.226967	0.405759	0.785642	0.305368	0.450955	0.299337	0.675652	0.449954
101.242	681.645		924.603		1612.27		680.11		867.857		863.775		1418.16		101.242	0.294617	0.467616	0.772751	0.279566	0.448955	0.402851	0.769042	0.490771
101.696	865.442		974.515		1626.32		651.066		1005.12		955.368		1548.76		101.696	0.406348	0.498464	0.780448	0.263689	0.537098	0.457533	0.85082	0.542057
102.15	1103.25		955.126		1612.05		644.766		1238.57		997.566		1576.35		102.15	0.550914	0.486481	0.772632	0.260245	0.687006	0.482726	0.868098	0.586872
102.604	1322.08		933.002		1539.45		643.054		1524.78		1016.49		1571.87		102.604	0.68394	0.472807	0.732849	0.259309	0.870789	0.494024	0.865292	0.625573
103.058	1490.06		942.992		1448.61		585.811		1736.36		980.276		1476.4		103.058	0.786057	0.478981	0.683072	0.228017	1.00665	0.472404	0.805508	0.637242
103.512	1589.15		971.516		1370.18		568.667		1875.6		950.91		1277.97		103.512	0.846294	0.496611	0.640098	0.218645	1.09606	0.454872	0.681259	0.633406
103.966	1566.06		961.023		1400.02		523.754		1809.22		969.162		1039.02		103.966	0.832258	0.490125	0.656447	0.194093	1.05344	0.465768	0.531633	0.603395
104.42	1560.44		934.411		1438.15		476.527		1640.55		1005.23		797.081		104.42	0.828838	0.473678	0.67734	0.168276	0.945129	0.4873	0.380138	0.565814
104.874	1538.52		880.135		1400.4		448.167		1462.75		1066.79		610.405		104.874	0.815512	0.440133	0.656655	0.152773	0.83096	0.524052	0.263247	0.52619
105.328	1466.53		821.644		1366.82		499.204		1306.39		1161.26		488.546		105.328	0.771751	0.403983	0.638257	0.180672	0.730552	0.580454	0.186942	0.498944
105.782	1374.34		756.88		1265.63		587.275		1129.35		1195.04		443.813		105.782	0.715707	0.363956	0.582813	0.228817	0.616871	0.600623	0.158931	0.466817
106.236	1256.14		702.688		1190.18		741.456		949.942		1168.35		425.418		106.236	0.643857	0.330462	0.541466	0.313101	0.501664	0.584685	0.147413	0.437521
106.69	1146.21		640.884		1086.74		939.074		840.887		1116.58		455.944		106.69	0.577027	0.292265	0.48479	0.42113	0.431636	0.553781	0.166527	0.418165
107.144	1044.53		587.965		983.152		1115.32		840.439		1086.91		565.262		107.144	0.515216	0.259558	0.428028	0.517476	0.431348	0.536065	0.234979	0.417524
107.598	978.014		528.474		906.577		1213.36		907.317		1061.66		679.228		107.598	0.474781	0.22279	0.38607	0.571071	0.474293	0.520993	0.306342	0.422334
108.052	937.635		462.169		833.383		1344.74		1051.93		993.38		737.947		108.052	0.450234	0.18181	0.345963	0.642889	0.567156	0.480227	0.34311	0.430198
108.506	893.526		408.88		763.073		1333.9		1231.51		937.568		761.706		108.506	0.42342	0.148875	0.307437	0.636963	0.682467	0.446906	0.357987	0.429151
108.96	861.358		354.861		726.147		1321.94		1383.22		939.566		822.265		108.96	0.403865	0.115489	0.287204	0.630428	0.77989	0.448099	0.395908	0.437269
109.414	886.405		309.251		743.219		1288.52		1437.16		928.82		828.615		109.414	0.419091	0.0872998	0.296558	0.612157	0.814524	0.441684	0.399884	0.438743
109.868	927.374		298.483		803.589		1305.1		1409.76		876.774		759.11		109.868	0.443996	0.0806446	0.329638	0.621222	0.79693	0.410611	0.356362	0.434201
110.322	1034.82		286.687		905.228		1317.01		1324.51		800.565		663.219		110.322	0.509316	0.0733541	0.38533	0.62773	0.742186	0.365113	0.296317	0.428478
110.776	1159.75		292.239		1030.46		1330.05		1141.75		697.475		571.276		110.776	0.585261	0.0767855	0.45395	0.634858	0.624834	0.303567	0.238745	0.416857
111.23	1253.36		338.828		1179.45		1283.43		964.516		613.933		510.655		111.23	0.642165	0.10558	0.535588	0.609378	0.511023	0.253691	0.200786	0.408316
111.684	1361.89		401.961		1335.98		1266.02		899.796		545.404		498.358		111.684	0.708139	0.144599	0.62136	0.59986	0.469464	0.212779	0.193086	0.421327
112.138	1458.07		433.011		1453.88		1198.6		897.445		487.205		534.534		112.138	0.766609	0.163789	0.685964	0.563002	0.467954	0.178033	0.215738	0.434441
112.592	1587.02		437.568		1492.27		1160.16		865.794		454.205		560.572		112.592	0.844999	0.166606	0.706995	0.54199	0.44763	0.158331	0.232043	0.442656
113.046	1760.83		421.368		1519.35		1010.96		773.555		418.896		612.033		113.046	0.950655	0.156593	0.721834	0.460427	0.3884	0.137251	0.264266	0.439918
113.5	1855.55		362.464		1555.08		899.663		692.703		367.761		682.975		113.5	1.00823	0.120188	0.741415	0.399586	0.336482	0.106723	0.308688	0.431617
113.954	1872.33		286.892		1504.34		765.541		645.405		303.615		738.201		113.954	1.01844	0.0734808	0.713608	0.326267	0.30611	0.0684269	0.343269	0.407086
114.408	1980.08		249.801		1439.93		603.56		595.942		276.163		756.064		114.408	1.08394	0.0505569	0.678318	0.237719	0.274348	0.0520376	0.354455	0.390196
114.862	2134.65		260.742		1288.77		487.427		546.323		290.93		757.326		114.862	1.1779	0.0573189	0.595492	0.174234	0.242486	0.0608537	0.355245	0.380505
115.316	2168.79		270.886		1137.36		493.729		543.606		331.076		741.448		115.316	1.19866	0.0635884	0.512528	0.177679	0.240741	0.0848215	0.345302	0.37476
115.77	2183.1		267.076		1115.01		500.497		568.336		389.519		704.949		115.77	1.20736	0.0612336	0.500278	0.181379	0.256621	0.119713	0.322448	0.378433
116.224	2148.98		249.63		1085.11		523.904		568.335		433.82		669.224		116.224	1.18661	0.0504512	0.483893	0.194175	0.25662	0.146161	0.300078	0.373999
116.678	1959.77		228.179		1073.01		619.137		480.227		457.676		653.453		116.678	1.0716	0.0371934	0.477268	0.246235	0.200043	0.160404	0.290202	0.354706
117.132	1833.26		226.859		1091.06		738.281		370.167		477.183		662.113		117.132	0.994688	0.0363776	0.487156	0.311366	0.129369	0.17205	0.295625	0.346662
117.586	1648.25		247.967		1086.93		859.296		291.862		468.989		673.863		117.586	0.882221	0.0494234	0.484892	0.377519	0.0790869	0.167158	0.302982	0.334755
118.04	1479.12		265.16		1099.96		934.107		248.008		489.116		701.68		118.04	0.779407	0.0600494	0.492033	0.418415	0.0509266	0.179174	0.320401	0.328629
118.494	1273.82		276.303		1069.3		1006.31		257.433		519.971		747.831		118.494	0.654602	0.0669363	0.475231	0.457884	0.0569787	0.197595	0.349299	0.322647
118.948	1049.37		286.744		974.169		1090.24		309.506		560.916		797.893		118.948	0.518159	0.0733894	0.423106	0.503769	0.0904167	0.222039	0.380647	0.315932
119.402	878.762		268.94		852.252		1118.49		378.022		596.153		811.341		119.402	0.414445	0.0623857	0.356302	0.519209	0.134413	0.243076	0.389068	0.3027
119.856	788.465		247.435		761.216		1193.24		435.144		623.809		787.838		119.856	0.359553	0.0490946	0.30642	0.560072	0.171094	0.259587	0.374351	0.297167
120.31	715.729		203.191		714.574		1255.07		484.186		628.967		777.779		120.31	0.315337	0.0217497	0.280862	0.593871	0.202585	0.262667	0.368052	0.292161
120.764	633.262		164.326		725.878		1337.27		542.648		663.121		766.537		120.764	0.265205	0	0.287056	0.638805	0.240126	0.283057	0.361013	0.296466
121.218	640.455		145.942		754.94		1433.37		566.634		707.294		728.481		121.218	0.269578	0	0.302981	0.691343	0.255528	0.309429	0.337183	0.309434
121.672	696.189		150.43		824.05		1440.97		542.95		744.572		713.1		121.672	0.303458	0	0.340849	0.695497	0.24032	0.331685	0.327552	0.319909
122.126	773.879		174.732		938.869		1415.44		516.102		722.526		730.632		122.126	0.350686	0.00416069	0.403764	0.68154	0.22308	0.318523	0.33853	0.331469
122.58	883.885		251.578		1051.4		1347.6		491.174		607.672		705.958		122.58	0.417559	0.0516551	0.465424	0.644454	0.207072	0.249953	0.32308	0.337028
123.034	1009.97		360.721		1175.05		1193.33		511.905		496.308		627.334		123.034	0.494205	0.119111	0.533178	0.560121	0.220385	0.183467	0.273847	0.340616
123.488	1097.06		416.063		1260.79		1107.68		568.397		451.248		545.993		123.488	0.547151	0.153315	0.580161	0.513301	0.25666	0.156566	0.222914	0.347152
123.942	1166.69		417.75		1331.48		1116.96		630.643		480.682		513.32		123.942	0.589479	0.154357	0.618893	0.518373	0.296631	0.174139	0.202455	0.364904
124.396	1237.7		388.405		1338.84		1127.17		691.438		550.974		507.716		124.396	0.632643	0.136221	0.622924	0.523955	0.335669	0.216104	0.198946	0.380923
124.85	1325.08		358.707		1354.39		1243.4		724.495		616.412		527.279		124.85	0.685764	0.117866	0.631447	0.587492	0.356897	0.255171	0.211195	0.406548
125.304	1414.83		361.652		1389.1		1281.11		715.397		665.523		566.316		125.304	0.740322	0.119686	0.650464	0.608108	0.351054	0.284491	0.235639	0.427109
125.758	1453.69		420.512		1424.01		1299.32		690.566		693.248		613.207		125.758	0.763943	0.156064	0.669594	0.618063	0.335109	0.301044	0.265001	0.444117
126.212	1481.5		526.57		1426.11		1313.97		634.631		663.009		664.173		126.212	0.780853	0.221613	0.670745	0.626073	0.299192	0.28299	0.296915	0.454054
126.666	1519.07		608.959		1410.54		1299.64		584.186		556.425		708.019		126.666	0.803691	0.272533	0.662213	0.618234	0.266799	0.219358	0.32437	0.452457
127.12	1543.56		648.894		1412.95		1308.5		540.56		427.112		740.989		127.12	0.818576	0.297215	0.663536	0.623082	0.238785	0.142156	0.345015	0.446909
127.574	1597.01		630.866		1351.2		1349.57		514.69		330.028		759.567		127.574	0.851069	0.286073	0.6297	0.645529	0.222173	0.0841958	0.356648	0.439341
128.028	1612.46		625.775		1225.91		1354.44		504.304		319.689		757.358		128.028	0.860463	0.282926	0.561048	0.648191	0.215504	0.0780233	0.355265	0.428774
128.482	1580.56		698.222		1097.15		1228.13		523.904		375.537		729.566		128.482	0.84107	0.327702	0.490495	0.579148	0.22809	0.111365	0.337862	0.416533
128.936	1506.1		809.651		995.032		1114.56		587.842		432.358		694.107		128.936	0.795805	0.39657	0.434538	0.517059	0.269147	0.145288	0.315659	0.410581
129.39	1375.79		947.213		899.223		1045.58		661.439		506.946		632.269		129.39	0.716588	0.48159	0.38204	0.479354	0.316406	0.189819	0.276937	0.406105
129.844	1315		1065.49		921.236		984.835		693.917		614.568		563.943		129.844	0.679635	0.554694	0.394102	0.446146	0.337261	0.25407	0.234153	0.414295
130.298	1293.34		1046.74		1061.12		891.714		647.607		721.015		552.928		130.298	0.66647	0.543102	0.470752	0.395241	0.307524	0.317621	0.227256	0.418281
130.752	1165.16		928.318		1239.79		853.5		622.406		815.121		608.53		130.752	0.588548	0.469912	0.568652	0.374351	0.291341	0.373804	0.262073	0.418383
131.206	1115.65		764.948		1397.04		898.825		574.813		822.33		712.845		131.206	0.558448	0.368942	0.654819	0.399128	0.26078	0.378107	0.327392	0.421088
131.66	1162.75		618.054		1510.44		879.561		525.564		776.479		817.51		131.66	0.587081	0.278155	0.716953	0.388597	0.229156	0.350734	0.39293	0.420515
132.114	1177.59		507.438		1583.33		827.467		462.49		648.228		939.287		132.114	0.596102	0.209789	0.75689	0.36012	0.188653	0.274166	0.469184	0.407843
132.568	1141.24		456.296		1711.38		756.058		388.097		527.381		1155.12		132.568	0.574004	0.17818	0.82706	0.321083	0.140883	0.202019	0.60433	0.406794
133.022	1061.91		481.154		1713.09		774.227		327.699		454.007		1475.23		133.022	0.525783	0.193544	0.827992	0.331016	0.102099	0.158213	0.804779	0.420489
133.476	898.46		578.869		1658.22		859.335		293.345		404.774		1670.3		133.476	0.426419	0.253936	0.797928	0.377541	0.0800392	0.12882	0.926925	0.427373
133.93	769.293		729.277		1557.78		1037.29		271.25		346.43		1621.03		133.93	0.347898	0.346896	0.742893	0.474819	0.0658512	0.0939881	0.896071	0.424059
134.384	645.471		912.706		1426.81		1302.8		233.797		315.319		1365.87		134.384	0.272627	0.460263	0.671131	0.619962	0.0418012	0.0754143	0.736299	0.411071
134.838	575.53		977.816		1248.73		1499.02		228.461		271.937		1098.55		134.838	0.230109	0.500504	0.573551	0.727228	0.0383748	0.0495146	0.568912	0.384028
135.292	579.716		950.787		1115.92		1587.88		262.077		249.382		910.569		135.292	0.232654	0.483799	0.500776	0.775805	0.0599608	0.036049	0.451202	0.362892
135.746	672.731		885.401		1069.73		1445.19		267.03		245		717.664		135.746	0.289198	0.443388	0.475471	0.697804	0.0631413	0.0334328	0.33041	0.333263
136.2	778.252		840.414		1032.02		1195.98		259.796		258.715		530.664		136.2	0.353345	0.415583	0.454804	0.56157	0.0584961	0.0416209	0.213315	0.299819
136.654	838.327		797.871		982.221		952.883		271.009		254.878		460.915		136.654	0.389864	0.38929	0.427518	0.428679	0.0656964	0.0393301	0.16964	0.27286
137.108	799.784		787.817		912.249		705.977		317.935		249.997		540.005		137.108	0.366434	0.383076	0.389178	0.293706	0.0958293	0.0364161	0.219164	0.254829
137.562	668.537		761.213		842.868		518.867		433.478		259.136		711.057		137.562	0.286649	0.366633	0.351161	0.191421	0.170024	0.0418722	0.326272	0.247719
138.016	550.465		647.045		836.566		383.866		594.934		257.573		897.263		138.016	0.214872	0.296072	0.347707	0.117622	0.273701	0.0409391	0.44287	0.247683
138.47	489.968		582.403		855.727		329.996		724.016		276.565		1078.92		138.47	0.178096	0.256121	0.358207	0.0881736	0.356589	0.0522776	0.556619	0.263726
138.924	497.949		705.651		813.222		386.736		740.883		319.624		1145.6		138.924	0.182948	0.332294	0.334916	0.119191	0.36742	0.0779845	0.598371	0.287589
139.378	559.088		884.017		780.371		573.555		685.24		390.75		1151.17		139.378	0.220114	0.442532	0.316916	0.221317	0.331689	0.120448	0.601862	0.322125
139.832	677.241		1019.3		755.665		830.025		647.421		460.376		1050.54		139.832	0.29194	0.526141	0.303378	0.361518	0.307404	0.162016	0.538849	0.355892
140.286	715.737		1013.21		715.69		1103.15		663.165		543.617		885.357		140.286	0.315342	0.522377	0.281474	0.510826	0.317514	0.211712	0.435415	0.370666
140.74	704.982		858.61		735.145		1392.94		690.531		618.771		649.674		140.74	0.308804	0.426829	0.292134	0.669242	0.335087	0.25658	0.287836	0.368073
141.194	660.835		752.39		792.806		1612.58		734.399		606.175		490.566		141.194	0.281967	0.36118	0.323729	0.789307	0.363256	0.24906	0.188207	0.365244
141.648	536.755		682.747		917.969		1587.3		730.643		562.317		414.031		141.648	0.206538	0.318138	0.392312	0.775489	0.360844	0.222876	0.140282	0.345211
142.102	463.675		552.568		1120.84		1459.66		655.624		487.555		364.766		142.102	0.162112	0.237681	0.503473	0.70571	0.312672	0.178242	0.109434	0.315618
142.556	548.125		311.306		1296.77		1270.88		525.663		400.89		317.859		142.556	0.21345	0.0885698	0.599876	0.602512	0.229219	0.126501	0.080062	0.27717
143.01	672.17		172.013		1381.87		957.326		393.037		321.229		290.577		143.01	0.288857	0.00248022	0.646501	0.431108	0.144055	0.0789427	0.0629787	0.236418
143.464	800.747		167.538		1408.6		771.356		330.263		288.852		296.789		143.464	0.367019	0	0.66115	0.329446	0.103746	0.0596131	0.0668685	0.226835
143.918	921.313		212.227		1381.86		651.434		313.516		283.793		293.269		143.918	0.440312	0.0273344	0.646498	0.26389	0.0929917	0.0565928	0.0646644	0.227469
144.372	1029.39		251.949		1309.1		525.291		374.387		270.527		262.588		144.372	0.506012	0.0518844	0.606627	0.194933	0.132079	0.0486728	0.0454527	0.226523
144.826	1064.43		250.204		1184.87		497.466		498.254		251.981		240.429		144.826	0.527312	0.0508059	0.53856	0.179722	0.211619	0.0376006	0.0315773	0.225314
145.28	1121.98		201.578		1011.81		599.951		620.932		260.147		249.203		145.28	0.562298	0.0207528	0.44373	0.235746	0.290395	0.0424758	0.0370714	0.23321
145.734	1168.92		143.435		884.28		773.709		699.533		291.826		276.951		145.734	0.590831	0	0.373852	0.330733	0.340868	0.0613887	0.0544465	0.250303
146.188	1108.77		102.921		905.828		922.197		685.923		337.251		288.003		146.188	0.554266	0	0.385659	0.411905	0.332128	0.0885081	0.0613669	0.261976
146.642	994.224		101.875		949.968		1072.34		631.135		356.968		309.775		146.642	0.484635	0	0.409845	0.493983	0.296947	0.100279	0.075	0.265813
147.096	805.269		114.905		1047.8		1191.31		562.255		320.012		326.691		147.096	0.369768	0	0.463449	0.559014	0.252716	0.0782161	0.0855924	0.258394
147.55	598.609		154.22		1192.92		1162.49		668.173		252.833		332.098		147.55	0.244139	0	0.542968	0.543264	0.32073	0.0381093	0.0889781	0.254027
148.004	436.548		210.782		1330.36		1023.77		753.501		210.753		301.373		148.004	0.145622	0.0264413	0.618277	0.467428	0.375522	0.0129869	0.0697389	0.245145
148.458	317.892		267.205		1257.35		864.372		613.252		180.517		303.06		148.458	0.0734906	0.0613133	0.578271	0.380294	0.285463	0	0.0707952	0.20709
148.912	270.66		305.654		1059.23		675.233		420.393		153.709		331.266		148.912	0.0447781	0.0850766	0.469716	0.2769	0.161621	0	0.0884571	0.160936
149.366	274.459		297.229		876.978		483.313		438.932		150.042		342.496		149.366	0.0470875	0.0798696	0.369851	0.171985	0.173526	0	0.095489	0.133973
149.82	316.685		271.44		754.521		344.228		522.487		159.358		377.85		149.82	0.0727568	0.0639308	0.302751	0.0959536	0.22718	0	0.117627	0.125743
150.274	353.419		332.572		733.549		328.723		408.481		177.979		384.646		150.274	0.0950875	0.101713	0.29126	0.0874777	0.153972	0	0.121882	0.121628
150.728	444.903		490.361		704.86		407.69		185.367		219.974		391.329		150.728	0.150701	0.199234	0.27554	0.130646	0.0107025	0.0184919	0.126067	0.130197
151.182	537.058		597.725		723.03		512.622		148.363		296.182		416.053		151.182	0.206722	0.26559	0.285496	0.188007	0	0.0639893	0.141549	0.164479
151.636	567.155		602.557		711.181		656.88		233.609		393.579		441.852		151.636	0.225018	0.268577	0.279003	0.266867	0.0416805	0.122137	0.157703	0.194427
152.09	531.037		529.477		697.752		766.952		357.764		492.822		494.266		152.09	0.203062	0.22341	0.271645	0.327039	0.121405	0.181386	0.190523	0.216924
152.544	456.021		426.071		713.273		829.288		436.863		543.343		520.001		152.544	0.15746	0.1595	0.28015	0.361115	0.172197	0.211548	0.206638	0.22123
152.998	373.516		394.015		727.48		779.499		451.77		562.702		497.892		152.998	0.107305	0.139688	0.287934	0.333898	0.18177	0.223106	0.192794	0.209499
153.452	303.799		420.419		768.536		705.863		525.382		546.18		461.9		153.452	0.0649234	0.156007	0.310431	0.293644	0.229039	0.213242	0.170257	0.205363
153.906	249.187		331.365		967.947		593.178		526.343		488.87		448.611		153.906	0.0317246	0.100967	0.419697	0.232044	0.229656	0.179027	0.161936	0.193579
154.36	207.101		214.387		1219.27		475.113		325.039		416.399		433.005		154.36	0.00614043	0.0286693	0.557408	0.167503	0.100391	0.135761	0.152163	0.164005
154.814	197.699		158.351		1312.88		396.194		186.751		322.133		432.973		154.814	0.000424924	0	0.608702	0.124361	0.0115912	0.0794824	0.152143	0.139529
155.268	203.647		180.851		1202.88		331.026		158.351		246.602		450.129		155.268	0.00404073	0.00794252	0.548428	0.0887367	0	0.0343893	0.162886	0.120918
155.722	225.997		170.423		1076.06		258.986		172.025		199.248		461.08		155.722	0.0176274	0.00149753	0.478939	0.0493555	0.00213511	0.00611821	0.169743	0.103631
156.176	255.816		146.888		964.139		210.798		199.911		176.511		482.958		156.176	0.0357544	0	0.41761	0.0230132	0.0200417	0	0.183443	0.0971232
156.63	289.352		139.391		882.103		198.999		223.689		145.631		559.633		156.63	0.056141	0	0.372659	0.0165632	0.0353105	0	0.231455	0.101733
157.084	311.16		141.808		760.202		205.338		258.115		128.356		624.069		157.084	0.0693982	0	0.305864	0.0200284	0.0574167	0	0.271803	0.103501
157.538	337.058		158.049		568.644		252.679		298.682		156.817		680.289		157.538	0.0851416	0	0.200901	0.0459077	0.0834663	0	0.307006	0.103203
157.992	345.414		184.117		407.694		315.053		291.52		256.853		750.969		157.992	0.0902213	0.00996106	0.112709	0.0800049	0.0788673	0.0405093	0.351264	0.109077
158.446	298.411		218.244		306.918		435.839		246.41		367.845		738.542		158.446	0.061648	0.0310532	0.0574893	0.146033	0.0499005	0.106773	0.343483	0.113769
158.9	229.941		238.371		226.658		570.161		191.891		475.27		541.694		158.9	0.0200249	0.0434926	0.0135112	0.219462	0.0148918	0.170907	0.220222	0.100359
159.354	184.479		260.184		195.727		565.446		152.239		545.706		273.446		159.354	0	0.056974	0	0.216884	0	0.212959	0.0522517	0.0770098
159.808	166.473		271.559		206.074		544.049		142.987		573.682		356.669		159.808	0	0.0640043	0.00223233	0.205187	0	0.229661	0.104364	0.0864927
160.262	149.378		278.533		227.031		514.745		169.639		583.793		704.579		160.262	0	0.0683146	0.0137156	0.189168	0.000602967	0.235697	0.322216	0.118531
160.716	150.5		341.477		255.5		467.249		215.259		581.79		874.555		160.716	0	0.107217	0.0293151	0.163204	0.0298973	0.234501	0.428651	0.141826
161.17	152.067		379.902		282.28		470.205		242.711		566.423		838.341		161.17	0	0.130965	0.043989	0.16482	0.0475252	0.225327	0.405974	0.145514
161.624	146.155		402.866		335.194		513		257.655		525.954		796.386		161.624	0	0.145158	0.072983	0.188214	0.0571213	0.201167	0.379703	0.149192
162.078	129.634		373.121		415.237		573.951		219.976		456.431		784.972		162.078	0	0.126774	0.116842	0.221533	0.0329262	0.15966	0.372556	0.147185
162.532	101.476		339.515		489.663		614.206		196.41		363.228		718.493		162.532	0	0.106004	0.157624	0.243539	0.0177936	0.104017	0.330929	0.137129
162.986	85.921		302.264		504.325		623.117		195.473		267.352		679.023		162.986	0	0.0829815	0.165658	0.24841	0.0171919	0.0467773	0.306214	0.12389
163.44	87.279		292.31		514.035		553.82		190.412		191.311		675.015		163.44	0	0.0768294	0.170978	0.210529	0.0139421	0.0013797	0.303704	0.111052
163.894	97.484		300.997		511.51		447.581		216.499		176.738		529.601		163.894	0	0.0821984	0.169595	0.152452	0.0306935	0	0.212649	0.0925126
164.348	114.927		356.412		509.966		434.282		251.081		209.546		385.569		164.348	0	0.116447	0.168748	0.145182	0.0528999	0.0122663	0.12246	0.0882864
164.802	127.603		430.72		510.328		424.525		272.342		268.614		283.854		164.802	0	0.162373	0.168947	0.139849	0.0665524	0.0475307	0.0587689	0.092003
165.256	139.528		493.49		512.407		408.452		269.12		303.591		307.335		165.256	0	0.201168	0.170086	0.131062	0.0644834	0.0684125	0.0734721	0.101241
165.71	162.085		548.48		482.167		371.907		238.609		308.017		407.086		165.71	0	0.235155	0.153516	0.111085	0.0448912	0.0710549	0.135934	0.107376
166.164	194.372		596.817		438.187		330.194		223.72		277.702		609.822		166.164	0	0.265029	0.129418	0.0882819	0.0353304	0.0529564	0.262882	0.119128
166.618	237.516		620.043		434.851		301.217		175.369		225.921		746.858		166.618	0.0246298	0.279384	0.12759	0.0724414	0.00428241	0.0220424	0.34869	0.12558
167.072	284.578		562.166		516.128		293.135		151.445		202.662		744.499		167.072	0.0532389	0.243613	0.172125	0.0680233	0	0.00815642	0.347213	0.127481
167.526	315.319		435.189		647.347		296.759		156.302		167.708		666.861		167.526	0.0719264	0.165135	0.244026	0.0700044	0	0	0.298598	0.121384
167.98	345.145		322.704		722.384		287.525		176.154		177.652		597.624		167.98	0.0900578	0.0956143	0.285142	0.0649565	0.00478649	0	0.255244	0.113686
168.434	355.879		246.188		743.751		314.03		211.482		201.376		564.267		168.434	0.096583	0.0483239	0.29685	0.0794457	0.0274719	0.00738866	0.234356	0.112917
168.888	301.28		208.386		776.874		347.331		254.774		229.326		531.996		168.888	0.0633921	0.0249604	0.314999	0.0976499	0.0552713	0.0240752	0.214149	0.1135
169.342	268.234		183.874		756.128		384.286		302.579		264.975		440.606		169.342	0.0433033	0.00981088	0.303632	0.117852	0.0859687	0.0453582	0.156923	0.108978
169.796	252.081		179.938		714.862		449.382		315.512		286.848		300.588		169.796	0.0334839	0.00737824	0.28102	0.153437	0.0942734	0.0584167	0.0692473	0.0996081
170.25	226.91		174.712		659.624		512.434		283.775		290.254		192.617		170.25	0.0181824	0.00414833	0.250753	0.187905	0.0738939	0.0604501	0.0016387	0.0852816
170.704	190.045		177.039		606.993		548.824		271.236		258.367		155.961		170.704	0	0.00558653	0.221914	0.207798	0.0658422	0.0414131	0	0.0775076
171.158	162.01		188.832		567.113		585.332		252.654		229.771		151.905		171.158	0	0.0128752	0.200062	0.227755	0.05391	0.0243409	0	0.0741347
171.612	161.409		212.754		545.293		532.929		226.791		203.743		165.896		171.612	0	0.0276601	0.188106	0.199108	0.0373024	0.00880179	0	0.0658541
172.066	169.621		233.628		505.583		475.705		182.839		176.886		178.568		172.066	0	0.0405612	0.166347	0.167826	0.00907918	0	0	0.0548305
172.52	175.873		264.337		462.657		466.428		173.105		169.987		177.121		172.52	0	0.0595408	0.142826	0.162755	0.00282861	0	0	0.0525643
172.974	203.637		285.117		440.952		456.053		177.313		176.403		173.532		172.974	0.00403465	0.0723838	0.130933	0.157084	0.00553073	0	0	0.0528522
173.428	215.619		309.563		410.065		439.427		182.253		181.277		178.887		173.428	0.0113185	0.0874926	0.114008	0.147995	0.00870288	0	0	0.0527882
173.882	220.354		361.982		388.851		390.936		187.707		185.839		184.487		173.882	0.014197	0.11989	0.102384	0.121487	0.0122051	0	0	0.0528804
174.336	244.375		403.701		370.632		357.897		184.359		187.283		184.605		174.336	0.0287994	0.145674	0.0924011	0.103426	0.0100552	0	0	0.0543366
174.79	297.334		404.636		343.252		344.724		180.538		188.528		196.449		174.79	0.0609933	0.146252	0.0773984	0.0962248	0.00760162	0	0.0040382	0.0560726
175.244	350.384		399.23		314.111		349.137		163.576		213.239		200.348		175.244	0.0932426	0.142911	0.0614307	0.0986372	0	0.014471	0.00647965	0.059596
175.698	398.667		359.954		324.705		328.318		165.197		267.052		201.159		175.698	0.122594	0.118637	0.0672356	0.0872563	0	0.0465982	0.00698748	0.0641869
176.152	428.516		333.039		334.837		298.729		154.86		313.423		191.614		176.152	0.140739	0.102002	0.0727874	0.0710813	0	0.0742824	0.00101064	0.0659861
176.606	445.78		272.93		335.923		244.135		137.107		370.361		191.442		176.606	0.151234	0.0648517	0.0733825	0.0412371	0	0.108275	0.000902943	0.0628405
177.06	446.473		217.507		326.939		175.518		118.914		441.244		198.423		177.06	0.151655	0.0305977	0.0684597	0.00372711	0	0.150593	0.00527426	0.0586154
177.514	427.768		177.871		315.728		126.961		122.8		480.867		196.543		177.514	0.140284	0.00610074	0.0623167	0	0	0.174249	0.00409706	0.0552926
177.968	404.208		157.131		308.202		110.188		126.453		489.425		198.805		177.968	0.125962	0	0.0581929	0	0	0.179358	0.00551346	0.0527181
178.422	367.48		163.059		322.358		109.871		140.556		404.994		201.349		178.422	0.103635	0	0.0659496	0	0	0.128952	0.00710645	0.0436633
178.876	313.091		160.659		353.713		124.819		142.618		299.721		195.033		178.876	0.070572	0	0.0831304	0	0	0.0661021	0.00315153	0.0318509
179.33	263.122		175.948		368.092		159.921		138.429		225.499		197.475		179.33	0.0401957	0.00491224	0.0910093	0	0	0.0217904	0.00468065	0.0232269
179.784	236.764		174.783		363.194		199.038		137.302		181.027		211.343		179.784	0.0241726	0.00419221	0.0883255	0.0165845	0	0	0.0133644	0.0209485
180.238	225.259		180.099		363.842		275.79		160.935		171.06		228.177		180.238	0.0171787	0.00747775	0.0886805	0.0585415	0	0	0.0239054	0.0279691
180.692	242.522		183.709		363.477		359.449		193.681		170.141		261.771		180.692	0.0276729	0.0097089	0.0884805	0.104274	0.0160412	0	0.0449411	0.0415884
181.146	285.535		174.253		387.839		400.681		213.032		177.294		253.717		181.146	0.0538207	0.00386465	0.10183	0.126814	0.0284672	0	0.0398979	0.0506706
181.6	314.182		169.791		433.02		408.508		242.568		182.769		250.1		181.6	0.0712353	0.00110692	0.126586	0.131093	0.0474334	0	0.0376331	0.0592982
182.054	327.207		183.083		470.479		406.035		299.83		183.363		224.244		182.054	0.0791532	0.009322	0.147112	0.129741	0.0842034	0	0.0214427	0.067282
182.508	362.676		179.772		427.183		403.819		317.172		192.283		190.261		182.508	0.100715	0.00727565	0.123388	0.128529	0.0953394	0.00196	0.000163431	0.0653387
182.962	361.432		167.259		398.942		346.082		354.6		193.053		178.421		182.962	0.0999587	0	0.107913	0.0969671	0.119373	0.0024197	0	0.0609475
183.416	362.613		175.7		385.922		234.334		371.931		181.414		163.25		183.416	0.100677	0.00475896	0.100779	0.0358793	0.130502	0	0	0.053228
183.87	331.908		188.206		333.73		152.047		388.743		160.805		164.567		183.87	0.0820109	0.0124883	0.0721808	0	0.141298	0	0	0.0439968
184.324	280.929		203.901		293.333		136.878		399.02		135.168		173.052		184.324	0.0510207	0.0221885	0.0500455	0	0.147897	0	0	0.038736
184.778	280.123		226.781		247.047		134.809		388.133		117.031		182.279		184.778	0.0505307	0.0363294	0.0246833	0	0.140906	0	0	0.0360642
185.232	297.051		255.002		210.916		165.547		384.694		111.994		187.435		185.232	0.0608213	0.0537713	0.00488548	0	0.138698	0	0	0.0368823
185.686	309.72		305.734		175.474		218.941		370.091		113.93		190.46		185.686	0.0685228	0.0851261	0	0.0274646	0.129321	0	0.00028804	0.0443889
186.14	335.381		325.005		158.173		288.151		336.252		119.061		199.331		186.14	0.0841222	0.0970365	0	0.0652987	0.107591	0	0.00584283	0.0514131
186.594	330.916		349.409		147.04		337.717		281.409		128.637		202.765		186.594	0.0814079	0.112119	0	0.0923944	0.0723746	0	0.00799311	0.052327
187.048	330.185		349.755		143.968		340.416		219.294		133.345		188.572		187.048	0.0809635	0.112333	0	0.0938698	0.0324883	0	0	0.045665
187.502	318.607		384.15		167.002		293.775		178.742		124.615		198.457		187.502	0.0739252	0.133591	0	0.0683731	0.00644834	0	0.00529555	0.0410904
187.956	272.066		375.969		198.025		219.567		160.147		123.639		216.028		187.956	0.0456328	0.128535	0	0.0278068	0	0	0.0162981	0.0311818
188.41	223.271		328.399		246.64		158.835		151.276		138.09		216.206		188.41	0.0159702	0.0991341	0.0244603	0	0	0	0.0164095	0.022282
188.864	225.461		277.668		329.68		133.4		139.113		200.444		214.117		188.864	0.0173015	0.06778	0.0699616	0	0	0.00683224	0.0151014	0.0252824
189.318	214.565		208.247		400.175		132.111		131.971		280.451		223.142		189.318	0.0106778	0.0248745	0.108589	0	0	0.0545976	0.0207527	0.031356
189.772	207.512		146.339		483.865		140.978		144.471		387.777		233.039		189.772	0.00639027	0	0.154447	0	0	0.118673	0.0269499	0.0437799
190.226	208.203		117.013		543.349		160.239		159.523		505.993		233.742		190.226	0.00681033	0	0.187041	0	0	0.18925	0.0273901	0.0586415
190.68	218.547		135.931		570.403		171.632		173.783		567.033		253.193		190.68	0.0130985	0	0.201865	0.0016028	0.00326398	0.225691	0.0395698	0.0692987
191.134	228.696		187.463		512.099		175.174		167.415		611.937		283.989		191.134	0.0192681	0.012029	0.169917	0.00353906	0	0.2525	0.0588535	0.0737295
191.588	215.409		248.397		439.626		173.761		152.768		669.93		261.973		191.588	0.0111909	0.0496891	0.130206	0.00276663	0	0.287122	0.0450676	0.075149
192.042	185.317		281.804		360.997		147.652		135.762		690.346		213.825		192.042	0	0.0703362	0.0871216	0	0	0.299311	0.0149186	0.0673839
192.496	176.522		306.05		274.337		111.807		119.105		712.58		176.136		192.496	0	0.0853214	0.0396367	0	0	0.312585	0	0.0625062
192.95	189.383		288.176		259.21		107.258		121.481		681.388		175.65		192.95	0	0.0742744	0.0313479	0	0	0.293963	0	0.0570836
193.404	187.182		264.316		284.242		157.729		130.334		552.207		215.089		193.404	0	0.0595278	0.0450641	0	0	0.21684	0.0157101	0.0481631
193.858	187.793		252.054		273.84		248.901		154.091		404.447		236.471		193.858	0	0.0519493	0.0393644	0.0438425	0	0.128625	0.0290989	0.04184
194.312	216.121		243.968		263.203		325.974		153.355		307.169		224.246		194.312	0.0116237	0.0469518	0.0335359	0.085975	0	0.0705487	0.021444	0.0385827
194.766	284.337		246.481		257.092		393.208		158.721		231.132		250.055		194.766	0.0530924	0.0485049	0.0301874	0.122729	0	0.0251534	0.0376049	0.0453246
195.22	362.685		198.328		204.221		428.102		156.338		183.023		268.872		195.22	0.10072	0.0187441	0.00121699	0.141804	0	0	0.0493876	0.0445533
195.674	421.438		135.863		162.681		415.521		158.113		161.846		258.181		195.674	0.136436	0	0	0.134926	0	0	0.0426932	0.0448652
196.128	454.969		98.628		141.673		361.896		157.686		175.474		241.815		196.128	0.15682	0	0	0.105612	0	0	0.0324452	0.0421253
196.582	425.224		84.321		140.815		318.839		162.099		198.136		220.173		196.582	0.138738	0	0	0.0820746	0	0.00545433	0.0188936	0.0350229
197.036	336.682		83.082		165.877		222.246		152.753		199.08		198.954		197.036	0.0849131	0	0	0.0292713	0	0.00601791	0.00560676	0.0179727
197.49	255.385		118.225		200.083		150.253		148.458		197.162		178.203		197.49	0.0354924	0	0	0	0	0.00487284	0	0.00576646
197.944	187.683		164.072		217.333		133.58		150.308		214.254		178.277		197.944	0	0	0.00840164	0	0	0.015077	0	0.00335409
198.398	152.311		190.52		204.299		157.598		141.443		240.888		199.459		198.398	0	0.0139184	0.00125973	0	0	0.0309779	0.00592298	0.00743986
198.852	145.555		199.878		176.791		194.308		143.492		241.958		238.466		198.852	0	0.0197021	0	0.0139988	0	0.0316167	0.0303482	0.0136665
199.306	152.574		211.247		165.472		215.143		150.229		197.544		255.855		199.306	0	0.0267287	0	0.0253884	0	0.0051009	0.0412367	0.014065
199.76	154.283		217.616		183.04		238.64		139.712		174.109		263.3		199.76	0	0.030665	0	0.0382332	0	0	0.0458986	0.0163995
200.214	170.276		207.798		220.282		269.633		127.552		175.593		274.21		200.214	0	0.024597	0.0100175	0.0551758	0	0	0.0527301	0.0203601
200.668	194.222		172.461		274.121		309.293		112.795		204.056		256.131		200.668	0	0.00275711	0.0395184	0.0768562	0	0.00898866	0.0414095	0.0242185
201.122	217.876		140.38		337.695		319.745		109.436		248.719		229.087		201.122	0.0126906	0	0.0743534	0.0825698	0	0.0356531	0.0244753	0.0328203
201.576	238.236		130.934		379.971		308.306		115.879		296.626		213.08		201.576	0.0250675	0	0.0975184	0.0763166	0	0.0642543	0.0144521	0.0396584
202.03	236.928		125.383		395.049		303.92		101.134		332.802		190.238		202.03	0.0242723	0	0.10578	0.073919	0	0.0858519	0.000149029	0.0414247
202.484	228.747		146.134		406.255		316.2		94.933		355.62		181.937		202.484	0.0192991	0	0.111921	0.0806319	0	0.0994746	0	0.0444752
202.938	197.913		145.512		392.697		323.899		109.829		367.539		194.189		202.938	0.000555015	0	0.104492	0.0848406	0	0.10659	0.00262304	0.0427287
203.392	158.009		139.546		337.516		288.442		141.073		366.908		180.852		203.392	0	0	0.0742553	0.0654578	0	0.106214	0	0.0351324
203.846	136.977		135.146		229.087		260.747		174.356		361.427		174.958		203.846	0	0	0.0148422	0.0503182	0.00363193	0.102941	0	0.0245334
204.3	122.055		132.817		169.148		235.555		188.68		356.043		200.829		204.3	0	0	0	0.0365468	0.0128299	0.0997272	0.00678084	0.0222692
204.754	137.22		120.359		155.688		218.433		207.003		324.963		245.03		204.754	0	0	0	0.0271869	0.0245958	0.0811719	0.0344584	0.0239161
205.208	186.001		137.304		158.351		216.902		221.984		268.607		305.402		205.208	0	0	0	0.02635	0.0342156	0.0475266	0.0722617	0.0257648
205.662	239.8		130.603		199.299		201.095		236.053		232.693		326.381		205.662	0.0260182	0	0	0.017709	0.0432499	0.0260854	0.0853982	0.0283515
206.116	308.556		127.494		271.584		218.198		233.635		211.932		315.267		206.116	0.0678152	0	0.0381282	0.0270584	0.0416972	0.0136907	0.0784389	0.0381184
206.57	376.411		131.968		346.21		228.425		215.64		196.378		276.59		206.57	0.109064	0	0.0790192	0.0326491	0.0301419	0.00440478	0.0542204	0.0442143
207.024	445.072		114.116		377.531		232.185		201.062		193.233		236.483		207.024	0.150804	0	0.0961814	0.0347045	0.0207808	0.00252716	0.0291064	0.0477291
207.478	482.039		106.285		400.202		229.483		184.264		189.958		165.401		207.478	0.173276	0	0.108604	0.0332275	0.00999422	0.00057194	0	0.0465248
207.932	472.173		114.621		401.07		234.116		193.381		185.239		109.844		207.932	0.167278	0	0.109079	0.0357601	0.0158486	0	0	0.0468524
208.386	428.056		129.542		397.166		235.346		203.471		189.405		92.067		208.386	0.14046	0	0.10694	0.0364325	0.0223277	0.000241791	0	0.0437717
208.84	365.757		150.243		313.692		241.528		233.315		183.824		110.465		208.84	0.102588	0	0.0612011	0.0398119	0.0414917	0	0	0.0350132
209.294	329.236		192.916		228.553		236.865		226.698		159.067		140.977		209.294	0.0803866	0.0153993	0.0145496	0.0372629	0.0372427	0	0	0.0264059
209.748	306.908		231.661		152.456		211.332		223.599		126.482		162.635		209.748	0.0668134	0.0393455	0	0.0233051	0.0352527	0	0	0.0235309
210.202	300.516		269.609		105.319		195.059		212.549		116.011		164.369		210.202	0.0629277	0.0627991	0	0.0144093	0.0281571	0	0	0.0240419
210.656	287.893		307.782		72.096		191.459		209.554		117.768		163.341		210.656	0.0552541	0.0863918	0	0.0124414	0.0262339	0	0	0.0257602
211.11	254.408		304.425		72.337		189.174		219.732		130.435		163.229		211.11	0.0348985	0.0843171	0	0.0111923	0.0327695	0	0	0.023311
211.564	227.78		240.819		90.544		206.475		212.747		122.659		176.692		211.564	0.0187112	0.0450056	0	0.02065	0.0282842	0	0	0.016093
212.018	186.212		178.92		73.889		269.287		199.723		111.266		162.718		212.018	0	0.00674907	0	0.0549866	0.019921	0	0	0.0116652
212.472	148.665		131.571		63.004		286.63		172.375		109.638		133.977		212.472	0	0	0	0.0644673	0.00235985	0	0	0.00954673
212.926	120.482		101.778		66.47		260.176		147.15		117.394		111.76		212.926	0	0	0	0.050006	0	0	0	0.00714372
213.38	109.503		99.613		64.985		237.331		127.004		138.747		79.991		213.38	0	0	0	0.0375176	0	0	0	0.00535966
213.834	120.147		110.615		61.919		203.361		102.128		173.916		67.093		213.834	0	0	0	0.0189477	0	0	0	0.00270681
214.288	138.503		152.304		52.003		182.171		75.775		224.801		52.776		214.288	0	0	0	0.00736402	0	0.0213737	0	0.00410539
214.742	130.299		213.738		33.146		193.616		62.781		269.882		43.716		214.742	0	0.0282682	0	0.0136205	0	0.0482878	0	0.0128824

## Sheet: Pax7-e2
sections-Sox2-Pax7-HH8
Pax7 expression
position	section	average of	section	average of	section	average of	section	average of	section	average of	section	average of	section		position	section	section	section	section	section	section	section	average
	1right		1left		2right		2left		3right		3left		4right			1right	1left	2right	2left	3right	3left	4right
0	67.163	average-bg	56.098	average-bg	53.511	average-bg	51.965	average-bg	89.166	average-bg	89.163	average-bg	70.446	average-bg	0	0	0	0	0	0.0109814	0.00269187	0.0169614	0.00437637
0.454	56.746	86	63.022	97	69.643	68	53.417	59	85.869	75	89.696	84	63.437	39.5	0.454	0	0	0.00152412	0	0.00842558	0.00296976	0.0131198	0.00371989
0.908	55.353		78.588		68.718		57.741		94.34		84.678		66.55		0.908	0	0	0.000666048	0	0.0149922	0.000353493	0.014826	0.0044054
1.362	58.941	ref	90.536	ref	67.327	ref	62.755	ref	90.047	ref	69.15	ref	70.321	ref	1.362	0	0	0	0.00311877	0.0116643	0	0.0168928	0.00452514
1.816	69.044	1141	98.701	1464	63.897	1146	58.491	1263	81.929	1365	63.965	2002	66.837	1864	1.816	0	0.00124433	0	0	0.00537132	0	0.0149833	0.00308556
2.27	73.099		114.858		80.599		52.864		81.762		75.816		72.592		2.27	0	0.0130636	0.0116874	0	0.00524186	0	0.0181376	0.00687578
2.724	94.296		110.369		82.425		75.022		82.894		74.07		85.82		2.724	0.00786351	0.00977981	0.0133813	0.0133073	0.00611938	0	0.0253878	0.0108341
3.178	86.503		108.398		60.406		85.946		80.218		78.464		84.525		3.178	0.000476777	0.00833797	0	0.0223804	0.00404496	0	0.024678	0.00855973
3.632	79.952		103.036		49.26		69.209		83.25		69.482		77.281		3.632	0	0.00441551	0	0.00847924	0.00639535	0	0.0207076	0.00571395
4.086	94.603		104.583		63.605		64.838		77.757		71.994		73.232		4.086	0.0081545	0.00554718	0	0.00484884	0.00213721	0	0.0184884	0.00559658
4.54	110.542		100.625		76.554		63.042		69.906		85.677		84.669		4.54	0.0232626	0.00265179	0.00793506	0.00335714	0	0.000874348	0.0247569	0.00897683
4.994	122.309		99.299		67.265		58.716		81.667		90.936		88.875		4.994	0.0344161	0.00168178	0	0	0.00516822	0.00361627	0.0270622	0.0102778
5.448	103.426		102.22		64.372		59.262		82.147		80.534		88.154		5.448	0.0165175	0.00381858	0	0.000217608	0.00554031	0	0.026667	0.0075373
5.902	82.239		105.239		67.57		55.738		80.279		89.678		85.317		5.902	0	0.00602707	0	0	0.00409225	0.00296038	0.0251121	0.00545597
6.356	75.059		93.296		74.321		55.725		78.979		91.684		87.716		6.356	0	0	0.00586364	0	0.0030845	0.00400626	0.026427	0.00562591
6.81	70.633		80.444		63.597		57.92		89.342		93.832		85.105		6.81	0	0	0	0	0.0111178	0.00512617	0.0249959	0.00589141
7.264	68.756		66.77		67.068		59.455		93.212		100.706		77.524		7.264	0	0	0	0.000377907	0.0141178	0.00871011	0.0208408	0.00629238
7.718	71.646		61.04		75.281		58.601		95.171		99.989		72.832		7.718	0	0	0.00675417	0	0.0156364	0.00833629	0.0182691	0.00699943
8.172	79.715		66.824		68.889		57.563		97.269		96.212		78.888		8.172	0	0	0.000824675	0	0.0172628	0.00636705	0.0215884	0.00657756
8.626	85.901		68.874		69.123		47.968		99.221		92.099		90.969		8.626	0	0	0.00104174	0	0.018776	0.00422263	0.0282099	0.00746432
9.08	71.174		77.442		82.937		40.939		97.638		92.03		89.851		9.08	0	0	0.0138562	0	0.0175488	0.00418665	0.0275971	0.00902698
9.534	74.398		86.195		71.856		40.173		86.281		86.702		85.518		9.534	0	0	0.00357699	0	0.00874496	0.00140876	0.0252223	0.00556471
9.988	96.89		82.048		71.321		39.121		95.55		95.329		74.595		9.988	0.0103223	0	0.00308071	0	0.0159302	0.00590667	0.0192354	0.00778218
10.442	90.071		69.281		87.413		50.11		85.964		98.465		77.409		10.442	0.00385877	0	0.0180083	0	0.00849922	0.00754171	0.0207777	0.00838369
10.896	88.573		67.508		90.401		65.88		90.82		77.512		78.907		10.896	0.00243886	0	0.0207801	0.00571429	0.0122636	0	0.0215988	0.00897081
11.35	95.211		69.184		86.992		57.176		91.467		68.725		69.797		11.35	0.00873081	0	0.0176178	0	0.0127651	0	0.0166056	0.00795991
11.804	93.489		83.046		96.825		60.652		85.605		69.348		76.276		11.804	0.00709858	0	0.0267393	0.00137209	0.00822093	0	0.0201568	0.00908396
12.258	88.025		111.771		93.065		67.88		72.437		71.326		72.592		12.258	0.00191943	0.0108054	0.0232514	0.00737542	0	0	0.0181376	0.00878417
12.712	82.699		114.543		62.823		65.467		76.366		78.428		65.842		12.712	0	0.0128332	0	0.00537126	0.00105891	0	0.0144379	0.00481447
13.166	85.144		92.71		57.973		58.273		81.163		72.157		71.996		13.166	0	0	0	0	0.00477752	0	0.0178109	0.00322692
13.62	75.914		78.144		61.094		59.177		84.722		61.565		74.797		13.62	0	0	0	0.00014701	0.00753643	0	0.0193461	0.00386137
14.074	61.22		80.076		61.375		71.623		76.502		72.591		77.975		14.074	0	0	0	0.0104842	0.00116434	0	0.021088	0.00467665
14.528	60.591		72.462		77.966		81.977		75.22		76.493		75.854		14.528	0	0	0.0092449	0.0190839	0.000170543	0	0.0199255	0.00691783
14.982	67.947		73.995		78.698		90.619		74.476		72.306		76.777		14.982	0	0	0.00992393	0.0262616	0	0	0.0204314	0.00808813
15.436	64.861		93.546		68.095		96.873		73.27		62.96		76.972		15.436	0	0	8.81262e-05	0.031456	0	0	0.0205382	0.00744033
15.89	64.784		101.229		65.337		100.945		87.806		55.139		92.995		15.89	0	0.00309364	0	0.034838	0.00992713	0	0.0293204	0.0110256
16.344	73.219		102.424		70.161		102.585		83.031		55.922		118.209		16.344	0	0.00396781	0.00200464	0.0362002	0.00622558	0	0.04314	0.0130769
16.798	81.869		105.888		68.911		108.157		74.237		56.817		143.966		16.798	0	0.00650183	0.000845083	0.0408281	0	0	0.0572573	0.0150618
17.252	78.987		98.68		62.065		103.469		71.778		62.897		150.788		17.252	0	0.00122897	0	0.0369344	0	0	0.0609964	0.0141657
17.706	84.653		87.202		65.382		86.407		70.974		76.659		148.74		17.706	0	0	0	0.0227633	0	0	0.0598739	0.0118053
18.16	97.786		79.957		55.207		73.977		76.844		93.209		118.278		18.16	0.0111716	0	0	0.0124394	0.00142946	0.00480136	0.0431779	0.0104314
18.614	83.85		78.845		65.056		77.85		80.479		92.546		89.276		18.614	0	0	0	0.0156561	0.00424729	0.00445568	0.027282	0.0073773
19.068	70.689		85.756		76.7		84.285		76.449		101.52		79.29		19.068	0	0	0.0080705	0.0210008	0.00112326	0.00913452	0.0218087	0.00873397
19.522	71.859		89.512		71.798		107.528		71.837		102.169		83.033		19.522	0	0	0.00352319	0.0403056	0	0.00947289	0.0238602	0.0110231
19.976	78.219		91.308		71.832		170.787		70.242		98.038		105.094		19.976	0	0	0.00355473	0.0928463	0	0.00731908	0.0359518	0.0199531
20.43	88.806		87.786		80.778		210.235		76.227		100.652		111.828		20.43	0.00265972	0	0.0118534	0.12561	0.000951163	0.00868196	0.0396426	0.0270571
20.884	94.97		82.572		73.544		212.698		83.909		89.506		87.492		20.884	0.00850237	0	0.00514286	0.127656	0.0069062	0.0028707	0.0263042	0.0253404
21.338	95.735		83.521		67.313		192.338		73.668		82.563		81.197		21.338	0.00922749	0	0	0.110746	0	0	0.0228539	0.0204039
21.792	90.024		75.851		80.952		168.72		59.53		81.638		72.878		21.792	0.00381422	0	0.0120148	0.0911296	0	0	0.0182943	0.0178933
22.246	83.196		66.606		87.313		182.442		58.392		90.99		71.828		22.246	0	0	0.0179156	0.102527	0	0.00364442	0.0177188	0.0202579
22.7	74.738		68.236		87.556		223.896		80.032		96.997		71.398		22.7	0	0	0.018141	0.136957	0.00390078	0.00677633	0.0174831	0.0261797
23.154	77.189		67.327		67.243		202.211		97.663		93.005		74.543		23.154	0	0	0	0.118946	0.0175682	0.00469499	0.0192069	0.0229166
23.608	86.187		71.363		65.022		183.617		116.074		96.655		74.289		23.608	0.000177251	0	0	0.103502	0.0318403	0.00659802	0.0190677	0.0230265
24.062	75.314		72.825		69.693		144.537		117.696		101.588		80.624		24.062	0	0	0.0015705	0.071044	0.0330977	0.00916997	0.0225399	0.0196317
24.516	68.371		76.156		106.997		114.733		121.211		104.156		77.371		24.516	0	0	0.0361753	0.0462899	0.0358225	0.0105089	0.0207569	0.0213648
24.97	79.822		74.613		156.411		77.953		129.257		99.482		71.391		24.97	0	0	0.0820139	0.0157417	0.0420597	0.00807195	0.0174793	0.0236238
25.424	75.11		65.849		143.858		63.643		134.184		113.227		75		25.424	0	0	0.0703692	0.00385631	0.0458791	0.0152383	0.0194574	0.0221143
25.878	74.181		58.717		139.13		71.064		122.24		112.61		81.667		25.878	0	0	0.0659833	0.0100199	0.0366202	0.0149166	0.0231115	0.0215216
26.332	69.93		66.66		116.509		95.225		122.358		94.414		87.958		26.332	0	0	0.0449991	0.0300872	0.0367116	0.00542961	0.0265596	0.020541
26.786	62.796		68.787		101.693		104.802		121.559		102.812		83.599		26.786	0	0	0.0312551	0.0380415	0.0360922	0.00980813	0.0241705	0.0199096
27.24	67.353		71.533		97.128		89.824		93.562		105.14		85.408		27.24	0	0	0.0270204	0.0256013	0.0143891	0.0110219	0.025162	0.0147421
27.694	68.546		70.107		83.748		75.823		91.858		96.645		80.147		27.694	0	0	0.0146085	0.0139726	0.0130682	0.00659281	0.0222784	0.0100744
28.148	74.332		75.304		79.734		82.169		78.507		86.811		70.102		28.148	0	0	0.010885	0.0192434	0.0027186	0.00146559	0.0167728	0.00729791
28.602	71.984		74.196		80.034		88.394		76.526		75.197		65.841		28.602	0	0	0.0111633	0.0244136	0.00118295	0	0.0144374	0.00731389
29.056	75.602		65.117		79.971		87.748		70.564		90.513		75.602		29.056	0	0	0.0111048	0.0238771	0	0.00339572	0.0197873	0.00830928
29.51	82.381		76.249		81.354		81.44		70.589		85.101		73.649		29.51	0	0	0.0123878	0.0186379	0	0.000574035	0.0187169	0.00718808
29.964	86.137		82.9		80.177		82.117		77.406		91.954		60.462		29.964	0.000129858	0	0.0112959	0.0192002	0.00186512	0.00414703	0.0114892	0.00687532
30.418	90.499		86.197		81.687		87.233		83.438		91.699		65.496		30.418	0.00426445	0	0.0126967	0.0234493	0.00654109	0.00401408	0.0142483	0.00931627
30.872	80.309		86.973		78.049		82.697		77.827		120.9		74.616		30.872	0	0	0.00932189	0.0196819	0.00219147	0.0192388	0.0192469	0.00995442
31.326	70.021		89.346		96.022		75.698		77.485		113.632		67.116		31.326	0	0	0.0259944	0.0138688	0.00192636	0.0154494	0.0151362	0.0103393
31.78	78.376		97.67		98.585		73.504		99.966		127.968		71.162		31.78	0	0.000490124	0.028372	0.0120465	0.0193535	0.0229239	0.0173538	0.0143628
32.234	81.865		90.579		124.315		76.886		91.487		140.957		67.708		32.234	0	0	0.0522403	0.0148555	0.0127806	0.029696	0.0154607	0.0178619
32.688	76.053		87.62		113.095		90.66		74.887		149.202		67.483		32.688	0	0	0.0418321	0.0262957	0	0.0339948	0.0153374	0.01678
33.142	81.333		73.662		90.824		80.616		81.283		154.206		62.193		33.142	0	0	0.0211725	0.0179535	0.00487054	0.0366038	0.0124379	0.0132912
33.596	84.213		71.196		76.26		66.863		84.877		180.131		62.555		33.596	0	0	0.00766234	0.00653073	0.00765659	0.0501204	0.0126363	0.0120866
34.05	92.208		73.616		70.948		64.025		96.126		198.73		71.986		34.05	0.00588436	0	0.00273469	0.00417359	0.0163767	0.0598175	0.0178054	0.015256
34.504	83.124		81.808		61.766		65.68		96.324		226.292		81.485		34.504	0	0	0	0.00554817	0.0165302	0.0741877	0.0230118	0.0170397
34.958	83.849		84.033		54.4		70.341		82.397		196.367		95.624		34.958	0	0	0	0.00941944	0.00573411	0.0585855	0.0307613	0.0149286
35.412	72.578		84.807		56.224		74.76		79.858		193.768		86.991		35.412	0	0	0	0.0130897	0.00376589	0.0572304	0.0260296	0.0143022
35.866	74.129		86.809		58.979		78.843		84.477		187.477		86.455		35.866	0	0	0	0.0164809	0.00734651	0.0539505	0.0257358	0.0147877
36.32	79.935		83.881		63.507		71.601		84.527		198.601		85.186		36.32	0	0	0	0.0104659	0.00738527	0.0597503	0.0250403	0.0146631
36.774	70.38		80.797		69.669		64.78		84.417		199.548		90.052		36.774	0	0	0.00154824	0.00480066	0.0073	0.060244	0.0277073	0.0145143
37.228	68.085		97.398		78.053		63.873		82.347		213.965		90.076		37.228	0	0.000291149	0.0093256	0.00404734	0.00569535	0.0677607	0.0277205	0.0164058
37.682	68.791		131.312		95.049		73.932		75.734		213.765		99.03		37.682	0	0.0251002	0.0250918	0.012402	0.000568992	0.0676564	0.0326281	0.0233497
38.136	80.84		124.319		86.791		86.928		74.309		210.873		103.205		38.136	0	0.0199846	0.0174314	0.023196	0	0.0661486	0.0349164	0.0230967
38.59	82.569		104.171		75.848		109.354		71.624		233.466		102.788		38.59	0	0.00524579	0.00728015	0.0418223	0	0.0779281	0.0346879	0.023852
39.044	110.966		93.328		87.467		113.365		65.03		228.469		102.491		39.044	0.0236645	0	0.0180584	0.0451537	0	0.0753227	0.0345251	0.0281035
39.498	144.027		82.216		89.065		99.34		62.929		216.962		123.701		39.498	0.0550019	0	0.0195408	0.033505	0	0.0693233	0.0461502	0.0319316
39.952	156.333		82.707		82.318		97.816		69.503		199.138		120.565		39.952	0.0666664	0	0.013282	0.0322392	0	0.0600302	0.0444314	0.0309499
40.406	181.261		77.597		85.188		88.121		70.938		221.498		127.624		40.406	0.0902948	0	0.0159443	0.0241869	0	0.0716882	0.0483004	0.0357735
40.86	170.158		74.602		90.341		90.356		76.511		254.544		159.923		40.86	0.0797706	0	0.0207245	0.0260432	0.00117132	0.0889176	0.0660033	0.0403758
41.314	162.746		90.485		87.572		90.773		77.939		262.071		158.506		41.314	0.072745	0	0.0181558	0.0263895	0.00227829	0.092842	0.0652266	0.0396625
41.768	153.386		86.518		92.722		80.037		75.39		240.91		187.382		41.768	0.063873	0	0.0229332	0.0174726	0.000302326	0.0818092	0.0810534	0.0382062
42.222	178.369		84.241		87.686		68.28		102.519		281.387		161.926		42.222	0.0875536	0	0.0182616	0.00770764	0.0213326	0.102913	0.0671011	0.0435528
42.676	157.042		92.257		75.52		64.502		106.193		306.075		146.461		42.676	0.0673384	0	0.00697588	0.00456977	0.0241806	0.115785	0.0586248	0.0396392
43.13	145.923		95.503		94.676		71.426		107.655		295.708		128.43		43.13	0.0567991	0	0.0247458	0.0103206	0.025314	0.11038	0.0487421	0.0394716
43.584	121.537		94.642		93.482		94.509		116.955		276.059		117.26		43.584	0.0336844	0	0.0236382	0.0294925	0.0325233	0.100135	0.0426199	0.0374419
44.038	105.947		97.079		82.23		92.844		114.922		255.032		109.192		44.038	0.0189071	5.77908e-05	0.0132004	0.0281096	0.0309473	0.0891721	0.0381979	0.0312274
44.492	96.381		99.107		83.189		78.936		133.003		239.502		110.767		44.492	0.00983981	0.00154133	0.01409	0.0165581	0.0449636	0.0810751	0.0390611	0.0295899
44.946	99.282		121.327		98.134		81.946		128.297		214.682		116.603		44.946	0.0125896	0.0177959	0.0279536	0.0190581	0.0413155	0.0681345	0.0422598	0.0327296
45.4	106.739		130.112		104.836		71.826		131.042		206.102		120.215		45.4	0.0196578	0.0242224	0.0341707	0.0106528	0.0434434	0.0636611	0.0442395	0.0342925
45.854	106.369		131.234		115.116		70.616		128.962		215.868		132.338		45.854	0.0193071	0.0250432	0.0437069	0.00964784	0.041831	0.0687529	0.0508841	0.0370247
46.308	97.892		124.438		88.445		81.436		130.028		210.731		129.211		46.308	0.011272	0.0200717	0.0189657	0.0186346	0.0426574	0.0660746	0.0491702	0.0324066
46.762	108.433		127.233		81.368		75.632		162.681		178.391		106.625		46.762	0.0212635	0.0221163	0.0124007	0.013814	0.0679698	0.0492132	0.0367909	0.0319383
47.216	89.845		138.72		87.385		73.565		219.588		182.558		98.998		47.216	0.00364455	0.0305194	0.0179824	0.0120972	0.112084	0.0513858	0.0326106	0.0371891
47.67	82.078		144.787		100.236		80.57		225.581		193.703		99.58		47.67	0	0.0349576	0.0299035	0.0179153	0.116729	0.0571966	0.0329296	0.041376
48.124	85.764		122.06		135.622		96.159		232.087		204.534		95.808		48.124	0	0.0183321	0.0627291	0.030863	0.121773	0.0628436	0.0308622	0.0467718
48.578	95.121		106.212		137.579		91.851		238.518		264.63		104.771		48.578	0.0086455	0.00673884	0.0645445	0.0272849	0.126758	0.0941762	0.0357747	0.051989
49.032	96.319		105.412		122.853		92.546		245.371		274.36		110.384		49.032	0.00978104	0.00615362	0.050884	0.0278621	0.132071	0.0992492	0.0388512	0.0521217
49.486	117.076		90.025		115.73		108.775		273.175		272.44		124.669		49.486	0.0294559	0	0.0442764	0.0413414	0.153624	0.0982482	0.0466807	0.0590895
49.94	108.274		76.122		138.644		125.701		253.855		251.707		127.48		49.94	0.0211128	0	0.0655325	0.0553995	0.138647	0.0874385	0.0482214	0.0594789
50.394	84.487		79.116		143.75		110.57		206.604		276.555		129.59		50.394	0	0	0.070269	0.0428322	0.102019	0.100394	0.0493779	0.0521273
50.848	83.055		85.131		178.41		96.937		156.85		283.836		133.92		50.848	0	0	0.102421	0.0315091	0.0634496	0.10419	0.0517512	0.0504744
51.302	82.342		83.152		204.989		99.685		144.969		338.597		144.591		51.302	0	0	0.127077	0.0337915	0.0542395	0.132741	0.0575999	0.0579213
51.756	79.899		72.528		209.926		93.825		110.247		447.259		144.015		51.756	0	0	0.131657	0.0289244	0.0273233	0.189395	0.0572842	0.0620833
52.21	82.926		76.745		219.3		96.005		106.639		483.274		158.752		52.21	0	0	0.140353	0.030735	0.0245264	0.208172	0.0653615	0.0670211
52.664	93.143		95.027		205.238		93.588		137.589		451.815		173.538		52.664	0.00677062	0	0.127308	0.0287276	0.0485186	0.19177	0.0734656	0.0680801
53.118	84.193		101.711		200.907		96.315		171.882		469.51		174.33		53.118	0	0.00344623	0.12329	0.0309925	0.0751023	0.200996	0.0738997	0.0725324
53.572	86.767		92.887		195.865		92.593		182.354		489.988		171.466		53.572	0.000727014	0	0.118613	0.0279012	0.0832202	0.211673	0.07233	0.0734949
54.026	124.119		94.031		204.872		92.874		207.456		495.33		171.171		54.026	0.0361318	0	0.126968	0.0281346	0.102679	0.214458	0.0721683	0.0829343
54.48	184.209		106.312		166.596		95.083		242.728		506.971		165.478		54.48	0.0930891	0.006812	0.091462	0.0299693	0.130022	0.220527	0.069048	0.0915613
54.934	205.663		130.026		186.359		95.369		261.255		529.649		146.514		54.934	0.113425	0.0241595	0.109795	0.0302068	0.144384	0.232351	0.0586539	0.101853
55.388	199.368		167.833		202.215		98.135		280.175		561.034		130.767		55.388	0.107458	0.0518164	0.124504	0.0325042	0.15905	0.248714	0.050023	0.110581
55.842	188.354		199.912		176.84		99.167		309.216		643.738		133.802		55.842	0.097018	0.0752831	0.100965	0.0333613	0.181563	0.291834	0.0516865	0.118816
56.296	163.957		208.962		153.335		102.814		320.808		671.918		153.46		56.296	0.0738929	0.0819034	0.0791605	0.0363904	0.190549	0.306527	0.0624609	0.118698
56.75	189.716		208.386		130.065		119.851		255.745		655.047		171.828		56.75	0.098309	0.0814821	0.0575742	0.0505407	0.140112	0.29773	0.0725284	0.11404
57.204	235.036		225.867		134.304		137.326		223.812		618.106		187.443		57.204	0.141266	0.0942699	0.0615065	0.0650548	0.115358	0.27847	0.0810869	0.119573
57.658	336.899		232.814		159.862		164.924		187.041		640.3		225.57		57.658	0.237819	0.0993519	0.0852152	0.0879767	0.0868535	0.290042	0.101984	0.14132
58.112	427.244		209.834		201.683		188.772		159.941		662.963		250.383		58.112	0.323454	0.0825413	0.12401	0.107784	0.0658457	0.301858	0.115584	0.160154
58.566	476.341		179.505		218.96		215.149		183.374		648.119		242.562		58.566	0.369991	0.0603548	0.140037	0.129692	0.0840109	0.294118	0.111297	0.169929
59.02	476.372		220.309		242.537		221.914		206.746		664.856		242.07		59.02	0.370021	0.0902041	0.161908	0.135311	0.102129	0.302845	0.111028	0.181921
59.474	518.205		294.978		259.846		213.699		207.973		647.357		226.409		59.474	0.409673	0.144827	0.177965	0.128488	0.10308	0.293721	0.102444	0.194314
59.928	526.699		322.616		256.858		188.986		203.897		565.668		193.827		59.928	0.417724	0.165045	0.175193	0.107962	0.0999202	0.25113	0.0845859	0.185937
60.382	527.216		309.531		241.092		171.635		223.463		486.678		187.736		60.382	0.418214	0.155473	0.160568	0.0935507	0.115088	0.209947	0.0812475	0.176298
60.836	495.444		312.23		227.437		165.472		235.852		504.251		167.249		60.836	0.388099	0.157447	0.147901	0.0884319	0.124691	0.219109	0.0700186	0.170814
61.29	463.004		332.128		202.223		154.747		229.744		566.762		147.56		61.29	0.35735	0.172003	0.124511	0.0795241	0.119957	0.251701	0.0592272	0.166325
61.744	419.179		307.813		189.368		146.946		241.012		570.018		173.675		61.744	0.315809	0.154216	0.112586	0.0730449	0.128691	0.253398	0.0735407	0.158755
62.198	361.534		264.863		177.083		144.218		230.082		546.36		186.056		62.198	0.26117	0.122797	0.10119	0.0707791	0.120219	0.241064	0.0803267	0.142506
62.652	312.009		246.578		167.147		183.328		240.161		517.548		152.932		62.652	0.214227	0.109421	0.0919731	0.103262	0.128032	0.226042	0.0621716	0.13359
63.106	254.965		216.273		156.429		300.769		220.854		483.738		112.977		63.106	0.160156	0.0872516	0.0820306	0.200805	0.113065	0.208414	0.0402724	0.127428
63.56	212.034		158.156		199.324		448.689		174.848		466.67		117.319		63.56	0.119464	0.0447374	0.121822	0.323662	0.0774016	0.199515	0.0426522	0.132751
64.014	203.367		104.972		285.539		559.365		124.221		453.865		109.939		64.014	0.111248	0.00583175	0.201799	0.415586	0.0381558	0.192839	0.0386073	0.143438
64.468	182.062		89.677		383.4		704.73		99.699		460.012		104.008		64.468	0.091054	0	0.292579	0.536321	0.0191465	0.196044	0.0353565	0.167214
64.922	155.435		101.433		414.71		866.704		113.516		515.318		88.539		64.922	0.0658152	0.00324287	0.321623	0.67085	0.0298574	0.224879	0.026878	0.191878
65.376	130.57		127.073		413.036		936.224		126.775		581.063		91.795		65.376	0.0422464	0.0219993	0.320071	0.728591	0.0401357	0.259157	0.0286626	0.205838
65.83	148.385		204.524		401.852		893.933		144.363		634.19		116.225		65.83	0.0591327	0.0786569	0.309696	0.693466	0.0537698	0.286856	0.0420526	0.217661
66.284	237.683		337.093		348.094		792.796		161.795		669.864		144.412		66.284	0.143775	0.175635	0.259827	0.609465	0.0672829	0.305456	0.0575018	0.231278
66.738	416.167		426.946		297.953		719.816		146.009		712.629		203.312		66.738	0.312955	0.241365	0.213314	0.54885	0.0550457	0.327752	0.0897846	0.255581
67.192	728.457		475.624		273.867		597.984		139.937		700.188		242.317		67.192	0.608964	0.276974	0.190971	0.447661	0.0503388	0.321266	0.111163	0.286763
67.646	1008.87		501.143		245.459		469.317		148.087		668.988		274.245		67.646	0.874756	0.295642	0.164619	0.340795	0.0566566	0.304999	0.128663	0.309447
68.1	1141.35		488.929		228.023		291.412		154.084		593.103		288.236		68.1	1.00033	0.286707	0.148444	0.193033	0.0613054	0.265434	0.136331	0.298798
68.554	1116.62		517.653		274.284		165.917		150.479		532.834		310.215		68.554	0.976892	0.30772	0.191358	0.0888015	0.0585109	0.234011	0.148378	0.286524
69.008	1071.83		527.841		316.828		118.325		144.65		475.992		330.89		69.008	0.934433	0.315173	0.230824	0.0492733	0.0539922	0.204375	0.15971	0.278254
69.462	993.039		496.13		328.485		116.216		125.081		456.263		337.992		69.462	0.859753	0.291975	0.241637	0.0475216	0.0388225	0.194089	0.163602	0.262486
69.916	891.678		474.534		336.617		124.514		108.047		437.516		343.037		69.916	0.763676	0.276177	0.249181	0.0544136	0.0256178	0.184315	0.166367	0.245678
70.37	715.487		361.374		376.141		127.987		95.451		432.201		327.228		70.37	0.59667	0.193397	0.285845	0.0572982	0.0158535	0.181544	0.157702	0.212616
70.824	502.814		260.722		367.523		135.849		119.408		458.811		315.193		70.824	0.395084	0.119767	0.277851	0.0638281	0.0344248	0.195418	0.151106	0.176783
71.278	373.968		247.311		353.872		164.106		168.369		538.932		299.295		71.278	0.272955	0.109957	0.265187	0.0872973	0.0723791	0.237191	0.142392	0.169623
71.732	345.126		303.993		327.267		202.744		268.905		614.375		286.605		71.732	0.245617	0.151421	0.240507	0.119389	0.150314	0.276525	0.135437	0.188459
72.186	371.425		434.498		273.333		231.065		456.906		716.517		258.719		72.186	0.270545	0.24689	0.190476	0.142911	0.296051	0.329779	0.120153	0.228115
72.64	348.087		571.951		265.531		196.393		695.457		839.399		239.962		72.64	0.248424	0.34744	0.183238	0.114114	0.480974	0.393847	0.109872	0.268273
73.094	321.441		664.191		234.704		252.609		859.392		953.787		235.055		73.094	0.223167	0.414917	0.154642	0.160805	0.608056	0.453486	0.107183	0.303179
73.548	307.244		707.465		209.507		463.325		936.229		1013.7		242.58		73.548	0.20971	0.446573	0.131268	0.335818	0.667619	0.484724	0.111307	0.341003
74.002	317.842		668.961		193.031		623.051		913.182		1007.25		267.256		74.002	0.219755	0.418406	0.115984	0.468481	0.649753	0.481363	0.124832	0.354082
74.456	315.594		725.808		181.723		721.628		904.269		1053.26		302.954		74.456	0.217625	0.459991	0.105494	0.550355	0.642844	0.505348	0.144398	0.375151
74.91	309.091		817.654		168.059		756.018		915.013		1114.38		322.898		74.91	0.211461	0.527179	0.0928191	0.578919	0.651173	0.537215	0.155329	0.393442
75.364	270.206		835.412		172.501		779.572		838.926		1032.59		378.928		75.364	0.174603	0.54017	0.0969397	0.598482	0.592191	0.494572	0.186039	0.383285
75.818	237.18		934.831		187.562		941.926		758.935		871.959		467.189		75.818	0.143299	0.612898	0.110911	0.733327	0.530182	0.410823	0.234414	0.396551
76.272	199.618		915.546		217.224		1033.23		629.192		626.947		535.099		76.272	0.107695	0.59879	0.138427	0.80916	0.429606	0.28308	0.271636	0.376913
76.726	212.702		839.706		267.566		862.423		383.066		501.928		611.71		76.726	0.120097	0.543311	0.185126	0.667295	0.238811	0.217898	0.313626	0.326595
77.18	222.439		746.007		299.253		810.419		274.259		380.643		706.485		77.18	0.129326	0.474767	0.21452	0.624102	0.154464	0.154663	0.365571	0.302488
77.634	201.832		696.419		306.943		720.825		325.522		362.604		736.817		77.634	0.109793	0.438492	0.221654	0.549689	0.194203	0.145258	0.382196	0.291612
78.088	173.153		600.419		309.519		644.23		386.022		394.158		696.824		78.088	0.0826095	0.368266	0.224044	0.486071	0.241102	0.161709	0.360276	0.274868
78.542	166.985		397.665		353.421		645.805		489.843		481.66		658.489		78.542	0.076763	0.219945	0.264769	0.48738	0.321584	0.207331	0.339265	0.273862
78.996	211.086		342.954		467.059		586.647		629.672		578.345		654.207		78.996	0.118565	0.179922	0.370185	0.438245	0.429978	0.25774	0.336918	0.304508
79.45	281.067		341.711		486.42		548.217		715.603		689.437		690.278		79.45	0.184898	0.179013	0.388145	0.406326	0.496591	0.315661	0.356688	0.332475
79.904	388.29		361.377		594.552		496.134		709.128		774.263		765.254		79.904	0.286531	0.193399	0.488453	0.363068	0.491572	0.359887	0.397782	0.36867
80.358	511.354		498.864		642.61		404.031		692.975		846.198		740.756		80.358	0.403179	0.293975	0.533033	0.286571	0.47905	0.397392	0.384355	0.396794
80.812	628.051		511.081		708.825		394.217		617.234		896.6		701.728		80.812	0.513792	0.302912	0.594457	0.278419	0.420336	0.42367	0.362964	0.413793
81.266	804.918		573.146		712.11		392.041		488.38		902.644		679.397		81.266	0.681439	0.348315	0.597505	0.276612	0.32045	0.426822	0.350725	0.428838
81.72	842.948		605.06		830.902		496.454		422.727		1015.38		674.722		81.72	0.717486	0.371661	0.707701	0.363334	0.269556	0.485599	0.348162	0.466214
82.174	716.698		572.755		938.755		534.684		697.747		1204.69		706.413		82.174	0.597818	0.348029	0.80775	0.395086	0.48275	0.584302	0.365532	0.51161
82.628	538.88		557.334		975.179		519.022		637.924		1293.77		719.9		82.628	0.42927	0.336748	0.841539	0.382078	0.436375	0.630747	0.372924	0.489954
83.082	608.856		595.737		1005.63		536.129		575.171		1333.98		647.498		83.082	0.495598	0.364841	0.869784	0.396287	0.387729	0.651713	0.333241	0.499885
83.536	565.65		635.148		945.053		550.46		407.784		1358.47		566.039		83.536	0.454645	0.393671	0.813593	0.408189	0.257972	0.664481	0.288594	0.468735
83.99	428.509		588.369		894.5		833.723		351.535		1351.24		549.152		83.99	0.324653	0.359451	0.766698	0.643458	0.214368	0.660709	0.279338	0.464096
84.444	334.926		494.322		836.586		1044.06		361.924		1294.05		613.578		84.444	0.235949	0.290653	0.712974	0.818154	0.222422	0.630891	0.314649	0.460813
84.898	392.26		508.505		739.391		1001.71		323.62		1165.45		690.425		84.898	0.290294	0.301028	0.622812	0.782982	0.192729	0.563843	0.356769	0.444351
85.352	466.484		542.613		651.469		867.583		427.747		1162.69		772.114		85.352	0.360648	0.325979	0.541251	0.671581	0.273447	0.562404	0.401542	0.448122
85.806	557.801		661.494		589.185		674.753		578.602		1446.65		870.972		85.806	0.447205	0.412944	0.483474	0.511423	0.390389	0.710455	0.455726	0.487374
86.26	643.737		879.482		555.543		611.273		672.941		1835.57		949.043		86.26	0.528661	0.572408	0.452266	0.458699	0.46352	0.913229	0.498516	0.555328
86.714	644.381		1024.15		529.468		563.257		770.662		2153.62		1011.55		86.714	0.529271	0.67824	0.428078	0.418818	0.539273	1.07905	0.532774	0.600786
87.168	538.382		1077.34		515.525		487.907		812.668		2266.88		1049.98		87.168	0.428798	0.717146	0.415144	0.356235	0.571836	1.1381	0.553841	0.5973
87.622	476.284		1096.39		498.849		552.251		786.618		2216.3		1059.65		87.622	0.369937	0.731082	0.399674	0.409677	0.551642	1.11173	0.55914	0.590412
88.076	461.957		1091.49		492.078		704.473		801.859		2146.68		1065.84		88.076	0.356357	0.727502	0.393393	0.536107	0.563457	1.07543	0.562531	0.602111
88.53	473.838		1123.4		512.743		806.229		907.828		1906.21		1009.54		88.53	0.367619	0.750842	0.412563	0.620622	0.645603	0.950057	0.531675	0.611283
88.984	467.374		1081.24		497.728		858.709		894.071		1701.6		915.06		88.984	0.361492	0.720001	0.398635	0.66421	0.634939	0.84338	0.47989	0.586078
89.438	433.181		1031.46		464.372		913.69		863.569		1705.18		806.089		89.438	0.329082	0.683587	0.367692	0.709875	0.611294	0.845244	0.420164	0.566705
89.892	421.871		951.74		477.833		983.603		781.625		1665.65		736.654		89.892	0.318361	0.625267	0.380179	0.767943	0.547771	0.824635	0.382107	0.549466
90.346	491.386		824.489		491.594		986.447		756.546		1556.94		726.037		90.346	0.384252	0.532179	0.392944	0.770305	0.52833	0.767954	0.376288	0.536036
90.8	674.478		679.069		451.69		962.863		731.339		1483.78		692.817		90.8	0.557799	0.4258	0.355928	0.750717	0.50879	0.729812	0.35808	0.526704
91.254	763.343		553.545		420.454		948.958		754.389		1354.55		686.063		91.254	0.642031	0.333976	0.326952	0.739168	0.526658	0.662436	0.354378	0.512228
91.708	740.946		505.567		415.285		823.555		748.815		1160.13		669.036		91.708	0.620802	0.298879	0.322157	0.635012	0.522337	0.561069	0.345046	0.472186
92.162	802.299		489.456		363.944		764.894		703.54		916.334		674.098		92.162	0.678956	0.287093	0.274531	0.586291	0.48724	0.433959	0.34782	0.44227
92.616	885.265		470.709		307.846		757.578		678.048		801.282		637.719		92.616	0.757597	0.273379	0.222492	0.580214	0.467479	0.373974	0.327881	0.429002
93.07	934.748		460.083		263.055		742.471		676.456		726.103		507.709		93.07	0.8045	0.265606	0.180942	0.567667	0.466245	0.334777	0.256623	0.410909
93.524	893.459		471.911		272.051		729.602		652.301		678.53		400.035		93.524	0.765364	0.274258	0.189287	0.556978	0.44752	0.309974	0.197608	0.39157
93.978	896.05		512.697		310.986		751.74		653.581		623.886		356.575		93.978	0.76782	0.304094	0.225404	0.575365	0.448512	0.281484	0.173787	0.396638
94.432	954.834		541.069		384.507		759.175		663.223		601.698		344.157		94.432	0.823539	0.324849	0.293606	0.581541	0.455987	0.269916	0.166981	0.416631
94.886	1019.07		559.943		441.229		804.943		731.909		663.104		422.247		94.886	0.884429	0.338656	0.346224	0.619554	0.509232	0.301931	0.209782	0.458544
95.34	980.577		562.245		479.382		894.533		834.262		645.508		547.656		95.34	0.84794	0.34034	0.381616	0.693964	0.588575	0.292757	0.278518	0.489102
95.794	856.048		510.159		520.328		982.348		924.531		642.931		642.568		95.794	0.729903	0.302238	0.419599	0.7669	0.658551	0.291413	0.330539	0.499878
96.248	729.406		485.773		576.39		980.908		946.742		667.721		720.876		96.248	0.609864	0.284399	0.471605	0.765704	0.675769	0.304338	0.373459	0.497877
96.702	628.358		441.393		597.269		1003.53		925.983		1211.37		777.469		96.702	0.514083	0.251933	0.490973	0.784496	0.659677	0.587783	0.404477	0.527632
97.156	579.058		369.523		568.956		1001.41		874.683		1561.87		831.387		97.156	0.467354	0.199358	0.464709	0.782734	0.619909	0.770526	0.43403	0.534088
97.61	527.363		307.461		554.085		964.68		867.989		1742.3		920.027		97.61	0.418354	0.153958	0.450914	0.752226	0.61472	0.864599	0.482613	0.533912
98.064	515.386		299.764		574.778		853.722		910.66		1319.18		970.104		98.064	0.407001	0.148328	0.470109	0.660068	0.647798	0.643994	0.51006	0.498194
98.518	470.675		287.782		602.398		754.348		898.195		1355.91		1011.64		98.518	0.364621	0.139563	0.495731	0.577532	0.638136	0.663147	0.532824	0.487365
98.972	395.187		298.223		621.678		722.214		860.272		1660.89		1131.83		98.972	0.293068	0.1472	0.513616	0.550842	0.608738	0.822152	0.5987	0.504902
99.426	361.498		317.73		610.201		691.272		879.515		1752.63		1352.05		99.426	0.261136	0.16147	0.502969	0.525143	0.623655	0.869983	0.7194	0.523394
99.88	376.984		305.319		583.088		654.334		901.972		1703.29		1495.92		99.88	0.275814	0.152391	0.477818	0.494463	0.641064	0.844259	0.798259	0.526295
100.334	402.893		305.058		542.208		630.444		875.748		1611.9		1586.47		100.334	0.300373	0.1522	0.439896	0.474621	0.620735	0.796612	0.847885	0.518903
100.788	407.448		282.952		571.331		607.242		892.363		1517.3		1651.57		100.788	0.30469	0.136029	0.466912	0.45535	0.633615	0.747288	0.883568	0.518208
101.242	378.35		251.092		622.616		587.449		819.221		1405.45		1666.62		101.242	0.277109	0.112723	0.514486	0.438911	0.576916	0.688973	0.891819	0.500134
101.696	410.024		242.243		620.839		601.629		732.936		1334.03		1686.16		101.696	0.307132	0.106249	0.512838	0.450689	0.510028	0.651736	0.902526	0.4916
102.15	479.919		283.295		588.025		561.928		580.548		1347.57		1851.74		102.15	0.373383	0.13628	0.482398	0.417714	0.391898	0.658797	0.993279	0.493393
102.604	564.717		302.148		564.982		531.524		528.733		1479.18		2026.34		102.604	0.45376	0.150072	0.461022	0.392462	0.351731	0.727416	1.08898	0.51792
103.058	708.912		338.372		534.382		470.932		554.755		1640.23		2007.88		103.058	0.590438	0.176571	0.432636	0.342136	0.371903	0.811383	1.07886	0.543419
103.512	876.755		426.184		561.15		378.134		572.876		1678.7		1923.48		103.512	0.749531	0.240808	0.457468	0.265061	0.38595	0.83144	1.0326	0.566123
103.966	968.131		479.002		626.519		300.244		540.985		1710.47		1749.78		103.966	0.836143	0.279446	0.518107	0.200369	0.361229	0.848005	0.937395	0.56867
104.42	969.603		466.496		695.679		247.039		521.609		1818.18		1514.81		104.42	0.837538	0.270297	0.582263	0.156179	0.346209	0.904163	0.808609	0.557894
104.874	934.556		484.405		701.371		272.322		559.159		2030.61		1238.28		104.874	0.804318	0.283398	0.587543	0.177178	0.375317	1.01492	0.657044	0.557102
105.328	820.383		554.894		682.999		389.204		626.813		2251.17		1006.81		105.328	0.696098	0.334963	0.5705	0.274256	0.427762	1.12991	0.530179	0.566238
105.782	712.241		692.53		719.946		550.753		761.551		2340.78		845.831		105.782	0.593593	0.435647	0.604774	0.408433	0.53221	1.17663	0.441946	0.599034
106.236	643.435		798.438		779.974		718.759		832.957		2342.06		872.185		106.236	0.528374	0.513122	0.660458	0.547973	0.587564	1.1773	0.456391	0.63874
106.69	553.774		835.961		781.712		839.635		886.58		2377.29		1019.04		106.69	0.443388	0.540571	0.662071	0.648368	0.629132	1.19567	0.536883	0.665155
107.144	511.889		867.031		730.014		876.389		896.938		2403.16		1286.88		107.144	0.403686	0.5633	0.614113	0.678895	0.637161	1.20915	0.683684	0.684285
107.598	487.977		882.361		657.251		842.448		939.96		2351.96		1509.25		107.598	0.381021	0.574514	0.546615	0.650704	0.670512	1.18246	0.805565	0.687342
108.052	416.633		878.303		619.417		789.544		954.254		2228.95		1628.45		108.052	0.313396	0.571546	0.511519	0.606764	0.681592	1.11833	0.870896	0.66772
108.506	346.806		912.439		577.541		792.169		924.314		2120.83		1788.3		108.506	0.247209	0.596517	0.472673	0.608944	0.658383	1.06195	0.958511	0.657742
108.96	327.738		915.639		504.956		826.411		922.474		2068.51		1851.8		108.96	0.229136	0.598858	0.40534	0.637385	0.656957	1.03468	0.993314	0.65081
109.414	337.699		844.937		433.066		916.409		923.85		1986.02		1781.68		109.414	0.238577	0.547138	0.338651	0.712134	0.658023	0.991666	0.954881	0.634439
109.868	369.684		776.504		403.925		1029.31		945.912		1950.1		1657.01		109.868	0.268895	0.497077	0.311619	0.805904	0.675126	0.972941	0.88655	0.631159
110.322	390.359		743.662		477.297		1074.46		976.063		1934.29		1487.82		110.322	0.288492	0.473052	0.379682	0.843402	0.698498	0.964697	0.793817	0.63452
110.776	436.682		728.952		636.977		1046.68		962.671		1824.1		1211.22		110.776	0.3324	0.462291	0.527808	0.82033	0.688117	0.907245	0.642217	0.625773
111.23	466.903		714.758		867.651		944.554		970.564		1773.22		1034.84		111.23	0.361045	0.451908	0.741791	0.73551	0.694236	0.880718	0.545543	0.630107
111.684	497.14		741.786		974.956		809.518		964.97		1640.7		867.822		111.684	0.389706	0.47168	0.841332	0.623354	0.689899	0.811625	0.453999	0.611656
112.138	573.185		677.661		1011.74		716.904		944.36		1568.37		763.634		112.138	0.461787	0.42477	0.875458	0.546432	0.673922	0.773913	0.396894	0.593311
112.592	609.655		551.845		943.244		649.725		887.51		1551.03		696.992		112.592	0.496355	0.332732	0.811915	0.490635	0.629853	0.764875	0.360368	0.555248
113.046	655.82		471.096		875.718		628.478		784.492		1647.26		620.966		113.046	0.540114	0.273662	0.749275	0.472988	0.549994	0.815047	0.318699	0.531397
113.5	645.277		447.524		837.287		633.977		738.7		1667.41		526.131		113.5	0.53012	0.256418	0.713624	0.477556	0.514496	0.825552	0.26672	0.51207
113.954	639.33		418.842		824.881		636.968		654.193		1775.91		485.91		113.954	0.524483	0.235437	0.702116	0.48004	0.448987	0.882124	0.244675	0.502552
114.408	625.878		347.862		804.492		640.973		628.865		1827.58		488.988		114.408	0.511733	0.183513	0.683202	0.483366	0.429353	0.909062	0.246362	0.49237
114.862	646.842		283.452		710.967		674.918		682.253		1745.72		521.832		114.862	0.531604	0.136395	0.596444	0.51156	0.470739	0.866382	0.264364	0.482498
115.316	674.252		249.556		589.818		718.271		768.854		1632.26		564.536		115.316	0.557585	0.111599	0.484061	0.547567	0.537871	0.807226	0.28777	0.47624
115.77	696.447		252.811		499.47		745.194		859.596		1500.66		595.774		115.77	0.578623	0.11398	0.40025	0.569929	0.608214	0.738612	0.304891	0.4735
116.224	733.457		246.205		384.329		811.444		945.851		1342.34		636.116		116.224	0.613703	0.109148	0.293441	0.624953	0.675078	0.656069	0.327002	0.471342
116.678	751.938		245.258		317.249		889.977		1050.99		1265.52		638.037		116.678	0.631221	0.108455	0.231214	0.69018	0.756581	0.616018	0.328055	0.480246
117.132	736.993		269.271		265.864		932.476		1150.41		1194.62		633.064		117.132	0.617055	0.126021	0.183547	0.725478	0.833653	0.579048	0.32533	0.484305
117.586	715.632		466.399		228.713		975.983		1237.87		1131.53		678.672		117.586	0.596808	0.270226	0.149084	0.761614	0.901446	0.546157	0.350327	0.510809
118.04	765.621		786.463		210.238		969.547		1320.47		1032.88		782.898		118.04	0.644191	0.504362	0.131946	0.756268	0.965478	0.494721	0.407453	0.557774
118.494	775.63		1094.17		189.638		918.058		1351.28		894.185		948.97		118.494	0.653678	0.729461	0.112837	0.713503	0.989361	0.422411	0.498476	0.588533
118.948	724.382		1343.62		155.89		883.991		1360.02		841.175		1089.82		118.948	0.605101	0.91194	0.0815306	0.685208	0.996142	0.394773	0.575676	0.607196
119.402	761.329		1560.74		124.768		820.254		1306.88		856.096		1140.65		119.402	0.640122	1.07077	0.0526605	0.632271	0.954944	0.402553	0.603534	0.622408
119.856	826.251		1698.24		141.723		716.669		1288.11		852.412		1181.47		119.856	0.70166	1.17136	0.0683887	0.546237	0.940392	0.400632	0.625911	0.636368
120.31	807.829		1706.21		169.869		681.725		1167.15		836.031		1245.45		120.31	0.684198	1.17718	0.0944981	0.517213	0.846625	0.392091	0.660975	0.624684
120.764	738.821		1617.85		196.37		639.72		1001.01		857.668		1173.71		120.764	0.618788	1.11255	0.119082	0.482326	0.71784	0.403372	0.621654	0.58223
121.218	678.805		1521.64		291.269		541.375		871.867		972.495		1100.15		121.218	0.5619	1.04217	0.207114	0.400644	0.617726	0.46324	0.581337	0.553447
121.672	569.903		1354.72		448.862		444.502		808.072		1082.4		1059.8		121.672	0.458676	0.920062	0.353304	0.320184	0.568273	0.520544	0.559223	0.528609
122.126	513.169		1062.47		630.599		428.459		765.178		1147.03		1050.98		122.126	0.4049	0.706266	0.521891	0.30686	0.535022	0.554239	0.55439	0.511938
122.58	468.922		760.512		789.156		495.768		707.327		1191.12		1062.24		122.58	0.362959	0.485378	0.668976	0.362764	0.490176	0.577224	0.56056	0.501148
123.034	540.999		599.841		935.653		605.474		597.805		1206.71		1063.92		123.034	0.431279	0.367843	0.804873	0.453882	0.405275	0.585355	0.561482	0.515713
123.488	659.854		591.521		1008.21		699.865		469.693		1176.3		1101.18		123.488	0.543937	0.361756	0.872175	0.53228	0.305964	0.569499	0.581902	0.538216
123.942	730.477		689.759		1028.62		860.487		413.705		1109.42		1153.69		123.942	0.610879	0.43362	0.891115	0.665687	0.262562	0.534629	0.610683	0.572739
124.396	787.997		917.504		934.74		1047.25		452.988		1033.16		1173.24		124.396	0.6654	0.600222	0.804026	0.820806	0.293014	0.49487	0.621396	0.614248
124.85	901.77		1207.37		766.163		1160.35		596.189		981.44		1145.76		124.85	0.773242	0.812266	0.647647	0.914741	0.404022	0.467904	0.606338	0.66088
125.304	948.379		1336.04		520.566		1128.13		795.833		1016.52		1087.15		125.304	0.817421	0.906396	0.41982	0.887985	0.558785	0.486195	0.574212	0.664402
125.758	947.098		1332.32		334.558		991.877		962.067		1077.48		905.755		125.758	0.816207	0.903675	0.247271	0.774815	0.687649	0.517979	0.47479	0.631769
126.212	861.197		1277.45		230.813		867.766		999.233		1207.43		696.918		126.212	0.734784	0.863536	0.151032	0.671733	0.71646	0.58573	0.360328	0.583372
126.666	847.164		1264.92		177.632		835.503		1077.33		1376.91		545.459		126.666	0.721482	0.854366	0.101699	0.644936	0.777	0.674094	0.277314	0.578699
127.12	808.277		1292.72		130.99		808.645		1090.52		1558.88		460.161		127.12	0.684623	0.874706	0.0584323	0.622629	0.787221	0.768967	0.230562	0.575306
127.574	730.106		1332.39		118.073		757.767		1044.48		1814.83		471.007		127.574	0.610527	0.903721	0.0464499	0.580371	0.751533	0.902416	0.236507	0.575932
128.028	661.961		1316.91		168.745		670.644		939.204		2038.61		598.382		128.028	0.545935	0.892396	0.0934555	0.50801	0.669926	1.01909	0.306321	0.576447
128.482	607.955		1209.41		227.473		581.509		803.952		2323.03		734.137		128.482	0.494744	0.813759	0.147934	0.433978	0.565079	1.16738	0.380727	0.571942
128.936	481.175		1019.87		347.448		487.58		624.656		2395.57		817.502		128.936	0.374573	0.675102	0.259228	0.355963	0.42609	1.2052	0.426419	0.531796
129.39	343.703		850.817		497.558		428.527		484.718		2394.34		862.715		129.39	0.244268	0.551439	0.398477	0.306916	0.317611	1.20456	0.4512	0.496353
129.844	273.86		770.678		713.236		432.656		438.242		2492.7		896.259		129.844	0.178066	0.492815	0.598549	0.310346	0.281583	1.25584	0.469586	0.512398
130.298	319.82		740.74		812.063		454.572		426.088		2385.96		965.833		130.298	0.22163	0.470914	0.690225	0.328548	0.272161	1.20019	0.507719	0.527341
130.752	528.448		715.124		758.534		477.171		500.784		2364.23		1033.43		130.752	0.419382	0.452176	0.64057	0.347318	0.330065	1.18886	0.544767	0.560448
131.206	878.514		734.531		696.672		523.574		553.363		2331.97		1025.84		131.206	0.751198	0.466372	0.583184	0.385859	0.370824	1.17204	0.540609	0.610012
131.66	1159.42		785.389		718.395		546.957		597.942		2236.29		948.01		131.66	1.01746	0.503576	0.603335	0.40528	0.405381	1.12215	0.49795	0.650734
132.114	1456.51		857.189		663.753		537.013		702.717		2102.33		971.641		132.114	1.29906	0.5561	0.552647	0.397021	0.486602	1.05231	0.510902	0.693521
132.568	1688.55		957.792		569.086		483.634		825.374		1883.7		1109.41		132.568	1.519	0.629694	0.464829	0.352686	0.581685	0.938321	0.586415	0.724662
133.022	1752.68		927.466		560.124		450.06		968.435		1740.76		1198.94		133.022	1.57979	0.60751	0.456516	0.324801	0.692585	0.863797	0.635482	0.737211
133.476	1792.52		769.217		542.099		439.457		1025.8		1689.76		1197.05		133.476	1.61756	0.491746	0.439795	0.315994	0.737057	0.837205	0.634445	0.724828
133.93	1784.06		572.358		525.672		423.376		1020.32		1698.26		1151.23		133.93	1.60954	0.347738	0.424557	0.302638	0.732808	0.841638	0.609334	0.695464
134.384	1763.85		388.184		491.981		440.927		1015.03		1746.05		1092.55		134.384	1.59038	0.21301	0.393303	0.317215	0.728705	0.866554	0.577174	0.669478
134.838	1755.77		280.182		499.654		501.584		998.186		1818.82		1032.61		134.838	1.58272	0.134003	0.400421	0.367595	0.715648	0.904492	0.544317	0.664171
135.292	1529.28		218.455		574.129		561.008		866.444		1678.72		1027.84		135.292	1.36804	0.0888478	0.469507	0.41695	0.613522	0.83145	0.541706	0.618575
135.746	1352.69		200.165		557.943		585.161		713.945		1584.28		1037.54		135.746	1.20066	0.0754682	0.454493	0.437011	0.495306	0.782209	0.547023	0.570309
136.2	1264.26		207.514		564.901		587.426		658.885		1476.39		1066.5		136.2	1.11683	0.0808442	0.460947	0.438892	0.452624	0.725961	0.562892	0.548427
136.654	1103.95		242.916		567.092		544.588		680.325		1413.01		1165.3		136.654	0.964885	0.106742	0.46298	0.403312	0.469244	0.692915	0.617045	0.531018
137.108	1061.31		283.079		556.705		438.494		710.281		1410.91		1243.55		137.108	0.924466	0.136122	0.453344	0.315194	0.492466	0.691818	0.659933	0.524763
137.562	1201.85		333.89		509.375		306.315		662.064		1468.32		1263.89		137.562	1.05768	0.173292	0.409439	0.205411	0.455088	0.721753	0.671082	0.527678
138.016	1217.83		428.435		339.993		197.276		646.615		1418.48		1286.45		138.016	1.07283	0.242454	0.252313	0.114847	0.443112	0.695766	0.68345	0.500682
138.47	1208.68		555.537		215.255		187.794		652.699		1409.15		1311.03		138.47	1.06416	0.335433	0.1366	0.106972	0.447829	0.690905	0.696918	0.496973
138.924	1203.66		624.483		133.515		265.611		635.067		1448.37		1325.95		138.924	1.0594	0.385869	0.0607746	0.171604	0.43416	0.71135	0.705099	0.504036
139.378	1154.75		649.811		101.705		435.917		746.072		1358.14		1311.08		139.378	1.01303	0.404397	0.0312662	0.313054	0.520211	0.664306	0.696944	0.520458
139.832	901.05		652.005		93.119		757.302		800.53		1361.8		1283.21		139.832	0.772559	0.406002	0.0233015	0.579985	0.562426	0.666214	0.681673	0.527452
140.286	701.646		635.492		80.225		1005.94		771.725		1263.43		1242		140.286	0.583551	0.393922	0.0113404	0.786492	0.540097	0.614929	0.659084	0.512774
140.74	627.342		662.65		94.034		1084.57		899.81		1177.03		1116.97		140.74	0.51312	0.413789	0.0241503	0.851798	0.639388	0.569881	0.590557	0.514669
141.194	509.165		686.008		98.919		1048.47		1295.72		1197.69		944.4		141.194	0.401104	0.430876	0.0286818	0.82182	0.946296	0.58065	0.495971	0.529343
141.648	399.609		674.959		125.366		1034.44		1594.63		1272.49		789.356		141.648	0.29726	0.422794	0.0532152	0.810166	1.17801	0.619651	0.410993	0.541727
142.102	233.849		692.699		107.396		997.264		1702.81		1307.86		752.687		142.102	0.140141	0.435771	0.0365455	0.779289	1.26187	0.638091	0.390894	0.526086
142.556	148.861		708.826		114.439		853.665		1701.1		1305.39		868.219		142.556	0.0595839	0.447568	0.0430788	0.660021	1.26054	0.636804	0.454217	0.508831
143.01	167.266		662.418		135.133		707.056		1608.46		1352.51		982.237		143.01	0.0770294	0.41362	0.0622755	0.538252	1.18873	0.661369	0.51671	0.493998
143.464	242.254		589.988		166.796		669.482		1380.35		1404.39		1008.19		143.464	0.148108	0.360635	0.0916475	0.507045	1.0119	0.688419	0.530937	0.476955
143.918	362.88		503.336		208.191		595.168		980.937		1502.14		957.017		143.918	0.262445	0.297247	0.130047	0.445322	0.702277	0.739385	0.502887	0.439944
144.372	452.475		430.824		218.393		515.73		652.92		1552.71		937.413		144.372	0.34737	0.244202	0.139511	0.379344	0.448	0.765751	0.492142	0.402331
144.826	431.282		396.333		196.739		459.426		677.435		1503.34		913.591		144.826	0.327282	0.218971	0.119424	0.33258	0.467004	0.740013	0.479085	0.38348
145.28	435.395		380.299		112.835		449.961		814.287		1412.85		840.411		145.28	0.33118	0.207241	0.0415909	0.324718	0.573091	0.692832	0.438976	0.372804
145.734	425.031		384.731		77.928		463.778		841.066		1378.11		728.494		145.734	0.321356	0.210484	0.00920965	0.336194	0.59385	0.674717	0.377634	0.360492
146.188	464.55		417.828		67.862		490.155		873.813		1402.44		587.27		146.188	0.358815	0.234695	0	0.358102	0.619235	0.687403	0.30023	0.365497
146.642	525.722		478.037		59.258		495.418		810.829		1332.08		404.299		146.642	0.416798	0.27874	0	0.362473	0.57041	0.650718	0.199945	0.354155
147.096	592.183		503.239		55.347		465.703		696.613		1267.47		255.269		147.096	0.479794	0.297176	0	0.337793	0.481871	0.617035	0.118262	0.333133
147.55	637.77		485.234		84.331		409.155		595.198		1290.25		186.285		147.55	0.523005	0.284004	0.0151494	0.290826	0.403254	0.62891	0.0804522	0.317943
148.004	715.356		453.9		111.735		324.977		505.458		1413.21		162.664		148.004	0.596546	0.261083	0.0405705	0.220911	0.333688	0.693018	0.0675056	0.316189
148.458	723.497		464.084		152.749		274.792		439.625		1421.76		151.589		148.458	0.604263	0.268533	0.0786169	0.179229	0.282655	0.697474	0.0614355	0.310315
148.912	692.218		503.269		222.215		323.163		414.376		1328.7		135.761		148.912	0.574614	0.297198	0.143057	0.219404	0.263082	0.648955	0.0527602	0.314153
149.366	685.875		532.148		301.108		424.185		324.206		1249.67		119.027		149.366	0.568602	0.318323	0.216241	0.30331	0.193183	0.607751	0.0435884	0.321571
149.82	734.757		555.876		370.808		493.432		231.199		1151.82		124.352		149.82	0.614936	0.335681	0.280898	0.360824	0.121084	0.556734	0.046507	0.330952
150.274	778.631		491.769		396.63		497.384		207.989		1044.53		131.43		150.274	0.656522	0.288785	0.304852	0.364106	0.103092	0.500798	0.0503864	0.324077
150.728	718.743		373.495		381.074		450.949		319.727		866.47		117.765		150.728	0.599756	0.202264	0.290421	0.325539	0.189711	0.407961	0.0428967	0.294079
151.182	589.438		277.549		371.809		408.738		439.053		657.168		89.37		151.182	0.477192	0.132077	0.281827	0.29048	0.282212	0.298836	0.0273335	0.255708
151.636	462.806		198.497		361.161		380.683		527.251		507.056		72.842		151.636	0.357162	0.074248	0.271949	0.267179	0.350582	0.220571	0.0182746	0.222852
152.09	410.914		157.544		324.124		361.145		566.719		383.936		80.859		152.09	0.307975	0.0442897	0.237592	0.250951	0.381178	0.15638	0.0226687	0.200148
152.544	431.831		161.665		310.956		314.86		619.807		389.359		84.297		152.544	0.327802	0.0473043	0.225377	0.212508	0.422331	0.159207	0.024553	0.202726
152.998	467.243		172.941		308.895		259.095		560.203		535.832		86.319		152.998	0.361368	0.055553	0.223465	0.166192	0.376126	0.235575	0.0256613	0.206277
153.452	633.621		165.407		271.006		173.673		557.201		735.725		113.68		153.452	0.519072	0.0500417	0.188317	0.0952434	0.373799	0.339794	0.0406577	0.229561
153.906	777.068		156.024		199.301		112.872		597.046		948.345		166.316		153.906	0.655041	0.0431778	0.121801	0.0447442	0.404687	0.450649	0.0695073	0.255658
154.36	806.458		162.242		134.728		89.981		604.773		1015.42		214.848		154.36	0.682899	0.0477264	0.0618998	0.0257317	0.410677	0.485618	0.0961074	0.258666
154.814	821.6		173.509		103.744		92.306		521.759		1159.99		249.441		154.814	0.697251	0.0559685	0.0331577	0.0276628	0.346325	0.560994	0.115068	0.262347
155.268	810.725		171		104.519		104.78		391.319		1332.31		291.166		155.268	0.686943	0.0541331	0.0338766	0.0380233	0.245209	0.65084	0.137937	0.263852
155.722	830.813		152.718		93.331		119.023		304.277		1426.09		318.576		155.722	0.705984	0.0407593	0.0234981	0.049853	0.177734	0.699732	0.15296	0.26436
156.176	742.532		149.417		84.069		128.929		236.924		1428.03		327.434		156.176	0.622305	0.0383446	0.0149063	0.0580806	0.125522	0.700743	0.157815	0.245388
156.63	634.831		146.523		68.412		112.496		291.459		1419.96		319.283		156.63	0.520219	0.0362275	0.000382189	0.0444319	0.167798	0.696539	0.153348	0.231278
157.084	500.107		140.057		67.803		113.196		465.79		1364.98		294.712		157.084	0.392518	0.0314974	0	0.0450133	0.302938	0.667875	0.139881	0.225675
157.538	374.345		133.147		66.475		122.151		691.813		1283.35		250.938		157.538	0.273313	0.0264426	0	0.052451	0.47815	0.625312	0.115888	0.224508
157.992	333.557		126.771		56.97		112.123		814.669		1261.5		213.266		157.992	0.234651	0.0217783	0	0.0441221	0.573387	0.613919	0.0952403	0.226157
158.446	354.934		131.028		50.264		113.124		832.018		1221.38		184.151		158.446	0.254914	0.0248925	0	0.0449535	0.586836	0.593002	0.0792825	0.226269
158.9	399.173		136.022		44.942		88.87		879.998		1127.36		156.226		158.9	0.296846	0.0285457	0	0.024809	0.624029	0.543985	0.063977	0.226027
159.354	451.7		132.792		38.525		68.643		899.026		1041.64		128.517		159.354	0.346635	0.0261829	0	0.00800914	0.63878	0.499294	0.0487898	0.223956
159.808	431.351		124.821		41.055		66.045		839.069		1015.13		115.233		159.808	0.327347	0.0203519	0	0.00585133	0.592302	0.485469	0.0415089	0.210404
160.262	415.092		111.852		47.757		66.955		751.833		1023.54		110.751		160.262	0.311936	0.0108647	0	0.00660714	0.524677	0.489855	0.0390523	0.19757
160.716	392.337		103.378		53.084		69.737		553.437		1061.23		116.758		160.716	0.290367	0.00466569	0	0.00891777	0.370881	0.509507	0.0423448	0.17524
161.17	370.331		87.805		60.075		65.891		355.878		1103.1		113.94		161.17	0.269508	0	0	0.00572342	0.217735	0.531333	0.0408002	0.152157
161.624	387.814		71.045		61.507		53.825		194.322		1135.76		117.511		161.624	0.28608	0	0	0	0.0924977	0.548365	0.0427575	0.138529
162.078	366.762		55.258		64.565		55.632		99.902		1306.92		114.026		162.078	0.266125	0	0	0	0.0193039	0.637604	0.0408474	0.137697
162.532	327.277		51.637		64.158		56.855		89.405		1575.82		98.004		162.532	0.228699	0	0	0	0.0111667	0.777801	0.0320658	0.149962
162.986	256.356		54.65		77.281		60.204		102.288		1785.68		85.862		162.986	0.161475	0	0.00860946	0.001	0.0211535	0.887218	0.0254108	0.157838
163.44	226.563		63.929		85.598		66.543		137.912		1923.41		84.39		163.44	0.133235	0	0.0163247	0.00626495	0.048769	0.959025	0.024604	0.169746
163.894	200.022		59.438		79.078		70.649		217.491		2050.87		115.291		163.894	0.108078	0	0.0102764	0.00967525	0.110458	1.02548	0.0415407	0.186501
164.348	195.624		67.138		75.092		70.636		299.954		2045.08		155.487		164.348	0.103909	0	0.00657885	0.00966445	0.174383	1.02246	0.0635719	0.197224
164.802	187.578		79.175		73.614		63.616		347.67		2062.51		177.171		164.802	0.0962825	0	0.00520779	0.00383389	0.211372	1.03155	0.0754568	0.203386
165.256	201.443		83.325		100.881		59.062		358.261		2182.89		172.358		165.256	0.109425	0	0.0305019	5.1495e-05	0.219582	1.09431	0.0728189	0.218098
165.71	178.995		84.343		105.266		58.46		380.212		2341.61		157.375		165.71	0.0881469	0	0.0345696	0	0.236598	1.17706	0.0646067	0.228712
166.164	183.638		90.76		63.042		72.146		355.024		2457.06		139.898		166.164	0.0925479	0	0	0.0109186	0.217073	1.23726	0.0550277	0.230404
166.618	175.576		102.089		53.195		69.069		295.11		2485.57		127.984		166.618	0.0849062	0.00372275	0	0.00836296	0.170628	1.25212	0.0484977	0.224034
167.072	151.461		101.434		60.143		61.672		231.503		2265.2		116.496		167.072	0.0620483	0.0032436	0	0.00221927	0.12132	1.13723	0.0422012	0.195466
167.526	120.924		92.68		62.437		60.408		188.069		1980.64		96.081		167.526	0.0331033	0	0	0.00116944	0.0876504	0.988864	0.0310118	0.163114
167.98	96.353		86.797		54.886		69.507		179.99		1609.07		86.46		167.98	0.00981327	0	0	0.00872674	0.0813876	0.795136	0.0257386	0.131543
168.434	109.619		85.08		54.637		82.334		176.363		1190.05		84.864		168.434	0.0223877	0	0	0.0193804	0.078576	0.576667	0.0248638	0.103125
168.888	78.112		82.565		53.69		78.113		179.699		816.186		82.197		168.888	0	0	0	0.0158746	0.081162	0.381745	0.023402	0.0717405
169.342	83.345		82.522		55.293		71.8		180.059		423.985		86.924		169.342	0	0	0	0.0106312	0.0814411	0.17726	0.0259929	0.0421893
169.796	111.237		85.233		49.678		65.519		182.463		320.094		110.049		169.796	0.0239213	0	0	0.00541445	0.0833047	0.123094	0.0386676	0.0392003
170.25	119.11		97.081		60.767		64.887		163.105		298.412		123.49		170.25	0.0313839	5.92538e-05	0	0.00488953	0.0682984	0.111789	0.0460345	0.0374936
170.704	119.418		112.858		79.442		58.703		134.841		281.755		134.633		170.704	0.0316758	0.0116006	0.0106141	0	0.0463884	0.103105	0.052142	0.0365037
171.158	133.729		124.743		106.561		68.918		107.975		267.079		144.554		171.158	0.0452408	0.0202948	0.0357709	0.00823754	0.025562	0.0954531	0.0575796	0.0411627
171.612	118.685		109.41		102.453		88.732		101.54		287.587		160.133		171.612	0.030981	0.00907827	0.0319601	0.0246944	0.0205736	0.106145	0.0661184	0.0413645
172.066	138.691		90.024		121.641		86.069		123.766		347.484		165.911		172.066	0.0499441	0	0.0497597	0.0224826	0.0378031	0.137374	0.0692853	0.0523784
172.52	142.379		75.417		118.463		79.492		162.372		361.736		171.941		172.52	0.0534398	0	0.0468117	0.0170199	0.0677302	0.144805	0.0725903	0.0574853
172.974	123.013		75.067		114.457		71.79		201.984		372.285		183.743		172.974	0.0350834	0	0.0430955	0.0106229	0.0984372	0.150305	0.0790589	0.0595147
173.428	97.342		89.057		118.712		76.265		221.893		414.741		181.993		173.428	0.0107507	0	0.0470427	0.0143397	0.113871	0.172441	0.0780998	0.0623634
173.882	69.239		103.261		151.906		81.76		223.967		427.187		171.529		173.882	0	0.0045801	0.0778349	0.0189037	0.115478	0.17893	0.0723645	0.0668701
174.336	54.019		124.006		158.705		80.825		224.404		409.649		143.78		174.336	0	0.0197557	0.0841419	0.0181271	0.115817	0.169786	0.0571554	0.0663975
174.79	57.821		152.245		87.756		70.471		241.028		376.784		100.005		174.79	0	0.0404133	0.0183265	0.00952741	0.128704	0.152651	0.0331625	0.0546835
175.244	80.059		156.259		50.125		67.671		265.089		313.542		66.102		175.244	0	0.0433497	0	0.00720183	0.147356	0.119678	0.0145804	0.0474522
175.698	83.53		153.299		73.473		75.277		281.11		276.504		51.876		175.698	0	0.0411843	0.00507699	0.0135191	0.159775	0.100367	0.00678323	0.0466723
176.152	68.725		168.374		67.672		76.354		329.064		293.218		44.71		176.152	0	0.0522121	0	0.0144136	0.196949	0.109081	0.00285558	0.0536445
176.606	70.732		179.158		53.966		85.874		318.764		353.694		44.714		176.606	0	0.060101	0	0.0223206	0.188964	0.140612	0.00285777	0.0592651
177.06	61.072		156.263		63.539		94.473		324.604		534.7		52.117		177.06	0	0.0433526	0	0.0294626	0.193491	0.234984	0.00691532	0.0726009
177.514	61.135		139.12		48.784		94.861		321.114		691.294		63.409		177.514	0	0.030812	0	0.0297849	0.190786	0.316629	0.0131044	0.0830166
177.968	74.616		121.802		52.319		95.326		314.766		726.938		65.169		177.968	0	0.0181434	0	0.0301711	0.185865	0.335213	0.0140691	0.0833516
178.422	91.624		106.986		57.163		94.37		294.046		776.531		66.527		178.422	0.00533081	0.00730505	0	0.0293771	0.169803	0.361069	0.0148134	0.083957
178.876	93.213		98.49		48.518		89.458		286.413		837.952		60.45		178.876	0.00683697	0.00108998	0	0.0252973	0.163886	0.393093	0.0114826	0.0859551
179.33	91.647		93.451		62.259		90.401		296.299		866.443		55.675		179.33	0.00535261	0	0	0.0260806	0.17155	0.407947	0.00886544	0.0885422
179.784	97.893		94.232		56.149		85.541		287.458		813.893		67.685		179.784	0.011273	0	0	0.022044	0.164696	0.380549	0.0154481	0.0848586
180.238	106.199		97.149		46.403		92.724		357.317		657.065		72.943		180.238	0.019146	0.000108998	0	0.02801	0.21885	0.298783	0.01833	0.0833183
180.692	110.894		80.02		78.147		94.722		451.465		565.648		63.165		180.692	0.0235962	0	0.0094128	0.0296694	0.291833	0.25112	0.0129707	0.0883718
181.146	97.712		69.589		69.213		98.483		512.401		679.14		49.934		181.146	0.0111014	0	0.00112523	0.0327932	0.339071	0.310292	0.00571883	0.100014
181.6	72.904		60.97		74.891		107.134		480.954		813.191		46.499		181.6	0	0	0.00639239	0.0399784	0.314693	0.380183	0.00383612	0.10644
182.054	63.49		67.292		68.283		124.647		425.7		902.414		47.646		182.054	0	0	0.000262523	0.0545241	0.27186	0.426702	0.00446478	0.108259
182.508	65.86		71.812		69.286		86.92		357.859		1029.38		43.225		182.508	0	0	0.00119295	0.0231894	0.219271	0.492897	0.00204166	0.105513
182.962	72.366		61.26		80.22		64.823		257.782		1060.47		40.091		182.962	0	0	0.0113358	0.00483638	0.141691	0.50911	0.000323924	0.0953282
183.416	83.057		56.434		67.556		55.943		224.728		967.494		39.205		183.416	0	0	0	0	0.116068	0.460633	0	0.0823859
183.87	80.69		66.803		51.111		55.289		242.473		826.151		33.89		183.87	0	0	0	0	0.129824	0.38694	0	0.0738234
184.324	87.27		68.681		52.954		54.561		246.72		741.794		32.636		184.324	0.00120379	0	0	0	0.133116	0.342958	0	0.0681826
184.778	86.024		71.13		65.875		54.73		218.822		530.768		35.332		184.778	2.27488e-05	0	0	0	0.11149	0.232934	0	0.0492067
185.232	79.301		73.568		50.017		53.196		185.044		320.434		33.841		185.232	0	0	0	0	0.0853054	0.123271	0	0.0297966
185.686	81.494		72.369		43.965		52.47		169.551		162.249		34.58		185.686	0	0	0	0	0.0732953	0.0407972	0	0.0162989
186.14	80.392		62.374		42.203		49.121		173.29		121.603		35.605		186.14	0	0	0	0	0.0761938	0.0196053	0	0.0136856
186.594	71.576		56.195		43.852		49.666		174.236		139.771		36.257		186.594	0	0	0	0	0.0769271	0.0290777	0	0.0151435
187.048	78.94		56.578		42.598		45.839		177.202		124.077		37.249		187.048	0	0	0	0	0.0792264	0.0208952	0	0.0143031
187.502	87.991		61.331		40.587		41.119		171.033		142.259		41.652		187.502	0.0018872	0	0	0	0.0744442	0.0303749	0.0011795	0.0154123
187.956	84.692		57.786		46.07		38.421		132.295		160.304		44.054		187.956	0	0	0	0	0.0444147	0.0397831	0.00249603	0.0123848
188.41	82.016		60.327		42.118		42.181		106.762		155.775		44.443		188.41	0	0	0	0	0.0246217	0.0374218	0.00270924	0.00925039
188.864	82.472		57.28		39.444		42.816		89.906		136.108		43.249		188.864	0	0	0	0	0.011555	0.0271679	0.00205481	0.00582539
189.318	79.424		58.521		38.079		49.426		75.95		123.924		43.517		189.318	0	0	0	0	0.000736434	0.0208154	0.0022017	0.00339337
189.772	83.579		63.456		36.532		42.792		63.12		158.477		51.548		189.772	0	0	0	0	0	0.0388306	0.00660345	0.00649057
190.226	71.057		67.085		32.173		37.775		78.99		160.757		48.95		190.226	0	0	0	0	0.00309302	0.0400193	0.0051795	0.00689883
190.68	81.291		75.943		33.866		31.667		90.268		180.773		40.812		190.68	0	0	0	0	0.0118357	0.0504552	0.000719101	0.00900142
191.134	100.546		82.577		35.526		28.22		115.897		176.752		33.782		191.134	0.0137877	0	0	0	0.0317031	0.0483587	0	0.0134071
191.588	99.288		82.66		38.51		29.682		114.291		242.895		38.122		191.588	0.0125953	0	0	0	0.0304581	0.0828441	0	0.0179854
192.042	86.619		82.757		38.735		36.821		132.24		400.078		48.673		192.042	0.00058673	0	0	0	0.0443721	0.164796	0.00502768	0.0306832
192.496	80.581		88.465		41.994		47.01		141.348		639.477		49.316		192.496	0	0	0	0	0.0514326	0.289613	0.0053801	0.0494893
192.95	81.989		104.16		42.077		67.504		142.145		760.297		53.598		192.95	0	0.00523775	0	0.00706312	0.0520504	0.352605	0.00772705	0.0606691
193.404	83.457		113.65		40.513		72.237		146.85		786.701		55.266		193.404	0	0.01218	0	0.0109942	0.0556977	0.366372	0.00864127	0.0648407
193.858	69.676		103.363		38.233		79.853		135.252		799.112		49.697		193.858	0	0.00465472	0	0.0173198	0.046707	0.372843	0.00558893	0.0638733
194.312	61.619		105.669		37.922		92.994		126.125		857.777		48.586		194.312	0	0.00634162	0	0.0282342	0.0396318	0.403429	0.00497999	0.0689452
194.766	64.958		103.984		32.104		84.212		122.065		816.786		47.971		194.766	0	0.005109	0	0.0209402	0.0364845	0.382057	0.00464292	0.0641763
195.22	74.36		87.218		34.725		75.484		128.394		541.983		45.149		195.22	0	0	0	0.013691	0.0413907	0.238782	0.00309619	0.0424228
195.674	97.349		71.707		35.395		70.557		105.385		316.533		40.951		195.674	0.0107573	0	0	0.00959884	0.0235543	0.121237	0.000795286	0.0237061
196.128	68.93		62.8		32.414		72.783		95.744		228.548		42.581		196.128	0	0	0	0.0114477	0.0160806	0.0753639	0.00168868	0.0149401
196.582	68.827		62.985		30.4		81.765		93.48		238.245		43.473		196.582	0	0	0	0.0189078	0.0143256	0.0804197	0.00217758	0.0165472
197.036	92.122		72.606		32.008		88.182		80.325		275.603		48.275		197.036	0.00580284	0	0	0.0242375	0.00412791	0.0998973	0.00480954	0.0198393
197.49	120.771		78.946		36.737		82.563		78.835		286.387		51.394		197.49	0.0329583	0	0	0.0195706	0.00297287	0.10552	0.00651905	0.0239344
197.944	111.433		81.634		42.201		68.809		85.143		304.97		48.139		197.944	0.0241071	0	0	0.00814701	0.00786279	0.115209	0.004735	0.0228658
198.398	114.366		86.823		31.406		60.281		81.871		314.036		52.808		198.398	0.0268872	0	0	0.00106395	0.00532636	0.119935	0.00729405	0.0229296
198.852	134.066		88.172		30.994		74.944		82.318		273.576		55.088		198.852	0.0455602	0	0	0.0132425	0.00567287	0.0988405	0.00854371	0.0245514
199.306	154.55		104.526		34.011		78.803		80.68		278.508		55.017		199.306	0.0649763	0.00550549	0	0.0164477	0.0044031	0.101412	0.0085048	0.0287499
199.76	170.151		109.205		35.115		61.246		80.306		275.307		55.165		199.76	0.079764	0.00892831	0	0.00186545	0.00411318	0.099743	0.00858591	0.029
200.214	170.422		115.304		38.017		52.909		77.679		259.547		50.902		200.214	0.0800209	0.0133899	0	0	0.00207674	0.0915261	0.00624938	0.027609
200.668	184.462		119.98		38.148		51.27		65.973		258.88		47.686		200.668	0.0933289	0.0168105	0	0	0	0.0911783	0.00448671	0.0294006
201.122	192.359		128.587		44.604		64.434		55.884		258.912		48.583		201.122	0.100814	0.0231068	0	0.00451329	0	0.091195	0.00497835	0.0320868
201.576	173.762		141.632		50.835		80.518		60.912		245.007		50.469		201.576	0.0831867	0.0326496	0	0.0178721	0	0.0839453	0.00601206	0.0319522
202.03	161.41		156.43		57.003		79.239		60.469		253.196		45.708		202.03	0.0714787	0.0434748	0	0.0168098	0	0.0882148	0.00340258	0.0319115
202.484	156.751		157.04		54.633		61.257		70.524		265.097		40.711		202.484	0.0670626	0.043921	0	0.00187458	0	0.0944197	0.000663743	0.0297059
202.938	138.642		153.769		57.403		47.041		79.278		280.949		38.374		202.938	0.0498976	0.0415282	0	0	0.00331628	0.102685	0	0.0282038
203.392	121.559		156.247		50.225		39.738		76.939		309.14		41.899		203.392	0.0337052	0.0433409	0	0	0.0015031	0.117383	0.00131488	0.0281781
203.846	122.777		156.336		50.087		34.494		72.569		374.469		40.69		203.846	0.0348597	0.043406	0	0	0	0.151444	0.000652233	0.0329088
204.3	120.849		139.714		49.903		49.524		73.9		423.422		37.459		204.3	0.0330322	0.0312465	0	0	0	0.176967	0	0.0344636
204.754	103.405		128.51		57.912		73.295		78.718		437.359		41.387		204.754	0.0164976	0.0230505	0	0.0118729	0.00288217	0.184233	0.00103426	0.0342244
205.208	74.732		117.675		65.184		66.313		86.191		480.441		37		205.208	0	0.0151244	0	0.00607392	0.00867519	0.206695	0	0.0337955
205.662	62.147		100.835		69.341		46.197		83.296		538.474		43.482		205.662	0	0.00280541	0.00124397	0	0.00643101	0.236952	0.00218252	0.0356593
206.116	65.561		91.96		70.622		35.87		85.914		540.311		44.174		206.116	0	0	0.00243228	0	0.00846047	0.23791	0.0025618	0.0359092
206.57	67.356		80.425		56.79		37.269		95.747		499.846		46.151		206.57	0	0	0	0	0.0160829	0.216812	0.00364538	0.0337915
207.024	74.583		77.336		54.689		43.024		88.729		438.598		44.649		207.024	0	0	0	0	0.0106426	0.184879	0.00282214	0.0283348
207.478	74.923		67		59.371		48.064		78.863		399.982		45.401		207.478	0	0	0	0	0.00299457	0.164746	0.00323431	0.0244249
207.932	76.935		55.004		67.802		44.984		73.917		395.082		52.368		207.932	0	0	0	0	0	0.162191	0.00705289	0.0241777
208.386	69.208		56.539		61.955		43.348		68.137		437.143		61.681		208.386	0	0	0	0	0	0.18412	0.0121573	0.0280397
208.84	69.578		56.098		47.969		42.593		65.369		461.518		63.882		208.84	0	0	0	0	0	0.196829	0.0133637	0.0300275
209.294	70.202		56.186		45.172		44.685		66.714		522.37		55.854		209.294	0	0	0	0	0	0.228556	0.00896355	0.0339313
209.748	60.322		54.42		37.334		50.734		67.281		534.466		44.934		209.748	0	0	0	0	0	0.234862	0.00297835	0.0339772
210.202	56.152		51.852		35.873		46.291		72.443		580.712		41.299		210.202	0	0	0	0	0	0.258974	0.000986024	0.0371371
210.656	58.8		52.788		38.372		41.915		76.834		592.953		43.307		210.656	0	0	0	0	0.00142171	0.265356	0.0020866	0.0384092
211.11	62.414		53.642		46.243		45.537		78.572		565.699		42.725		211.11	0	0	0	0	0.00276899	0.251147	0.00176761	0.0365262
211.564	54.719		55.619		55.189		40.775		78.794		539.15		41.693		211.564	0	0	0	0	0.00294109	0.237304	0.00120197	0.0344925
212.018	51.255		50.199		81.366		43.402		79.272		492.764		37.78		212.018	0	0	0.0123989	0	0.00331163	0.21312	0	0.0326901
212.472	50.489		54.374		72.1		48.274		76.507		410.745		37.746		212.472	0	0	0.00380334	0	0.00116822	0.170357	0	0.025047
212.926	51.269		55.353		54.972		54.937		74.342		314.993		40.429		212.926	0	0	0	0	0	0.120434	0.000509181	0.0172776
213.38	47.121		56.471		53.777		51.277		65.194		217.435		45.645		213.38	0	0	0	0	0	0.0695699	0.00336805	0.0104197
213.834	60.687		52.807		46.743		53.894		60.976		110.354		49.701		213.834	0	0	0	0	0	0.0137404	0.00559112	0.00276164
214.288	61.071		53.816		34.322		53.897		59.294		58.325		51.871		214.288	0	0	0	0	0	0	0.00678049	0.000968641
214.742	59.767		48.05		31.62		52.101		56.959		47.663		55.793		214.742	0	0	0	0	0	0	0.00893012	0.00127573

## Sheet: Sox2-e2
sections-Sox2-Pax7-HH8
Sox2 expression
position	section	average of	section	average of	section	average of	section	average of	section	average of	section	average of	section	average of	position	section	section	section	section	section	section	section	average
	1right		1left		2right		2left		3right		3left		4right			1right	1left	2right	2left	3right	3left	4right
0	1048.25	average-bg	1123.15	average-bg	2470.38	average-bg	2043.28	average-bg	2514.61	average-bg	1520.73	average-bg	1294.03	average-bg	0	0.597212	0.685585	1.25023	0.992421	1.67704	1.16565	0.853855	1.03171
0.454	1286.73	245	1042.37	260	2599.44	395	1759.98	247	2954.32	207	1393.88	249	1221.41	265.9	0.454	0.77452	0.621423	1.32797	0.835903	1.9966	1.04938	0.793549	1.05705
0.908	1526.71		1123.41		2578.27		1505.34		3135.32		1270.73		1161.85		0.908	0.952943	0.685788	1.31522	0.695217	2.12814	0.936512	0.744083	1.06541
1.362	1711.1	ref	1389.35	ref	2514.95	ref	1339.78	ref	2938.25	ref	1265.72	ref	1114.95	ref	1.362	1.09004	0.89702	1.27708	0.603748	1.98492	0.931916	0.705132	1.06998
1.816	1747.68	1590	1666.4	1519	2632.11	2055	1244.73	2057	2683.29	1583	1318.51	1340	1071.8	1470	1.816	1.11724	1.11708	1.34766	0.551233	1.79963	0.980303	0.669293	1.0832
2.27	1652.33		1845.74		2406.55		1095.65		2416.08		1352.06		1004.47		2.27	1.04634	1.25952	1.21178	0.468867	1.60544	1.01105	0.613378	1.03091
2.724	1479.1		1715.85		2214.93		985.753		2064.3		1349.44		790.474		2.724	0.917544	1.15635	1.09634	0.408151	1.34978	1.00865	0.435657	0.910353
3.178	1325.19		1502.83		1898.15		1078.56		1576.34		1320.94		643.625		3.178	0.803114	0.987156	0.905511	0.459423	0.995162	0.982532	0.313699	0.778085
3.632	1152.03		1481.43		1571.48		1370.34		1015.21		1224.24		542.979		3.632	0.674372	0.970158	0.708721	0.620628	0.587365	0.893892	0.230113	0.669321
4.086	979.633		1788.24		1461.09		1718.4		622.377		1057.63		509.674		4.086	0.546196	1.21385	0.642222	0.812928	0.301873	0.741185	0.202453	0.637244
4.54	746.659		2379.22		1758.07		1945.18		416.982		840.371		534.377		4.54	0.372981	1.68326	0.821125	0.938223	0.152603	0.542045	0.222969	0.676172
4.994	497.667		2890.33		2051.96		1878.88		497.643		681.03		575.735		4.994	0.187857	2.08922	0.998168	0.901591	0.211223	0.395995	0.257317	0.720196
5.448	424.527		3076.42		2255.6		1863.5		742.537		700.227		621.692		5.448	0.133477	2.23703	1.12084	0.893095	0.389198	0.41359	0.295484	0.783245
5.902	497.004		2952		2313.56		1751.01		1020.44		887.107		751.877		5.902	0.187364	2.1382	1.15576	0.830944	0.591163	0.584883	0.403602	0.841702
6.356	692.865		2784.46		2089.4		1597.37		1320.8		1269.51		786.531		6.356	0.332985	2.00513	1.02072	0.746061	0.80945	0.935393	0.432382	0.897447
6.81	859.692		2517.21		1794.53		1395.19		1553.4		1566.63		779.591		6.81	0.45702	1.79286	0.843093	0.634361	0.978488	1.20773	0.426618	0.905738
7.264	1051.09		2172.36		1703.4		1253.74		1878.04		1811.21		774.244		7.264	0.599324	1.51895	0.788194	0.55621	1.21442	1.43191	0.422178	0.933026
7.718	1152.6		1883.48		1764.56		1249.41		2048.35		2039.87		663.143		7.718	0.674796	1.2895	0.825038	0.553816	1.33819	1.6415	0.329909	0.950393
8.172	1249.12		1650.41		1924.44		1317.97		2184.77		2103.39		680.405		8.172	0.74656	1.10438	0.92135	0.591695	1.43733	1.69972	0.344245	0.977897
8.626	1224.43		1554.93		1942.81		1273.55		2265.67		2027.92		769.458		8.626	0.728199	1.02854	0.932416	0.567154	1.49613	1.63054	0.418203	0.971597
9.08	1111.98		1636.44		1959.81		1202.66		2182.85		1897.89		905.947		9.08	0.644596	1.09328	0.942658	0.527988	1.43594	1.51135	0.531556	0.955339
9.534	988.416		1946.4		1862.53		1228.84		2005.83		1717.79		1084.58		9.534	0.552726	1.33948	0.884054	0.54245	1.30729	1.34628	0.679913	0.950312
9.988	995.008		2254.76		1646.1		1461.83		1926.37		1646.46		1306.64		9.988	0.557627	1.5844	0.753672	0.671177	1.24954	1.2809	0.864328	0.994522
10.442	1042.85		2419.54		1394.64		1969.27		1905.26		1545.47		1606.66		10.442	0.5932	1.71528	0.60219	0.951529	1.2342	1.18833	1.11349	1.05689
10.896	1100.43		2579.79		1131.48		2429.5		1937.21		1442.08		1849.08		10.896	0.636007	1.84257	0.443663	1.2058	1.25742	1.09356	1.31482	1.11341
11.35	1228.09		2666.42		845.369		2841.75		1932.61		1459.08		2012.5		11.35	0.730921	1.91138	0.271307	1.43356	1.25407	1.10915	1.45055	1.16585
11.804	1307.56		2789.62		712.552		3197.85		1899.75		1532.67		2160.13		11.804	0.790009	2.00923	0.191296	1.6303	1.2302	1.1766	1.57315	1.22868
12.258	1351.3		2760.93		700.793		3429.71		1754.63		1655.89		2230.03		12.258	0.822527	1.98645	0.184213	1.75841	1.12473	1.28954	1.6312	1.25672
12.712	1307.08		2512.52		802.695		3554.93		1495.57		1709.01		2249.5		12.712	0.789648	1.78914	0.245599	1.82759	0.936463	1.33823	1.64737	1.22486
13.166	1191.64		2174.28		975.525		3324.84		1491.57		1582.93		2142.73		13.166	0.703821	1.52048	0.349714	1.70046	0.933551	1.22267	1.5587	1.14134
13.62	938.103		1966.89		1110.81		2817.49		1629.58		1366.68		1926.77		13.62	0.515318	1.35575	0.431208	1.42016	1.03385	1.02446	1.37935	1.02287
14.074	684.802		1924.65		1184.46		2273.55		1669.99		1253.93		1755.4		14.074	0.32699	1.3222	0.475578	1.11964	1.06322	0.921112	1.23703	0.923682
14.528	584.431		1811.48		1361.4		2118.37		1634.07		1128.55		1561.9		14.528	0.252365	1.23231	0.582166	1.03391	1.03712	0.806188	1.07632	0.860054
14.982	586.535		1649.63		1527.68		2093.17		1615.6		1029.13		1439.67		14.982	0.253929	1.10376	0.682335	1.01998	1.02369	0.71506	0.974812	0.824795
15.436	741.59		1485.4		1818.32		1963.78		1493.95		1024.69		1236.9		15.436	0.369212	0.973315	0.85742	0.948496	0.935287	0.710991	0.806408	0.800161
15.89	962.915		1378.2		2071.72		1937.43		1375.92		1001.57		1098.94		15.89	0.533766	0.888166	1.01007	0.93394	0.849509	0.689794	0.691838	0.799583
16.344	1037.12		1273.07		2381.33		2054.87		1293.23		957.969		1121.63		16.344	0.588939	0.804665	1.19658	0.998821	0.789408	0.649834	0.710683	0.819848
16.798	1094.75		1021.72		2497		2615		1151.69		905.712		1223.36		16.798	0.631784	0.605021	1.26626	1.30829	0.686546	0.601936	0.795167	0.842143
17.252	1135.01		790.78		2696.37		3111.72		1061.48		816.526		1237.72		17.252	0.661715	0.421589	1.38637	1.58272	0.620989	0.520189	0.807096	0.857238
17.706	1126.02		784.516		2646.11		3435.91		1014.24		765.233		1302.51		17.706	0.65503	0.416613	1.35609	1.76183	0.586654	0.473174	0.860898	0.872898
18.16	1136.45		1033.73		2368.72		3390.14		921.064		708.319		1439.24		18.16	0.662787	0.61456	1.18899	1.73654	0.518942	0.421007	0.974451	0.873896
18.614	1078.12		1431.48		2143.42		3006.75		795.774		638.674		1505.08		18.614	0.619416	0.930481	1.05326	1.52473	0.427888	0.357171	1.02913	0.848868
19.068	1009.62		1815.41		1917.77		2552.77		631.615		657.834		1513.62		19.068	0.568487	1.23543	0.917333	1.27391	0.308586	0.374733	1.03622	0.816386
19.522	994.645		2208.54		1670.82		2000.3		532.347		635.113		1443.6		19.522	0.557357	1.54769	0.768566	0.968676	0.236444	0.353907	0.978072	0.772959
19.976	1078.38		2253.44		1549.89		1672.61		555.103		587.627		1243.82		19.976	0.619611	1.58335	0.695719	0.787631	0.252982	0.310382	0.812162	0.72312
20.43	1121.9		2079.44		1263.71		1552.01		535.207		631.376		1042.86		20.43	0.651968	1.44515	0.52332	0.721002	0.238523	0.350482	0.645262	0.653672
20.884	1138.29		1932.42		1109.3		1508.44		526.018		742.838		937.772		20.884	0.664152	1.32837	0.430301	0.69693	0.231844	0.452647	0.557987	0.623176
21.338	1099.6		1796.46		1065.18		1487.75		549.281		857.499		864.26		21.338	0.635393	1.22039	0.403722	0.685496	0.248751	0.557744	0.496935	0.606918
21.792	1023.24		1616.73		1077.96		1430.46		686.219		965.363		821.508		21.792	0.578619	1.07762	0.411422	0.653846	0.34827	0.656611	0.46143	0.59826
22.246	925.218		1464.88		1124.97		1415.25		914.95		1043.1		874.542		22.246	0.505738	0.957015	0.439739	0.645444	0.514499	0.727868	0.505475	0.613682
22.7	879.363		1329.7		1319.97		1482.17		1220.81		1170.75		1004.85		22.7	0.471645	0.849643	0.557209	0.682417	0.736781	0.844869	0.613692	0.679465
23.154	862.949		1144.4		1486.96		1780.91		1586.76		1299.81		1193.76		23.154	0.459442	0.70246	0.657808	0.847462	1.00273	0.963166	0.77058	0.77195
23.608	918.529		838.413		1645.39		2227.37		1916.72		1383.35		1281.6		23.608	0.500765	0.459423	0.753249	1.09413	1.24253	1.03974	0.843535	0.847623
24.062	985.004		843.859		1738.54		2730.56		2143.25		1461.12		1344.93		24.062	0.550189	0.463748	0.809363	1.37213	1.40716	1.11101	0.896127	0.944247
24.516	1052.83		1283.93		2001.03		3165.64		2406.48		1421.39		1356.8		24.516	0.600619	0.81329	0.967489	1.61251	1.59846	1.0746	0.905989	1.08185
24.97	1145.93		1639.31		2231.3		3209.99		2281.84		1198.38		1311.71		24.97	0.66984	1.09556	1.1062	1.63701	1.50788	0.870196	0.868539	1.10789
25.424	1246.41		1728.17		2251.49		2785.69		2122.42		990.048		1274.39		25.424	0.744546	1.16614	1.11837	1.40259	1.39202	0.679237	0.837551	1.04864
25.878	1328.44		1666.2		2209.43		2481.88		1822.88		825.268		1307.02		25.878	0.805535	1.11692	1.09303	1.23474	1.17433	0.528202	0.864643	0.973914
26.332	1328.29		1636.37		1938.3		2198.53		1440.39		624.949		1353.79		26.332	0.80542	1.09323	0.929701	1.07819	0.896361	0.344591	0.903491	0.864426
26.786	1285.7		1653.45		1754.04		1801.13		1137.58		514.434		1497.72		26.786	0.773755	1.10679	0.818696	0.858636	0.676297	0.243294	1.02302	0.785785
27.24	1277.38		1600.36		1467.1		1522.25		949.786		514.962		1467.99		27.24	0.767567	1.06462	0.645845	0.704556	0.539815	0.243778	0.998335	0.709217
27.694	1186.27		1558.06		1100.82		1295.87		916.188		558.336		1400.47		27.694	0.699828	1.03103	0.42519	0.579485	0.515398	0.283534	0.942258	0.639531
28.148	1009.33		1441.64		862.109		1052.14		952.401		569.017		1395.76		28.148	0.568274	0.938551	0.281391	0.444828	0.541716	0.293324	0.938342	0.572347
28.602	892.636		1282.03		764.809		923.483		1065.47		620.074		1391.07		28.602	0.481514	0.81178	0.222777	0.373748	0.623888	0.340123	0.934445	0.541182
29.056	808.079		1230.29		885.881		901.166		1140.55		784.381		1291.14		29.056	0.418646	0.770682	0.295711	0.361418	0.678448	0.490725	0.851458	0.552441
29.51	852.947		1198.9		971.908		866.195		1210.21		1117.61		1217.8		29.51	0.452005	0.745751	0.347535	0.342097	0.729074	0.796161	0.790546	0.600453
29.964	1012.28		1245.03		1087.97		800.872		1269.13		1505.85		1116.78		29.964	0.570465	0.782392	0.417451	0.306007	0.7719	1.15202	0.706651	0.672412
30.418	1297.35		1379.25		1197.01		741.175		1303.58		1678.39		1022.05		30.418	0.782416	0.889002	0.48314	0.273025	0.796936	1.31017	0.627979	0.737524
30.872	1559.87		1434.48		1360.58		699.318		1316.36		1617.58		1014.18		30.872	0.977598	0.932867	0.581677	0.249899	0.80622	1.25443	0.621441	0.774876
31.326	1533.5		1484.73		1505.07		684.873		1325.34		1327.44		1018.05		31.326	0.957995	0.972777	0.668714	0.241919	0.812743	0.988486	0.624661	0.752471
31.78	1615.6		1637.72		1556.18		615.533		1218.37		1039.55		990.884		31.78	1.01903	1.09429	0.699505	0.203609	0.735007	0.724608	0.602096	0.72545
32.234	1719.67		1765.5		1425.86		615.378		1046.81		852.83		976.261		32.234	1.09641	1.19579	0.620998	0.203524	0.610325	0.553465	0.589952	0.695781
32.688	1837.37		1712.5		1280.39		753.12		811.19		734.66		959.184		32.688	1.18392	1.15369	0.533368	0.279624	0.439092	0.445151	0.575769	0.65866
33.142	1911.2		1458.56		1170.11		879.334		687.137		677.785		1006.41		33.142	1.23881	0.951992	0.466933	0.349356	0.348937	0.39302	0.61499	0.623434
33.596	1937.35		1160.85		1187.97		909.368		744.015		729.339		1136.97		33.596	1.25825	0.715531	0.477695	0.365949	0.390273	0.440274	0.72342	0.624485
34.05	1869.65		854.081		1421.2		925.258		951.811		763.039		1216.62		34.05	1.20792	0.471867	0.618196	0.374728	0.541287	0.471163	0.789569	0.639247
34.504	1760.45		640.635		1712.86		1015.06		1113.84		775.485		1294.81		34.504	1.12673	0.302331	0.793889	0.424341	0.659041	0.482571	0.854502	0.663344
34.958	1618.61		608.092		1855.87		1165.7		1151.18		844.387		1322.27		34.958	1.02127	0.276483	0.880043	0.507567	0.68618	0.545726	0.877309	0.68494
35.412	1550.39		602.923		1925.97		1359.95		1127.01		906.189		1301.38		35.412	0.970554	0.272377	0.922272	0.614891	0.668613	0.602373	0.859958	0.701577
35.866	1413.79		541.045		1927.26		1524.43		988.287		909.593		1303.21		35.866	0.868991	0.223229	0.923047	0.705761	0.567796	0.605493	0.861484	0.6794
36.32	1217.51		452.986		1779.97		1550.91		835.444		931.511		1331.69		36.32	0.723055	0.153285	0.834317	0.720395	0.456718	0.625583	0.885134	0.628355
36.774	1052.54		493.831		1707.62		1485.26		854.017		1028.02		1354.91		36.774	0.600398	0.185728	0.790733	0.68412	0.470216	0.714038	0.904421	0.621379
37.228	874.513		638.734		1650.59		1500.14		836.338		1082.71		1293.84		37.228	0.468039	0.300821	0.756378	0.692343	0.457368	0.764167	0.853698	0.613259
37.682	745.012		790.064		1733.65		1513.8		846.571		1163.95		1230.83		37.682	0.371756	0.42102	0.806418	0.699891	0.464805	0.838633	0.801374	0.629128
38.136	651.486		930.295		1899.25		1549.5		820.099		1198.52		1256.22		38.136	0.30222	0.532403	0.906175	0.719615	0.445566	0.870323	0.822459	0.656966
38.59	629.383		1095.69		2082.12		1743.2		675.018		1292.16		1188.14		38.59	0.285787	0.663777	1.01634	0.826632	0.340129	0.95615	0.765921	0.693533
39.044	699.817		1269.8		2303.84		2039.18		539.296		1312.81		1155.46		39.044	0.338154	0.802065	1.1499	0.990152	0.241494	0.975079	0.738777	0.747946
39.498	771.95		1356.75		2559.03		2290.96		417.242		1301.37		1039.43		39.498	0.391784	0.871127	1.30363	1.12926	0.152792	0.96459	0.642412	0.779371
39.952	851.091		1320.81		2559.27		2405.34		348.299		1322.14		1261.16		39.952	0.450625	0.842581	1.30378	1.19245	0.102688	0.983631	0.826561	0.814617
40.406	853.459		1236.34		2261.78		2362.11		293.779		1309.98		1417.1		40.406	0.452386	0.775492	1.12456	1.16857	0.0630661	0.97248	0.95607	0.787519
40.86	870.724		1107.37		1865.26		2269.79		249.004		1334.37		1657.87		40.86	0.465222	0.673047	0.885699	1.11756	0.0305262	0.994835	1.15603	0.760417
41.314	1025.38		1002.72		1328.04		2194.71		273.934		1298.46		1811.09		41.314	0.58021	0.589932	0.562071	1.07608	0.0486439	0.961929	1.28328	0.728878
41.768	1173.49		952.082		959.573		2032.88		401.532		1167.24		1917.83		41.768	0.690326	0.549708	0.340104	0.986677	0.141375	0.841651	1.37192	0.703108
42.222	1392.51		1021.73		666.344		1854.82		690.378		1050.11		1863.08		42.222	0.853164	0.605024	0.16346	0.888296	0.351292	0.734292	1.32645	0.70314
42.676	1530.81		1111.56		600.335		1691.14		1043.69		1030.52		1829.76		42.676	0.955989	0.676375	0.123696	0.797868	0.608057	0.716336	1.29878	0.739586
43.13	1592.37		1138.65		708.472		1516.66		1385.12		1139.46		1843.94		43.13	1.00177	0.697897	0.188839	0.70147	0.856193	0.816183	1.31055	0.796128
43.584	1618.62		1149.98		856.444		1429.27		1608.62		1296.95		1871.89		43.584	1.02128	0.706897	0.277978	0.653188	1.01862	0.960544	1.33376	0.853182
44.038	1674.7		1063.27		1027.12		1482.44		1520.65		1359.94		1878.01		44.038	1.06298	0.638019	0.380798	0.682564	0.954689	1.01827	1.33885	0.868024
44.492	1580.52		968.057		1248.87		1584.5		1197.84		1366.64		1856.52		44.492	0.992949	0.562396	0.514377	0.738948	0.720084	1.02442	1.32101	0.839168
44.946	1423.32		969.937		1297.18		1738.59		844.781		1431.38		1736.37		44.946	0.876074	0.56389	0.54348	0.82408	0.463504	1.08376	1.22122	0.796571
45.4	1227.46		1014.25		1226.89		1954.94		619.11		1380.39		1596.38		45.4	0.730451	0.599085	0.501137	0.943615	0.299499	1.03702	1.10496	0.74511
45.854	1047.99		1078.76		1116.81		2235.65		459.069		1288.83		1453.8		45.854	0.59702	0.650326	0.434828	1.0987	0.18319	0.9531	0.986543	0.70053
46.308	882.655		1098.93		920.175		2469.67		402.7		1130.84		1104.38		46.308	0.474093	0.666346	0.31637	1.22799	0.142224	0.808288	0.696353	0.61881
46.762	750.584		1141.02		741.363		2374.64		499.678		954.699		850.851		46.762	0.375899	0.699779	0.208652	1.17549	0.212702	0.646837	0.485799	0.543594
47.216	595.296		1217.63		717.694		2134.36		532.44		785.737		771.721		47.216	0.260443	0.760628	0.194394	1.04274	0.236512	0.491968	0.420082	0.486681
47.67	454.319		1226.48		758.167		1828.64		571.968		735.678		863.464		47.67	0.155628	0.767661	0.218775	0.873836	0.265238	0.446084	0.496274	0.4605
48.124	444.792		1091.57		880.538		1396.04		584.54		705.895		1058.42		48.124	0.148544	0.6605	0.292493	0.63483	0.274375	0.418786	0.658186	0.441102
48.578	496.014		977.224		959.016		1242.65		577.05		733.72		1287.87		48.578	0.186628	0.569678	0.339769	0.550086	0.268932	0.44429	0.848738	0.458303
49.032	569.812		920.24		960.544		1396.26		580.866		791.391		1488.56		49.032	0.241496	0.524416	0.340689	0.634948	0.271705	0.49715	1.01542	0.503689
49.486	639.79		841.26		981.072		1602.8		583.435		825.8		1597.57		49.486	0.293524	0.461684	0.353055	0.749061	0.273572	0.528689	1.10594	0.537933
49.94	723.685		820.972		1081.89		1760.58		580.759		812.706		1632.34		49.94	0.3559	0.445569	0.413792	0.83623	0.271627	0.516687	1.13483	0.567805
50.394	753.331		820.667		1207.91		1835.56		645.129		781.842		1635.39		50.394	0.377941	0.445327	0.489703	0.877657	0.318408	0.488398	1.13736	0.590685
50.848	737.76		849.449		1334.43		1919.28		828.892		766.825		1667.62		50.848	0.366364	0.468188	0.565923	0.923911	0.451956	0.474633	1.16413	0.630729
51.302	692.673		838.963		1550.65		2174.18		1006.52		749.174		1804.81		51.302	0.332842	0.459859	0.696177	1.06474	0.58105	0.458455	1.27806	0.695883
51.756	600.599		794.418		1640.65		2673.59		1033.61		721.709		2087.28		51.756	0.264386	0.424478	0.75039	1.34066	0.600735	0.43328	1.51265	0.760939
52.21	471.176		732.008		1615.68		2993.66		1049.63		616.109		2009.09		52.21	0.168161	0.374907	0.735348	1.51749	0.612379	0.336489	1.44772	0.741785
52.664	429.496		648.666		1468.33		3222.92		1084.8		542.508		1679.16		52.664	0.137172	0.30871	0.646581	1.64415	0.637937	0.269027	1.17371	0.688184
53.118	547.096		557.678		1219.7		3636.49		1096.12		518.989		1397.3		53.118	0.224607	0.23644	0.496805	1.87264	0.646166	0.247469	0.939624	0.666251
53.572	796.006		480.994		1079.22		3526.88		1066.04		559.198		1205.47		53.572	0.40967	0.175531	0.412184	1.81209	0.6243	0.284324	0.780307	0.642629
54.026	1050.76		445.985		912.819		3132.77		998.354		647.646		1127.67		54.026	0.599076	0.147724	0.311939	1.59435	0.575112	0.365395	0.715698	0.615613
54.48	1278.62		519.443		824.664		2704.35		844.606		758.218		1261.23		54.48	0.768488	0.206071	0.258834	1.35765	0.463376	0.466744	0.826615	0.621111
54.934	1541.26		728.462		813.143		2517.02		723.842		890.493		1477.96		54.934	0.963758	0.372091	0.251893	1.25416	0.375612	0.587986	1.00661	0.687444
55.388	1482.71		1067.11		815.792		2377.15		700.34		909.65		1522.92		55.388	0.920233	0.641073	0.253489	1.17688	0.358532	0.605545	1.04395	0.714242
55.842	1264.46		1446.88		864.399		2270.97		710.995		1078.12		1357.03		55.842	0.757961	0.94272	0.28277	1.11822	0.366275	0.759968	0.906181	0.733442
56.296	1041.76		1867.63		852.347		2130.43		683.672		1189.12		1280.28		56.296	0.592387	1.27691	0.27551	1.04057	0.346419	0.861708	0.842438	0.747991
56.75	906.766		2207.51		835.917		1978.61		622.26		1176.16		1326.25		56.75	0.492019	1.54687	0.265613	0.956691	0.301788	0.849824	0.880619	0.756203
57.204	927.166		2256.6		811.496		2052.92		581.914		1167.49		1366.46		57.204	0.507187	1.58586	0.250901	0.997744	0.272467	0.841875	0.914012	0.76715
57.658	1152.37		2271.64		988.712		2446.92		585.525		1156.3		1385.51		57.658	0.674626	1.59781	0.357658	1.21542	0.275091	0.831623	0.929827	0.840294
58.112	1360.22		2153.89		1230.99		2817.06		660.684		1079.85		1409.78		58.112	0.829161	1.50428	0.503608	1.41992	0.329712	0.761545	0.949987	0.899745
58.566	1564.7		1886.75		1386.79		2986.5		814.722		1032.93		1435.7		58.566	0.981189	1.2921	0.597465	1.51353	0.441658	0.718539	0.971511	0.930856
59.02	1677.97		1706.91		1524.83		3057.38		944.674		1002.49		1493		59.02	1.06541	1.14925	0.680619	1.5527	0.5361	0.690639	1.0191	0.956259
59.474	1801.59		1593.85		1429.72		3089.09		1014.56		985.964		1545.83		59.474	1.15732	1.05945	0.623325	1.57021	0.586887	0.675494	1.06298	0.962237
59.928	1869.09		1458.83		1483		3013.61		1069.47		951.191		1677.89		59.928	1.2075	0.952211	0.655423	1.52851	0.626799	0.643621	1.17265	0.969532
60.382	1924.55		1257.81		1553.93		2759.35		1207.67		922.169		1754.39		60.382	1.24874	0.792545	0.698148	1.38804	0.72723	0.61702	1.23619	0.958272
60.836	2003.82		1071.59		1442.97		2434.74		1358.61		891.526		1818.45		60.836	1.30768	0.644631	0.631307	1.20869	0.836923	0.588933	1.28939	0.92965
61.29	1847.58		975.334		1276.71		2060.05		1429.98		926.303		1947.72		61.29	1.19151	0.568176	0.531154	1.00169	0.888793	0.620809	1.39674	0.885552
61.744	1656.96		802.857		1063.23		1847.55		1395.21		918.384		1882.63		61.744	1.04978	0.431181	0.402549	0.884279	0.863527	0.613551	1.34269	0.798222
62.198	1485.65		633.206		948.171		1712.18		1220.78		860.136		1784.5		62.198	0.922418	0.296431	0.333236	0.809492	0.736757	0.560161	1.26119	0.702812
62.652	1297.14		561.148		866.864		1473.28		958.836		837.048		1593.89		62.652	0.782264	0.239196	0.284255	0.677502	0.546392	0.538999	1.10289	0.595929
63.106	1203.48		471.42		825.366		1222.19		689.314		854.9		1525.57		63.106	0.712627	0.167927	0.259257	0.538782	0.350519	0.555362	1.04615	0.518661
63.56	1239.29		392.443		931.963		1010.9		448.211		824.59		1412.23		63.56	0.739251	0.105197	0.323472	0.422043	0.175299	0.52758	0.952025	0.463552
64.014	1089.56		338.537		1424.43		937		317.358		782.311		1293.83		64.014	0.627926	0.0623805	0.620138	0.381215	0.080202	0.488828	0.853687	0.444911
64.468	1017.22		304.536		1896.11		992.055		382.435		738.866		1169.26		64.468	0.574139	0.0353741	0.904286	0.411633	0.127496	0.449006	0.750238	0.464596
64.922	1018.92		300.462		2334.38		1265.61		450.36		706.815		950.932		64.922	0.575407	0.0321382	1.1683	0.562767	0.17686	0.419629	0.568916	0.500574
65.376	998.261		331.712		2401.18		1603.41		488.06		732.564		748.479		65.376	0.560045	0.0569595	1.20854	0.749398	0.204259	0.44323	0.40078	0.517602
65.83	864.678		410.224		2212.29		1761.81		517.182		726.98		652.763		65.83	0.460727	0.11932	1.09475	0.836913	0.225423	0.438112	0.321288	0.499505
66.284	727.474		550.608		1843.03		1790.03		514.028		779.814		638.872		66.284	0.358717	0.230824	0.872305	0.852505	0.223131	0.486539	0.309752	0.476253
66.738	709.976		757.886		1452.93		1607.39		528.992		868.31		733.836		66.738	0.345707	0.395461	0.637305	0.751597	0.234006	0.567654	0.388619	0.474335
67.192	873.581		960.931		1308.5		1401.35		571.52		904.639		949.532		67.192	0.467346	0.556736	0.550299	0.637762	0.264913	0.600952	0.567754	0.520823
67.646	1194.32		1105.2		1372.41		1165.68		579.121		851.711		1177.12		67.646	0.70581	0.67133	0.588799	0.50756	0.270437	0.552439	0.756764	0.57902
68.1	1532.66		1254.62		1633.02		836.489		525.403		796.997		1416.8		68.1	0.957366	0.790012	0.745795	0.325685	0.231398	0.502289	0.955821	0.644052
68.554	1679.85		1375.55		2180.77		618.513		436.429		727.835		1556.48		68.554	1.0668	0.88606	1.07577	0.205256	0.166736	0.438896	1.07182	0.70162
69.008	1687.95		1295.22		2429.41		625.67		365.138		735.737		1632.4		69.008	1.07282	0.82226	1.22555	0.20921	0.114926	0.446138	1.13487	0.717968
69.462	1570.27		1095.67		2615.22		682.343		281.67		723.978		1611.89		69.462	0.985332	0.663759	1.33748	0.240521	0.054266	0.43536	1.11784	0.690652
69.916	1443.12		873.526		2567.02		760.28		229.53		690.874		1483.16		69.916	0.890795	0.487312	1.30844	0.28358	0.0163735	0.405017	1.01093	0.628922
70.37	1205.13		672.392		2445.28		884.711		214.896		730.598		1279.84		70.37	0.71385	0.327555	1.23511	0.352327	0.00573837	0.441428	0.842076	0.559726
70.824	963.859		504.125		2412.86		949.227		233.622		766.005		1124.6		70.824	0.534468	0.193904	1.21558	0.387971	0.0193474	0.473882	0.713143	0.50547
71.278	792.548		440.164		2334.91		935.076		250.75		795.201		919.083		71.278	0.407099	0.143101	1.16862	0.380152	0.0317951	0.500643	0.542466	0.453411
71.732	780.183		506.351		2147.47		872.227		292.208		832.986		773.821		71.732	0.397906	0.195672	1.05571	0.345429	0.0619244	0.535276	0.421826	0.430534
72.186	861.417		673.407		1909.44		738.191		385.285		902.438		660.489		72.186	0.458303	0.328361	0.912312	0.271376	0.129568	0.598935	0.327705	0.432366
72.64	822.45		871.16		1713.82		588.321		513.224		963.723		589.718		72.64	0.429331	0.485433	0.794472	0.188575	0.222547	0.655108	0.268929	0.434914
73.094	816.974		1039.72		1506.71		514.002		585.63		1040.24		573.068		73.094	0.425259	0.619319	0.669708	0.147515	0.275167	0.725241	0.255102	0.44533
73.548	814.65		1144.11		1338.56		629.018		607.388		1051.42		581.619		73.548	0.423532	0.702229	0.568407	0.21106	0.29098	0.735489	0.262203	0.456271
74.002	828.466		1313.46		1512.68		709.077		612.032		1088.67		746.848		74.002	0.433804	0.836747	0.673302	0.255291	0.294355	0.769637	0.399425	0.523223
74.456	800.103		1476.11		1813.29		791.022		645.084		1027.49		990.826		74.456	0.412716	0.965934	0.854389	0.300565	0.318375	0.713555	0.602048	0.595369
74.91	787.1		1576.9		1900.49		842.214		672.167		929.853		1304.59		74.91	0.403048	1.04599	0.906922	0.328848	0.338057	0.624063	0.86263	0.644222
75.364	801.609		1478.94		1757.3		1025.24		708.576		837.085		1509.23		75.364	0.413836	0.968179	0.820663	0.429966	0.364517	0.539033	1.03258	0.652682
75.818	837.31		1403.08		1306.74		1323.39		774.831		681.956		1595.26		75.818	0.440379	0.907923	0.54924	0.594689	0.412668	0.396843	1.10403	0.629396
76.272	886.013		1357.65		1118.35		1514.42		800.42		556.805		1652.69		76.272	0.47659	0.87184	0.435753	0.700232	0.431265	0.282131	1.15173	0.621362
76.726	1080.84		1362.98		1366.19		1413.33		820.818		424.648		1775.5		76.726	0.621442	0.876075	0.585052	0.644382	0.446089	0.160997	1.25371	0.655393
77.18	1176.98		1322.54		1573.63		1355.55		860.113		394.091		1716.69		77.18	0.692926	0.843957	0.710019	0.612458	0.474646	0.132989	1.20488	0.66741
77.634	1152		1226.1		1667.54		1386.72		967.928		446.4		1515.94		77.634	0.674347	0.767351	0.766589	0.629681	0.553	0.180935	1.03815	0.658579
78.088	977.024		976.088		1636.84		1391.31		1066.94		505.027		1183.68		78.088	0.544256	0.568775	0.748097	0.632213	0.624954	0.234672	0.762213	0.587883
78.542	592.68		715.202		1605.7		1389.66		1210.65		551.107		878.881		78.542	0.258498	0.361558	0.729339	0.631304	0.729395	0.276908	0.509078	0.49944
78.996	571.366		662.233		1792.6		1345.85		1350.87		650.705		811.391		78.996	0.242651	0.319486	0.841928	0.607099	0.831297	0.368199	0.453028	0.523384
79.45	674.045		679.418		1861.33		1327.63		1387.26		708.822		939.237		79.45	0.318993	0.333136	0.883333	0.597035	0.857743	0.421468	0.559204	0.567273
79.904	631.541		669.399		1781.1		1234.85		1300.64		796.581		1107.31		79.904	0.287391	0.325178	0.834998	0.545772	0.794797	0.501907	0.698788	0.569833
80.358	679.928		679.063		1746.17		1143.3		1123.35		893.201		1361.46		80.358	0.323367	0.332854	0.813958	0.495195	0.665952	0.590468	0.909861	0.590237
80.812	724.007		703.497		1856.76		977.608		822.609		904.102		1526.9		80.812	0.356139	0.352261	0.880577	0.403651	0.44739	0.60046	1.04726	0.583962
81.266	761.742		735.479		2057.92		924.733		590.071		930.536		1562.65		81.266	0.384195	0.377664	1.00176	0.374438	0.278395	0.624689	1.07694	0.588297
81.72	705.877		761.581		2075.41		1055.25		571.593		900.24		1518.88		81.72	0.342659	0.398396	1.01229	0.446548	0.264966	0.59692	1.0406	0.586054
82.174	634.237		742.598		2066.45		1291.27		677.186		842.79		1478.2		82.174	0.289396	0.383319	1.0069	0.576945	0.341705	0.544262	1.00681	0.592762
82.628	593.389		734.992		2034		1437.32		722.124		829.576		1360.91		82.628	0.259025	0.377277	0.987349	0.657635	0.374363	0.53215	0.9094	0.585314
83.082	660.067		739.876		2042.86		1579.23		694.6		847.942		1185.24		83.082	0.3086	0.381156	0.992684	0.73604	0.35436	0.548984	0.763506	0.583619
83.536	713.636		799.676		2003.31		1759.38		646.453		817.836		974.976		83.536	0.348428	0.428654	0.968862	0.835567	0.31937	0.52139	0.588885	0.573022
83.99	723.584		795.161		1887.62		1913.13		581.459		796.835		836.044		83.99	0.355825	0.425068	0.899172	0.920512	0.272136	0.50214	0.473502	0.549765
84.444	892.739		825.202		1725.65		2073.12		585.102		782.199		733.25		84.444	0.48159	0.448929	0.801599	1.00891	0.274783	0.488725	0.388132	0.556095
84.898	1102.35		863.855		1624.94		1860.63		549.326		715.88		746.81		84.898	0.637432	0.479631	0.740931	0.891509	0.248783	0.427938	0.399394	0.546517
85.352	1236.96		937.973		1471.29		1578.91		534.145		710.157		872.126		85.352	0.73752	0.538501	0.648366	0.735863	0.237751	0.422692	0.503468	0.546309
85.806	1353.6		1048.86		1395.33		1186.39		508.208		801.98		1036.66		85.806	0.824234	0.626577	0.602606	0.519001	0.218901	0.506856	0.640117	0.562613
86.26	1441.93		1121.84		1267.74		1054.21		517.96		936.979		1227.75		86.26	0.889909	0.684546	0.525746	0.445972	0.225988	0.630595	0.798809	0.600224
86.714	1452.17		1216.59		1163.83		864.59		587.979		1028.22		1428.77		86.714	0.897525	0.759798	0.463152	0.34121	0.276874	0.71423	0.965761	0.631221
87.168	1386.02		1262.72		1144.12		752.494		663.112		1050.14		1525.56		87.168	0.848342	0.796446	0.451277	0.279278	0.331477	0.734317	1.04614	0.641039
87.622	1241.73		1287.96		1116.12		744.709		712.35		1028.87		1562.72		87.622	0.741066	0.81649	0.434413	0.274977	0.36726	0.714825	1.07701	0.632291
88.076	1109.69		1324.47		1155.26		868.326		761.49		973.124		1489.84		88.076	0.642893	0.845491	0.457985	0.343274	0.402972	0.663725	1.01648	0.624688
88.53	952.855		1325.64		1256.42		951.624		846.706		929.831		1339.05		88.53	0.526286	0.846417	0.51893	0.389295	0.464903	0.624043	0.891245	0.608731
88.984	826.959		1385.77		1335.11		1093.38		923.654		895.829		1134.62		88.984	0.432683	0.894174	0.566333	0.467615	0.520824	0.592877	0.721464	0.599424
89.438	712.511		1398.2		1373.6		1320.63		951.97		875.147		964.511		89.438	0.347592	0.904055	0.589517	0.593169	0.541403	0.57392	0.580194	0.589978
89.892	584.369		1369.4		1414.65		1407.21		1000.21		819.035		866.779		89.892	0.252319	0.881176	0.614246	0.641002	0.576459	0.522489	0.499027	0.569531
90.346	510.912		1298.78		1429.21		1481.22		1010.24		787.85		867.646		90.346	0.197704	0.825085	0.623018	0.681888	0.583752	0.493905	0.499748	0.557871
90.8	488.996		1250.8		1473.69		1422.49		978.722		789.511		888.576		90.8	0.18141	0.786976	0.649815	0.649445	0.560844	0.495427	0.51713	0.548721
91.254	491.664		1188.24		1461.96		1392.68		883.708		755.652		914.427		91.254	0.183393	0.73728	0.642748	0.632973	0.491794	0.464392	0.538599	0.527311
91.708	523.038		1154.12		1405.34		1325.57		810.18		727.127		950.122		91.708	0.20672	0.710187	0.608636	0.595894	0.438358	0.438247	0.568244	0.509469
92.162	590.756		1118.88		1398.29		1303.28		783.526		695.507		856.725		92.162	0.257068	0.682191	0.60439	0.583579	0.418987	0.409264	0.490678	0.492308
92.616	607.403		1078.89		1452		1359.23		752.386		645.888		752.541		92.616	0.269445	0.650431	0.636745	0.614491	0.396356	0.363784	0.404153	0.476486
93.07	599.676		1036.81		1450.28		1353.93		727.931		593.932		619.969		93.07	0.2637	0.617008	0.63571	0.611563	0.378584	0.316161	0.294053	0.445254
93.524	645.353		1004.86		1426.35		1395.74		699.413		578.265		509.842		93.524	0.29766	0.591628	0.621296	0.634662	0.357858	0.301801	0.202593	0.429643
93.978	764.044		977.448		1373.9		1402.87		693.585		511.532		412.439		93.978	0.385906	0.569855	0.589698	0.638603	0.353623	0.240634	0.1217	0.414288
94.432	813.247		945.769		1318.61		1352.13		687.727		543.516		353.732		94.432	0.422488	0.544693	0.55639	0.610567	0.349366	0.269951	0.0729441	0.403771
94.886	840.336		969.731		1189.12		1276.02		654.005		567.846		365.86		94.886	0.442629	0.563726	0.478387	0.568517	0.324858	0.292251	0.0830164	0.393341
95.34	829.937		1008.29		1134.9		1220.89		667.291		582.721		408.313		95.34	0.434897	0.594354	0.445725	0.538062	0.334514	0.305885	0.118273	0.395959
95.794	804.29		1018.54		1117.76		1254.23		679.208		619.717		424.896		95.794	0.415829	0.602492	0.435395	0.556478	0.343174	0.339796	0.132046	0.403601
96.248	779.601		985.978		1107.89		1304.06		678.727		605.495		448.663		96.248	0.397473	0.576631	0.429454	0.584012	0.342825	0.32676	0.151784	0.401277
96.702	769.052		880.237		1141.71		1285.87		670.3		725.878		480.321		96.702	0.38963	0.492643	0.449827	0.573959	0.336701	0.437102	0.178076	0.408276
97.156	749.725		745.744		1177.73		1250.02		659.839		1021.93		483.828		97.156	0.37526	0.385817	0.471523	0.554153	0.329098	0.708458	0.180988	0.429328
97.61	733.741		638.432		1255.48		1253.17		605.763		1239.19		522.406		97.61	0.363376	0.300581	0.518363	0.555894	0.289799	0.907602	0.213027	0.449806
98.064	687.007		563.666		1346.39		1269.62		602.82		907.442		577.2		98.064	0.32863	0.241196	0.573127	0.564982	0.28766	0.603522	0.258533	0.408236
98.518	666.253		532.022		1432.63		1232.15		596.417		888.402		624.81		98.518	0.313199	0.216062	0.62508	0.544285	0.283007	0.58607	0.298073	0.409396
98.972	632.584		519.247		1526.86		1215.97		607.731		857.409		695.921		98.972	0.288167	0.205915	0.681843	0.535345	0.291229	0.557662	0.357131	0.416756
99.426	625.562		515.176		1608.64		1301.73		608.963		858.989		707.746		99.426	0.282946	0.202681	0.731108	0.582727	0.292124	0.55911	0.366951	0.431092
99.88	680.17		550.322		1726.44		1412.97		618.393		886.288		714.634		99.88	0.323546	0.230597	0.802073	0.644182	0.298977	0.584132	0.372672	0.465169
100.334	763.452		570.809		1746.24		1509.05		635.757		908.96		753.028		100.334	0.385466	0.24687	0.813998	0.697262	0.311597	0.604913	0.404558	0.494952
100.788	866.318		533.807		1676.41		1544.71		644.906		839.422		837.449		100.788	0.461946	0.21748	0.771936	0.716967	0.318246	0.541175	0.474669	0.500345
101.242	925.856		479.777		1468.53		1608.93		645.89		725.341		865.924		101.242	0.506213	0.174565	0.646704	0.752449	0.318961	0.43661	0.498317	0.47626
101.696	966.859		411.459		1259.59		1662.58		671.785		642.269		839.677		101.696	0.536698	0.120301	0.520835	0.782087	0.33778	0.360467	0.476519	0.447812
102.15	1023		410.958		1189.6		1582.67		755.029		610.038		856.977		102.15	0.578437	0.119903	0.478673	0.737938	0.398277	0.330924	0.490887	0.447863
102.604	1128.6		460.481		1071.8		1491.74		794.297		626.746		854.675		102.604	0.656948	0.159238	0.407708	0.687703	0.426815	0.346238	0.488975	0.453375
103.058	1242.83		569.671		1030.98		1379.28		832.557		631.172		888.409		103.058	0.741877	0.245966	0.383123	0.62557	0.45462	0.350295	0.516991	0.474063
103.512	1245.52		659.676		1200.73		1224.11		863.22		643.523		898.883		103.512	0.74388	0.317455	0.48538	0.53984	0.476904	0.361616	0.52569	0.492966
103.966	1174.86		726.215		1429.71		1100.27		829.297		684.704		834.319		103.966	0.691346	0.370306	0.623322	0.471419	0.452251	0.399362	0.47207	0.497154
104.42	1159.01		783.759		1690.34		1006.71		852.426		717.776		733.518		104.42	0.679564	0.416012	0.780328	0.419731	0.46906	0.429676	0.388355	0.511818
104.874	1146.98		779.146		1904.37		976.767		848.432		746.585		673.062		104.874	0.670614	0.412348	0.909259	0.403186	0.466157	0.456082	0.338146	0.522256
105.328	1038.23		735.796		2062.68		1073.4		871.043		790.29		659.995		105.328	0.589765	0.377916	1.00462	0.456572	0.482589	0.496141	0.327294	0.533557
105.782	920.196		723.903		2195.25		1142.25		891.34		862.356		642.024		105.782	0.502004	0.368469	1.08449	0.494614	0.49734	0.562196	0.312369	0.545926
106.236	853.441		791.695		2265.42		1187.12		899.539		931.08		648.578		106.236	0.452372	0.422315	1.12676	0.519405	0.503299	0.625188	0.317812	0.566736
106.69	699.729		902.86		2435.46		1205.69		918.081		995.011		689.154		106.69	0.338088	0.510612	1.22919	0.529661	0.516774	0.683786	0.351511	0.594232
107.144	552.707		1025.21		2434.6		1201.4		958.489		1013.02		738.738		107.144	0.228778	0.60779	1.22867	0.527292	0.54614	0.70029	0.39269	0.604522
107.598	538.52		1084.49		2337		1228.07		985.066		1033.51		788.5		107.598	0.21823	0.654875	1.16988	0.542025	0.565455	0.719074	0.434017	0.614794
108.052	540.549		1138.47		2186.66		1259.23		992.839		1042.13		827.266		108.052	0.219739	0.697756	1.07932	0.559244	0.571104	0.726973	0.466212	0.617192
108.506	543.229		1138.51		1906.63		1319.27		995.097		1000.55		813.855		108.506	0.221732	0.697785	0.910618	0.592415	0.572745	0.688862	0.455074	0.591319
108.96	582.459		1084.08		1600.04		1391.39		1004.19		974.424		779.739		108.96	0.250899	0.654548	0.725927	0.632261	0.579355	0.664917	0.426741	0.562093
109.414	609.117		990.702		1369.4		1558.4		1024.61		886.524		731.909		109.414	0.270719	0.580383	0.586988	0.724528	0.59419	0.584348	0.387019	0.532596
109.868	621.874		912.291		1210.9		1683.07		1075.4		845.037		697.852		109.868	0.280204	0.518102	0.491504	0.793408	0.631108	0.546322	0.358734	0.517055
110.322	632.022		931.408		1137.94		1624.54		1126.54		809.684		659.766		110.322	0.287749	0.533287	0.447557	0.761069	0.668268	0.513918	0.327104	0.505564
110.776	644.085		987.649		1140.08		1582.14		1081.52		757.761		655.495		110.776	0.296717	0.577958	0.448842	0.737646	0.63555	0.466325	0.323557	0.498085
111.23	656.546		996.519		1137.26		1561.58		997.879		763.089		655.85		111.23	0.305982	0.585003	0.447142	0.726286	0.574767	0.471209	0.323852	0.490606
111.684	648.139		941.469		1215.11		1514.52		889.951		764.57		640.595		111.684	0.299732	0.541278	0.494045	0.700289	0.496331	0.472566	0.311183	0.473632
112.138	679.072		888.775		1324.81		1440.87		762.632		776.866		630.084		112.138	0.32273	0.499424	0.560124	0.659598	0.403802	0.483837	0.302453	0.46171
112.592	738.276		867.465		1432.51		1322.87		636.46		814.342		591.454		112.592	0.366748	0.482498	0.625008	0.594401	0.312108	0.518187	0.270371	0.45276
113.046	806.759		854.946		1395.31		1221.13		554.617		873.25		545.551		113.046	0.417665	0.472554	0.602596	0.538195	0.252629	0.572181	0.232249	0.441153
113.5	854.102		810.946		1394.53		1196.67		506.543		929.246		520.125		113.5	0.452864	0.437606	0.602127	0.524681	0.217691	0.623507	0.211133	0.438516
113.954	900.043		708.914		1316.27		1221.92		498.048		953.408		546.72		113.954	0.487021	0.356564	0.55498	0.538633	0.211517	0.645654	0.23322	0.432513
114.408	996.409		608.184		1196.88		1232.16		493.07		931.207		586.38		114.408	0.558668	0.276556	0.483063	0.544287	0.2079	0.625304	0.266157	0.423134
114.862	1064.95		553.931		1055.65		1184.02		504.341		939.959		625.775		114.862	0.609629	0.233464	0.397985	0.51769	0.216091	0.633326	0.298875	0.415294
115.316	1095.63		536.841		897.173		1275.68		551.04		980.514		627.697		115.316	0.632437	0.21989	0.302514	0.568332	0.250029	0.670499	0.300471	0.420596
115.77	1078.82		533.072		784.002		1444.16		614.624		973.347		628.057		115.77	0.619943	0.216896	0.234339	0.661414	0.296238	0.663929	0.30077	0.427647
116.224	1027.85		504.094		710.187		1538.38		676.823		978.137		602.885		116.224	0.582045	0.193879	0.189872	0.713472	0.341441	0.66832	0.279865	0.424128
116.678	977.856		415.625		641.488		1573.08		788.72		990.687		583.698		116.678	0.544874	0.12361	0.148487	0.732643	0.422762	0.679823	0.26393	0.41659
117.132	961.515		337.782		605.418		1571.42		880.592		975.925		570.457		117.132	0.532725	0.0617808	0.126758	0.731726	0.489529	0.666292	0.252933	0.408821
117.586	913.28		380.922		588.207		1518.57		987.566		984.39		572.654		117.586	0.496862	0.0960461	0.11639	0.702526	0.567272	0.674051	0.254758	0.415415
118.04	898.325		505.245		526.976		1460.44		1046.22		985.496		596.506		118.04	0.485743	0.194793	0.0795036	0.670408	0.609901	0.675065	0.274567	0.42714
118.494	862.024		659.057		508.262		1359.74		1079.73		965.49		650.345		118.494	0.458754	0.316963	0.0682301	0.614772	0.634255	0.656728	0.31928	0.438426
118.948	846.787		849.564		511.914		1256		1128.15		901.517		702.967		118.948	0.447425	0.46828	0.0704301	0.557456	0.66944	0.598091	0.362982	0.453444
119.402	860.444		1067.71		536.276		1131.69		1105.03		812.722		745.21		119.402	0.457579	0.641546	0.085106	0.488778	0.652639	0.516702	0.398065	0.462917
119.856	940.989		1230.26		567.159		997.513		1049.25		720.269		758.917		119.856	0.517464	0.770662	0.10371	0.414648	0.6121	0.431961	0.409449	0.465713
120.31	1015.26		1370.66		619.935		873.508		1005.47		672.226		742.229		120.31	0.572687	0.882176	0.135503	0.346137	0.580286	0.387925	0.395589	0.471472
120.764	968.341		1517.09		692.807		790.154		967.201		692.858		714.169		120.764	0.5378	0.998481	0.179402	0.300085	0.552472	0.406836	0.372286	0.478194
121.218	844.377		1564.97		949.036		747.174		969.276		775.909		695.808		121.218	0.445633	1.03651	0.333757	0.276339	0.55398	0.48296	0.357037	0.498031
121.672	713.36		1440.78		1278.99		729.552		944.016		812.29		649.851		121.672	0.348223	0.937872	0.532522	0.266603	0.535622	0.516306	0.31887	0.493717
122.126	633.871		1153.25		1464.55		754.905		822.559		863.247		599.193		122.126	0.289123	0.709494	0.644308	0.28061	0.447354	0.563013	0.276798	0.458672
122.58	538.305		875.553		1637.7		893.289		658.286		858.532		559.691		122.58	0.218071	0.488922	0.748613	0.357066	0.327969	0.558691	0.243992	0.420475
123.034	507.648		664.293		1797.57		1041.19		514.186		812.958		544.614		123.034	0.195277	0.321122	0.844921	0.438777	0.223246	0.516918	0.231471	0.395962
123.488	535.929		537.022		2017.23		1117.92		432.635		733.024		555.498		123.488	0.216304	0.220033	0.977245	0.481172	0.163979	0.443652	0.24051	0.391842
123.942	552.705		500.566		2068.66		1101.54		379.39		637.623		577.785		123.942	0.228777	0.191077	1.00823	0.472122	0.125283	0.356208	0.259019	0.377245
124.396	575.591		537.118		1872.62		1064.89		402.196		589.15		578.489		124.396	0.245793	0.22011	0.890131	0.451875	0.141858	0.311778	0.259604	0.360164
124.85	640.353		689.553		1574.37		1030.97		516.3		614.701		559.968		124.85	0.293943	0.341186	0.710461	0.433133	0.224782	0.335198	0.244222	0.368989
125.304	732.674		850.992		1259.09		982.764		699.004		618.264		506.002		125.304	0.362583	0.469414	0.520538	0.406499	0.357561	0.338464	0.199404	0.379209
125.758	738.626		973.362		993.317		898.413		826.247		646.632		428.765		125.758	0.367008	0.56661	0.360432	0.359897	0.450034	0.364466	0.135259	0.371958
126.212	723.028		1077.69		807.584		807.451		895.945		655.477		358.898		126.212	0.355411	0.649479	0.248545	0.309641	0.500687	0.372573	0.0772344	0.359081
126.666	692.136		1203.69		706.729		772.372		885.906		697.144		317.634		126.666	0.332443	0.749555	0.187789	0.290261	0.493391	0.410764	0.0429649	0.358167
127.12	638.665		1270.08		596.011		765.93		824.546		692.892		313.469		127.12	0.292688	0.802285	0.121091	0.286702	0.448798	0.406867	0.0395059	0.342562
127.574	582.433		1259.36		590.203		733.61		752.633		690.85		344.526		127.574	0.25088	0.79377	0.117592	0.268845	0.396536	0.404995	0.0652986	0.328274
128.028	529.545		1167.11		636.467		687.191		714.94		675.252		364.596		128.028	0.211558	0.720497	0.145462	0.243199	0.369142	0.390698	0.0819666	0.308932
128.482	441.284		1037.39		750.483		642.796		662.075		710.398		388.747		128.482	0.145936	0.617468	0.214146	0.218672	0.330723	0.422913	0.102024	0.293126
128.936	333.796		926.178		872.63		601.035		574.907		729.063		422.571		128.936	0.0660193	0.529133	0.287729	0.195599	0.267374	0.440021	0.130115	0.273713
129.39	298.653		852.644		1030.45		585.267		550.867		734.599		441.086		129.39	0.0398907	0.470726	0.382799	0.186888	0.249903	0.445095	0.145491	0.274399
129.844	270.556		810.173		1323.5		597.88		561.307		765.618		449.281		129.844	0.0190007	0.436992	0.559339	0.193856	0.257491	0.473527	0.152297	0.298929
130.298	266.333		765.939		1482.71		636.541		606.192		771.994		445.788		130.298	0.015861	0.401858	0.655245	0.215216	0.29011	0.479371	0.149396	0.315294
130.752	329.57		740.471		1483.18		663.325		664.176		731.59		439.366		130.752	0.0628773	0.381629	0.655528	0.230014	0.33225	0.442337	0.144063	0.321243
131.206	393.393		744.206		1371.02		700.101		732.83		694.65		415.075		131.206	0.110329	0.384596	0.587964	0.250332	0.382144	0.408478	0.123889	0.321105
131.66	457.184		777.382		1259.38		728.071		801.141		636.571		412.716		131.66	0.157758	0.410947	0.520709	0.265785	0.431789	0.355244	0.12193	0.323452
132.114	557.069		840.183		1238.17		775.89		888.165		606.787		428.249		132.114	0.232022	0.460828	0.507934	0.292204	0.495033	0.327944	0.13483	0.350114
132.568	669.931		937.306		1210.19		818.491		1003.72		615.468		452.526		132.568	0.315934	0.537971	0.491078	0.315741	0.579015	0.335901	0.154992	0.39009
133.022	753.878		929.456		1279.03		819.339		1123.2		650.369		490.474		133.022	0.378348	0.531736	0.532549	0.316209	0.665845	0.367891	0.186508	0.425584
133.476	768.523		809.233		1369.3		824.805		1188.12		660.439		548.254		133.476	0.389236	0.436245	0.586925	0.319229	0.713025	0.377121	0.234494	0.436611
133.93	797.635		643.65		1708.83		844.196		1125.8		675.28		597.469		133.93	0.410881	0.304726	0.791463	0.329943	0.667729	0.390724	0.275367	0.452976
134.384	843.638		496.25		1717.96		882.385		1083.65		697.973		627.065		134.384	0.445084	0.187649	0.796967	0.351041	0.637102	0.411524	0.299946	0.447045
134.838	827.44		412.954		1548.7		905.119		941.25		722.056		640.736		134.838	0.433041	0.121488	0.695	0.363602	0.533612	0.433599	0.3113	0.413092
135.292	753.654		400.798		1228.42		876.021		759.23		769.826		641.596		135.292	0.378181	0.111833	0.50206	0.347525	0.40133	0.477384	0.312014	0.361475
135.746	634.761		434.989		861.993		841.583		642.393		827.674		638.151		135.746	0.289785	0.13899	0.281321	0.328499	0.316419	0.530407	0.309153	0.313511
136.2	503.783		486.133		698.914		828.071		605.767		831.608		639.393		136.2	0.192404	0.179613	0.183081	0.321034	0.289802	0.534013	0.310184	0.287161
136.654	424.293		541.509		623.426		750.518		579.331		820.736		660.963		136.654	0.133303	0.223597	0.137606	0.278187	0.270589	0.524048	0.328098	0.270776
137.108	548.353		586.107		613.622		668.164		557.915		829.523		685.779		137.108	0.225541	0.259021	0.1317	0.232687	0.255025	0.532102	0.348708	0.283541
137.562	727.469		622.544		593.258		651.256		498.492		794.352		720.779		137.562	0.358713	0.287962	0.119433	0.223346	0.21184	0.499864	0.377775	0.29699
138.016	813.421		662.41		485.022		596.777		460.967		717.44		733.848		138.016	0.422618	0.319627	0.0542301	0.193247	0.184569	0.429368	0.388629	0.284612
138.47	844.653		725.369		407.421		546.905		431.896		660.186		729.558		138.47	0.445839	0.369634	0.00748253	0.165693	0.163442	0.376889	0.385066	0.273435
138.924	816.01		835.92		343.955		553.802		403.019		604.401		710.854		138.924	0.424543	0.457442	0	0.169504	0.142456	0.325757	0.369532	0.269891
139.378	724.793		963.517		321.134		601.537		418.716		538.081		684.077		139.378	0.356723	0.55879	0	0.195877	0.153863	0.264969	0.347294	0.268217
139.832	574.673		1021.19		322.251		783.123		434.661		559.058		644.769		139.832	0.24511	0.604598	0	0.296201	0.165451	0.284196	0.314649	0.272886
140.286	417.058		992.88		373.229		1127.36		469.465		625.917		615.248		140.286	0.127924	0.582113	0	0.486387	0.190745	0.345478	0.290132	0.288968
140.74	359.363		1000.94		374.456		1429.44		604.303		718.831		549.279		140.74	0.0850283	0.588515	0	0.653284	0.288738	0.430643	0.235345	0.325936
141.194	343.527		1007.1		412.466		1747.06		884.139		835.026		481.882		141.194	0.0732543	0.593406	0.0105217	0.82876	0.492107	0.537146	0.179372	0.387795
141.648	308.255		1020.41		458.277		1784.13		1084.02		866.449		431.491		141.648	0.0470297	0.603983	0.0381187	0.849244	0.637372	0.565948	0.137523	0.411317
142.102	260.303		1004.77		472.416		1452.55		1101.9		850.627		411.667		142.102	0.0113777	0.59156	0.0466361	0.666048	0.650367	0.551445	0.121059	0.376928
142.556	331.465		955.651		458.046		1086.92		1048.79		815.598		413.088		142.556	0.0642862	0.552542	0.0379795	0.464043	0.611767	0.519338	0.122239	0.338885
143.01	497.591		952.094		458.901		971.376		989.177		794.089		440.4		143.01	0.1878	0.549717	0.0384946	0.400208	0.568443	0.499623	0.144922	0.341315
143.464	714.26		937.674		431.327		1014.45		868.073		801.179		492.925		143.464	0.348892	0.538264	0.0218837	0.424004	0.480431	0.506122	0.188543	0.358306
143.918	894.418		840.669		410.701		1011.74		735.906		801.428		559.884		143.918	0.482839	0.461214	0.00945843	0.422508	0.384379	0.50635	0.244152	0.3587
144.372	1032.34		705.965		401.533		992.901		673.808		834.867		585.04		144.372	0.58538	0.354222	0.00393554	0.4121	0.33925	0.537	0.265044	0.356705
144.826	1034.13		616.26		363.345		1023.6		765.529		825.445		530.731		144.826	0.586717	0.282971	0	0.429063	0.405908	0.528364	0.219941	0.350423
145.28	944.36		576.419		339.661		1069.27		870.004		773.796		439.247		145.28	0.51997	0.251326	0	0.454291	0.481834	0.481023	0.143964	0.333201
145.734	873.266		549.394		342.153		1105.76		967.919		713.64		368.153		145.734	0.467112	0.22986	0	0.474454	0.552993	0.425885	0.0849207	0.319318
146.188	883.778		504.208		342.548		1108.16		962.111		680.373		305.672		146.188	0.474928	0.19397	0	0.47578	0.548773	0.395392	0.0330305	0.303125
146.642	975.029		518.349		332.242		1034.94		855.922		655.701		254.155		146.642	0.542772	0.205202	0	0.435326	0.4716	0.372778	0	0.289668
147.096	949.798		578.774		310.612		974.149		783.551		706.095		236.422		147.096	0.524013	0.253196	0	0.40174	0.419005	0.418969	0	0.288132
147.55	891.517		644.035		347.299		923.93		744.259		807.637		263.716		147.55	0.480682	0.305032	0	0.373994	0.39045	0.512041	0	0.2946
148.004	839.65		674.066		412.442		838.27		649.943		863.521		288.42		148.004	0.442119	0.328885	0.0105072	0.326669	0.321906	0.563264	0.0187028	0.287436
148.458	837.938		737.973		538.384		825.242		574.795		867.022		290.265		148.458	0.440846	0.379645	0.0863759	0.319471	0.267293	0.566473	0.020235	0.297191
148.912	879.922		790.915		659.465		882.519		486.946		863.188		290.82		148.912	0.472061	0.421696	0.159316	0.351115	0.203449	0.562959	0.020696	0.313042
149.366	848.95		772.367		824.115		854.063		413.371		794.271		283.953		149.366	0.449033	0.406963	0.258503	0.335394	0.149979	0.49979	0.0149929	0.302094
149.82	817.894		674.348		1000.38		822.348		355.427		739.844		268.593		149.82	0.425943	0.329109	0.364686	0.317872	0.107868	0.449903	0.00223653	0.285374
150.274	708.218		531.662		1032.27		823.34		345.053		677.485		249.64		150.274	0.3444	0.215776	0.3839	0.31842	0.100329	0.392745	0	0.250796
150.728	554.176		421.491		982.118		799.419		419.982		611.655		231.714		150.728	0.229871	0.128269	0.353686	0.305204	0.154783	0.332406	0	0.214888
151.182	434.56		395.987		904.943		766.132		517.128		540.59		222.967		151.182	0.140937	0.108012	0.307195	0.286813	0.225384	0.267269	0	0.190801
151.636	363.69		392.572		863.285		750.714		655.322		471.978		223.325		151.636	0.0882454	0.105299	0.282099	0.278295	0.325815	0.204379	0	0.183448
152.09	337.685		426.294		950.166		725.219		784.39		404.354		228.532		152.09	0.0689108	0.132084	0.334437	0.264209	0.419615	0.142396	0	0.194522
152.544	320.948		462.122		1008.18		635.284		820.808		361.918		225.888		152.544	0.0564669	0.160542	0.369384	0.214522	0.446081	0.1035	0	0.192928
152.998	392.424		454.159		911.05		578.739		817.436		390.261		212.721		152.998	0.109609	0.154217	0.310873	0.183281	0.443631	0.129478	0	0.190156
153.452	590.687		432.217		685.939		532.948		764.067		443.69		198.334		153.452	0.257016	0.136789	0.175264	0.157982	0.404845	0.178451	0	0.187193
153.906	859.031		461.053		517.206		455.25		862.303		577.37		201.343		153.906	0.456529	0.159693	0.0736181	0.115055	0.476238	0.300981	0	0.226016
154.36	1036.16		482.88		479.696		471.281		982.723		640.847		228.506		154.36	0.588227	0.177029	0.0510217	0.123912	0.563752	0.359163	0	0.266158
154.814	1005.84		454.671		482.347		519.011		990.808		689.814		264.849		154.814	0.565682	0.154624	0.0526187	0.150282	0.569628	0.404046	0	0.270983
155.268	826.362		443.374		480.371		546.356		954.559		744.475		280.033		155.268	0.432239	0.145651	0.0514283	0.16539	0.543284	0.454148	0.0117374	0.257697
155.722	695.552		430.385		564.338		552.403		827.624		813.68		285.079		155.722	0.334983	0.135334	0.102011	0.168731	0.451035	0.51758	0.0159281	0.246514
156.176	610.682		424.759		711.969		584.48		686.695		812.838		292.967		156.176	0.271883	0.130865	0.190945	0.186453	0.348616	0.516808	0.022479	0.238293
156.63	576.98		403.198		766.902		665.023		572.097		796.092		299.008		156.63	0.246825	0.113739	0.224037	0.230952	0.265332	0.501459	0.0274961	0.229977
157.084	567.562		393.13		683.262		718.904		568.168		820.702		288.754		157.084	0.239823	0.105743	0.173652	0.26072	0.262477	0.524016	0.0189802	0.226487
157.538	621.458		385.2		476.428		651.964		656.725		747.029		264.408		157.538	0.279894	0.099444	0.049053	0.223737	0.326835	0.456489	0	0.205065
157.992	679.842		376.072		304.348		589.908		779.957		711.331		231.03		157.992	0.323303	0.0921938	0	0.189452	0.416393	0.423768	0	0.206444
158.446	659.65		372.794		228.416		566.979		829.257		678.33		204.908		158.446	0.30829	0.0895902	0	0.176784	0.452222	0.39352	0	0.202915
158.9	590.178		367.439		245.825		517.01		849.278		659.297		190.871		158.9	0.256638	0.0853368	0	0.149177	0.466772	0.376074	0	0.190571
159.354	489.718		376.098		258.658		452.601		883.329		673.34		189.793		159.354	0.181946	0.0922145	0	0.113592	0.491518	0.388946	0	0.181174
159.808	406.912		370.136		282.832		408.573		857.031		691.961		192.925		159.808	0.120381	0.087479	0	0.0892669	0.472406	0.406014	0	0.167935
160.262	357.199		326.164		294.852		436.595		786.317		743.442		211.627		160.262	0.0834193	0.0525528	0	0.104749	0.421015	0.453201	0	0.159277
160.716	346.693		277.389		326.799		467.043		626.074		797.071		219.898		160.716	0.0756082	0.0138118	0	0.121571	0.30456	0.502357	0	0.145415
161.17	349.45		220.503		338.703		482.263		413.324		796.6		218.551		161.17	0.077658	0	0	0.12998	0.149945	0.501925	0	0.122787
161.624	353.933		181.046		374.568		503.686		312.134		782.153		226.911		161.624	0.0809911	0	0	0.141815	0.0764055	0.488683	0	0.112556
162.078	386.953		162.752		388.234		470.461		234.273		758.927		221.711		162.078	0.105541	0	0	0.123459	0.0198205	0.467394	0	0.102316
162.532	441.891		169.859		402.505		441.727		231.568		803.176		204.052		162.532	0.146387	0	0.00452108	0.107584	0.0178547	0.507952	0	0.112043
162.986	488.235		199.569		366.879		416.239		256.174		896.357		180.464		162.986	0.180844	0	0	0.0935022	0.0357369	0.593361	0	0.129063
163.44	541.86		237.825		367.138		414.383		302.476		1041.62		165.792		163.44	0.220714	0	0	0.0924768	0.0693866	0.726512	0	0.158441
163.894	658.333		262.388		349.603		400.303		401.92		1119.86		171.543		163.894	0.307311	0.00189674	0	0.0846978	0.141657	0.79822	0	0.19054
164.348	698.184		287.397		344.05		385.492		501.742		1133.09		192.75		164.348	0.33694	0.0217609	0	0.0765149	0.214202	0.810346	0	0.208538
164.802	669.766		324.847		397.574		348.491		548.698		1152.65		230.544		164.802	0.315811	0.0515068	0.0015506	0.0560724	0.248327	0.828279	0	0.214507
165.256	638.973		375.321		395.75		300.029		543.271		1153.11		245.44		165.256	0.292917	0.0915973	0.000451807	0.0292978	0.244383	0.828697	0	0.212478
165.71	543.217		451.164		419.913		281.766		495.565		1141.32		225.599		165.71	0.221723	0.151838	0.0150078	0.0192077	0.209713	0.817893	0	0.205055
166.164	472.683		510.801		413.247		292.458		441.398		1096.12		184.509		166.164	0.169281	0.199207	0.0109922	0.0251149	0.170347	0.776466	0	0.193058
166.618	404.178		556.498		438.243		294.856		377.391		1048.96		154.815		166.618	0.118348	0.235503	0.02605	0.0264398	0.123831	0.733238	0	0.180487
167.072	348.692		577.58		404.775		305.088		325.957		986.194		139.744		167.072	0.0770944	0.252248	0.00588855	0.0320928	0.0864513	0.675705	0	0.161354
167.526	309.358		569.551		358.592		331.974		351.719		892.913		129.407		167.526	0.0478498	0.245871	0	0.046947	0.105174	0.590204	0	0.148006
167.98	246.589		517.172		353.683		344.35		378.784		766.932		124.281		167.98	0.00118141	0.204267	0	0.0537845	0.124843	0.474731	0	0.122687
168.434	192.537		464.499		304.019		375.715		380.456		619.643		130.126		168.434	0	0.16243	0	0.0711133	0.126058	0.339728	0	0.0999041
168.888	229.008		421.386		278.033		379.744		357.504		468.434		136.95		168.888	0	0.128186	0	0.0733392	0.109378	0.201131	0	0.0731477
169.342	294.52		399.782		332.388		343.4		347.34		402.591		143.61		169.342	0.0368178	0.111026	0	0.0532597	0.101991	0.14078	0	0.0634107
169.796	378.935		400.762		349.767		310.602		339.124		397.772		151.513		169.796	0.0995799	0.111805	0	0.0351392	0.0960203	0.136363	0	0.0684153
170.25	466.971		420.046		405.87		299.821		300.157		384.96		151.501		170.25	0.165034	0.127122	0.00654819	0.0291829	0.0677013	0.12462	0	0.0743154
170.704	514.94		414.515		448.037		330.845		277.118		379.735		168.756		170.704	0.200699	0.122728	0.03195	0.0463232	0.0509578	0.11983	0	0.0817841
171.158	518.964		399.311		477.735		376.751		290.175		370.26		166.592		171.158	0.203691	0.110652	0.0498404	0.0716856	0.0604469	0.111146	0	0.0867802
171.612	520.52		379.015		501.902		403.036		300.206		377.339		171.623		171.612	0.204848	0.0945314	0.0643988	0.0862077	0.0677369	0.117634	0	0.0907652
172.066	505.38		329.204		473.999		384.175		272.969		406.329		168.229		172.066	0.193591	0.0549674	0.0475898	0.0757873	0.0479426	0.144206	0	0.0805835
172.52	461.876		265.569		460.688		373.081		264.584		443.707		162.596		172.52	0.161246	0.00442335	0.0395711	0.069658	0.0418488	0.178467	0	0.0707448
172.974	370.259		235.372		502.074		387.409		311.87		461.416		164.818		172.974	0.0931294	0	0.0645024	0.077574	0.0762137	0.194698	0	0.0723026
173.428	265.918		296.202		545.052		353.645		321.926		531.971		160.817		173.428	0.0155524	0.0287546	0.0903928	0.0589199	0.0835218	0.259368	0	0.0766443
173.882	188.936		407.001		479.69		324.555		315.069		574.208		149.642		173.882	0	0.11676	0.0510181	0.0428481	0.0785385	0.298082	0	0.0838925
174.336	139.805		494.269		365.316		305.185		329.105		593.922		138.466		174.336	0	0.186075	0	0.0321464	0.0887391	0.316152	0	0.0890162
174.79	166.112		522.263		237.902		286.099		358.456		512.776		142.476		174.79	0	0.208311	0	0.0216017	0.11007	0.241775	0	0.0831081
175.244	247.81		540.563		246.779		286.978		407.104		438.685		146.48		175.244	0.00208922	0.222846	0	0.0220873	0.145424	0.173863	0	0.0809015
175.698	340.241		570.996		309.12		263.776		448.902		368.445		138.619		175.698	0.0708112	0.247018	0	0.00926851	0.175801	0.109482	0	0.087483
176.152	404.22		549.529		335.822		287.124		478.309		332.513		136.641		176.152	0.118379	0.229967	0	0.022168	0.197172	0.0765472	0	0.0920334
176.606	405.144		520.688		310.475		301.372		485.088		325.467		143.465		176.606	0.119066	0.20706	0	0.0300398	0.202099	0.0700889	0	0.0897648
177.06	444.649		509.172		317.271		300.969		490.79		340.669		150.802		177.06	0.148438	0.197913	0	0.0298171	0.206243	0.0840229	0	0.0952048
177.514	471.679		458.52		327.148		316.929		481.106		370.062		158.967		177.514	0.168535	0.157681	0	0.0386348	0.199205	0.110964	0	0.0964313
177.968	504.652		394.647		306.296		319.007		432.295		406.976		174.16		177.968	0.19305	0.106948	0	0.0397829	0.163732	0.144799	0	0.0926159
178.422	526.698		362.281		321.719		327.763		406.304		434.905		185.914		178.422	0.209441	0.0812399	0	0.0446204	0.144843	0.170399	0	0.0929347
178.876	541.451		363.664		324.897		342.492		375.435		465.58		199.507		178.876	0.22041	0.0823384	0	0.052758	0.122409	0.198515	0	0.0966329
179.33	513.928		335.075		349.919		367.835		357.862		485.526		208.026		179.33	0.199946	0.0596307	0	0.0667597	0.109638	0.216797	0	0.0932532
179.784	439.759		308.804		308.043		415.196		358.548		479.442		207.134		179.784	0.144802	0.0387641	0	0.092926	0.110137	0.211221	0	0.0854071
180.238	380.479		298.196		281.7		465.702		346.92		419.961		188.069		180.238	0.100728	0.0303384	0	0.12083	0.101686	0.156701	0	0.0728976
180.692	316.467		278.007		295.454		511.552		402.913		373.442		162.828		180.692	0.0531353	0.0143026	0	0.146161	0.142379	0.114062	0	0.0671486
181.146	259.391		257.563		334.725		552.924		425.676		461.756		144.345		181.146	0.0106996	0	0	0.169019	0.158922	0.19501	0	0.0762357
181.6	172.923		249.402		361.337		598.376		404.695		599.889		130.047		181.6	0	0	0	0.19413	0.143674	0.321621	0	0.0942036
182.054	150.763		256.495		383.346		601.264		347.297		769.536		121.022		182.054	0	0	0	0.195726	0.10196	0.477118	0	0.110686
182.508	145.969		268.45		409.77		517.014		260.67		824.151		121.98		182.508	0	0.00671168	0.00889759	0.149179	0.0390044	0.527178	0	0.104424
182.962	162.405		298.7		386.712		457.261		212.354		851.847		106.645		182.962	0	0.0307387	0	0.116166	0.00389099	0.552564	0	0.10048
183.416	176.827		343.322		355.373		373.956		210.631		785.443		91.767		183.416	0	0.0661811	0	0.0701414	0.00263881	0.491698	0	0.0900943
183.87	203.03		378.956		314.16		287.487		261.428		738.946		86.563		183.87	0	0.0944845	0	0.0223685	0.0395552	0.44908	0	0.0864983
184.324	222.052		392.075		271.184		249.115		315.91		577.513		90.243		184.324	0	0.104905	0	0.00116851	0.0791497	0.301112	0	0.0694764
184.778	208.632		413.282		250.485		253.237		357.126		411.058		103.617		184.778	0	0.121749	0	0.00344586	0.109103	0.148541	0	0.0546913
185.232	207.632		372.299		270.005		242.166		393.402		294.302		111.468		185.232	0	0.089197	0	0	0.135467	0.0415234	0	0.0380267
185.686	218.254		300.358		266.559		258.155		396.918		234.073		96.504		185.686	0	0.0320556	0	0.00616298	0.138022	0	0	0.0251772
186.14	234.065		254.109		268.694		282.465		394.798		216.505		104.972		186.14	0	0	0	0.0195939	0.136481	0	0	0.0222964
186.594	223.891		230.028		266.786		281.444		404.164		251.64		109.35		186.594	0	0	0	0.0190298	0.143288	0.0024198	0	0.0235339
187.048	234.845		232.749		258.04		273.787		427.037		269.159		107.973		187.048	0	0	0	0.0147994	0.159911	0.0184775	0	0.0275982
187.502	277.751		233.432		249.311		271.259		389.063		279.225		115.306		187.502	0.0243502	0	0	0.0134028	0.132313	0.0277039	0	0.0282529
187.956	332.735		220.358		224.399		278.54		359.192		282.926		112.787		187.956	0.0652305	0	0	0.0174254	0.110605	0.0310962	0	0.032051
188.41	338.82		211.187		201.012		257.541		311.836		284.545		115.337		188.41	0.0697546	0	0	0.00582376	0.076189	0.0325802	0	0.0263354
188.864	331.875		200.302		186.029		254.897		249.039		269.931		128.959		188.864	0.0645911	0	0	0.00436298	0.0305516	0.0191852	0	0.0169558
189.318	335.973		205.97		189.794		273.3		199.257		256.798		134.531		189.318	0.0676379	0	0	0.0145304	0	0.00714757	0	0.0127594
189.772	336.842		226.661		182.454		290.539		166.301		305.794		150.104		189.772	0.068284	0	0	0.0240547	0	0.0520568	0	0.0206279
190.226	320.619		249.517		181.188		265.734		197.62		264.956		151.27		190.226	0.0562223	0	0	0.0103503	0	0.0146251	0	0.0115997
190.68	347.682		281		221.063		246.423		235.093		270.637		145.781		190.68	0.0763435	0.0166799	0	0	0.0204164	0.0198323	0	0.0190389
191.134	347.054		324.197		243.337		239.964		272.704		283.909		143.332		191.134	0.0758766	0.0509905	0	0	0.04775	0.0319973	0	0.0295163
191.588	324.407		348.857		260.39		230.354		286.444		282.7		136.419		191.588	0.0590387	0.0705774	0	0	0.0577355	0.0308891	0	0.0311772
192.042	323.294		353.719		277.281		224.19		278.562		276.921		130.198		192.042	0.0582112	0.0744392	0	0	0.0520073	0.0255921	0	0.0300357
192.496	316.882		371.508		277.884		244.793		266.457		264.86		134.565		192.496	0.0534439	0.0885687	0	0	0.04321	0.0145371	0	0.0285371
192.95	277.956		393.646		257.916		273.713		245.331		298.321		139.181		192.95	0.0245026	0.106153	0	0.0147586	0.0278568	0.0452071	0	0.0312111
193.404	264.64		412.514		265.824		289.197		242.262		375.625		146.629		193.404	0.0146022	0.121139	0	0.0233133	0.0256265	0.116063	0	0.0429635
193.858	247.407		418.68		256.303		314.966		261.185		452.056		148.166		193.858	0.00178959	0.126037	0	0.0375503	0.0393786	0.186119	0	0.0558392
194.312	228.648		404.931		247.512		333.529		243.37		466.143		152.469		194.312	0	0.115116	0	0.0478061	0.0264317	0.199031	0	0.0554836
194.766	212.363		393.804		237.605		353.537		261.995		429.485		136.144		194.766	0	0.106278	0	0.0588602	0.0399673	0.165431	0	0.0529338
195.22	189.787		372.201		206.85		372.024		283.37		376.299		124.321		195.22	0	0.0891191	0	0.069074	0.0555015	0.116681	0	0.0471965
195.674	173.717		318.185		171.791		368.769		315.29		313.574		117.13		195.674	0	0.0462153	0	0.0672757	0.0786991	0.0591879	0	0.0359111
196.128	175.869		275.936		166.803		346.655		339.737		256.434		118.196		196.128	0	0.0126577	0	0.055058	0.0964658	0.00681393	0	0.0244279
196.582	164.923		263.947		175.124		319.392		337.346		263.536		121.617		196.582	0	0.00313503	0	0.0399956	0.0947282	0.0133236	0	0.0215975
197.036	157.068		294.162		187.69		305.409		348.83		275.176		125.861		197.036	0	0.0271342	0	0.0322702	0.103074	0.0239927	0	0.0266387
197.49	156.05		364.664		207.871		272.629		350.596		282.709		128.611		197.49	0	0.0831326	0	0.0141597	0.104358	0.0308973	0	0.033221
197.944	153.238		432.927		225.597		226.347		327.366		297.681		130.576		197.944	0	0.137353	0	0	0.0874753	0.0446205	0	0.0384926
198.398	172.441		461.878		234.176		210.476		329.182		332.336		150.171		198.398	0	0.160348	0	0	0.0887951	0.076385	0	0.046504
198.852	230.782		477.061		252.548		210.253		325.485		336.147		170.328		198.852	0	0.172407	0	0	0.0861083	0.0798781	0	0.048342
199.306	219.282		472.771		289.874		216.037		316.65		328.93		174.555		199.306	0	0.169	0	0	0.0796875	0.0732631	0	0.0459929
199.76	185.765		448.637		327.422		224.547		301.514		352.088		174.305		199.76	0	0.149831	0	0	0.0686875	0.0944895	0	0.0447154
200.214	172.937		391.142		386.055		223.373		289.405		395.933		157.836		200.214	0	0.104164	0	0	0.0598874	0.134677	0	0.0426755
200.668	183.347		317.013		453.886		250.688		262.159		418.826		162.464		200.668	0	0.0452844	0.0354735	0.00203757	0.0400865	0.155661	0	0.0397918
201.122	189.079		282.061		521.913		311.8		214.326		405.197		172.154		201.122	0	0.0175226	0.0764536	0.0358011	0.00532413	0.143169	0	0.0397529
201.576	188.508		296.708		507.65		317.697		206.14		400.895		162.502		201.576	0	0.0291565	0.0678614	0.0390591	0	0.139225	0	0.0393289
202.03	176.189		314.366		468.617		292.213		198.384		393.614		148.678		202.03	0	0.0431819	0.0443476	0.0249796	0	0.132552	0	0.0350087
202.484	175.403		315.534		421.879		245.203		202.119		402.817		139.323		202.484	0	0.0441096	0.0161922	0	0	0.140987	0	0.0287556
202.938	168.532		313.855		366.53		208.937		208.345		446.984		129.898		202.938	0	0.042776	0	0	0.000977471	0.18147	0	0.0321748
203.392	147.396		324.809		308.885		174.046		227.895		518.644		108.809		203.392	0	0.0514766	0	0	0.0151853	0.247153	0	0.0448307
203.846	138.561		345.403		277.336		139.83		248.401		566.775		92.459		203.846	0	0.067834	0	0	0.0300879	0.291269	0	0.0555988
204.3	128.456		370.375		273.491		120.311		287.614		599.341		92.101		204.3	0	0.0876688	0	0	0.0585858	0.321119	0	0.0667677
204.754	132.658		408.485		257.637		105.311		312.707		588.681		91.921		204.754	0	0.117939	0	0	0.0768219	0.311348	0	0.0723013
205.208	155.919		419.637		243.999		89.487		329.927		604.181		92.083		205.208	0	0.126797	0	0	0.0893365	0.325555	0	0.0773841
205.662	190.39		419.977		230.789		96.286		355.011		574.472		102.611		205.662	0	0.127067	0	0	0.107566	0.298324	0	0.0761368
206.116	239.391		431.793		243.806		108.262		369.619		551.815		114.969		206.116	0	0.136452	0	0	0.118182	0.277557	0	0.0760274
206.57	248.724		394.764		264.684		127.154		346.65		487.475		124.273		206.57	0.00276877	0.107041	0	0	0.10149	0.218584	0	0.0614119
207.024	247.521		334.028		287.679		160.046		309.617		386.286		131.248		207.024	0.00187435	0.058799	0	0	0.0745763	0.125835	0	0.0372978
207.478	242.286		268.202		289.986		206.692		253.419		339.899		138.958		207.478	0	0.00651469	0	0	0.0337347	0.0833171	0	0.0176524
207.932	240.275		210.95		276.883		258.152		197.483		318.841		150.236		207.932	0	0	0	0.00616133	0	0.0640156	0	0.0100253
208.386	212.745		202.498		251.125		271.507		168.156		316.452		143.642		208.386	0	0	0	0.0135398	0	0.0618258	0	0.0107665
208.84	191.29		203.351		216.429		242.399		175.488		280.662		128.218		208.84	0	0	0	0	0	0.0290211	0	0.00414587
209.294	174.251		209.574		194.205		227.901		181.319		258.212		118.285		209.294	0	0	0	0	0	0.00844363	0	0.00120623
209.748	162.891		215.23		173.955		220.093		192.54		257.143		119.243		209.748	0	0	0	0	0	0.00746379	0	0.00106626
210.202	156.809		210.672		167.139		206.586		204.894		250.583		113.221		210.202	0	0	0	0	0	0.00145096	0	0.00020728
210.656	149.414		223.994		163.15		204.994		235.836		251.075		104.562		210.656	0	0	0	0	0.0209564	0.00190192	0	0.00326547
211.11	158.023		239.975		169.045		206.448		281.973		249.121		93.859		211.11	0	0	0	0	0.0544862	0.000110907	0	0.00779959
211.564	149.42		232.231		184.543		186.294		267.709		252.183		90.006		211.564	0	0	0	0	0.0441199	0.00291751	0	0.00671963
212.018	129.425		228.095		204.143		190.679		232.496		241.727		90.222		212.018	0	0	0	0	0.0185291	0	0	0.00264701
212.472	117.532		221.03		214.306		215.17		198.473		219.901		95.704		212.472	0	0	0	0	0	0	0	0
212.926	121.277		204.649		211.278		246.48		176.062		200.127		106.23		212.926	0	0	0	0	0	0	0	0
213.38	128.415		171.322		197.689		262.568		168.53		187.721		106.341		213.38	0	0	0	0.0086011	0	0	0	0.00122873
213.834	146.383		152.98		187.722		294.083		159.431		157.024		109.896		213.834	0	0	0	0.0260127	0	0	0	0.0037161
214.288	154.112		130.985		202.333		300.346		151.845		138.218		121.321		214.288	0	0	0	0.0294729	0	0	0	0.00421042
214.742	159.228		121.752		214.949		298.704		155.962		138.347		119.638		214.742	0	0	0	0.0285657	0	0	0	0.00408082

## Sheet: Pax7-e3
sections-Sox2-Pax7-HH8
Pax7 expression
position	section	average of	section	average of	section	average of	section	average of	section	average of	section	average of	position	section	section	section	section	section	section	average
	1right		1left		2right		2left		3right		3left			1right	1left	2right	2left	3right	3left
0	87.065	average-bg	73.473	average-bg	68.633	average-bg	89.781	average-bg	43.914	average-bg	33.052	average-bg	0	0.0275568	0.0127497	0	0.0204145	0.00153356	0	0.0103757
0.454	87.866	64	73.075	64	72.429	73	90.475	72	41.946	43	36.644	42	0.454	0.0285137	0.012214	0	0.0212113	0	0	0.0103232
0.908	87.549		74.328		75.992		92.379		41.317		39.654		0.908	0.028135	0.0139004	0.00374937	0.0233972	0	0	0.0115303
1.362	84.981	ref	68.963	ref	82.378	ref	94.246	ref	41.171	ref	43.949	ref	1.362	0.0250669	0.00667968	0.0117519	0.0255408	0	0.00321617	0.0120426
1.816	78.674	901	61.767	807	89.778	871	96.647	943	38.342	639	42.655	648	1.816	0.0175317	0	0.0210251	0.0282974	0	0.00108086	0.0113225
2.27	81.116		59.526		90.076		90.578		40.064		41.182		2.27	0.0204492	0	0.0213985	0.0213295	0	0	0.0105295
2.724	86.398		61.768		81.751		83.524		44.586		41.407		2.724	0.0267599	0	0.0109662	0.0132308	0.00266107	0	0.00893631
3.178	81.888		60.602		73.565		76.959		40.095		41.533		3.178	0.0213716	0	0.00070802	0.00569346	0	0	0.00462884
3.632	81.622		57.491		69.531		75.617		37.49		42.943		3.632	0.0210538	0	0	0.0041527	0	0.00155611	0.00446043
4.086	78.029		59.287		71.602		75.664		38.196		41.006		4.086	0.0167611	0	0	0.00420666	0	0	0.00349462
4.54	79.367		62.719		66.644		78.396		37.451		44.452		4.54	0.0183596	0	0	0.00734328	0	0.0040462	0.00495818
4.994	79.566		61.281		63.411		80.48		39.46		44.708		4.994	0.0185974	0	0	0.00973594	0	0.00446865	0.00546699
5.448	75.396		62.554		66.042		81.06		34.276		42.626		5.448	0.0136153	0	0	0.0104018	0	0.001033	0.00417502
5.902	75.008		65.709		72.259		81.377		34.717		41.347		5.902	0.0131517	0.00230013	0	0.0107658	0	0	0.00436961
6.356	68.651		67.527		71.763		77.868		34.61		42.136		6.356	0.00555675	0.00474697	0	0.00673708	0	0.000224422	0.00287754
6.81	70.728		63.89		80.921		77.623		33.722		44.625		6.81	0.00803823	0	0.00992607	0.0064558	0	0.00433168	0.00479196
7.264	67.674		64.493		81.915		74.041		30.669		47.574		7.264	0.00438949	0.000663526	0.0111717	0.00234328	0	0.00919802	0.00462767
7.718	72.739		65.661		81.057		70.851		33.715		44.652		7.718	0.0104409	0.00223553	0.0100965	0	0	0.00437624	0.00452485
8.172	76.213		65.724		78.893		66.425		39.826		41.321		8.172	0.0145914	0.00232032	0.00738471	0	0	0	0.00404941
8.626	75.012		67.606		76.077		65.786		38.691		38.878		8.626	0.0131565	0.0048533	0.00385589	0	0	0	0.00364428
9.08	77.318		67.523		84.937		66.088		39.085		39.238		9.08	0.0159116	0.00474159	0.0149586	0	0	0	0.0059353
9.534	76.026		66.535		90.814		69.322		36.462		39.518		9.534	0.014368	0.00341184	0.0223233	0	0	0	0.00668386
9.988	66.487		65.315		97.855		71.494		37.723		38.621		9.988	0.00297133	0.00176985	0.0311466	0	0	0	0.0059813
10.442	64.731		61.714		110.701		76.884		35.461		36.329		10.442	0.000873357	0	0.0472444	0.00560735	0	0	0.00895418
10.896	59.805		63.303		128.429		79.626		35.067		34.212		10.896	0	0	0.0694599	0.00875545	0	0	0.0130359
11.35	59.108		62.039		148.937		83.156		35.228		34.861		11.35	0	0	0.0951591	0.0128083	0	0	0.0179946
11.804	59.988		58.962		170.423		83.475		36.427		34.875		11.804	0	0	0.122084	0.0131745	0	0	0.0225431
12.258	61.649		58.24		187.499		80.845		32.748		34.282		12.258	0	0	0.143482	0.010155	0	0	0.0256062
12.712	61.294		59.055		195.848		82.138		33.624		35.748		12.712	0	0	0.153945	0.0116395	0	0	0.0275974
13.166	64.485		59.319		183.227		81.677		35.406		33.2		13.166	0.00057945	0	0.138129	0.0111102	0	0	0.0249698
13.62	71.978		60.797		184.143		78.925		38.617		32.162		13.62	0.00953166	0	0.139277	0.00795063	0	0	0.0261265
14.074	75.901		63.779		171.463		74.488		44.047		31.496		14.074	0.0142186	0	0.123387	0.00285649	0.00175671	0	0.0237032
14.528	71.251		58.898		165.802		69.804		45.548		36.022		14.528	0.00866308	0	0.116293	0	0.00427517	0	0.0215386
14.982	66.684		56.513		152.973		70.824		46.233		39.196		14.982	0.00320669	0	0.100217	0	0.0054245	0	0.0181413
15.436	64.29		56.008		119.504		68.511		48.758		42.644		15.436	0.000346476	0	0.0582757	0	0.00966107	0.00106271	0.0115577
15.89	65.737		61.62		82.098		64.913		49.033		41.692		15.89	0.00207527	0	0.011401	0	0.0101225	0	0.00393313
16.344	65.791		61.078		69.791		64.712		46.684		40.367		16.344	0.00213978	0	0	0	0.00618121	0	0.00138683
16.798	67.062		58.355		72.795		80.13		45.358		42.148		16.798	0.0036583	0	0	0.0093341	0.00395638	0.000244224	0.0028655
17.252	68.333		59.58		74.942		90.076		41.697		47.554		17.252	0.00517682	0	0.00243358	0.0207532	0	0.00916502	0.00625476
17.706	69.408		61.298		79.728		91.387		44.13		45.996		17.706	0.00646117	0	0.00843108	0.0222583	0.00189597	0.00659406	0.00760677
18.16	64.421		66.69		82.422		87.268		42.098		44.374		18.16	0.000502987	0.00362046	0.011807	0.0175293	0	0.00391749	0.00622954
18.614	70.926		67.852		77.112		83.469		39.851		41.505		18.614	0.00827479	0.00518439	0.00515288	0.0131676	0	0	0.00529661
19.068	72.722		68.474		76.48		85.406		38.802		40.327		19.068	0.0104205	0.00602153	0.0043609	0.0153915	0	0	0.00603242
19.522	77.391		68.965		79.545		82.284		40.941		37.083		19.522	0.0159988	0.00668237	0.00820175	0.0118071	0	0	0.00711501
19.976	76.331		68.999		82.97		78.164		41.018		37.349		19.976	0.0147324	0.00672813	0.0124937	0.00707692	0	0	0.00683853
20.43	83.046		67.89		87.261		71.508		39.962		35.067		20.43	0.0227551	0.00523553	0.0178709	0	0	0	0.00764359
20.884	86.832		65.728		89.302		69.449		41.779		35.61		20.884	0.0272784	0.00232571	0.0204286	0	0	0	0.00833878
21.338	91.038		69.648		86.083		66.321		42.631		38.151		21.338	0.0323035	0.00760162	0.0163947	0	0	0	0.0093833
21.792	95.784		71.258		82.599		70.486		40.028		38.178		21.792	0.0379737	0.00976851	0.0120288	0	0	0	0.00996184
22.246	97.151		73.421		79.232		73.439		38.229		38.778		22.246	0.0396069	0.0126797	0.00780952	0.00165212	0	0	0.0102914
22.7	91.759		68.265		81.916		66.207		39.627		42.055		22.7	0.0331649	0.00574024	0.0111729	0	0	9.07591e-05	0.00836147
23.154	84.269		69.756		86.497		60.379		39.503		43.977		23.154	0.0242162	0.00774697	0.0169135	0	0	0.00326238	0.00868986
23.608	79.366		70.701		88.742		54.055		42.291		44.73		23.608	0.0183584	0.00901884	0.0197268	0	0	0.00450495	0.00860151
24.062	73.776		70.872		84.372		51.645		42.678		46.36		24.062	0.0116798	0.00924899	0.0142506	0	0	0.00719472	0.00706236
24.516	69.716		67.605		76.316		59.842		40.093		43.94		24.516	0.00682915	0.00485195	0.00415539	0	0	0.00320132	0.00317297
24.97	69.764		64.447		73.31		63.761		35.233		43.993		24.97	0.0068865	0.000601615	0.000388471	0	0	0.00328878	0.00186089
25.424	73.613		65.611		79.198		58.257		36.86		44.076		25.424	0.0114851	0.00216824	0.00776692	0	0	0.00342574	0.00414099
25.878	74.525		67.428		85.321		52.977		33.246		45.908		25.878	0.0125747	0.00461373	0.0154398	0	0	0.00644884	0.00651285
26.332	73.514		62.524		102.454		55.786		38.773		45.595		26.332	0.0113668	0	0.0369098	0	0	0.00593234	0.00903482
26.786	75.977		65.906		118.343		69.079		37.544		45.608		26.786	0.0143094	0.00256528	0.0568208	0	0	0.0059538	0.0132749
27.24	83.569		74.121		129.863		97.178		40.502		47.546		27.24	0.0233799	0.0136218	0.0712569	0.028907	0	0.00915182	0.0243862
27.694	95.806		79.518		132.235		91.284		42.386		47.384		27.694	0.038	0.0208856	0.0742293	0.0221401	0	0.00888449	0.0273566
28.148	102.721		80.511		140.572		73.451		42.219		45.73		28.148	0.0462616	0.0222221	0.0846767	0.0016659	0	0.00615512	0.0268302
28.602	109.546		83.495		142.51		65.122		44.974		48.763		28.602	0.0544158	0.0262382	0.0871053	0	0.00331208	0.0111601	0.0303719
29.056	109.31		83.575		141.94		65.734		43.544		46.795		29.056	0.0541338	0.0263459	0.086391	0	0.000912752	0.00791254	0.0292827
29.51	110.919		82.535		143.594		74.188		47.105		44.083		29.51	0.0560562	0.0249462	0.0884637	0.00251206	0.00688758	0.00343729	0.0303838
29.964	115.925		80.451		143.532		79.073		48.37		46.091		29.964	0.062037	0.0221413	0.088386	0.00812055	0.00901007	0.00675083	0.032741
30.418	118.756		79.868		144.401		70.502		49.186		46.543		30.418	0.0654194	0.0213567	0.0894749	0	0.0103792	0.0074967	0.0323545
30.872	113.468		78.27		147.62		71.242		49.654		48.22		30.872	0.0591016	0.0192059	0.0935088	0	0.0111644	0.010264	0.0322075
31.326	107.529		74.634		145.415		72.369		46.022		56.948		31.326	0.052006	0.0143122	0.0907456	0.000423651	0.00507047	0.0246667	0.0312041
31.78	93.373		76.202		132.59		71.038		50.574		63.4		31.78	0.0350932	0.0164226	0.0746742	0	0.0127081	0.0353135	0.0290353
32.234	78.976		81.221		112.711		74.058		47.854		57.044		32.234	0.0178925	0.0231777	0.0497632	0.0023628	0.0081443	0.0248251	0.0210276
32.688	69.032		90.077		97.893		76.355		43.968		54.142		32.688	0.00601195	0.0350969	0.0311942	0.005	0.00162416	0.0200363	0.0164939
33.142	73.858		100.3		92.582		70.708		43.465		55.165		33.142	0.0117778	0.048856	0.0245388	0	0.000780201	0.0217244	0.0179462
33.596	78.328		99.808		85.768		65.783		45.367		59.939		33.596	0.0171183	0.0481938	0.016	0	0.00397148	0.0296023	0.0191476
34.05	73.902		103.836		84.688		78.442		46.999		62.755		34.05	0.0118303	0.0536151	0.0146466	0.0073961	0.00670973	0.0342492	0.0214078
34.504	71.949		103.232		79.193		89.593		51.237		64.981		34.504	0.00949701	0.0528022	0.00776065	0.0201986	0.0138205	0.0379224	0.0236669
34.958	69.32		95.819		76.69		89.892		59.252		66.954		34.958	0.00635603	0.042825	0.00462406	0.0205419	0.0272685	0.0411782	0.023799
35.412	69.98		90.582		70.152		89.929		62.36		64.053		35.412	0.00714456	0.0357766	0	0.0205844	0.0324832	0.0363911	0.0220633
35.866	69.002		89.499		67.923		91.286		64.023		60.381		35.866	0.00597611	0.034319	0	0.0221424	0.0352735	0.0303317	0.0213404
36.32	70.718		81.653		71.221		99.134		67		61.043		36.32	0.00802628	0.0237591	0	0.0311527	0.0402685	0.0314241	0.0224384
36.774	73.5		72.705		91.376		94.158		78.862		53.045		36.774	0.0113501	0.011716	0.0230276	0.0254397	0.0601711	0.0182261	0.0249884
37.228	76.252		65.192		123.638		89.224		86.904		48.415		37.228	0.014638	0.00160431	0.0634561	0.019775	0.0736644	0.0105858	0.0306206
37.682	88.012		69.283		154.462		85.761		84.003		47.39		37.682	0.0286882	0.00711036	0.102083	0.0157991	0.068797	0.00889439	0.0385619
38.136	93.472		63.113		179.315		84.633		81.065		45.173		38.136	0.0352115	0	0.133227	0.014504	0.0638674	0.00523597	0.0420076
38.59	101.858		68.664		189.842		83.229		88.687		48.808		38.59	0.0452306	0.00627725	0.146419	0.0128921	0.076656	0.0112343	0.0497848
39.044	109.25		67.3		186.24		83.275		88.682		50.961		39.044	0.0540621	0.00444145	0.141905	0.0129449	0.0766477	0.0147871	0.050798
39.498	105.439		66.356		195.245		81.381		82.589		59.49		39.498	0.049509	0.00317093	0.153189	0.0107704	0.0664245	0.0288614	0.0519876
39.952	105.27		70.78		198.262		79.706		74.701		68.276		39.952	0.049307	0.00912517	0.15697	0.0088473	0.0531896	0.0433597	0.0534665
40.406	109.77		70.612		184.785		85.535		75.153		68.904		40.406	0.0546834	0.00889906	0.140081	0.0155396	0.053948	0.044396	0.0529246
40.86	113.834		68.934		169.516		90.396		61.982		65.188		40.86	0.0595388	0.00664065	0.120947	0.0211206	0.031849	0.038264	0.0463934
41.314	101.286		68.76		151.925		94.242		55.34		63.654		41.314	0.0445472	0.00640646	0.0989035	0.0255362	0.0207047	0.0357327	0.0386384
41.768	101.366		80.877		133.113		105.124		54.03		60.655		41.768	0.0446428	0.0227147	0.0753296	0.0380299	0.0185067	0.0307838	0.0383346
42.222	128.198		97.916		129.872		120.784		60.79		63.267		42.222	0.0767001	0.0456474	0.0712682	0.0560092	0.029849	0.0350941	0.052428
42.676	181.189		112.211		143.137		122.21		74.942		63		42.676	0.140011	0.0648869	0.087891	0.0576464	0.053594	0.0346535	0.0731137
43.13	228.196		135.292		165.153		118.935		95.614		67.957		43.13	0.196172	0.0959515	0.11548	0.0538863	0.0882785	0.0428333	0.098767
43.584	272.683		164.379		172.915		115.553		126.897		72.775		43.584	0.249323	0.1351	0.125207	0.0500034	0.140767	0.0507838	0.125197
44.038	294.86		193.308		163.808		115.774		134.439		80.47		44.038	0.275818	0.174035	0.113794	0.0502572	0.153421	0.0634818	0.138468
44.492	312.153		211.703		150.532		107.567		132.927		86.61		44.492	0.296479	0.198793	0.0971579	0.0408347	0.150884	0.0736139	0.14296
44.946	346.425		224.079		146.333		101.712		135.122		90.143		44.946	0.337425	0.21545	0.091896	0.0341125	0.154567	0.0794439	0.152149
45.4	343.12		226.552		135.031		94.324		128.578		88.826		45.4	0.333477	0.218778	0.0777331	0.0256303	0.143587	0.0772706	0.146079
45.854	325.327		223.197		126.205		91.468		121.208		90.728		45.854	0.312219	0.214262	0.0666729	0.0223513	0.131221	0.0804092	0.137856
46.308	310.85		216.075		123.401		101.147		119.266		92.075		46.308	0.294922	0.204677	0.0631591	0.0334638	0.127963	0.082632	0.13447
46.762	291.617		220.454		120.443		105.483		132.01		94.938		46.762	0.271944	0.210571	0.0594524	0.038442	0.149346	0.0873564	0.136185
47.216	280.29		232.031		113.984		115.099		156.857		97.243		47.216	0.258411	0.226152	0.0513584	0.0494822	0.191035	0.0911601	0.1446
47.67	251.11		250.537		116.703		117.342		171.913		97.213		47.67	0.223548	0.251059	0.0547657	0.0520574	0.216297	0.0911106	0.14814
48.124	216.451		260.749		118.442		116.366		181.007		95.642		48.124	0.18214	0.264803	0.0569449	0.0509369	0.231555	0.0885182	0.145816
48.578	193.768		245.068		122.258		122.017		188.74		94.187		48.578	0.155039	0.243699	0.0617268	0.0574248	0.24453	0.0861172	0.141423
49.032	190.712		212.445		129.569		118.654		199.465		95.57		49.032	0.151388	0.199791	0.0708885	0.0535637	0.262525	0.0883993	0.137759
49.486	198.368		169.076		123.717		115.713		206.217		93.886		49.486	0.160535	0.141421	0.0635551	0.0501871	0.273854	0.0856205	0.129196
49.94	210.532		136.746		120.092		105.268		208.58		97.336		49.94	0.175068	0.0979085	0.0590125	0.0381952	0.277819	0.0913135	0.123219
50.394	228.664		129.769		129.091		92.316		185.717		101.593		50.394	0.196731	0.0885182	0.0702895	0.0233249	0.239458	0.0983383	0.119443
50.848	244.953		151.8		155.17		93.644		159.893		106.528		50.848	0.216192	0.11817	0.10297	0.0248496	0.196129	0.106482	0.127465
51.302	254.024		185.257		197.088		98.502		124.137		104.18		51.302	0.22703	0.163199	0.155499	0.0304271	0.136136	0.102607	0.135816
51.756	242.998		230.242		244.328		100.06		94.135		97.549		51.756	0.213857	0.223744	0.214697	0.0322158	0.085797	0.091665	0.143663
52.21	242.648		256.985		267.333		100.349		86.078		88.576		52.21	0.213438	0.259738	0.243525	0.0325476	0.0722785	0.0768581	0.149731
52.664	229.193		266.565		274.899		104.196		89.262		78.532		52.664	0.197363	0.272631	0.253006	0.0369644	0.0776208	0.0602838	0.149645
53.118	228.421		260.507		287.714		108.566		92.577		77.041		53.118	0.196441	0.264478	0.269065	0.0419816	0.0831829	0.0578234	0.152162
53.572	212.156		258.281		304.138		110.978		106.064		81.25		53.572	0.177008	0.261482	0.289647	0.0447509	0.105812	0.064769	0.157245
54.026	216.928		244.548		317.117		102.89		114.072		96.959		54.026	0.18271	0.242999	0.305911	0.035465	0.119248	0.0906914	0.162837
54.48	214.164		239.843		322.163		90.576		117.778		132.965		54.48	0.179407	0.236666	0.312234	0.0213272	0.125466	0.150107	0.170868
54.934	215.314		243.153		324.892		102.015		124.238		147.776		54.934	0.180781	0.241121	0.315654	0.0344604	0.136305	0.174548	0.180478
55.388	237.067		253.837		323.724		143.049		124.266		144.678		55.388	0.206771	0.255501	0.31419	0.0815718	0.136352	0.169436	0.19397
55.842	299.902		254.506		326.803		196.886		128.546		149.969		55.842	0.281842	0.256401	0.318049	0.143382	0.143534	0.178167	0.220229
56.296	319.598		238.325		326.87		217.195		138.23		159.475		56.296	0.305374	0.234623	0.318133	0.166699	0.159782	0.193853	0.229744
56.75	330.966		220.854		313.005		229.689		153.362		172.919		56.75	0.318956	0.211109	0.300758	0.181044	0.185171	0.216038	0.235513
57.204	340.988		211.893		299.235		225.67		167.164		181.171		57.204	0.33093	0.199048	0.283503	0.176429	0.208329	0.229655	0.237982
57.658	360.872		207.746		283.528		210.406		175.508		176.166		57.658	0.354686	0.193467	0.26382	0.158905	0.222329	0.221396	0.235767
58.112	398.378		210.444		280.117		181.21		182.26		171.654		58.112	0.399496	0.197098	0.259545	0.125385	0.233658	0.21395	0.238189
58.566	421.727		218.789		334.754		165.306		175.876		171.786		58.566	0.427392	0.20833	0.328013	0.107125	0.222946	0.214168	0.251329
59.02	428.995		223.703		406.502		156.202		166.649		179.18		59.02	0.436075	0.214943	0.417922	0.0966728	0.207465	0.22637	0.266575
59.474	412.995		227.473		460.829		153.205		154.297		194.78		59.474	0.416959	0.220017	0.486001	0.0932319	0.18674	0.252112	0.275844
59.928	382.208		234.268		473.994		146.964		140.03		215.262		59.928	0.380177	0.229163	0.502499	0.0860666	0.162802	0.285911	0.274436
60.382	342.755		233.309		458.388		148.249		121.986		218.563		60.382	0.333041	0.227872	0.482942	0.0875419	0.132527	0.291358	0.259214
60.836	289.022		215.637		443.376		178.981		109.887		219.141		60.836	0.268843	0.204087	0.46413	0.122825	0.112227	0.292312	0.244071
61.29	243.311		212.007		422.398		206.708		92.877		230.222		61.29	0.214231	0.199202	0.437842	0.154659	0.0836862	0.310597	0.23337
61.744	218.48		215.887		404.852		204.56		92.691		230.195		61.744	0.184564	0.204424	0.415855	0.152193	0.0833742	0.310553	0.22516
62.198	211.307		219.236		385.528		223.554		96.232		228.114		62.198	0.175994	0.208931	0.391639	0.174	0.0893154	0.307119	0.2245
62.652	220.518		231.177		360.828		230.468		112.497		222.665		62.652	0.186999	0.225003	0.360687	0.181938	0.116606	0.298127	0.228226
63.106	224.401		230.962		351.707		222.621		138.423		212.421		63.106	0.191638	0.224713	0.349257	0.172929	0.160106	0.281223	0.229978
63.56	226.569		217.403		352.198		231.811		175.544		190.178		63.56	0.194228	0.206464	0.349872	0.18348	0.222389	0.244518	0.233492
64.014	246.731		209.245		347.895		231.858		203.453		149.044		64.014	0.218317	0.195485	0.34448	0.183534	0.269216	0.17664	0.231279
64.468	255.682		199.75		344.618		211.311		222.669		123.733		64.468	0.229011	0.182705	0.340373	0.159944	0.301458	0.134873	0.224727
64.922	273.919		227.843		327.997		197.993		234.74		118.743		64.922	0.250799	0.220515	0.319545	0.144653	0.321711	0.126639	0.230644
65.376	277.739		264.064		316.442		197.75		250.032		143.639		65.376	0.255363	0.269265	0.305065	0.144374	0.347369	0.167721	0.248193
65.83	277.838		296.904		312.542		195.189		261.495		183.447		65.83	0.255481	0.313464	0.300178	0.141434	0.366602	0.233411	0.268428
66.284	254.889		334.905		324.127		197.949		268.108		234.193		66.284	0.228063	0.36461	0.314695	0.144603	0.377698	0.31715	0.291137
66.738	231.219		358.048		344.775		185.236		277.79		282.376		66.738	0.199784	0.395758	0.34057	0.130007	0.393943	0.39666	0.309454
67.192	213.276		355.354		365.8		173.046		289.862		319.288		67.192	0.178346	0.392132	0.366917	0.116011	0.414198	0.457571	0.320863
67.646	220.894		343.796		374.479		162.909		285.483		339.584		67.646	0.187448	0.376576	0.377793	0.104373	0.406851	0.491063	0.324017
68.1	270.975		353.934		375.797		167.74		274.959		340.706		68.1	0.247282	0.390221	0.379445	0.10992	0.389193	0.492914	0.334829
68.554	323.715		358.015		379.748		190.861		252.149		324.618		68.554	0.310293	0.395713	0.384396	0.136465	0.350921	0.466366	0.340692
69.008	347.248		339.648		377.894		246.453		226.133		287.759		69.008	0.338409	0.370993	0.382073	0.20029	0.30727	0.405543	0.334096
69.462	358.099		314.626		377.237		309.088		215.872		259.672		69.462	0.351373	0.337316	0.381249	0.272202	0.290054	0.359195	0.331898
69.916	351.276		303.217		389.134		350.977		196.543		230.959		69.916	0.343221	0.321961	0.396158	0.320295	0.257622	0.311814	0.325178
70.37	380.506		305.651		392.678		374.094		205.6		200.154		70.37	0.378143	0.325237	0.400599	0.346836	0.272819	0.26098	0.330769
70.824	359.753		296.615		400.075		414.993		194.352		165.063		70.824	0.353349	0.313075	0.409868	0.393792	0.253946	0.203074	0.321184
71.278	346.678		305.936		394.358		470.896		168.821		148.807		71.278	0.337728	0.32562	0.402704	0.457975	0.211109	0.176249	0.318564
71.732	325.525		344.586		418.701		504.458		170.791		149.428		71.732	0.312455	0.377639	0.433209	0.496507	0.214414	0.177274	0.33525
72.186	301.001		358.745		467.104		534.336		165.13		149.209		72.186	0.283155	0.396696	0.493865	0.530811	0.204916	0.176913	0.347726
72.64	282.271		356.674		506.886		563.655		176.585		151.242		72.64	0.260778	0.393908	0.543717	0.564472	0.224136	0.180267	0.361213
73.094	294.482		346.46		531.875		524.869		173.983		142.303		73.094	0.275367	0.380162	0.575031	0.519941	0.21977	0.165517	0.355965
73.548	361.568		335.789		524.227		455.008		174.652		127.071		73.548	0.355517	0.365799	0.565447	0.439734	0.220893	0.140381	0.347962
74.002	421.659		330.626		528.011		376.21		171.553		106.075		74.002	0.427311	0.358851	0.570189	0.349265	0.215693	0.105734	0.33784
74.456	455.305		333.325		595.714		333.177		181.98		97.583		74.456	0.467509	0.362483	0.65503	0.299859	0.233188	0.0917211	0.351632
74.91	488.485		338.155		670.071		320.483		185.732		108.691		74.91	0.507151	0.368984	0.748209	0.285285	0.239483	0.110051	0.376527
75.364	493.427		329.083		665.344		330.34		189.062		121.359		75.364	0.513055	0.356774	0.742286	0.296602	0.24507	0.130955	0.38079
75.818	504.252		292.933		605.364		336.765		181.168		141.579		75.818	0.525988	0.30812	0.667123	0.303978	0.231826	0.164322	0.366893
76.272	510.765		235.536		559.053		355.214		180.275		145.296		76.272	0.533769	0.230869	0.609089	0.32516	0.230327	0.170455	0.349945
76.726	513.14		185.655		596.653		375.614		190.423		155.797		76.726	0.536607	0.163735	0.656207	0.348581	0.247354	0.187784	0.356711
77.18	507.061		178.303		616.523		404.048		204.349		168.88		77.18	0.529344	0.15384	0.681107	0.381226	0.27072	0.209373	0.370935
77.634	459.982		212.873		613.612		419.365		221.35		189.376		77.634	0.473097	0.200367	0.677459	0.398812	0.299245	0.243195	0.382029
78.088	420.825		239.259		576.253		400.862		239.555		200.448		78.088	0.426314	0.23588	0.630643	0.377568	0.32979	0.261465	0.376944
78.542	387.231		260.333		573.974		380.081		260.362		210.281		78.542	0.386178	0.264244	0.627787	0.35371	0.364701	0.277691	0.379052
78.996	346.551		295.856		615.479		350.678		314.874		240.965		78.996	0.337576	0.312054	0.679798	0.319952	0.456164	0.328325	0.405645
79.45	355.026		318.809		621.255		324.733		374.12		228.588		79.45	0.347701	0.342946	0.687036	0.290164	0.55557	0.307901	0.421887
79.904	380.203		356.21		610.078		332.025		409.597		202.159		79.904	0.377781	0.393284	0.67303	0.298536	0.615096	0.264289	0.437003
80.358	391.876		423.321		627.07		321.293		432.81		228.496		80.358	0.391728	0.483608	0.694323	0.286215	0.654044	0.307749	0.469611
80.812	368.975		514.194		580.174		326.203		445.589		281.36		80.812	0.364367	0.605914	0.635556	0.291852	0.675485	0.394983	0.494693
81.266	342.476		563.149		605.147		356.783		440.008		327.018		81.266	0.332707	0.671802	0.666851	0.326961	0.666121	0.470327	0.522461
81.72	323.11		579.078		680.36		386.877		462.641		347.962		81.72	0.30957	0.693241	0.761103	0.361512	0.704096	0.504888	0.555735
82.174	343.333		604.221		703.735		408.973		454.31		355.471		82.174	0.333731	0.727081	0.790395	0.386881	0.690117	0.517279	0.574247
82.628	361.211		660.636		725.329		439.451		457.541		329.32		82.628	0.355091	0.803009	0.817455	0.421873	0.695539	0.474125	0.594515
83.082	366.693		688.763		779.333		458.134		402.236		352.374		83.082	0.36164	0.840865	0.885129	0.443323	0.602745	0.512168	0.607645
83.536	351.923		716.97		856.697		424.409		368.695		410.462		83.536	0.343994	0.878829	0.982076	0.404603	0.546468	0.608023	0.627332
83.99	366.277		699.467		892.323		384.206		332.135		411.916		83.99	0.361143	0.855272	1.02672	0.358445	0.485126	0.610422	0.616188
84.444	399.518		586.609		907.549		386.924		297.217		401.889		84.444	0.400858	0.703377	1.0458	0.361566	0.426539	0.593876	0.588669
84.898	440.773		429.736		862.423		406.282		303.35		381.928		84.898	0.450147	0.492242	0.989252	0.383791	0.436829	0.560937	0.5522
85.352	503.548		385.624		836.774		433.387		321.52		335.062		85.352	0.525147	0.432872	0.95711	0.41491	0.467315	0.483601	0.546826
85.806	522.954		443.934		812.982		444.971		382.08		289.553		85.806	0.548332	0.511351	0.927296	0.42821	0.568926	0.408503	0.565436
86.26	524.399		489.708		788.72		452.639		424.088		284.73		86.26	0.550059	0.572958	0.896892	0.437014	0.639409	0.400545	0.582813
86.714	502.312		529.715		743.892		453.07		464.574		361.942		86.714	0.52367	0.626803	0.840717	0.437509	0.707339	0.527957	0.610666
87.168	442.222		597.163		670.176		467.432		488.034		419.489		87.168	0.451878	0.717581	0.748341	0.453998	0.746701	0.622919	0.62357
87.622	450.553		591.395		617.435		444.162		456.431		424.573		87.622	0.461832	0.709818	0.682249	0.427281	0.693676	0.631309	0.601028
88.076	528.933		571.89		606.828		409.733		370.626		402.943		88.076	0.555476	0.683567	0.668957	0.387753	0.549708	0.595616	0.573513
88.53	602.41		510.543		713.438		442.186		327.202		387.084		88.53	0.643262	0.601	0.802554	0.425013	0.476849	0.569446	0.586354
88.984	641.77		444.177		819.717		494.551		354.119		358.688		88.984	0.690287	0.511678	0.935736	0.485133	0.522012	0.522587	0.611239
89.438	653.385		394.913		818.505		496.269		380.114		347.999		89.438	0.704164	0.445374	0.934217	0.487106	0.565628	0.504949	0.606906
89.892	695.038		410.35		833.909		488.739		387.94		345.041		89.892	0.753928	0.466151	0.95352	0.47846	0.578758	0.500068	0.621814
90.346	716.666		462.557		813.849		486.315		392.673		368.217		90.346	0.779768	0.536416	0.928382	0.475677	0.5867	0.538312	0.640876
90.8	604.31		510.672		827.472		450.347		387.083		398.281		90.8	0.645532	0.601174	0.945454	0.434382	0.57732	0.587922	0.631964
91.254	417.249		535.859		835.706		442.055		384.744		409.195		91.254	0.422042	0.635073	0.955772	0.424862	0.573396	0.605932	0.602846
91.708	427.693		541.816		800.392		454.299		366.978		401.442		91.708	0.43452	0.64309	0.911519	0.43892	0.543587	0.593139	0.594129
92.162	467.919		542.145		707.021		472.455		343.942		445.072		92.162	0.482579	0.643533	0.794513	0.459765	0.504936	0.665135	0.591744
92.616	529.244		505.048		607.767		500.396		303.242		466.788		92.616	0.555847	0.593604	0.670134	0.491844	0.436648	0.70097	0.574841
93.07	529.894		450.62		345.054		477.892		275.929		480.32		93.07	0.556624	0.52035	0.34092	0.466007	0.39082	0.7233	0.49967
93.524	483.863		496.419		294.774		512.711		285.046		466.906		93.524	0.501628	0.581991	0.277912	0.505983	0.406117	0.701165	0.495799
93.978	510.346		569.197		387.165		545.398		309.715		453.526		93.978	0.533269	0.679942	0.39369	0.543511	0.447508	0.679086	0.546168
94.432	480.745		613.532		454.854		536.797		329.667		424.652		94.432	0.497903	0.739612	0.478514	0.533636	0.480985	0.631439	0.560348
94.886	441.997		626.68		491.776		519.151		341.148		401.787		94.886	0.451609	0.757308	0.524782	0.513377	0.500248	0.593708	0.556839
95.34	423.526		620.294		513.442		496.554		330.577		397.13		95.34	0.429541	0.748713	0.551932	0.487433	0.482512	0.586023	0.547692
95.794	410.81		612.419		539.846		464.57		315.521		360.994		95.794	0.414349	0.738114	0.58502	0.450712	0.45725	0.526393	0.52864
96.248	426.66		567.671		535.545		407.591		300.167		306.13		96.248	0.433286	0.677888	0.57963	0.385294	0.431488	0.435858	0.490574
96.702	532.105		422.952		484.646		364.572		290.946		278.419		96.702	0.559265	0.483112	0.515847	0.335904	0.416017	0.39013	0.450046
97.156	639.314		286.214		421.685		354.297		274.651		295.419		97.156	0.687352	0.299077	0.436949	0.324107	0.388676	0.418183	0.425724
97.61	712.871		258.466		354.587		362.559		261.802		328.691		97.61	0.775234	0.261731	0.352866	0.333592	0.367117	0.473087	0.427271
98.064	731.065		261.055		310.53		374.754		266.699		364.87		98.064	0.796971	0.265215	0.297657	0.347594	0.375334	0.532789	0.435927
98.518	729.609		295.739		292.638		380.1		271.703		372.067		98.518	0.795232	0.311896	0.275236	0.353731	0.38373	0.544665	0.444082
98.972	769.084		339.902		327.825		396.551		276.085		391.121		98.972	0.842394	0.371335	0.31933	0.372619	0.391082	0.576107	0.478811
99.426	788.039		392.345		407.216		392.422		278.167		419.138		99.426	0.865041	0.441918	0.418817	0.367878	0.394576	0.62234	0.518428
99.88	779.662		428.475		467.74		366.293		262.668		443.959		99.88	0.855032	0.490545	0.494662	0.337879	0.36857	0.663299	0.534998
100.334	740.898		448.497		555.137		346.325		241.69		456.467		100.334	0.808719	0.517493	0.604182	0.314954	0.333372	0.683939	0.543777
100.788	684.444		440.06		632.238		375.987		234.491		441.53		100.788	0.741271	0.506137	0.700799	0.349009	0.321294	0.65929	0.5463
101.242	662.951		439.866		689.036		413.99		230.522		415.488		101.242	0.715593	0.505876	0.771975	0.392641	0.314634	0.616317	0.552839
101.696	657.156		449.027		699.63		449.912		222.449		405.569		101.696	0.708669	0.518206	0.785251	0.433883	0.301089	0.599949	0.557841
102.15	643.609		463.976		699.12		447.859		219.645		405.321		102.15	0.692484	0.538326	0.784612	0.431526	0.296384	0.59954	0.557145
102.604	610.109		481.587		693.912		466.377		220.288		403.655		102.604	0.65246	0.562028	0.778085	0.452786	0.297463	0.59679	0.556602
103.058	544.685		505.951		700.911		485.999		224.345		398.234		103.058	0.574295	0.59482	0.786856	0.475315	0.30427	0.587845	0.5539
103.512	471.149		528.142		683.838		468.635		246.723		398.159		103.512	0.486438	0.624686	0.765461	0.455379	0.341817	0.587721	0.543584
103.966	399.278		537.259		657.424		454.939		276.382		394.893		103.966	0.400571	0.636957	0.732361	0.439654	0.391581	0.582332	0.530576
104.42	353.08		558.077		661.929		426.669		324.275		367.103		104.42	0.345376	0.664976	0.738006	0.407197	0.471938	0.536474	0.527328
104.874	353.188		578.569		684.251		408.783		369.887		338.57		104.874	0.345505	0.692556	0.765979	0.386662	0.548468	0.489389	0.538093
105.328	370.234		569.563		673.106		406.981		406.247		310.316		105.328	0.365871	0.680435	0.752013	0.384594	0.609475	0.442766	0.539192
105.782	381.792		561.842		702.231		440.913		423.027		284.564		105.782	0.37968	0.670043	0.78851	0.423551	0.637629	0.400271	0.549947
106.236	407.771		555.77		786.422		479.362		428.602		255.833		106.236	0.410718	0.661871	0.894013	0.467695	0.646983	0.35286	0.572356
106.69	449.842		581.854		884.909		496.106		440.364		228.714		106.69	0.460982	0.696977	1.01743	0.486918	0.666718	0.308109	0.606189
107.144	493.153		606.411		930.441		556.985		422.919		219.464		107.144	0.512728	0.730028	1.07449	0.556814	0.637448	0.292845	0.634058
107.598	497.691		634.512		914.141		582.677		390.508		223.622		107.598	0.518149	0.767849	1.05406	0.586311	0.583067	0.299706	0.634857
108.052	491.044		648.877		903.215		583.807		362.068		237.13		108.052	0.510208	0.787183	1.04037	0.587608	0.535349	0.321997	0.630452
108.506	477.179		648.707		862.11		590.894		338.546		241.102		108.506	0.493643	0.786954	0.98886	0.595745	0.495883	0.328551	0.614939
108.96	493.53		638.127		858.55		576.018		326.878		255.874		108.96	0.513178	0.772715	0.984398	0.578666	0.476305	0.352927	0.613032
109.414	515.556		625.515		842.84		554.648		313.419		282.817		109.414	0.539493	0.75574	0.964712	0.554131	0.453723	0.397388	0.610865
109.868	524.223		614.391		862.914		553.299		299.534		308.665		109.868	0.549848	0.740769	0.989867	0.552582	0.430426	0.440041	0.617256
110.322	523.297		582.673		883.268		604.471		308.017		320.53		110.322	0.548742	0.698079	1.01537	0.611333	0.444659	0.45962	0.629635
110.776	527.347		548.143		920.065		697.498		322.766		323.519		110.776	0.553581	0.651606	1.06148	0.718138	0.469406	0.464553	0.653128
111.23	509.782		504.211		959.562		705.289		335.485		324.35		111.23	0.532595	0.592478	1.11098	0.727083	0.490747	0.465924	0.653301
111.684	464.914		480.546		966.051		685.204		340.727		309.526		111.684	0.478989	0.560627	1.11911	0.704023	0.499542	0.441462	0.633959
112.138	437.547		453.113		899.598		674.211		347.418		315.528		112.138	0.446293	0.523705	1.03584	0.691402	0.510768	0.451366	0.609895
112.592	422.701		452.561		822.095		660.51		348.128		335.844		112.592	0.428556	0.522962	0.938716	0.675672	0.51196	0.484891	0.593793
113.046	443.366		481.494		782.918		654.527		353.306		357.884		113.046	0.453245	0.561903	0.889622	0.668803	0.520648	0.521261	0.60258
113.5	483.805		511.411		814.561		635.121		339.226		381.65		113.5	0.501559	0.602168	0.929274	0.646522	0.497023	0.560479	0.622838
113.954	543.29		553.042		866.805		628.079		323.343		393.634		113.954	0.572628	0.658199	0.994743	0.638437	0.470374	0.580254	0.652439
114.408	585.755		581.416		890.84		624.236		309.908		398.967		114.408	0.623363	0.696388	1.02486	0.634025	0.447832	0.589054	0.669254
114.862	583.709		613.807		881.79		615.848		308.906		387.2		114.862	0.620919	0.739983	1.01352	0.624395	0.446151	0.569637	0.669101
115.316	545.301		654.645		851.578		645.956		315.094		377.707		115.316	0.575031	0.794946	0.975662	0.658962	0.456534	0.553972	0.669184
115.77	509.856		682.841		806.594		684.69		360.413		353.498		115.77	0.532683	0.832895	0.919291	0.703433	0.532572	0.514023	0.672483
116.224	499.492		710.443		702.479		677.337		382.863		326.656		116.224	0.520301	0.870044	0.788821	0.694991	0.57024	0.469729	0.652354
116.678	509.125		716.652		549.551		689.527		383.926		321.198		116.678	0.53181	0.878401	0.597182	0.708986	0.572023	0.460723	0.624854
117.132	489.961		693.139		432.256		748.968		382.62		315.159		117.132	0.508914	0.846755	0.450195	0.777231	0.569832	0.450757	0.600614
117.586	447.51		686.145		412.216		812.878		400.872		305.003		117.586	0.458196	0.837342	0.425083	0.850606	0.600456	0.433998	0.600947
118.04	414.676		734.967		476.709		848.324		408.135		302.258		118.04	0.418968	0.903051	0.505901	0.891302	0.612643	0.429469	0.626889
118.494	378.411		744.067		584.247		851.319		422.607		291.545		118.494	0.37564	0.915299	0.64066	0.894741	0.636924	0.41179	0.645843
118.948	341.761		702.045		717.1		821.056		431.99		281.85		118.948	0.331853	0.858742	0.807143	0.859995	0.652668	0.395792	0.651032
119.402	398.802		634.581		851.57		811.516		441.759		305.62		119.402	0.400002	0.767942	0.975652	0.849042	0.669059	0.435017	0.682786
119.856	504.311		583.625		959.265		799.184		451.092		334.631		119.856	0.526059	0.699361	1.11061	0.834884	0.684718	0.482889	0.723086
120.31	614.077		573.484		1019.95		760.79		479.619		376.592		120.31	0.657201	0.685712	1.18665	0.790804	0.732582	0.552132	0.767513
120.764	698.345		611.276		1054.72		699.629		501.325		428.838		120.764	0.757879	0.736576	1.23022	0.720584	0.769002	0.638347	0.808769
121.218	741.481		651.754		1037.63		628.644		493.11		450.011		121.218	0.809416	0.791055	1.20881	0.639086	0.755218	0.673285	0.812812
121.672	767.902		686.992		1009.51		624.271		447.858		433.499		121.672	0.840982	0.838482	1.17358	0.634065	0.679292	0.646038	0.802073
122.126	807.59		717.337		977.28		640.269		389.582		379.719		122.126	0.888399	0.879323	1.13318	0.652433	0.581513	0.557292	0.782024
122.58	821.106		703.282		900.098		651.777		376.355		330.654		122.58	0.904547	0.860406	1.03646	0.665645	0.55932	0.476327	0.750452
123.034	807.095		633.115		780.085		651.608		362.098		293.897		123.034	0.887808	0.765969	0.886071	0.665451	0.535399	0.415672	0.692728
123.488	762.557		553.108		636.202		641.695		365.208		288.342		123.488	0.834596	0.658288	0.705767	0.65407	0.540617	0.406505	0.633307
123.942	718.215		469.79		542.208		612.397		367.104		294.983		123.942	0.781619	0.546151	0.58798	0.620433	0.543799	0.417464	0.582907
124.396	678.528		400.396		523.015		581.014		364.518		301.927		124.396	0.734203	0.452754	0.563929	0.584402	0.53946	0.428922	0.550612
124.85	635.119		337.602		553.578		557.023		347.5		308.503		124.85	0.682341	0.36824	0.602228	0.556858	0.510906	0.439774	0.526724
125.304	550.63		356.133		626.226		528.119		352.256		307.903		125.304	0.581398	0.39318	0.693266	0.523673	0.518886	0.438784	0.524864
125.758	506.363		418.758		664.844		508.833		346.155		300.605		125.758	0.52851	0.477467	0.741659	0.50153	0.508649	0.426741	0.53076
126.212	491.891		484.379		680.001		467.402		330.433		286.157		126.212	0.51122	0.565786	0.760653	0.453963	0.48227	0.402899	0.529465
126.666	539.114		531.662		678.578		406.518		298.35		290.902		126.666	0.567639	0.629424	0.75887	0.384062	0.42844	0.410729	0.529861
127.12	722.006		549.821		635.521		358.451		269.921		291.309		127.12	0.786148	0.653864	0.704914	0.328876	0.38074	0.411401	0.544324
127.574	929.084		537.406		578.571		325.839		249.444		293.835		127.574	1.03355	0.637155	0.633548	0.291434	0.346383	0.415569	0.559607
128.028	1116.69		533.005		537.124		312.103		277.386		300.187		128.028	1.25769	0.631231	0.581609	0.275664	0.393265	0.426051	0.594252
128.482	1184.9		523.984		527.516		344.957		313.698		295.651		128.482	1.33918	0.61909	0.569569	0.313383	0.454191	0.418566	0.618997
128.936	1222.24		536.526		537.344		415.251		325.634		290.818		128.936	1.3838	0.63597	0.581885	0.394088	0.474218	0.410591	0.646758
129.39	1212.68		553.258		544.966		546.275		340.636		280.381		129.39	1.37238	0.65849	0.591436	0.544518	0.499389	0.393368	0.676596
129.844	1190.94		567.716		578.678		672.498		408.198		274.632		129.844	1.34641	0.677949	0.633682	0.689435	0.612748	0.383881	0.724017
130.298	1154.16		547.079		657.602		768.983		466.208		261.308		130.298	1.30247	0.650174	0.732584	0.80021	0.710081	0.361894	0.759568
130.752	1101.99		530.779		753.838		815.364		516.17		255.471		130.752	1.24014	0.628236	0.85318	0.85346	0.793909	0.352262	0.786864
131.206	1025.17		516.681		835.865		809.685		560.999		252.769		131.206	1.14836	0.609261	0.955971	0.84694	0.869126	0.347804	0.796243
131.66	909.403		521.538		880.969		786.074		566.812		245.253		131.66	1.01004	0.615798	1.01249	0.819832	0.878879	0.335401	0.77874
132.114	777.651		548.598		891.207		767.837		575.595		236.746		132.114	0.85263	0.652218	1.02532	0.798894	0.893616	0.321363	0.75734
132.568	703.154		557.307		884.696		739.399		570.928		229.769		132.568	0.763625	0.663939	1.01716	0.766245	0.885785	0.30985	0.734434
133.022	600.719		537.769		893.659		716.32		568.099		236.474		133.022	0.641241	0.637643	1.02839	0.739747	0.881039	0.320914	0.708163
133.476	533.933		518.529		886.606		674.008		544.792		256.262		133.476	0.561449	0.611748	1.01956	0.691169	0.841933	0.353568	0.679904
133.93	561.257		488.061		883.247		599.76		491.534		279.823		133.93	0.594094	0.570742	1.01535	0.605924	0.752574	0.392447	0.655188
134.384	635.83		479.918		839.768		532.398		450.887		332.04		134.384	0.68319	0.559782	0.960862	0.528586	0.684374	0.478614	0.649235
134.838	711.065		490.83		804.143		477.769		448.273		385.242		134.838	0.773076	0.574468	0.916219	0.465866	0.679988	0.566406	0.662671
135.292	747.883		509.066		787.872		431.922		435.691		397.115		135.292	0.817065	0.599012	0.89583	0.413228	0.658878	0.585998	0.661668
135.746	786.017		515.564		773.962		411.959		444.929		391.151		135.746	0.862625	0.607758	0.878398	0.390309	0.674378	0.576157	0.664937
136.2	810.747		498.867		774.584		429.065		431.727		387.61		136.2	0.892171	0.585285	0.879178	0.409948	0.652227	0.570314	0.664854
136.654	834.298		468.917		744.669		492.326		412.829		398.159		136.654	0.920308	0.544976	0.84169	0.482579	0.620518	0.587721	0.666299
137.108	828.673		438.285		694.278		559.735		372.737		393.306		137.108	0.913588	0.503748	0.778544	0.559971	0.55325	0.579713	0.648136
137.562	795.005		415.186		640.854		615.668		313.36		403.557		137.562	0.873363	0.472659	0.711596	0.624188	0.453624	0.596629	0.62201
138.016	709.632		414.111		641.575		680.854		267.264		400.851		138.016	0.771364	0.471213	0.7125	0.699029	0.376282	0.592163	0.603758
138.47	660.233		422.696		669.488		786.621		240.592		390.989		138.47	0.712345	0.482767	0.747479	0.82046	0.33153	0.575889	0.611745
138.924	641.881		395.643		681.532		884.315		259.583		375.001		138.924	0.690419	0.446357	0.762571	0.932623	0.363394	0.549507	0.624145
139.378	646.973		371.75		722.469		956.74		299.193		346.344		139.378	0.696503	0.414199	0.813871	1.01577	0.429854	0.502218	0.645403
139.832	641.427		364.055		740.858		973.343		339.93		306.891		139.832	0.689877	0.403843	0.836915	1.03484	0.498205	0.437114	0.650132
140.286	594.238		381.389		720.793		983.941		378.445		279.525		140.286	0.633498	0.427172	0.811771	1.047	0.562827	0.391955	0.645705
140.74	544.523		398.833		663.024		938.447		409.691		257.381		140.74	0.574102	0.45065	0.739378	0.994773	0.615253	0.355414	0.621595
141.194	507.771		405.505		621.663		827.945		408.317		258.81		141.194	0.530192	0.45963	0.687548	0.867905	0.612948	0.357772	0.585999
141.648	476.485		403.484		652.35		777.999		392.737		288.89		141.648	0.492814	0.45691	0.726003	0.810561	0.586807	0.407409	0.580084
142.102	463.073		381.879		695.797		672.194		388.124		333.384		142.102	0.47679	0.427832	0.780447	0.689086	0.579067	0.480832	0.572342
142.556	442.856		359.693		719.965		579.467		365.318		363.748		142.556	0.452636	0.397972	0.810733	0.582626	0.540802	0.530937	0.552618
143.01	464.492		336.092		731.96		548.447		335.296		379.011		143.01	0.478485	0.366207	0.825764	0.547011	0.49043	0.556124	0.544004
143.464	504.662		322.467		716.372		497.803		310.657		388.664		143.464	0.526478	0.347869	0.806231	0.488867	0.449089	0.572053	0.531764
143.918	538.018		325.947		683.34		425.862		299.108		400.35		143.918	0.56633	0.352553	0.764837	0.406271	0.429711	0.591337	0.518507
144.372	535.492		336.353		622.108		358.741		306.808		397.781		144.372	0.563312	0.366559	0.688105	0.329209	0.442631	0.587097	0.496152
144.826	528.939		335.19		543.449		321.983		302.117		398.689		144.826	0.555483	0.364993	0.589535	0.287007	0.43476	0.588596	0.470062
145.28	543.533		360.855		490.779		353.427		298.327		385.72		145.28	0.572919	0.399536	0.523533	0.323108	0.428401	0.567195	0.469115
145.734	556.801		411.453		470.077		436.718		285.816		324.313		145.734	0.588771	0.467635	0.49759	0.418735	0.407409	0.465863	0.474334
146.188	581.423		440.042		449.97		514.413		274.152		242.586		146.188	0.618188	0.506113	0.472393	0.507937	0.387839	0.331	0.470578
146.642	536.462		460.743		446.326		565.776		231.456		188.275		146.642	0.564471	0.533974	0.467827	0.566907	0.316201	0.241378	0.44846
147.096	514.579		485.777		463.731		620.964		191.514		185.098		147.096	0.538326	0.567668	0.489638	0.630269	0.249185	0.236135	0.45187
147.55	514.144		492.226		466.433		665.173		171.506		218.772		147.55	0.537806	0.576347	0.493024	0.681025	0.215614	0.291703	0.46592
148.004	529.521		479.529		447.497		670.451		196.711		243.656		148.004	0.556178	0.559258	0.469294	0.687085	0.257904	0.332766	0.477081
148.458	531.451		432.892		428.399		637.9		246.065		244.695		148.458	0.558484	0.49649	0.445362	0.649713	0.340713	0.33448	0.470874
148.912	541.624		372.583		435.295		595.728		302.842		232.601		148.912	0.570638	0.41532	0.454004	0.601295	0.435977	0.314523	0.465293
149.366	550.601		356.854		434.194		540.583		350.696		206.06		149.366	0.581363	0.394151	0.452624	0.537983	0.516268	0.270726	0.458853
149.82	530.757		373.667		434.389		476.481		408.197		184.204		149.82	0.557655	0.416779	0.452868	0.464387	0.612747	0.23466	0.456516
150.274	473.334		406.634		420.038		385.31		445.731		156		150.274	0.489049	0.461149	0.434885	0.359713	0.675723	0.188119	0.434773
150.728	388.3		410.959		409.975		329.445		440.862		123.592		150.728	0.387455	0.46697	0.422274	0.295574	0.667554	0.13464	0.395745
151.182	337.134		394.057		394.553		315.055		427.986		102.533		151.182	0.326325	0.444222	0.402949	0.279053	0.64595	0.0998894	0.366398
151.636	272.708		373.787		359.59		314.407		406.042		103.648		151.636	0.249352	0.416941	0.359135	0.278309	0.609131	0.101729	0.335766
152.09	213.437		369.333		340.526		333.566		372.981		127.101		152.09	0.178539	0.410946	0.335246	0.300305	0.553659	0.140431	0.319854
152.544	203.807		372.451		312.816		334.418		353.99		139.548		152.544	0.167033	0.415143	0.300521	0.301284	0.521795	0.16097	0.311124
152.998	204.146		350.727		284.278		333.011		332.024		155.849		152.998	0.167438	0.385904	0.264759	0.299668	0.48494	0.18787	0.29843
153.452	194.192		319.684		303.835		330.071		305.438		171.586		153.452	0.155546	0.344124	0.289267	0.296293	0.440332	0.213838	0.2899
153.906	162.001		290.799		368.876		340.145		282.508		178.542		153.906	0.117086	0.305248	0.370772	0.307859	0.401859	0.225317	0.288023
154.36	134.016		266.082		440.565		352.846		254.294		166.637		154.36	0.0836511	0.271981	0.460608	0.322441	0.35452	0.205672	0.283145
154.814	127.9		247.07		479.704		362.23		238.632		169.773		154.814	0.0763441	0.246393	0.509654	0.333215	0.328242	0.210847	0.284116
155.268	122.685		252.643		491.29		378.654		200.2		177.026		155.268	0.0701135	0.253894	0.524173	0.352071	0.263758	0.222815	0.281137
155.722	120.763		248.034		487.558		399.315		140.096		185.766		155.722	0.0678172	0.24769	0.519496	0.375792	0.162913	0.237238	0.268491
156.176	119.727		217.019		482.097		438.798		98.446		190.223		156.176	0.0665795	0.205948	0.512653	0.421123	0.0930302	0.244592	0.257321
156.63	100.893		190.171		465.962		481.024		86.562		174.317		156.63	0.0440777	0.169813	0.492434	0.469603	0.0730906	0.218345	0.24456
157.084	95.345		172.258		454.454		506.957		78.464		155.134		157.084	0.0374492	0.145704	0.478013	0.499377	0.0595034	0.18669	0.234456
157.538	99.27		166.531		422.866		566.957		78.122		149.127		157.538	0.0421386	0.137996	0.438429	0.568263	0.0589295	0.176777	0.237089
157.992	110.429		174.716		368.52		629.283		78.044		146.439		157.992	0.0554707	0.149012	0.370326	0.63982	0.0587987	0.172342	0.240961
158.446	114.135		189.501		322.833		686.536		76.188		153.977		158.446	0.0598984	0.168911	0.313074	0.705552	0.0556846	0.184781	0.247983
158.9	119.731		203.257		276.438		782.15		82.3		162.098		158.9	0.0665842	0.187425	0.254935	0.815327	0.0659396	0.198182	0.264732
159.354	114.502		210.629		261.698		844.734		99.218		161.298		159.354	0.0603369	0.197347	0.236464	0.88718	0.0943255	0.196861	0.278752
159.808	120.715		197.349		248.391		896.816		111.952		156.734		159.808	0.0677599	0.179474	0.219788	0.946976	0.115691	0.18933	0.286503
160.262	141.458		177.696		237.364		899.345		121.882		158.638		160.262	0.0925424	0.153023	0.20597	0.949879	0.132352	0.192472	0.287706
160.716	173.541		164.071		262.973		854.03		124.727		175.246		160.716	0.130873	0.134685	0.238061	0.897853	0.137126	0.219878	0.293079
161.17	210.306		157.841		329.639		745.409		114.562		196.251		161.17	0.174798	0.1263	0.321603	0.773145	0.12007	0.25454	0.295076
161.624	247.888		154.7		392.056		631.685		104.32		206.844		161.624	0.219699	0.122073	0.39982	0.642577	0.102886	0.27202	0.293179
162.078	291.92		157.751		413.345		531.986		95.663		200.445		162.078	0.272306	0.126179	0.426497	0.528113	0.0883607	0.26146	0.283819
162.532	303.876		167.964		394.695		386.598		91.581		183.614		162.532	0.28659	0.139925	0.403127	0.361192	0.0815117	0.233686	0.251005
162.986	302.96		174.144		368.174		279.933		76.557		179.203		162.986	0.285496	0.148242	0.369892	0.238729	0.0563037	0.226408	0.220845
163.44	325.017		160.97		377.229		212.022		65.26		181.032		163.44	0.311848	0.130511	0.381239	0.16076	0.037349	0.229426	0.208522
163.894	357.107		136.935		368.564		198.792		52.533		192.864		163.894	0.350188	0.0981629	0.370381	0.145571	0.015995	0.24895	0.204875
164.348	360.863		119.32		343.404		188.671		47.719		208.95		164.348	0.354675	0.0744549	0.338852	0.133951	0.00791779	0.275495	0.197558
164.802	354.775		104.416		298.773		189.54		48.798		224.876		164.802	0.347401	0.0543957	0.282924	0.134948	0.00972819	0.301776	0.188529
165.256	318.372		97.631		236.665		190.257		54.73		228.256		165.256	0.303909	0.0452638	0.205094	0.135772	0.0196812	0.307353	0.169512
165.71	272.392		91.942		189.894		199.311		55.364		218.909		165.71	0.248975	0.037607	0.146484	0.146166	0.020745	0.291929	0.148651
166.164	222.215		102.457		154.749		201.918		62.109		204.409		166.164	0.189026	0.0517591	0.102442	0.14916	0.0320621	0.268002	0.132075
166.618	201.43		121.256		133.646		197.613		81.289		199.321		166.618	0.164194	0.0770606	0.0759975	0.144217	0.0642433	0.259606	0.130886
167.072	191.577		136.915		109.638		195.919		150.385		194.775		167.072	0.152422	0.0981359	0.0459123	0.142272	0.180176	0.252104	0.14517
167.526	176.029		146.506		96.071		182.707		228.366		195.514		167.526	0.133846	0.111044	0.028911	0.127103	0.311017	0.253323	0.160874
167.98	170.653		147.097		109.31		173.072		278.03		197.271		167.98	0.127423	0.11184	0.0455013	0.116041	0.394346	0.256223	0.175229
168.434	189.277		145.619		143.894		163.38		289.865		194.91		168.434	0.149674	0.109851	0.0888396	0.104914	0.414203	0.252327	0.186635
168.888	221.019		142.19		163.649		160.504		283.083		189.228		168.888	0.187597	0.105236	0.113595	0.101612	0.402824	0.24295	0.192302
169.342	250.776		132.009		164.077		158.788		268.896		181.615		169.342	0.223149	0.091533	0.114132	0.0996418	0.37902	0.230388	0.189644
169.796	256.968		126.143		175.754		152.804		260.478		181.791		169.796	0.230547	0.083638	0.128764	0.0927715	0.364896	0.230678	0.188549
170.25	242.275		118.57		187.997		138.518		244.792		171.889		170.25	0.212993	0.0734455	0.144107	0.0763697	0.338577	0.214338	0.176638
170.704	244.291		118.606		196.657		118.871		232		151.453		170.704	0.215401	0.0734939	0.154959	0.0538129	0.317114	0.180616	0.165899
171.158	224.069		115.591		191.856		108.158		212.768		148.621		171.158	0.191241	0.0694361	0.148942	0.0415132	0.284846	0.175942	0.151987
171.612	217.085		101.088		192.42		105.435		190.988		146.788		171.612	0.182897	0.0499166	0.149649	0.0383869	0.248302	0.172917	0.140345
172.066	207.699		99.02		192.905		108.407		180.307		134.904		172.066	0.171683	0.0471332	0.150257	0.0417991	0.230381	0.153307	0.132427
172.52	197.558		93.448		193.634		108.307		171.411		129.488		172.52	0.159568	0.0396339	0.15117	0.0416843	0.215455	0.14437	0.125313
172.974	178.087		84.386		190.567		105.049		177.015		123.378		172.974	0.136305	0.0274374	0.147327	0.0379437	0.224857	0.134287	0.118026
173.428	166.426		79.211		193.575		89.641		196.044		122.015		173.428	0.122373	0.0204724	0.151096	0.0202537	0.256785	0.132038	0.11717
173.882	155.198		76.89		211.588		71.867		217.562		124.113		173.882	0.108958	0.0173486	0.173669	0	0.292889	0.1355	0.121394
174.336	143.143		76.117		251.057		63.667		247.164		132.935		174.336	0.0945556	0.0163082	0.223129	0	0.342557	0.150058	0.137768
174.79	120.005		76.339		304.33		56.739		273.581		142.068		174.79	0.0669116	0.016607	0.289887	0	0.386881	0.165129	0.154236
175.244	82.696		73.89		365.536		53.828		285.341		157.383		175.244	0.0223369	0.0133109	0.366586	0	0.406612	0.190401	0.166541
175.698	69.471		66.495		416.411		54.389		283.389		171.733		175.698	0.00653644	0.00335801	0.43034	0	0.403337	0.214081	0.176275
176.152	64.53		67.316		446.627		50.556		286.91		175.726		176.152	0.000633214	0.00446299	0.468204	0	0.409245	0.22067	0.183869
176.606	64.264		61.138		443.318		53.061		274.56		169.038		176.606	0.000315412	0	0.464058	0	0.388523	0.209634	0.177088
177.06	64.893		54.552		430.205		58.774		239.601		162.366		177.06	0.00106691	0	0.447625	0	0.329867	0.198624	0.162864
177.514	65.734		50.284		403.712		53.902		188.604		156.344		177.514	0.00207168	0	0.414426	0	0.244302	0.188686	0.141581
177.968	65.003		43.362		379.109		56.098		150.973		143.831		177.968	0.00119833	0	0.383595	0	0.181163	0.168038	0.122332
178.422	65.064		47.829		360.743		53.023		153.748		124.463		178.422	0.00127121	0	0.36058	0	0.185819	0.136078	0.113958
178.876	64.55		55.628		345.757		51.767		185.229		110.522		178.876	0.000657109	0	0.341801	0	0.238639	0.113073	0.115695
179.33	70.604		69.85		314.476		54.931		214.699		95.19		179.33	0.00789008	0.00787349	0.302602	0	0.288086	0.0877723	0.115704
179.784	73.625		81.987		263.237		53.571		247.527		74.525		179.784	0.0114994	0.0242086	0.238392	0	0.343166	0.0536716	0.111823
180.238	73.375		84.932		219.674		58.477		252.641		59.641		180.238	0.0112007	0.0281723	0.183802	0	0.351747	0.0291106	0.100672
180.692	71.28		83.047		218.832		63.525		248.717		61.328		180.692	0.00869773	0.0256353	0.182747	0	0.345163	0.0318944	0.0990228
181.146	70.131		78.135		231.501		70.438		247.509		80.458		181.146	0.00732497	0.0190242	0.198623	0	0.343136	0.063462	0.105262
181.6	72.156		79.213		236.646		75.471		262.182		103.733		181.6	0.00974432	0.0204751	0.20507	0.00398507	0.367755	0.10187	0.11815
182.054	70.227		76.452		231.92		79.07		296.37		125.225		182.054	0.00743967	0.0167591	0.199148	0.00811711	0.425117	0.137335	0.132319
182.508	69.928		72.091		210.443		82.429		355.078		137.156		182.508	0.00708244	0.0108896	0.172234	0.0119736	0.523621	0.157023	0.147137
182.962	70.865		70.552		199.144		77.475		397.989		145.304		182.962	0.00820191	0.0088183	0.158075	0.00628588	0.595619	0.170469	0.157912
183.416	73.5		68.084		207.911		80.728		423.902		148.99		183.416	0.0113501	0.00549664	0.169061	0.0100207	0.639097	0.176551	0.168596
183.87	74.752		63.276		216.045		73.272		450.02		147.245		183.87	0.0128459	0	0.179254	0.00146039	0.682919	0.173672	0.175025
184.324	73.911		61.121		220.552		75.28		461.032		144.149		184.324	0.0118411	0	0.184902	0.00376579	0.701396	0.168563	0.178411
184.778	71.971		61.683		210.543		75.679		452.015		139.379		184.778	0.0095233	0	0.17236	0.00422388	0.686267	0.160691	0.172178
185.232	71.444		59.907		195.292		88.422		400.443		132.318		185.232	0.00889367	0	0.153248	0.0188542	0.599737	0.14904	0.154962
185.686	68.847		55.188		185.738		104.905		329.579		122.905		185.686	0.00579092	0	0.141276	0.0377784	0.480837	0.133507	0.133198
186.14	73.584		57.017		183.302		136.34		263.872		114.029		186.14	0.0114504	0	0.138223	0.0738691	0.370591	0.11886	0.118832
186.594	75.373		53.538		175.397		154.71		220.585		96.054		186.594	0.0135878	0	0.128317	0.0949598	0.297961	0.089198	0.104004
187.048	79.319		52.165		172.33		161.825		204.207		78.806		187.048	0.0183023	0	0.124474	0.103129	0.270482	0.060736	0.096187
187.502	77.585		52.048		167.418		163.842		195.436		66.043		187.502	0.0162306	0	0.118318	0.105444	0.255765	0.0396749	0.0892389
187.956	76.812		53.186		168.296		161.442		160.421		57.676		187.956	0.015307	0	0.119419	0.102689	0.197015	0.025868	0.0767163
188.41	67.025		53.468		162.712		163.752		123.532		56.404		188.41	0.0036141	0	0.112421	0.105341	0.135121	0.023769	0.0633777
188.864	65.582		51.532		151.281		162.795		108.01		59.015		188.864	0.00189008	0	0.0980965	0.104242	0.109077	0.0280776	0.0568973
189.318	66.338		54.003		140.821		153.217		95.134		65.907		189.318	0.00279331	0	0.0849887	0.0932457	0.0874732	0.0394505	0.0513252
189.772	63.971		59.112		129.775		137.154		87.318		69.54		189.772	0	0	0.0711466	0.0748037	0.0743591	0.0454455	0.0442925
190.226	67.663		62.9		120.103		119.304		83.071		73.874		190.226	0.00437634	0	0.0590263	0.05431	0.0672332	0.0525974	0.0395905
190.68	67.391		62.046		119.635		104.369		76.17		69.765		190.68	0.00405137	0	0.0584398	0.037163	0.0556544	0.0458168	0.0335209
191.134	70.172		58.528		123.655		80.262		69.674		70.629		191.134	0.00737395	0	0.0634774	0.00948565	0.044755	0.0472426	0.0287224
191.588	80.348		54.329		127.061		63.688		67.977		67.545		191.588	0.0195317	0	0.0677456	0	0.0419077	0.0421535	0.0285564
192.042	84.843		53.708		119.828		55.594		62.747		60.648		192.042	0.024902	0	0.0586817	0	0.0331326	0.0307723	0.0245814
192.496	85.783		52.237		121.191		50.279		55.551		53.574		192.496	0.0260251	0	0.0603897	0	0.0210587	0.019099	0.0210954
192.95	85.468		48.272		120.987		51.602		59.356		53.397		192.95	0.0256487	0	0.0601341	0	0.027443	0.0188069	0.0220055
193.404	88.057		46.729		116.557		49.096		63.875		54.042		193.404	0.0287419	0	0.0545827	0	0.0350252	0.0198713	0.0230368
193.858	85.568		47.793		99.627		46.156		64.507		59.172		193.858	0.0257682	0	0.0333672	0	0.0360856	0.0283366	0.0205929
194.312	84.975		49.553		76.574		47.894		64.364		63.147		194.312	0.0250597	0	0.0044787	0	0.0358456	0.034896	0.0167134
194.766	83.516		52.37		60.199		47.429		61.991		64.633		194.766	0.0233166	0	0	0	0.0318641	0.0373482	0.0154215
195.22	81.308		55.232		53.348		46.986		61.465		66.94		195.22	0.0206786	0	0	0	0.0309815	0.0411551	0.0154692
195.674	78.166		53.11		56.336		44.421		58.729		73.999		195.674	0.0169247	0	0	0	0.0263909	0.0528036	0.0160199
196.128	73.255		51.458		62.438		45.656		53.331		77.601		196.128	0.0110573	0	0	0	0.0173339	0.0587475	0.0145231
196.582	65.31		50.651		67.565		42.761		43.85		79.318		196.582	0.00156511	0	0	0	0.00142617	0.0615809	0.010762
197.036	58.571		51.876		68.014		41.939		40.831		78.638		197.036	0	0	0	0	0	0.0604587	0.0100765
197.49	55.832		51.109		66.811		41.573		37.665		77.716		197.49	0	0	0	0	0	0.0589373	0.00982288
197.944	54.044		49.354		62.802		43.366		36.27		77.645		197.944	0	0	0	0	0	0.0588201	0.00980336
198.398	54.426		55.299		57.435		42.454		34.296		72.52		198.398	0	0	0	0	0	0.050363	0.00839384
198.852	50.777		60.733		56.848		48.106		36.986		65.791		198.852	0	0	0	0	0	0.0392591	0.00654318
199.306	44.849		73.77		54.205		56.301		39.435		58.386		199.306	0	0.0131494	0	0	0	0.0270396	0.00669817
199.76	43.397		77.745		53.965		66.794		39.564		54.878		199.76	0	0.0184993	0	0	0	0.0212508	0.00662503
200.214	45.76		70.902		54.198		76.854		40.714		53.961		200.214	0	0.00928937	0	0.0055729	0	0.0197376	0.00576665
200.668	43.652		68.433		57.595		80.269		40.868		56.369		200.668	0	0.00596635	0	0.00949369	0	0.0237112	0.00652854
201.122	39.395		67.902		57.08		81.021		40.722		56.359		201.122	0	0.00525168	0	0.0103571	0	0.0236947	0.00655058
201.576	40.701		67.545		57.767		84.023		44.428		57.245		201.576	0	0.0047712	0	0.0138037	0.00239597	0.0251568	0.00768794
202.03	40.564		66.48		56.052		85.141		43.52		57.512		202.03	0	0.00333782	0	0.0150873	0.000872483	0.0255974	0.00748249
202.484	42.584		65.414		53.553		84.951		43.352		54.603		202.484	0	0.0019031	0	0.0148691	0.000590604	0.020797	0.00635997
202.938	43.417		67.16		53.293		93.133		38.793		54.231		202.938	0	0.00425303	0	0.0242629	0	0.0201832	0.00811652
203.392	43.861		68.044		52.971		99.291		34.958		51.341		203.392	0	0.0054428	0	0.031333	0	0.0154142	0.00869832
203.846	48.662		68.565		50.774		90.552		33.317		50.332		203.846	0	0.00614401	0	0.0212997	0	0.0137492	0.00686547
204.3	49.188		70.205		52.161		81.722		37.744		48.373		204.3	0	0.00835128	0	0.0111619	0	0.0105165	0.00500494
204.754	53.678		66.433		51.749		72.014		37.497		49.726		204.754	0	0.00327456	0	1.60735e-05	0	0.0127492	0.0026733
205.208	57.966		67.187		51.585		69.367		40.955		47.458		205.208	0	0.00428937	0	0	0	0.0090066	0.00221599
205.662	58.616		63.938		49.798		63.607		47.814		49.869		205.662	0	0	0	0	0.00807718	0.0129851	0.00351039
206.116	59.293		62.755		50.687		52.088		56.975		52.541		206.116	0	0	0	0	0.023448	0.0173944	0.00680706
206.57	61.332		57.618		42.147		46.64		66.283		57.086		206.57	0	0	0	0	0.0390654	0.0248944	0.01066
207.024	60.964		54.881		34.448		42.637		75.037		60.13		207.024	0	0	0	0	0.0537534	0.0299175	0.0139451
207.478	63.117		53.912		34.083		43.084		79.087		61.558		207.478	0	0	0	0	0.0605487	0.0322739	0.0154704
207.932	65.975		55.975		30.664		39.858		74.987		61.137		207.932	0.00235962	0	0	0	0.0536695	0.0315792	0.0146014
208.386	65.984		60.287		27.707		34.078		76.509		60.972		208.386	0.00237037	0	0	0	0.0562232	0.0313069	0.0149834
208.84	61.68		59.583		30.833		31.571		78.773		62.676		208.84	0	0	0	0	0.0600218	0.0341188	0.0156901
209.294	55.56		59.181		31.969		27.661		79.711		63.608		209.294	0	0	0	0	0.0615956	0.0356568	0.0162087
209.748	49.066		57.805		36.33		23.038		75.505		62		209.748	0	0	0	0	0.0545386	0.0330033	0.0145903
210.202	44.841		61.677		40.422		20.694		61.251		61.863		210.202	0	0	0	0	0.0306225	0.0327772	0.0105666
210.656	44.276		66.938		43.019		20.145		41.867		63.345		210.656	0	0.00395424	0	0	0	0.0352228	0.0065295
211.11	45.701		80.06		45.096		19.223		33.486		60.703		211.11	0	0.0216151	0	0	0	0.030863	0.00874635
211.564	47.58		79.413		49.95		18.509		36.103		54.534		211.564	0	0.0207443	0	0	0	0.0206832	0.00690457
212.018	46.074		67.026		53.831		11.586		37.883		51.74		212.018	0	0.00407268	0	0	0	0.0160726	0.00335755
212.472	49.027		63.482		49.173		10.638		46.15		44.62		212.472	0	0	0	0	0.00528523	0.00432343	0.00160144
212.926	51.107		64.434		47.527		9.785		52.467		43.463		212.926	0	0.000584118	0	0	0.0158842	0.00241419	0.00314709
213.38	51.165		61.045		48.07		9.031		60.398		47.029		213.38	0	0	0	0	0.0291913	0.00829868	0.00624833
213.834	49.85		56.468		48.017		5.568		62.594		49.544		213.834	0	0	0	0	0.0328758	0.0124488	0.00755411
214.288	50.91		56.819		46.174				63.937		52.257		214.288	0	0	0	0	0.0351292	0.0169257	0.00867582
214.742	41.751		59.002		48.497				63.115		55.569		214.742	0	0	0	0	0.03375	0.0223911	0.00935685

## Sheet: Sox2-e3
sections-Sox2-Pax7-HH8
Sox2 expression
position	section	average of	section	average of	section	average of	section	average of	section	average of	section	average of	position	section	section	section	section	section	section	average
	1right		1left		2right		2left		3right		3left			1right	1left	2right	2left	3right	3left
0	502.93	average-bg	520.109	average-bg	609.166	average-bg	523.175	average-bg	355.623	average-bg	284.664	average-bg	0	1.08911	1.17645	0.823786	0.711873	1.09716	0.777769	0.946025
0.454	531.89	76	468.406	66	517.718	77	563.274	69	358.797	55	300.974	42	0.454	1.16298	1.0425	0.682226	0.774724	1.10875	0.830045	0.933538
0.908	573.403		414.454		432.472		610.585		348.551		329.755		0.908	1.26889	0.902731	0.550266	0.848879	1.07135	0.922292	0.927401
1.362	600.563	ref	398.496	ref	392.561	ref	660.455	ref	326.456	ref	337.149	ref	1.362	1.33817	0.861389	0.488485	0.927045	0.990715	0.94599	0.925299
1.816	617.944	468	404.865	452	397.355	723	750.801	707	326.897	329	328.311	354	1.816	1.38251	0.877889	0.495906	1.06865	0.992325	0.917663	0.955824
2.27	660.902		435.601		440.6		813.577		341.654		286.799		2.27	1.4921	0.957516	0.562848	1.16705	1.04618	0.784612	1.00172
2.724	701.988		465.114		474.658		831.559		325.029		240.594		2.724	1.59691	1.03397	0.61557	1.19523	0.985507	0.636519	1.01062
3.178	706.426		472.857		549.954		812.345		300.486		200.438		3.178	1.60823	1.05403	0.732127	1.16512	0.895934	0.507814	0.993876
3.632	693.227		486.268		648.541		807.631		266.014		151.11		3.632	1.57456	1.08878	0.884738	1.15773	0.770124	0.349712	0.97094
4.086	682.915		484.993		705.653		799.009		238.148		126.047		4.086	1.54825	1.08547	0.973147	1.14421	0.668423	0.269381	0.948149
4.54	664.312		491.15		727.648		731.842		217.259		121.23		4.54	1.5008	1.10142	1.0072	1.03894	0.592186	0.253942	0.915747
4.994	654.121		484.731		755.305		652.992		194.353		116.173		4.994	1.4748	1.0848	1.05001	0.915348	0.508588	0.237734	0.878545
5.448	654.866		449.646		790.63		593.026		166.154		130.918		5.448	1.4767	0.993902	1.10469	0.821357	0.405672	0.284994	0.847886
5.902	643.634		463.196		784.664		591.672		142.326		168.561		5.902	1.44805	1.02901	1.09546	0.819235	0.318708	0.405644	0.852682
6.356	578.844		476.222		754.46		624.183		134.779		218.3		6.356	1.28277	1.06275	1.0487	0.870193	0.291164	0.565064	0.85344
6.81	516.097		459.949		704.924		675.947		148.631		265.942		6.81	1.1227	1.02059	0.972019	0.951328	0.341719	0.717763	0.854353
7.264	477.733		440.803		627.353		771.958		158.833		297.229		7.264	1.02483	0.970992	0.85194	1.10182	0.378953	0.818042	0.857762
7.718	443.794		430.015		593.049		841.318		162.908		315.354		7.718	0.93825	0.943044	0.798837	1.21053	0.393825	0.876135	0.860103
8.172	443.992		447.246		610.438		845.921		172.008		325.374		8.172	0.938755	0.987684	0.825755	1.21774	0.427036	0.90825	0.884204
8.626	412.637		472.815		634.987		838.562		173.888		320.705		8.626	0.858768	1.05392	0.863757	1.20621	0.433898	0.893285	0.884974
9.08	406.654		472.564		635.637		836.122		170.092		292.644		9.08	0.843505	1.05327	0.864763	1.20239	0.420044	0.803346	0.864553
9.534	427.335		460.851		624.719		808.651		175.502		248.504		9.534	0.896263	1.02293	0.847862	1.15933	0.439788	0.661872	0.838007
9.988	416.883		408.261		604.921		770.8		203.529		193.406		9.988	0.869599	0.886687	0.817215	1.1	0.542077	0.485276	0.783476
10.442	377.511		339.071		606.593		694.403		234.036		179.08		10.442	0.769161	0.707438	0.819803	0.980255	0.653416	0.439359	0.728239
10.896	341.456		304.015		635.577		621.164		252.788		169.398		10.896	0.677184	0.616619	0.86467	0.865461	0.721854	0.408327	0.692352
11.35	311.59		297.297		651.466		593.116		248.828		161.056		11.35	0.600995	0.599215	0.889266	0.821498	0.707401	0.38159	0.666661
11.804	284.835		326.337		641.048		641.469		229.369		164.207		11.804	0.532742	0.674448	0.873139	0.897287	0.636383	0.391689	0.667615
12.258	299.172		355.363		584.17		703.03		227.395		192.346		12.258	0.569316	0.749645	0.785093	0.993777	0.629179	0.481878	0.701481
12.712	343.57		374.719		570.73		729.754		226.873		218.009		12.712	0.682577	0.79979	0.764288	1.03566	0.627274	0.564131	0.745621
13.166	396.978		363.769		607.898		782.23		230.237		239.444		13.166	0.818821	0.771422	0.821824	1.11792	0.639551	0.632833	0.800395
13.62	458.858		325.867		656.217		834.91		255.26		266.568		13.62	0.976679	0.673231	0.896621	1.20049	0.730876	0.719769	0.866277
14.074	523.268		314.148		677.007		872.118		273.511		297.768		14.074	1.14099	0.64287	0.928803	1.25881	0.797485	0.819769	0.931454
14.528	562.489		300.222		690.019		898.475		286.463		333.271		14.528	1.24104	0.606793	0.948946	1.30012	0.844755	0.933561	0.979203
14.982	577.407		290.195		686.526		900.309		305.478		345.148		14.982	1.2791	0.580816	0.943539	1.30299	0.914153	0.971628	0.998705
15.436	541.427		254.411		629.849		873.614		351.698		313.872		15.436	1.18731	0.488111	0.855803	1.26115	1.08284	0.871385	0.957767
15.89	492.106		260.149		542.762		812.937		393.339		251.409		15.89	1.06149	0.502977	0.720994	1.16605	1.23481	0.671183	0.892918
16.344	438.675		369.3		506.748		755.66		427.029		214.965		16.344	0.925191	0.785751	0.665245	1.07627	1.35777	0.554375	0.8941
16.798	370.345		500.828		492.098		792.903		417.303		200.791		16.798	0.75088	1.1265	0.642567	1.13464	1.32227	0.508946	0.914301
17.252	308.783		589.554		471.413		866.719		392.796		201.495		17.252	0.593834	1.35636	0.610546	1.25034	1.23283	0.511202	0.925853
17.706	297.468		620.254		467.599		886.972		341.008		202.044		17.706	0.564969	1.43589	0.604642	1.28209	1.04382	0.512962	0.907396
18.16	346.804		647.694		478.825		898.445		274.273		204.009		18.16	0.690827	1.50698	0.62202	1.30007	0.800266	0.51926	0.90657
18.614	377.277		649.013		481.48		848.48		207.695		235.357		18.614	0.768564	1.5104	0.62613	1.22176	0.557281	0.619734	0.883977
19.068	392.392		635.426		494.182		764.513		164.313		271.399		19.068	0.807122	1.4752	0.645793	1.09015	0.398953	0.735253	0.858744
19.522	402.498		572.251		547.643		661.598		142.508		291.642		19.522	0.832903	1.31153	0.72855	0.928837	0.319372	0.800135	0.820221
19.976	418.989		513.995		591.416		520.037		120.29		327.205		19.976	0.874972	1.16061	0.79631	0.706955	0.238285	0.914119	0.781875
20.43	459.754		453.926		691.826		356.249		104.919		358.127		20.43	0.978964	1.00499	0.951743	0.450234	0.182186	1.01323	0.763557
20.884	489.389		409.196		803.887		246.826		113.422		365.679		20.884	1.05456	0.889109	1.12521	0.278724	0.213219	1.03743	0.766377
21.338	495.707		407.317		870.924		201.515		143.834		342.399		21.338	1.07068	0.884241	1.22898	0.207704	0.324212	0.962817	0.779773
21.792	503.416		415.01		909.014		189.854		180.063		306.608		21.792	1.09035	0.904171	1.28795	0.189426	0.456434	0.848103	0.796071
22.246	464.905		394.734		905.633		184.093		208.993		277.887		22.246	0.992105	0.851642	1.28271	0.180397	0.562018	0.756048	0.770821
22.7	416.656		341.401		872.81		207.635		227.735		276.013		22.7	0.86902	0.713474	1.2319	0.217296	0.63042	0.750042	0.735359
23.154	352.755		308.695		804.139		284.679		227.866		313.357		23.154	0.706008	0.628744	1.1256	0.338055	0.630898	0.869734	0.716507
23.608	331.321		309.114		723.943		449.938		240.348		335.515		23.608	0.651329	0.629829	1.00146	0.597082	0.676453	0.940753	0.749484
24.062	334.824		335.381		668.353		622.457		236.388		306.877		24.062	0.660265	0.697878	0.915407	0.867487	0.662	0.848965	0.775334
24.516	357.17		358.881		650.1		766.937		208.025		250.502		24.516	0.71727	0.758759	0.887152	1.09395	0.558485	0.668276	0.780648
24.97	332.003		381.999		642.604		821.909		174.881		208.268		24.97	0.653069	0.81865	0.875548	1.18011	0.437522	0.53291	0.749635
25.424	302.581		414.506		601.033		825.295		138.169		193.436		25.424	0.578013	0.902865	0.811197	1.18542	0.303536	0.485372	0.711066
25.878	279.848		418.664		570.335		795.919		122.583		217.824		25.878	0.52002	0.913637	0.763676	1.13937	0.246653	0.563538	0.69115
26.332	258.496		394.176		550.259		735.137		130.235		268.9		26.332	0.465551	0.850197	0.732599	1.0441	0.27458	0.727244	0.682379
26.786	257.176		389.573		564.223		626.296		166.056		305.203		26.786	0.462184	0.838272	0.754215	0.873505	0.405314	0.843599	0.696181
27.24	325.32		390.847		619.08		540.958		196.105		326		27.24	0.63602	0.841573	0.839133	0.739746	0.514982	0.910256	0.746952
27.694	373.203		383.357		680.664		442.11		228.367		322.189		27.694	0.758171	0.822168	0.934464	0.584812	0.632726	0.898042	0.771731
28.148	394.382		378.99		733.931		367.718		253.008		302.593		28.148	0.812199	0.810855	1.01692	0.46821	0.722657	0.835234	0.777679
28.602	426.223		385.453		752.685		319.251		247.579		267.348		28.602	0.893426	0.827598	1.04595	0.392243	0.702843	0.722269	0.764055
29.056	466.845		405.69		713.156		299.427		232.67		216.201		29.056	0.997054	0.880026	0.984762	0.361171	0.648431	0.558337	0.738297
29.51	495.9		425.121		677.181		310.057		217.409		188.036		29.51	1.07117	0.930365	0.929073	0.377832	0.592734	0.468064	0.728207
29.964	490.061		406.324		645.253		386.656		205.254		167.65		29.964	1.05628	0.881668	0.879649	0.497893	0.548372	0.402724	0.711098
30.418	489.552		374.116		637.172		460.416		229.427		150.493		30.418	1.05498	0.798228	0.867139	0.613505	0.636595	0.347734	0.719697
30.872	514.906		342.957		585.149		507.291		243.299		151.291		30.872	1.11966	0.717505	0.786608	0.686976	0.687223	0.350292	0.72471
31.326	523.301		282.643		494.725		505.355		258.575		155.046		31.326	1.14107	0.561251	0.646633	0.683942	0.742974	0.362327	0.6897
31.78	519.705		208.816		404.344		507.821		257.662		169.002		31.78	1.1319	0.36999	0.506724	0.687807	0.739642	0.407058	0.64052
32.234	494.728		178.671		341.671		486.425		296.483		196.574		32.234	1.06818	0.291894	0.409707	0.654271	0.881325	0.495429	0.633468
32.688	475.328		209.435		383.033		478.097		332.373		227.728		32.688	1.01869	0.371593	0.473735	0.641218	1.01231	0.595282	0.685472
33.142	444.805		272.79		482.084		451.27		343.918		267.623		33.142	0.940829	0.535725	0.627065	0.599169	1.05445	0.723151	0.746731
33.596	409.972		319.986		519.798		420.248		328.677		296.457		33.596	0.851969	0.657995	0.685446	0.550545	0.998821	0.815567	0.760057
34.05	397.285		357.121		562.08		396.403		321.34		296.859		34.05	0.819605	0.754199	0.750898	0.513171	0.972044	0.816856	0.771129
34.504	364.087		376.036		571.892		390.575		322.031		283.899		34.504	0.734916	0.803202	0.766087	0.504036	0.974566	0.775317	0.759687
34.958	305.272		389.353		525.042		354.206		302.918		246.834		34.958	0.584878	0.837702	0.693563	0.447031	0.90481	0.656519	0.687417
35.412	257.833		365.077		446.148		341.179		280.008		217.241		35.412	0.46386	0.774811	0.571437	0.426613	0.821197	0.56167	0.603264
35.866	231.414		321.167		361.374		359.739		239.801		194.732		35.866	0.396464	0.661054	0.440207	0.455704	0.674456	0.489526	0.519569
36.32	227.444		270.761		297.163		323.047		204.842		180.676		36.32	0.386337	0.530469	0.34081	0.398193	0.546869	0.444474	0.441192
36.774	219.941		252.74		306.985		285.713		193.315		189.947		36.774	0.367196	0.483782	0.356014	0.339676	0.504799	0.474189	0.420943
37.228	225.608		284.424		407.967		320.06		198.49		199.863		37.228	0.381653	0.565865	0.512333	0.393511	0.523686	0.505971	0.480503
37.682	253.621		340.554		521.705		403.542		210.344		213.4		37.682	0.453115	0.71128	0.688398	0.524361	0.566949	0.549359	0.582243
38.136	298.223		373.952		605.234		518.108		231.846		207.152		38.136	0.566895	0.797803	0.8177	0.703931	0.645423	0.529333	0.676848
38.59	378.871		379.576		671.67		598.214		257.323		205.079		38.59	0.77263	0.812373	0.920542	0.829489	0.738405	0.522689	0.766021
39.044	472.052		378.679		714.803		638.496		256.208		213.554		39.044	1.01034	0.810049	0.987311	0.892627	0.734336	0.549853	0.830752
39.498	550.022		412.335		699.877		653.183		231.308		219.063		39.498	1.20924	0.897241	0.964206	0.915647	0.64346	0.56751	0.866217
39.952	590.648		467.014		673.944		671.753		206.478		222.409		39.952	1.31288	1.0389	0.924062	0.944754	0.552839	0.578234	0.891944
40.406	615.362		523.23		624.641		668.677		182.723		212.369		40.406	1.37592	1.18453	0.847741	0.939933	0.466142	0.546054	0.893388
40.86	608.528		523.008		544.749		637.78		141.429		191.696		40.86	1.35849	1.18396	0.72407	0.891505	0.315434	0.479795	0.825542
41.314	552.438		536.995		440.13		579.161		113.3		163.671		41.314	1.2154	1.22019	0.562121	0.799625	0.212774	0.389971	0.733348
41.768	462.687		577.142		350.091		549.607		90.174		137.616		41.768	0.986446	1.3242	0.422741	0.753303	0.128372	0.306462	0.653588
42.222	377.483		617.339		346.057		567.408		93.679		132.657		42.222	0.769089	1.42834	0.416497	0.781204	0.141164	0.290567	0.63781
42.676	340.765		634.831		390.062		593.946		102.257		151.777		42.676	0.675421	1.47366	0.484616	0.822799	0.172471	0.351849	0.663469
43.13	362.27		596.04		468.277		590.758		129.9		184.673		43.13	0.730281	1.37316	0.605692	0.817803	0.273358	0.457285	0.709596
43.584	408.21		547.65		520.668		597.298		167.162		212.847		43.584	0.847474	1.2478	0.686793	0.828053	0.40935	0.547587	0.761176
44.038	464.227		560.457		534.977		644.186		188.385		227.992		44.038	0.990375	1.28098	0.708943	0.901545	0.486807	0.596128	0.827462
44.492	525.173		612.654		539.757		679.58		204.522		246.023		44.492	1.14585	1.4162	0.716342	0.957022	0.545701	0.65392	0.905839
44.946	598.486		620.815		511.685		670.569		206.139		254.331		44.946	1.33287	1.43734	0.672887	0.942898	0.551602	0.680548	0.936359
45.4	643.834		606.829		473.526		641.173		188.401		253.353		45.4	1.44856	1.40111	0.613817	0.896823	0.486865	0.677413	0.920764
45.854	676.108		577.326		438.567		627.643		164.646		239.737		45.854	1.53089	1.32468	0.559701	0.875616	0.400168	0.633772	0.887471
46.308	714.638		548.204		395.785		660.508		168.044		213.991		46.308	1.62918	1.24923	0.493475	0.927129	0.412569	0.551253	0.87714
46.762	755.241		564.22		354.238		631.463		198.4		179.876		46.762	1.73276	1.29073	0.429161	0.881603	0.523358	0.44191	0.883253
47.216	765.383		605.238		324.096		561.308		228.074		160.77		47.216	1.75863	1.39699	0.382502	0.771643	0.631657	0.380673	0.887016
47.67	747.624		649.07		323.015		510.993		250.367		156.372		47.67	1.71333	1.51054	0.380828	0.692779	0.713018	0.366577	0.896179
48.124	685.509		649.639		339.107		501.441		264.126		150.238		48.124	1.55487	1.51202	0.405738	0.677807	0.763234	0.346917	0.876764
48.578	640.096		613.407		353.502		535.078		270.273		149.978		48.578	1.43902	1.41815	0.428022	0.73053	0.785668	0.346083	0.857913
49.032	580.596		543.591		353.051		632.118		274.588		151.709		49.032	1.28723	1.23728	0.427324	0.88263	0.801416	0.351631	0.831253
49.486	550.233		430.475		342.322		739.015		280.979		152.188		49.486	1.20978	0.944236	0.410715	1.05018	0.824741	0.353167	0.798803
49.94	545.55		321.985		317.462		839.982		274.816		161.662		49.94	1.19783	0.663174	0.372232	1.20844	0.802248	0.383532	0.771242
50.394	560.492		254.972		318.31		873.386		241.884		180.69		50.394	1.23595	0.489565	0.373545	1.26079	0.682058	0.444519	0.747738
50.848	570.906		254.301		357		814.48		204.81		198.785		50.848	1.26252	0.487826	0.433437	1.16846	0.546752	0.502516	0.733585
51.302	571.012		309.786		418.159		731.352		159.898		216.686		51.302	1.26279	0.63157	0.52811	1.03817	0.382839	0.559891	0.733894
51.756	558.888		388.825		503.953		571.534		122.121		224.551		51.756	1.23186	0.836334	0.660918	0.787671	0.244967	0.585099	0.724474
52.21	543.281		475.551		571.905		456.375		102.356		211.064		52.21	1.19204	1.06101	0.766107	0.607171	0.172832	0.541872	0.723506
52.664	509.065		545.818		610.285		457.802		110.182		191.785		52.664	1.10476	1.24305	0.825519	0.609408	0.201394	0.48008	0.744035
53.118	461.068		590.464		619.591		452.032		108.861		166.579		53.118	0.982316	1.35872	0.839924	0.600364	0.196573	0.399292	0.729531
53.572	416.82		603.733		600.846		425.024		114.037		152.81		53.572	0.869439	1.39309	0.810907	0.558031	0.215464	0.35516	0.700349
54.026	391.789		572.054		580.622		397.117		111.64		148.516		54.026	0.805584	1.31102	0.779601	0.51429	0.206715	0.341397	0.659768
54.48	337.431		536.967		533.217		386.015		120.204		146.466		54.48	0.666916	1.22012	0.706218	0.496889	0.237971	0.334827	0.61049
54.934	296.128		509.56		490.451		402.606		120.94		136.154		54.934	0.561551	1.14912	0.640017	0.522893	0.240657	0.301776	0.569336
55.388	281.746		498.84		450.605		445.004		119.319		129.604		55.388	0.524862	1.12135	0.578336	0.589348	0.234741	0.280782	0.554903
55.842	320.899		494.125		424.106		543.416		122.168		148.236		55.842	0.624742	1.10913	0.537316	0.743599	0.245139	0.3405	0.600071
56.296	372.056		476.128		400.378		660.98		137.847		171.758		56.296	0.755245	1.06251	0.500585	0.927868	0.302361	0.415891	0.660743
56.75	409.375		457.388		377.442		725.948		156.753		210.48		56.75	0.850446	1.01396	0.46508	1.0297	0.371361	0.54	0.711758
57.204	423.617		435.062		351.842		718.87		184.828		259.503		57.204	0.886778	0.956119	0.425452	1.01861	0.473825	0.697125	0.742984
57.658	449.985		418.535		323.195		672.665		214.443		306.284		57.658	0.954043	0.913303	0.381107	0.946183	0.581909	0.847064	0.770602
58.112	463.486		407.374		328.327		599.173		232.528		319.324		58.112	0.988485	0.884389	0.389051	0.830992	0.647912	0.888859	0.771615
58.566	488.715		419.409		395.688		545.262		242.9		323.608		58.566	1.05284	0.915567	0.493325	0.746492	0.685766	0.90259	0.799431
59.02	505.926		421.786		484.525		486.189		249.559		325.802		59.02	1.09675	0.921725	0.630844	0.653901	0.710069	0.909622	0.820485
59.474	501.804		407.378		546.146		428.626		246.279		288.476		59.474	1.08623	0.884399	0.726232	0.563677	0.698099	0.789987	0.791438
59.928	448.975		416.986		539.013		375.595		217.647		250.608		59.928	0.951467	0.90929	0.71519	0.480556	0.593602	0.668615	0.719787
60.382	402.767		419.992		510.74		335.151		196.072		229.784		60.382	0.833589	0.917078	0.671424	0.417165	0.514861	0.601872	0.659331
60.836	349.403		412.991		479.868		387.977		171.395		217.968		60.836	0.697457	0.89894	0.623635	0.499964	0.424799	0.564	0.618132
61.29	294.47		414.086		436.497		471.26		152.878		204.922		61.29	0.557321	0.901777	0.556497	0.630502	0.357219	0.522186	0.587584
61.744	259.668		411.213		376.856		522.291		138.326		195.83		61.744	0.468541	0.894334	0.464173	0.710487	0.304109	0.493045	0.555782
62.198	259.461		396.873		308.118		585.896		150.553		185.569		62.198	0.468013	0.857184	0.357768	0.810182	0.348734	0.460157	0.550339
62.652	274.36		381.684		254.878		642.716		151.103		176.37		62.652	0.50602	0.817834	0.275353	0.899241	0.350741	0.430673	0.546644
63.106	290.951		369.855		229.944		657.71		156.938		164.623		63.106	0.548344	0.787189	0.236755	0.922743	0.372036	0.393022	0.543348
63.56	294.006		356.039		219.837		645.342		168.908		148.601		63.56	0.556138	0.751396	0.22111	0.903357	0.415723	0.34167	0.531566
64.014	307.379		347.825		207.628		601.722		180.535		133.737		64.014	0.590253	0.730117	0.202211	0.834987	0.458157	0.294029	0.518292
64.468	316.009		325.059		198.62		537.709		187.536		132.967		64.468	0.612268	0.671137	0.188266	0.734654	0.483708	0.291561	0.496932
64.922	323.059		315.036		195.279		432.629		206.334		142.794		64.922	0.630253	0.645171	0.183094	0.569951	0.552314	0.323058	0.483973
65.376	326.982		335.52		196.2		346.504		221.072		166.416		65.376	0.64026	0.698238	0.18452	0.434959	0.606102	0.398769	0.493808
65.83	309.224		376.051		206.677		294.861		238.998		208.898		65.83	0.594959	0.803241	0.200738	0.354014	0.671526	0.534929	0.526568
66.284	264.387		416.309		220.439		252.89		265.948		244.597		66.284	0.480579	0.907536	0.222042	0.288229	0.769883	0.649349	0.552936
66.738	223.308		448.655		239.48		231.952		285.942		282.117		66.738	0.375786	0.991334	0.251517	0.255411	0.842854	0.769606	0.581085
67.192	223.374		440.946		257.422		207.342		296.304		301.749		67.192	0.375954	0.971363	0.279291	0.216837	0.880672	0.832529	0.592774
67.646	259.927		407.276		273.23		187.16		293.805		307.086		67.646	0.469202	0.884135	0.303762	0.185204	0.871551	0.849635	0.593915
68.1	316.576		382.234		281.478		184.965		280.653		304.013		68.1	0.613714	0.819259	0.316529	0.181763	0.823551	0.839785	0.5991
68.554	389.862		353.206		290.204		212.213		252.023		288.032		68.554	0.800668	0.744057	0.330037	0.224472	0.719062	0.788564	0.601143
69.008	447.923		317.115		301.348		288.711		216.456		259.972		69.008	0.948783	0.650557	0.347288	0.344375	0.589255	0.698628	0.596481
69.462	488.073		294.33		303.422		342.507		193.354		219.122		69.462	1.05121	0.591528	0.350498	0.428694	0.504942	0.567699	0.582428
69.916	518.717		309.012		284.073		370.852		179.67		174.587		69.916	1.12938	0.629565	0.320546	0.473122	0.455	0.424958	0.572095
70.37	505.433		352.745		266.666		395.627		174.718		124.774		70.37	1.09549	0.742863	0.293601	0.511955	0.436927	0.265301	0.55769
70.824	492.182		397.089		239.359		419.455		169.124		95.003		70.824	1.06169	0.857744	0.25133	0.549303	0.416511	0.169881	0.551076
71.278	460.793		439.146		221.106		445.567		172.665		89.446		71.278	0.981615	0.966699	0.223074	0.59023	0.429434	0.152071	0.557187
71.732	402.942		479.729		233.05		444.171		180.26		89.29		71.732	0.834036	1.07184	0.241563	0.588042	0.457153	0.151571	0.557367
72.186	338.052		487.342		264.23		455.941		201.319		84.221		72.186	0.6685	1.09156	0.28983	0.606491	0.534011	0.135324	0.554286
72.64	305.352		467.391		285.365		461.878		208.203		86.35		72.64	0.585082	1.03987	0.322546	0.615796	0.559135	0.142147	0.544097
73.094	303.177		445.28		301.994		435.789		205.124		79.118		73.094	0.579533	0.982591	0.348288	0.574904	0.547898	0.118968	0.525364
73.548	348.005		436.899		302.21		378.8		195.868		74.987		73.548	0.69389	0.960878	0.348622	0.48558	0.514117	0.105728	0.518136
74.002	378.465		431.473		296.81		324.237		184.069		80.251		74.002	0.771594	0.946821	0.340263	0.400058	0.471055	0.122599	0.508732
74.456	403.232		419.635		307.884		256.908		180.595		101.241		74.456	0.834776	0.916153	0.357406	0.294527	0.458376	0.189875	0.508519
74.91	425.471		393.748		309.269		221.307		186.571		127.577		74.91	0.891508	0.849088	0.35955	0.238726	0.480186	0.274285	0.515557
75.364	460.543		341.881		307.286		208.218		182.029		156.917		75.364	0.980977	0.714718	0.35648	0.21821	0.463609	0.368324	0.517053
75.818	511.55		282.935		314.357		220.024		169.345		185.242		75.818	1.1111	0.562008	0.367426	0.236715	0.417318	0.459109	0.525612
76.272	529.009		217.717		305.644		240.668		171.886		205.695		76.272	1.15564	0.393049	0.353938	0.269072	0.426591	0.524663	0.520492
76.726	519.163		172.445		291.415		289.974		163.552		216.102		76.726	1.13052	0.275764	0.331912	0.346354	0.396175	0.558019	0.506457
77.18	480.704		161.245		278.476		340.482		151.838		214.795		77.18	1.03241	0.246749	0.311882	0.42552	0.353423	0.55383	0.487302
77.634	428.778		174.499		285.866		371.114		147.176		212.555		77.634	0.899944	0.281085	0.323322	0.473533	0.336409	0.546651	0.476824
78.088	378.96		194.199		290.877		348.926		141.182		189.082		78.088	0.772857	0.332122	0.331079	0.438755	0.314533	0.471417	0.44346
78.542	330.551		221.802		293.686		315.039		150.191		160.824		78.542	0.649365	0.403632	0.335427	0.385641	0.347412	0.380846	0.417054
78.996	286.643		246.933		332.039		300.324		173.791		134.771		78.996	0.537355	0.468738	0.394797	0.362577	0.433544	0.297343	0.415726
79.45	279.796		264.154		360.344		329.878		199.813		116.431		79.45	0.519888	0.513352	0.438613	0.4089	0.528515	0.238561	0.441305
79.904	297.697		276.524		376.247		397.614		223.576		105.691		79.904	0.565554	0.545399	0.463231	0.515069	0.615241	0.204138	0.484772
80.358	299.103		284.421		404.685		452.134		251.241		130.048		80.358	0.56914	0.565858	0.507252	0.600524	0.716208	0.282205	0.540198
80.812	307.974		297.319		399.709		482.035		280.313		177.126		80.812	0.59177	0.599272	0.49955	0.64739	0.82231	0.433096	0.598898
81.266	289.231		303.426		386.626		556.889		278.746		210.633		81.266	0.543957	0.615093	0.479297	0.764716	0.816591	0.54049	0.626691
81.72	265.037		309.084		400.356		620.916		269.668		219.185		81.72	0.482237	0.629751	0.500551	0.865072	0.78346	0.567901	0.638162
82.174	246.266		331.22		420.846		644.602		266.55		222.059		82.174	0.434352	0.687098	0.532269	0.902197	0.77208	0.577112	0.650852
82.628	244.526		372.876		429.619		681.345		252.5		219.628		82.628	0.429913	0.795016	0.54585	0.959788	0.720803	0.569321	0.670115
83.082	245.045		404.06		460.259		693.004		225.522		242.217		83.082	0.431237	0.875803	0.59328	0.978063	0.622343	0.641721	0.690408
83.536	242.071		414.87		470.36		647.534		213.138		264.547		83.536	0.423651	0.903808	0.608916	0.906793	0.577146	0.713292	0.688934
83.99	256.608		396.013		469.293		589.021		194.939		282.538		83.99	0.460735	0.854956	0.607265	0.81508	0.510726	0.770955	0.669953
84.444	264.81		335.39		468.169		523.222		180.853		287.429		84.444	0.481658	0.697902	0.605525	0.711947	0.459318	0.786631	0.62383
84.898	296.132		263.898		460.871		442.715		186.711		254.876		84.898	0.561561	0.512689	0.594228	0.58576	0.480697	0.682295	0.569538
85.352	305.92		256.382		467.221		402.373		224.174		233.094		85.352	0.586531	0.493218	0.604057	0.522528	0.617423	0.612481	0.572706
85.806	310.703		298.997		466.492		358.575		285.662		221.824		85.806	0.598732	0.603619	0.602929	0.453879	0.841832	0.576359	0.612892
86.26	310.261		339.822		448.568		325.39		313.501		221.038		86.26	0.597605	0.709383	0.575183	0.401865	0.943434	0.57384	0.633552
86.714	330.753		384.801		415.489		311.633		317.355		223.819		86.714	0.64988	0.825909	0.523977	0.380303	0.9575	0.582753	0.653387
87.168	334.603		469.279		405.152		315.513		296.487		229.183		87.168	0.659702	1.04476	0.507975	0.386384	0.881339	0.599946	0.680018
87.622	359.044		483.696		391.691		314.066		260.8		247.411		87.622	0.722051	1.08211	0.487138	0.384116	0.751095	0.658369	0.680814
88.076	403.348		494.548		369.954		304.034		210.801		234.125		88.076	0.835071	1.11023	0.453489	0.368392	0.568617	0.615785	0.658597
88.53	426.102		481.024		352.963		305.43		207.288		219.599		88.53	0.893117	1.07519	0.427187	0.37058	0.555796	0.569228	0.648517
88.984	408.864		394.005		339.762		330.634		214.894		203.411		88.984	0.849143	0.849754	0.406752	0.410085	0.583555	0.517343	0.602772
89.438	414.09		288.533		321.473		340.561		236.768		177.219		89.438	0.862474	0.57651	0.378441	0.425644	0.663387	0.433394	0.556642
89.892	408.883		246.606		318.264		358.724		244.694		162.215		89.892	0.849191	0.467891	0.373474	0.454113	0.692314	0.385304	0.537048
90.346	369.086		290.156		328.651		379.042		237.051		160.406		90.346	0.747668	0.580715	0.389553	0.485959	0.66442	0.379506	0.541304
90.8	309.31		338.697		345.419		371.982		230.034		186.751		90.8	0.595179	0.706469	0.415509	0.474893	0.63881	0.463946	0.549134
91.254	254.523		371.103		364.645		360.537		222.837		203.457		91.254	0.455416	0.790422	0.445271	0.456955	0.612544	0.51749	0.54635
91.708	246.409		386.296		330.192		344.25		206.887		212.706		91.708	0.434717	0.829782	0.391938	0.431426	0.554332	0.547135	0.531555
92.162	272.245		383.536		295.987		306.572		185.664		240.747		92.162	0.500625	0.822632	0.338989	0.37237	0.476876	0.63701	0.52475
92.616	316.43		345.615		247.644		291.424		169.925		273.106		92.616	0.613342	0.724391	0.264155	0.348627	0.419434	0.740724	0.518446
93.07	337.698		321.116		193.532		272.749		178.25		289.396		93.07	0.667597	0.660922	0.18039	0.319356	0.449818	0.792936	0.511836
93.524	347.436		347.034		208.563		302.173		200.301		299.738		93.524	0.692439	0.728067	0.203658	0.365475	0.530296	0.826083	0.55767
93.978	358.767		390.417		270.861		352.754		226.424		302.104		93.978	0.721344	0.840459	0.300094	0.444755	0.625635	0.833667	0.627659
94.432	333.244		424.681		334.161		384.599		242.78		275.486		94.432	0.656235	0.929225	0.398082	0.494669	0.685328	0.748353	0.651982
94.886	312.207		433.754		372.477		409.849		225.735		261.302		94.886	0.602569	0.952731	0.457395	0.534246	0.62312	0.702891	0.645492
95.34	310.026		421.742		403.572		392.477		215.441		243.055		95.34	0.597005	0.921611	0.505529	0.507017	0.585551	0.644407	0.626854
95.794	307.254		383.818		406.428		349.351		192.688		226.065		95.794	0.589934	0.823363	0.50995	0.439422	0.502511	0.589952	0.575855
96.248	309.075		338.54		386.349		287.491		182.261		204.859		96.248	0.594579	0.706062	0.478868	0.342462	0.464456	0.521984	0.518069
96.702	332.728		280.167		343.076		256.962		176.508		197.833		96.702	0.654918	0.554837	0.411882	0.294611	0.44346	0.499465	0.476529
97.156	356.168		216.534		279.191		244.24		170.517		207.53		97.156	0.714714	0.389984	0.312989	0.274671	0.421595	0.530545	0.44075
97.61	364.283		191.829		224.809		266.608		162.996		228.941		97.61	0.735416	0.325982	0.228807	0.30973	0.394146	0.59917	0.432208
98.064	365.255		181.138		189.825		302.609		162.946		249.03		98.064	0.737895	0.298285	0.174652	0.366158	0.393964	0.663558	0.439085
98.518	341.631		187.904		163.969		345.135		165.167		248.325		98.518	0.67763	0.315813	0.134627	0.432813	0.402069	0.661298	0.437375
98.972	339.431		205.337		161.171		363.381		171.951		247.276		98.972	0.672018	0.360977	0.130296	0.461412	0.426828	0.657936	0.451578
99.426	341.744		223.983		173.187		368.994		180.411		243.888		99.426	0.677918	0.409282	0.148896	0.47021	0.457704	0.647077	0.468515
99.88	332.217		236.449		183.168		344.347		195.835		244.962		99.88	0.653615	0.441578	0.164347	0.431578	0.513996	0.650519	0.475939
100.334	317.189		243.682		193.169		337.47		204.462		254.743		100.334	0.615278	0.460316	0.179828	0.420799	0.545482	0.681869	0.483929
100.788	312.92		246.477		201.815		343.47		210.087		256.469		100.788	0.604388	0.467557	0.193212	0.430204	0.566011	0.687401	0.491462
101.242	306.505		255.546		220.478		344.582		210.962		242.619		101.242	0.588023	0.491052	0.222102	0.431947	0.569204	0.64301	0.49089
101.696	299.074		256.039		239.899		340.491		199.864		231.019		101.696	0.569066	0.492329	0.252166	0.425534	0.528701	0.60583	0.478938
102.15	289.405		253.929		255.096		345.199		196.384		221.799		102.15	0.544401	0.486863	0.27569	0.432914	0.516	0.576279	0.472024
102.604	261.544		256.883		264.649		356.499		202.697		234.242		102.604	0.473327	0.494516	0.290478	0.450625	0.53904	0.61616	0.477358
103.058	233.686		262.971		278.555		351.584		210.708		249.902		103.058	0.40226	0.510288	0.312005	0.442922	0.568277	0.666353	0.483684
103.512	204.183		276.555		278.141		323.503		220.8		254.496		103.512	0.326997	0.545479	0.311364	0.398908	0.605109	0.681077	0.478156
103.966	195.975		286.079		262.947		276.185		232.408		251.753		103.966	0.306059	0.570153	0.287844	0.324741	0.647474	0.672285	0.468093
104.42	189.522		282.139		263.277		241.62		244.761		233.901		104.42	0.289597	0.559946	0.288354	0.270564	0.692558	0.615067	0.452681
104.874	194.097		296.526		268.82		224.158		264.638		216.129		104.874	0.301268	0.597218	0.296935	0.243194	0.765102	0.558106	0.460304
105.328	201.296		296.13		278.693		230.073		285.565		193.417		105.328	0.319633	0.596192	0.312218	0.252466	0.841478	0.485311	0.467883
105.782	212.917		288.622		308.023		249.176		291.198		175.298		105.782	0.349278	0.576741	0.357621	0.282408	0.862036	0.427237	0.475887
106.236	222.63		283.345		324.356		258.171		281.12		160.919		106.236	0.374056	0.56307	0.382904	0.296506	0.825255	0.381151	0.47049
106.69	246.599		280.047		318.875		253.159		273.395		150.329		106.69	0.435202	0.554526	0.37442	0.28865	0.797062	0.347208	0.466178
107.144	259.963		278.27		307.775		250.214		252.013		153.483		107.144	0.469293	0.549922	0.357237	0.284034	0.719026	0.357317	0.456138
107.598	269.22		288.688		302.849		257.567		234.633		165.738		107.598	0.492908	0.576912	0.349611	0.29556	0.655595	0.396596	0.461197
108.052	276.729		310.247		299.103		257.33		210.699		164.566		108.052	0.512064	0.632764	0.343813	0.295188	0.568245	0.39284	0.457486
108.506	297.86		330.141		300.795		238.315		189.901		170.488		108.506	0.565969	0.684303	0.346432	0.265384	0.492339	0.411821	0.461041
108.96	317.69		327.51		309.894		236.89		177.557		168.469		108.96	0.616556	0.677487	0.360517	0.26315	0.447288	0.405349	0.461725
109.414	322.444		339.133		321.959		229.815		162.173		165.468		109.414	0.628684	0.707598	0.379193	0.252061	0.391142	0.395731	0.459068
109.868	312.974		337.24		342.732		226.985		152.934		165.019		109.868	0.604526	0.702694	0.41135	0.247625	0.357423	0.394292	0.452985
110.322	310.636		324.591		377.42		238.782		155.952		159.049		110.322	0.598561	0.669925	0.465046	0.266116	0.368438	0.375157	0.457207
110.776	299.759		300.329		419.304		260.752		157.061		163.283		110.776	0.570814	0.60707	0.529882	0.300552	0.372485	0.388728	0.461588
111.23	278.022		269.898		456.038		275.966		160.884		168.45		111.23	0.515362	0.528233	0.586746	0.324398	0.386438	0.405288	0.457744
111.684	249.785		247.596		475.532		289.093		173.735		172.249		111.684	0.443329	0.470456	0.616923	0.344973	0.433339	0.417465	0.454414
112.138	234.796		235.911		473.031		305.394		186.739		186.856		112.138	0.405092	0.440184	0.613051	0.370524	0.480799	0.464282	0.462322
112.592	235.264		231.834		475.772		319.779		201.354		193.153		112.592	0.406286	0.429622	0.617294	0.393071	0.534139	0.484465	0.477479
113.046	245.986		238.808		464.86		325.644		201.873		206.165		113.046	0.433638	0.447689	0.600402	0.402263	0.536033	0.52617	0.491033
113.5	251.375		248.766		455.479		335.404		195.61		213.127		113.5	0.447385	0.473487	0.585881	0.417561	0.513175	0.548484	0.497662
113.954	267.831		263.167		475.778		347.772		184.963		213.238		113.954	0.489365	0.510795	0.617303	0.436947	0.474318	0.54884	0.512928
114.408	267.012		275.56		495.433		351.719		172.349		215.813		114.408	0.487276	0.542902	0.647729	0.443133	0.428281	0.557093	0.517736
114.862	261.407		290.498		484.894		338.298		165.332		208.018		114.862	0.472977	0.581601	0.631415	0.422097	0.402672	0.532109	0.507145
115.316	256.418		296.454		453.742		325.52		160.125		201.32		115.316	0.46025	0.597031	0.583192	0.402069	0.383668	0.510641	0.489475
115.77	247.493		311.177		406.362		323.431		171.6		198.261		115.77	0.437482	0.635174	0.509848	0.398795	0.425547	0.500837	0.484614
116.224	244.933		318.724		344.899		324.196		192.567		202.323		116.224	0.430952	0.654725	0.414704	0.399994	0.502069	0.513856	0.48605
116.678	241.092		314.437		273.719		336.891		189.234		201.149		116.678	0.421153	0.643619	0.304519	0.419892	0.489905	0.510093	0.464863
117.132	231.274		294.274		216.441		367.512		194.572		191.162		117.132	0.396107	0.591383	0.215853	0.467887	0.509387	0.478083	0.443117
117.586	215.674		281.898		199.408		399.661		194.256		180.582		117.586	0.356311	0.559321	0.189486	0.518277	0.508234	0.444173	0.4293
118.04	204.406		285.552		229.731		420.095		202.303		163.529		118.04	0.327566	0.568788	0.236426	0.550306	0.537602	0.389516	0.435034
118.494	195.228		299.374		295.887		421.814		208.651		142.891		118.494	0.304153	0.604596	0.338834	0.553	0.56077	0.323369	0.447454
118.948	201.354		296.654		374.647		407.471		220.266		129.542		118.948	0.319781	0.597549	0.460754	0.530519	0.603161	0.280583	0.465391
119.402	240.041		283.197		442.723		384.746		231.341		131.958		119.402	0.418472	0.562687	0.566135	0.4949	0.64358	0.288327	0.495683
119.856	274.984		271.675		475.794		352.171		254.893		134.503		119.856	0.507612	0.532837	0.617328	0.443842	0.729536	0.296484	0.521273
120.31	313.968		264.246		478.729		324.963		267.005		149.557		120.31	0.607061	0.513591	0.621872	0.401196	0.773741	0.344734	0.543699
120.764	358.285		279.802		473.548		310.403		278.453		169.851		120.764	0.720115	0.553891	0.613851	0.378375	0.815522	0.409779	0.581922
121.218	381.893		295.167		453.157		305.647		276.97		190.497		121.218	0.780339	0.593697	0.582286	0.37092	0.810109	0.475952	0.602217
121.672	412.801		316.299		420.243		311.111		268.686		190.229		121.672	0.859186	0.648443	0.531336	0.379484	0.779876	0.475093	0.612236
122.126	432.659		325.315		392.136		317.214		259.628		178.556		122.126	0.909844	0.671801	0.487827	0.38905	0.746818	0.437679	0.60717
122.58	438.744		318.255		355.036		321.704		242.139		163.716		122.58	0.925367	0.65351	0.430396	0.396088	0.682989	0.390115	0.579744
123.034	450.594		303.178		285.877		329.761		220.435		148.347		123.034	0.955597	0.614451	0.323339	0.408716	0.603777	0.340856	0.541123
123.488	439.015		285.835		224.879		327.467		216.826		144.454		123.488	0.926059	0.569521	0.228915	0.405121	0.590606	0.328378	0.5081
123.942	400.921		247.878		192.853		327.662		212.576		145.412		123.942	0.82888	0.471187	0.179339	0.405426	0.575095	0.331449	0.465229
124.396	356.655		206.945		186.761		325.199		208.744		142.779		124.396	0.715957	0.365142	0.169909	0.401566	0.561109	0.32301	0.422782
124.85	306.443		181.662		196.872		303.175		197.776		150.513		124.85	0.587865	0.299642	0.18556	0.367045	0.52108	0.347798	0.384832
125.304	256.512		186.6		220.95		271.384		192.341		161.865		125.304	0.46049	0.312435	0.222833	0.317216	0.501245	0.384183	0.3664
125.758	223.815		215.276		247.213		233.839		188.876		166.223		125.758	0.377079	0.386725	0.263488	0.258368	0.488599	0.398151	0.362068
126.212	221.782		237.956		269.012		207.217		189.153		159.97		126.212	0.371893	0.445482	0.297232	0.216641	0.489609	0.378109	0.366494
126.666	247.623		259.585		278.294		195.004		184.744		158.49		126.666	0.437814	0.501516	0.311601	0.197498	0.473518	0.373365	0.382552
127.12	308.005		284.771		271.395		187.604		180.627		156.554		127.12	0.591849	0.566764	0.300921	0.1859	0.458493	0.36716	0.411848
127.574	374.928		301.07		255.803		183.632		179.509		157.6		127.574	0.762571	0.60899	0.276785	0.179674	0.454412	0.370513	0.442158
128.028	431.208		313.521		239.962		190.247		199.92		154.438		128.028	0.906143	0.641246	0.252263	0.190042	0.528905	0.360378	0.47983
128.482	477.265		321.269		228.907		202.021		213.677		159.029		128.482	1.02364	0.661319	0.23515	0.208497	0.579113	0.375093	0.513801
128.936	489.537		335.294		213.426		241.432		220.985		157.676		128.936	1.05494	0.697653	0.211186	0.27027	0.605785	0.370756	0.535098
129.39	506.818		352.939		204.532		306.553		232.595		166.457		129.39	1.09903	0.743365	0.197418	0.37234	0.648157	0.398901	0.576534
129.844	500.512		355.017		212.11		370.052		245.453		168.866		129.844	1.08294	0.748749	0.209149	0.471868	0.695084	0.406622	0.602402
130.298	488.966		359.647		238.244		412.341		254.562		158.617		130.298	1.05348	0.760744	0.249604	0.538152	0.728328	0.373772	0.617347
130.752	468.488		362.226		264.69		424.174		253.696		149.535		130.752	1.00124	0.767425	0.290542	0.556699	0.725168	0.344663	0.61429
131.206	426.467		360.292		297.115		421.93		262.552		142.844		131.206	0.894048	0.762415	0.340735	0.553182	0.757489	0.323218	0.605181
131.66	362.518		359.668		327.126		417.327		264.559		136.41		131.66	0.730913	0.760798	0.387192	0.545967	0.764814	0.302596	0.582047
132.114	324.418		372.215		341.121		407.732		266.853		134.449		132.114	0.633719	0.793303	0.408856	0.530928	0.773186	0.296311	0.572717
132.568	290.048		368.538		342.421		385.319		265.239		130.671		132.568	0.546041	0.783777	0.410868	0.495798	0.767296	0.284202	0.547997
133.022	271.486		357.438		341.765		354.78		255.873		126.061		133.022	0.498689	0.755021	0.409853	0.447931	0.733113	0.269426	0.519005
133.476	283.078		352.462		334.464		314.562		244.009		127.651		133.476	0.52826	0.74213	0.398551	0.384893	0.689814	0.274522	0.503028
133.93	305.887		348.21		312.277		282.262		213.353		128.419		133.93	0.586446	0.731114	0.364206	0.334266	0.577931	0.276984	0.478491
134.384	340.477		337.704		289.96		260.739		190.998		138.744		134.384	0.674686	0.703896	0.329659	0.300531	0.496343	0.310077	0.469199
134.838	362.282		334.301		280.576		242.564		177.169		151.325		134.838	0.730311	0.69508	0.315133	0.272044	0.445872	0.350401	0.46814
135.292	379.908		318.456		276.003		230.102		172.037		155.343		135.292	0.775276	0.654031	0.308054	0.252511	0.427142	0.363279	0.463382
135.746	385.016		297.893		269.613		229.173		170.592		155.073		135.746	0.788306	0.600759	0.298163	0.251055	0.421869	0.362413	0.453761
136.2	402.559		274.721		258.48		239.254		164.187		154.755		136.2	0.833059	0.540728	0.280929	0.266856	0.398493	0.361394	0.44691
136.654	395.934		251.189		248.386		242.378		160.37		160.132		136.654	0.816158	0.479764	0.265303	0.271752	0.384562	0.378628	0.432695
137.108	386.75		230.249		235.126		262.411		152.426		167.825		137.108	0.79273	0.425516	0.244777	0.303152	0.355569	0.403285	0.420838
137.562	360.622		219.415		229.147		274.93		141.776		169.648		137.562	0.726077	0.397448	0.235522	0.322774	0.316701	0.409128	0.401275
138.016	324.806		228.381		241.808		299.756		141.367		175.591		138.016	0.634709	0.420676	0.255121	0.361687	0.315208	0.428176	0.402596
138.47	292.662		240.432		256.453		327.332		148.196		174.998		138.47	0.552709	0.451896	0.277791	0.404909	0.340131	0.426276	0.408952
138.924	261.733		251.137		272.981		355.954		166.311		170.972		138.924	0.473809	0.47963	0.303376	0.449771	0.406245	0.413372	0.421034
139.378	242.295		254.604		282.655		378.69		183.073		171.652		139.378	0.424222	0.488611	0.318351	0.485408	0.46742	0.415551	0.433261
139.832	213.865		261.657		288.081		399.181		182.615		165.109		139.832	0.351696	0.506883	0.326751	0.517525	0.465748	0.39458	0.427197
140.286	193.352		268.804		273.576		390.53		191.635		161.473		140.286	0.299367	0.525399	0.304297	0.503966	0.498668	0.382926	0.419104
140.74	184.115		279.132		262.214		375.413		187.683		154.639		140.74	0.275804	0.552155	0.286709	0.480271	0.484245	0.361022	0.406701
141.194	191.877		275.396		270.06		341.953		171.86		161.483		141.194	0.295605	0.542477	0.298854	0.427826	0.426496	0.382958	0.395703
141.648	191.616		271.455		294.13		322.162		162.603		174.829		141.648	0.294939	0.532267	0.336115	0.396806	0.392712	0.425734	0.396429
142.102	196.099		258.354		317.273		319.252		150.442		196.811		142.102	0.306375	0.498326	0.37194	0.392245	0.348328	0.496189	0.402234
142.556	193.37		245.753		322.055		306.454		143.035		229.282		142.556	0.299413	0.465681	0.379342	0.372185	0.321296	0.600263	0.406363
143.01	189.842		238.441		321.466		278.934		138.683		249.098		143.01	0.290413	0.446738	0.37843	0.32905	0.305412	0.663776	0.402303
143.464	188.351		215.685		329.718		252.089		149.01		261.879		143.464	0.28661	0.387785	0.391204	0.286973	0.343102	0.70474	0.400069
143.918	193.895		202.801		333.697		212.722		155.254		263.425		143.918	0.300753	0.354407	0.397364	0.22527	0.365891	0.709696	0.39223
144.372	199.422		205.628		327.735		184.486		164.534		256.645		144.372	0.314852	0.361731	0.388135	0.181013	0.399759	0.687965	0.388909
144.826	203.47		218.695		307.749		173.552		175.237		248.023		144.826	0.325179	0.395583	0.357197	0.163875	0.438821	0.66033	0.390164
145.28	208.031		226.503		284.172		184.041		173.542		223.66		145.28	0.336814	0.415811	0.3207	0.180315	0.432635	0.582244	0.378086
145.734	217.615		239.924		257.514		195.904		174.57		188.516		145.734	0.361263	0.45058	0.279433	0.198909	0.436387	0.469603	0.366029
146.188	216.918		264.95		231.734		215.329		174.916		151.947		146.188	0.359485	0.515415	0.239526	0.229356	0.43765	0.352394	0.355638
146.642	217.859		272.048		222.486		239.814		166.758		114.579		146.642	0.361885	0.533803	0.225211	0.267734	0.407876	0.232625	0.338189
147.096	225.957		271.126		232.131		249.779		165.321		96.803		147.096	0.382543	0.531415	0.240141	0.283353	0.402631	0.175651	0.335956
147.55	258.747		265.221		236.165		264.347		157.511		100.596		147.55	0.466191	0.516117	0.246385	0.306187	0.374128	0.187808	0.349469
148.004	268.198		255.116		225.21		280.077		159.507		111.805		148.004	0.490301	0.489938	0.229427	0.330842	0.381412	0.223734	0.357609
148.458	293.109		249.461		211.247		292.201		176.159		126.637		148.458	0.553849	0.475288	0.207813	0.349845	0.442186	0.271272	0.383376
148.912	311.513		248.162		205.422		291.707		206.542		130.641		148.912	0.600798	0.471922	0.198796	0.349071	0.553073	0.284106	0.409628
149.366	325.732		252.939		215.21		274.216		231.425		123.351		149.366	0.637071	0.484298	0.213947	0.321655	0.643887	0.26074	0.426933
149.82	334.392		266.307		226.993		259.344		242.842		111.262		149.82	0.659163	0.51893	0.232187	0.298345	0.685555	0.221994	0.436029
150.274	313.349		283.734		231.246		233.023		235.225		96.448		150.274	0.605482	0.564078	0.238771	0.257089	0.657755	0.174513	0.416281
150.728	300.631		275.3		234.116		225.173		225.042		84.352		150.728	0.573038	0.542228	0.243214	0.244785	0.620591	0.135744	0.393267
151.182	283.709		255.322		226.889		215.3		207.766		74.358		151.182	0.52987	0.490472	0.232026	0.22931	0.55754	0.103712	0.357155
151.636	247.607		245.906		217.431		204.082		196.24		72.647		151.636	0.437773	0.466078	0.217385	0.211727	0.515474	0.0982276	0.324444
152.09	228.282		242.287		207.557		202.557		175.096		81.583		152.09	0.388474	0.456702	0.202101	0.209337	0.438307	0.126869	0.303632
152.544	202.331		239.866		202.141		199.903		185.755		91.246		152.544	0.322273	0.45043	0.193717	0.205177	0.477208	0.15784	0.301107
152.998	198.363		211.952		201.882		191.448		197.885		97.009		152.998	0.312151	0.378114	0.193316	0.191925	0.521478	0.176311	0.295549
153.452	177.076		191.378		212.651		198.242		211.495		104.057		153.452	0.257847	0.324813	0.209986	0.202574	0.57115	0.198901	0.294212
153.906	151.018		192.775		219.89		200.279		213.733		112.604		153.906	0.191372	0.328433	0.221192	0.205766	0.579318	0.226295	0.292063
154.36	145.133		204.613		227.297		197.302		209.039		116.089		154.36	0.17636	0.359101	0.232658	0.2011	0.562186	0.237465	0.294812
154.814	138.478		213.822		222.071		192.223		189.92		121.747		154.814	0.159383	0.382959	0.224568	0.193139	0.492409	0.255599	0.284676
155.268	140.82		203.479		216.761		188.572		153.867		134.6		155.268	0.165357	0.356163	0.216348	0.187417	0.360828	0.296795	0.263818
155.722	130		183.842		217.592		192.92		107.164		136.874		155.722	0.137755	0.30529	0.217635	0.194232	0.19038	0.304083	0.224896
156.176	119.573		160.859		216.506		207.606		82.735		138.414		156.176	0.111156	0.245749	0.215954	0.217251	0.101223	0.309019	0.200058
156.63	101.758		141.279		201.123		213.328		73.203		136.884		156.63	0.0657092	0.195023	0.192141	0.226219	0.0664343	0.304115	0.17494
157.084	104.538		135.584		183.609		240.649		74.499		131.016		157.084	0.072801	0.180269	0.165029	0.269042	0.0711642	0.285308	0.173936
157.538	116.411		137.196		162.808		274.152		70.604		124.299		157.538	0.103089	0.184446	0.13283	0.321555	0.0569489	0.263779	0.177108
157.992	128.717		139.864		143.777		288.248		73.593		116.986		157.992	0.134482	0.191358	0.10337	0.343649	0.0678577	0.24034	0.180176
158.446	135.739		142.103		131.02		308.515		75.881		114.218		158.446	0.152395	0.197158	0.0836223	0.375415	0.076208	0.231468	0.186045
158.9	139.788		144.132		127.414		326.731		84.458		116.737		158.9	0.162724	0.202415	0.0780402	0.403967	0.107511	0.239542	0.199033
159.354	128.675		135.408		127.259		348.133		97.205		113.684		159.354	0.134375	0.179813	0.0778003	0.437513	0.154033	0.229756	0.202215
159.808	133.128		130.358		137.792		357.913		112.607		107.291		159.808	0.145735	0.166731	0.0941053	0.452842	0.210245	0.209266	0.213154
160.262	144.404		123.94		151.84		344.994		123.972		109.066		160.262	0.1745	0.150104	0.115851	0.432592	0.251723	0.214955	0.223288
160.716	158.281		120.604		167.272		323.477		126.859		114.572		160.716	0.209901	0.141461	0.13974	0.398867	0.262259	0.232603	0.230805
161.17	183.248		119.649		187.33		290.323		133.266		132.162		161.17	0.273592	0.138987	0.170789	0.346901	0.285642	0.288981	0.250815
161.624	209.752		114.268		199.185		236.496		135.848		154.326		161.624	0.341204	0.125047	0.189141	0.262533	0.295066	0.360019	0.262168
162.078	252.717		120.638		198.637		192.99		134.277		177.59		162.078	0.450809	0.141549	0.188293	0.194342	0.289332	0.434583	0.283151
162.532	286.83		127.028		187.698		163.122		115.947		191.588		162.532	0.537832	0.158104	0.171359	0.147527	0.222434	0.479449	0.286117
162.986	301.395		129.465		177.19		136.393		96.923		189.232		162.986	0.574987	0.164417	0.155093	0.105632	0.153004	0.471897	0.270838
163.44	316.581		122.457		167.386		124.588		81.886		170.567		163.44	0.613727	0.146262	0.139916	0.0871285	0.0981241	0.412074	0.249539
163.894	315.523		110.795		159.441		117.47		64.421		154.316		163.894	0.611028	0.116049	0.127618	0.0759718	0.0343832	0.359987	0.22084
164.348	301.186		97.818		144.498		118.393		56.507		149.833		164.348	0.574454	0.0824301	0.104486	0.0774185	0.0055	0.345619	0.198318
164.802	275.716		91.159		130.869		116.738		56.51		153.447		164.802	0.50948	0.0651788	0.0833885	0.0748245	0.00551095	0.357202	0.182597
165.256	257.206		90.679		118.409		112.885		59.832		145.888		165.256	0.46226	0.0639352	0.0641006	0.0687853	0.017635	0.332974	0.168282
165.71	234.861		103.037		108.932		113.506		61.874		142.588		165.71	0.405258	0.0959508	0.0494303	0.0697586	0.0250876	0.322397	0.161314
166.164	212.998		119.271		101.119		112.86		75.796		135.954		166.164	0.349485	0.138008	0.0373359	0.0687461	0.0758978	0.301135	0.161768
166.618	189.261		131.76		95.44		108.869		93.716		130.492		166.618	0.288931	0.170363	0.0285449	0.0624906	0.141299	0.283628	0.162543
167.072	169.312		138.837		85.27		105.415		140.144		131.326		167.072	0.238041	0.188697	0.0128019	0.0570768	0.310745	0.286301	0.182277
167.526	162.009		141.112		85.993		104.658		191.201		143.456		167.526	0.219411	0.194591	0.0139211	0.0558903	0.497084	0.325179	0.217679
167.98	169.316		137.151		86.596		100.09		226.131		149.962		167.98	0.238051	0.184329	0.0148545	0.0487304	0.624566	0.346032	0.24276
168.434	183.211		138.053		90.307		101.567		240.38		146.33		168.434	0.273497	0.186666	0.0205991	0.0510455	0.676569	0.334391	0.257128
168.888	202.734		126.108		95.835		103.763		238.801		143.196		168.888	0.323301	0.15572	0.0291563	0.0544875	0.670807	0.324346	0.259636
169.342	217.749		118.431		106.288		98.614		233.998		143.079		169.342	0.361605	0.135832	0.0453375	0.0464169	0.653277	0.323971	0.261073
169.796	229.807		107.522		120.98		95.978		228.655		140.603		169.796	0.392365	0.10757	0.0680805	0.0422853	0.633777	0.316035	0.260019
170.25	237.042		105.37		133.966		90.829		221.875		137.337		170.25	0.410821	0.101995	0.0881827	0.0342147	0.609033	0.305567	0.258302
170.704	224.889		105.003		138.671		85.618		194.9		125.536		170.704	0.379819	0.101044	0.0954659	0.026047	0.510584	0.267744	0.230117
171.158	212.846		102.794		135.965		81.873		170.336		123.146		171.158	0.349097	0.0953212	0.0912771	0.0201771	0.420934	0.260083	0.206148
171.612	206.418		104.784		132.708		81.881		146.34		121.052		171.612	0.332699	0.100477	0.0862353	0.0201897	0.333358	0.253372	0.187722
172.066	199.6		112.803		136.219		81.012		121.79		119.043		172.066	0.315306	0.121251	0.0916703	0.0188276	0.243759	0.246933	0.172958
172.52	182.987		115.738		141.867		79.728		111.545		120.288		172.52	0.272926	0.128855	0.100413	0.016815	0.206369	0.250923	0.162717
172.974	163.957		114.073		145.6		82.982		112.258		117.696		172.974	0.22438	0.124541	0.106192	0.0219154	0.208971	0.242615	0.154769
173.428	147.539		108.368		153.31		82.664		114.413		114.962		173.428	0.182497	0.109762	0.118127	0.0214169	0.216836	0.233853	0.147082
173.882	131.7		100.692		159.809		79.899		117.924		110.159		173.882	0.142092	0.0898756	0.128187	0.0170831	0.22965	0.218458	0.137558
174.336	115.169		94.557		177.569		84.831		120.724		99.245		174.336	0.0999209	0.0739819	0.15568	0.0248135	0.239869	0.183478	0.129624
174.79	99.346		95.122		205.733		86.375		115.586		97.132		174.79	0.0595561	0.0754456	0.199277	0.0272335	0.221117	0.176705	0.126556
175.244	93.117		96.508		225.889		83.381		119.437		102.254		175.244	0.0436658	0.0790363	0.230478	0.0225408	0.235172	0.193122	0.134002
175.698	92.46		92.172		247.922		75.513		119.982		108.455		175.698	0.0419898	0.0678031	0.264585	0.0102085	0.237161	0.212997	0.139124
176.152	84.714		92.786		268.419		73.397		114.365		108.806		176.152	0.0222296	0.0693938	0.296314	0.00689185	0.216661	0.214122	0.137602
176.606	84.818		82.83		271.697		74.812		108.372		107.895		176.606	0.0224949	0.043601	0.301389	0.00910972	0.194788	0.211202	0.130431
177.06	88.151		72.119		262.289		71.194		105.813		99.154		177.06	0.0309974	0.0158523	0.286825	0.00343887	0.185449	0.183186	0.117625
177.514	93.011		61.338		248.642		66.712		93.603		97.323		177.514	0.0433954	0	0.2657	0	0.140887	0.177317	0.10455
177.968	90.091		51.338		237.945		69.403		84.169		96.015		177.968	0.0359464	0	0.249141	0.000631661	0.106456	0.173125	0.0942167
178.422	86.634		48.432		219.731		67.2		84.698		96.093		178.422	0.0271276	0	0.220946	0	0.108387	0.173375	0.0883059
178.876	86.304		59.404		199.261		62.371		84.835		89.115		178.876	0.0262857	0	0.189259	0	0.108887	0.15101	0.0792401
179.33	94.062		78.502		172.651		69.97		94.878		81.864		179.33	0.0460765	0.0323886	0.148067	0.00152038	0.14554	0.127769	0.0835602
179.784	97.444		90.578		146.191		73.192		100.693		71.281		179.784	0.0547041	0.0636736	0.107107	0.00657053	0.166763	0.0938494	0.0821112
180.238	100.539		95.796		144.569		84.502		106.483		64.325		180.238	0.0625995	0.0771917	0.104596	0.0242978	0.187894	0.0715545	0.0880223
180.692	96.353		96.987		148.238		94.191		104.966		58.306		180.692	0.0519209	0.0802772	0.110276	0.0394843	0.182358	0.0522628	0.0860964
181.146	89.769		97.837		147.896		110.073		108.921		66.413		181.146	0.035125	0.0824793	0.109746	0.0643777	0.196792	0.0782468	0.0944612
181.6	87.527		99.744		149.392		126.6		112.347		77.495		181.6	0.0294056	0.0874197	0.112062	0.0902821	0.209296	0.113766	0.107038
182.054	85.252		93.792		159.611		131.103		118.411		94.109		182.054	0.023602	0.072	0.127881	0.0973401	0.231427	0.167016	0.119878
182.508	83.545		85.038		163.988		123.849		128.268		107.506		182.508	0.0192474	0.0493212	0.134656	0.0859702	0.267401	0.209955	0.127759
182.962	81.749		83.13		158.467		124.102		136.928		116.213		182.962	0.0146658	0.0443782	0.12611	0.0863668	0.299007	0.237862	0.134732
183.416	85.103		80.881		152.001		125.654		151.619		117.297		183.416	0.0232219	0.0385518	0.116101	0.0887994	0.352624	0.241337	0.143439
183.87	87.212		73.955		150.214		114.461		165.761		120.138		183.87	0.028602	0.0206088	0.113334	0.0712555	0.404237	0.250442	0.14808
184.324	84.476		63.422		150.407		106.613		171.119		115.145		184.324	0.0216224	0	0.113633	0.0589545	0.423792	0.234439	0.142074
184.778	84.092		57.12		153.646		95.178		163.744		107.805		184.778	0.0206429	0	0.118647	0.0410313	0.396876	0.210913	0.131352
185.232	83.877		64.848		153.852		81.72		147.88		103.122		185.232	0.0200944	0	0.118966	0.0199373	0.338978	0.195904	0.115647
185.686	83.762		79.682		153.673		81.49		133.091		89.986		185.686	0.019801	0.0354456	0.118689	0.0195768	0.285004	0.153801	0.105386
186.14	81.474		96.079		145.611		92.162		118.308		79.719		186.14	0.0139643	0.0779249	0.106209	0.0363041	0.231051	0.120894	0.0977246
186.594	83.562		107.876		131.83		101.007		106.576		70.723		186.594	0.0192908	0.108487	0.0848762	0.0501677	0.188234	0.0920609	0.0905194
187.048	77.606		114.018		121.661		113.635		100.174		64.599		187.048	0.00409694	0.124399	0.0691347	0.0699608	0.164869	0.0724327	0.0841488
187.502	76.465		119.336		114.282		118.904		96.275		62.791		187.502	0.00118622	0.138176	0.0577121	0.0782194	0.150639	0.0666378	0.0820951
187.956	77.15		121.701		110.882		120.265		90.376		60.714		187.956	0.00293367	0.144303	0.0524489	0.0803527	0.129109	0.0599808	0.0781881
188.41	72.967		119.601		107.993		117.64		82.317		60.81		188.41	0	0.138863	0.0479768	0.0762382	0.0996971	0.0602885	0.0705105
188.864	79.029		118.32		101.391		112.11		75.164		62.835		188.864	0.00772704	0.135544	0.037757	0.0675705	0.0735912	0.0667788	0.0648281
189.318	80.989		119.094		97.531		104.708		66.462		69.497		189.318	0.012727	0.137549	0.0317817	0.0559687	0.0418321	0.0881314	0.0613317
189.772	84.56		111.594		99.97		89.807		60.049		71.513		189.772	0.0218367	0.118119	0.0355573	0.0326129	0.018427	0.0945929	0.0535243
190.226	76.784		96.201		103.151		80.727		60.143		77.771		190.226	0.002	0.0782409	0.0404814	0.0183809	0.0187701	0.114651	0.0454207
190.68	77.89		85.557		101.467		68.064		60.883		80.984		190.68	0.00482143	0.0506658	0.0378746	0	0.0214708	0.124949	0.0399636
191.134	79.576		80.76		97.922		62.905		62.17		81.263		191.134	0.00912245	0.0382383	0.032387	0	0.0261679	0.125843	0.0386264
191.588	82.162		72.839		96.838		58.457		59.485		76.89		191.588	0.0157194	0.0177176	0.030709	0	0.0163686	0.111827	0.0320569
192.042	78.946		65.935		94.537		60.898		51.4		70.087		192.042	0.00751531	0	0.0271471	0	0	0.0900224	0.0207808
192.496	82.548		60.063		92.541		58.575		51.622		59.582		192.496	0.0167041	0	0.0240573	0	0	0.0563526	0.0161857
192.95	78.881		65.026		88.825		58.667		53.831		53.725		192.95	0.00734949	0	0.018305	0	0	0.0375801	0.0105391
193.404	80.756		68.219		88.539		63.286		58.629		53.555		193.404	0.0121327	0.0057487	0.0178622	0	0.0132445	0.0370353	0.0143372
193.858	81.017		67.584		83.653		68.119		55.78		54.618		193.858	0.0127985	0.00410363	0.0102988	0	0.00284672	0.0404423	0.0117483
194.312	85.122		67.137		81.775		70.789		52.279		62.138		194.312	0.0232704	0.0029456	0.00739164	0.00280408	0	0.0645449	0.0168261
194.766	82.582		68.628		73.888		66.258		52.114		67.629		194.766	0.0167908	0.00680829	0	0	0	0.0821442	0.0176239
195.22	78.094		71.173		66.02		65.005		58.876		68.418		195.22	0.00534184	0.0134016	0	0	0.014146	0.0846731	0.0195937
195.674	73.848		72.007		67.978		62.139		61.825		71.902		195.674	0	0.0155622	0	0	0.0249088	0.0958397	0.0227184
196.128	69.818		67.593		79.795		64.464		57.62		77.473		196.128	0	0.00412694	0.00432663	0	0.00956204	0.113696	0.0219519
196.582	67.142		67.57		84.415		62.687		52.825		79.978		196.582	0	0.00406736	0.0114783	0	0	0.121724	0.0228783
197.036	62.016		64.575		84.272		65.269		48.796		77.616		197.036	0	0	0.011257	0	0	0.114154	0.0209018
197.49	60.645		65.922		83.245		61.754		45.05		79.694		197.49	0	0	0.00966718	0	0	0.120814	0.0217469
197.944	60.326		64.855		77.511		59.848		45.389		74.452		197.944	0	0	0.000791022	0	0	0.104013	0.0174673
198.398	61.787		65.818		72.941		56.991		48.03		69.375		198.398	0	0	0	0	0	0.0877404	0.0146234
198.852	56.1		73.748		71.355		53.339		50.459		67.156		198.852	0	0.0200725	0	0	0	0.0806282	0.0167835
199.306	53.828		84.523		68.768		58.484		52.511		62.205		199.306	0	0.047987	0	0	0	0.0647596	0.0187911
199.76	55.529		94.894		68.784		64.093		54.483		59.988		199.76	0	0.0748549	0	0	0	0.0576538	0.0220848
200.214	57.227		98.032		64.355		72.142		58.71		60.128		200.214	0	0.0829845	0	0.00492476	0.0135401	0.0581026	0.026592
200.668	52.519		105.275		61.498		73.749		63.768		55.658		200.668	0	0.101749	0	0.00744357	0.032	0.0437756	0.030828
201.122	51.387		115.165		60.026		74.461		66.098		57.927		201.122	0	0.12737	0	0.00855956	0.0405036	0.0510481	0.0379136
201.576	51.77		116.708		60.795		79.897		67.06		63.09		201.576	0	0.131368	0	0.0170799	0.0440146	0.0675962	0.0433431
202.03	49.956		117.308		64.909		81.93		66.378		65.907		202.03	0	0.132922	0	0.0202665	0.0415255	0.076625	0.0452232
202.484	49.202		113.11		71.466		87.477		52.712		70.428		202.484	0	0.122047	0	0.0289608	0	0.0911154	0.0403538
202.938	49.383		117.177		79.302		88.524		46.889		71.92		202.938	0	0.132583	0.00356347	0.0306019	0	0.0958974	0.0437743
203.392	49.659		114.463		93.283		86.637		42.806		70.727		203.392	0	0.125552	0.0252059	0.0276442	0	0.0920737	0.0450793
203.846	54.971		104.852		99.57		84.585		42.793		71.342		203.846	0	0.100653	0.0349381	0.0244279	0	0.0940449	0.042344
204.3	54.194		98.063		104.453		79.505		46.731		71.331		204.3	0	0.0830648	0.0424969	0.0164655	0	0.0940096	0.0393395
204.754	57.352		95.959		112.396		74.402		47.988		71.026		204.754	0	0.077614	0.0547926	0.00846708	0	0.0930321	0.0389843
205.208	54.919		88.824		112.04		66.755		45.809		68.096		205.208	0	0.0591295	0.0542415	0	0	0.083641	0.0328353
205.662	55.942		81.321		101.942		58.033		50.16		60.063		205.662	0	0.0396917	0.0386099	0	0	0.0578942	0.0226993
206.116	55.372		74.416		88.868		53.583		59.977		54.99		206.116	0	0.0218031	0.0183715	0	0.0181642	0.0416346	0.0166622
206.57	50.507		71.882		69.997		51.384		64.96		54.013		206.57	0	0.0152383	0	0	0.0363504	0.0385032	0.0150153
207.024	50.707		70.198		60.135		52.358		66.597		55.748		207.024	0	0.0108756	0	0	0.0423248	0.0440641	0.0162108
207.478	55.608		70.945		52.464		56.343		66.026		55.988		207.478	0	0.0128109	0	0	0.0402409	0.0448333	0.0163142
207.932	55.424		73.927		45.312		52.684		64.938		56.593		207.932	0	0.0205363	0	0	0.0362701	0.0467724	0.0172631
208.386	58.024		75.215		43.429		50.152		65.941		54.851		208.386	0	0.0238731	0	0	0.0399307	0.0411891	0.0174988
208.84	60.982		74.411		48.772		45.284		69.394		54.538		208.84	0	0.0217902	0	0	0.0525328	0.0401859	0.0190848
209.294	64.654		74.979		52.217		43.371		62.844		55.363		209.294	0	0.0232617	0	0	0.0286277	0.0428301	0.0157866
209.748	71.146		75.448		61.618		34.749		54.524		53.886		209.748	0	0.0244767	0	0	0	0.0380962	0.0104288
210.202	69.539		73.213		66.888		32.329		48.219		54.504		210.202	0	0.0186865	0	0	0	0.0400769	0.00979391
210.656	71.16		81.905		72.568		30.226		42.209		56.586		210.656	0	0.0412047	0	0	0	0.04675	0.0146591
211.11	77.964		87.947		77.355		26.849		43.96		56.966		211.11	0.0050102	0.0568575	0.000549536	0	0	0.0479679	0.0183975
211.564	77.843		89.867		79.291		22.2		45.778		57.178		211.564	0.00470153	0.0618316	0.00354644	0	0	0.0486474	0.0197878
212.018	82.894		92.324		78.911		15.696		45.962		57.675		212.018	0.0175867	0.0681969	0.0029582	0	0	0.0502404	0.0231637
212.472	82.49		90.397		77.121		13.186		47.916		54.45		212.472	0.0165561	0.0632047	0.000187307	0	0	0.0399038	0.0199753
212.926	77.087		94.294		77.926		12.703		52.918		52.157		212.926	0.00277296	0.0733005	0.00143344	0	0	0.0325545	0.0183436
213.38	76.875		94.638		79.734		12.405		53.67		52.388		213.38	0.00223214	0.0741917	0.0042322	0	0	0.0332949	0.0189918
213.834	68.33		93.549		80.419		8.783		55.57		56.023		213.834	0	0.0713705	0.00529257	0	0.00208029	0.0449455	0.0206148
214.288	63.015		96.562		82.447				56.372		61.752		214.288	0	0.0791762	0.00843189	0	0.0050073	0.0633077	0.0259872
214.742	56.522		98.41		83.304				54.696		65.754		214.742	0	0.0839637	0.00975851	0	0	0.0761346	0.0283095

## Sheet: Pax7-e4
sections-Sox2-Pax7-HH8
Pax7 expression
position	section	average of	section	average of	section	average of	section	average of	section	average of	section	average of	position	section	section	section	section	section	section	average
	1right		1left		2right		2left		3right		3left			1right	1left	2right	2left	3right	3left
0	167.74	average-bg	90.696	average-bg	72.85	average-bg	79.303	average-bg	112.214	average-bg	105.381	average-bg	0	0.0254066	0	0	0.0110155	0.00627181	0.000171931	0.00714432
0.454	154.436	134	86.089	104	68.081	75	78.625	63	117.019	101	103.824	105	0.454	0.0153886	0	0	0.0105574	0.00895917	0	0.00581753
0.908	144.128		90.187		65.52		79.993		121.953		113.589		0.908	0.00762651	0	0	0.0114818	0.0117187	0.0038759	0.00578381
1.362	152.345	ref	97.611	ref	67.288	ref	79.192	ref	118.638	ref	120.623	ref	1.362	0.013814	0	0	0.0109405	0.00986465	0.00705009	0.00694488
1.816	147.068	1462	96.746	1504	65.68	1502	77.468	1543	123.484	1889	97.909	2321	1.816	0.00984036	0	0	0.00977568	0.0125749	0	0.00536516
2.27	150.204		95.958		64.3		74.807		123.377		90.44		2.27	0.0122018	0	0	0.0079777	0.0125151	0	0.0054491
2.724	142.436		107.975		63.935		77.152		133.933		98.754		2.724	0.00635241	0.00283929	0	0.00956216	0.0184189	0	0.00619546
3.178	140.949		113.548		66.242		72.223		133.613		102.88		3.178	0.00523268	0.00682	0	0.00623176	0.0182399	0	0.0060874
3.632	137.704		105.925		73.556		68.913		127.757		94.981		3.632	0.00278916	0.001375	0	0.00399527	0.0149648	0	0.00385403
4.086	147.705		93.161		73.194		67.139		121.029		92.291		4.086	0.01032	0	0	0.00279662	0.0112019	0	0.00405309
4.54	183.917		90.041		72.594		71.075		112.954		97.572		4.54	0.0375881	0	0	0.00545608	0.00668568	0	0.00828831
4.994	187.739		88.14		73.68		70.587		114.134		108.51		4.994	0.0404661	0	0	0.00512635	0.00734564	0.00158394	0.00908701
5.448	188.449		98.48		72.38		73.126		122.848		116.042		5.448	0.0410008	0	0	0.00684189	0.0122192	0.00498285	0.0108408
5.902	178.723		90.642		78.255		85.293		125.88		117.835		5.902	0.033677	0	0.00228101	0.0150628	0.013915	0.00579197	0.011788
6.356	169.976		88.624		81.629		91.788		127.399		107.665		6.356	0.0270904	0	0.00464541	0.0194514	0.0147645	0.00120262	0.0111924
6.81	173.452		97.533		70.63		92.754		130.102		111.068		6.81	0.0297078	0	0	0.0201041	0.0162763	0.00273827	0.0114711
7.264	179.909		99.446		63.513		81.604		129.955		118.147		7.264	0.03457	0	0	0.0125703	0.0161941	0.00593276	0.0115445
7.718	162.265		99.165		57.534		76.058		127.239		129.367		7.718	0.0212839	0	0	0.00882297	0.0146751	0.0109959	0.00929631
8.172	142.305		94.338		60.006		75.406		122.78		141.021		8.172	0.00625377	0	0	0.00838243	0.0121812	0.016255	0.00717873
8.626	134.763		93.437		59.196		70.059		122.193		137.309		8.626	0.000574548	0	0	0.00476959	0.0118529	0.0145799	0.00529615
9.08	130.614		101.297		57.21		61.417		118.231		122.922		9.08	0	0	0	0	0.00963702	0.00808755	0.00295409
9.534	124.11		112.992		53.882		62.809		123.481		136.055		9.534	0	0.00642286	0	0	0.0125733	0.014014	0.00550169
9.988	108.227		108.125		57.411		67.488		130.054		131.282		9.988	0	0.00294643	0	0.00303243	0.0162494	0.0118601	0.0056814
10.442	102.581		92.916		59.513		63.752		135.864		118.853		10.442	0	0	0	0.000508108	0.0194989	0.00625135	0.00437639
10.896	88.908		76.066		57.918		66.459		128.348		116.559		10.896	0	0	0	0.00233716	0.0152953	0.00521616	0.0038081
11.35	76.404		80.363		54.489		66.495		117.197		129.143		11.35	0	0	0	0.00236149	0.00905872	0.0108949	0.00371918
11.804	69.045		86.401		58.872		66.681		124.791		141.384		11.804	0	0	0	0.00248716	0.0133059	0.0164188	0.00536864
12.258	65.145		77.702		66.164		68.05		136.486		138.322		12.258	0	0	0	0.00341216	0.0198468	0.015037	0.00638265
12.712	66.592		75.914		68.884		76.806		141.392		137.431		12.712	0	0	0	0.00932838	0.0225906	0.0146349	0.00775899
13.166	74.298		72.98		63.08		77.716		143.486		124.919		13.166	0	0	0	0.00994324	0.0237617	0.00898872	0.00711562
13.62	74.467		69.784		63.121		79.884		140.212		125.343		13.62	0	0	0	0.0114081	0.0219306	0.00918005	0.00708647
14.074	74.209		67.31		60.659		75.669		143.326		126.834		14.074	0	0	0	0.00856014	0.0236723	0.00985289	0.00701421
14.528	88.345		63.648		58.858		74.628		185.369		123.746		14.528	0	0	0	0.00785676	0.0471862	0.00845939	0.0105837
14.982	118.479		66.303		56.81		75.064		170.744		115.53		14.982	0	0	0	0.00815135	0.0390067	0.00475181	0.00865164
15.436	137.19		66.954		62.143		74.476		115.953		110.372		15.436	0.00240211	0	0	0.00775405	0.00836298	0.00242419	0.00349055
15.89	143.477		64.358		74.389		67.131		110.146		103.256		15.89	0.0071363	0	0	0.00279122	0.00511521	0	0.00250712
16.344	167.068		68.173		81.932		60.162		107.752		101.142		16.344	0.0249006	0	0.00485774	0	0.00377629	0	0.00558911
16.798	186.856		76.22		84.226		58.591		110.557		107.126		16.798	0.0398012	0	0.00646531	0	0.00534508	0.000959386	0.00876183
17.252	198.58		71.194		85.377		61.536		111.744		116.824		17.252	0.0486295	0	0.0072719	0	0.00600895	0.00533574	0.0112077
17.706	194.32		69.164		91.197		58.103		106.632		138.996		17.706	0.0454217	0	0.0113504	0	0.00314989	0.0153412	0.0125439
18.16	204.412		75.705		85.547		54.998		107.521		163.255		18.16	0.0530211	0	0.00739103	0	0.00364709	0.0262884	0.0150579
18.614	208.535		79.565		83.321		51.515		111.168		154.106		18.614	0.0561258	0	0.00583111	0	0.0056868	0.0221597	0.0149672
19.068	223.983		74.917		80.347		56.711		114.537		149.924		19.068	0.0677583	0	0.00374702	0	0.00757103	0.0202726	0.0165581
19.522	219.711		75.896		72.007		59.91		114.891		151.517		19.522	0.0645414	0	0	0	0.00776902	0.0209914	0.0155503
19.976	215.697		74.663		71.461		57.722		120.169		148.088		19.976	0.0615188	0	0	0	0.0107209	0.019444	0.0152806
20.43	191.171		74.177		72.526		58.922		122.678		140.677		20.43	0.0430505	0	0	0	0.0121242	0.0160997	0.0118791
20.884	179.893		74.654		71.697		64.018		116.974		126.784		20.884	0.034558	0	0	0.000687838	0.008934	0.00983032	0.00900169
21.338	171.892		83.786		73.018		64.644		110.513		113.487		21.338	0.0285331	0	0	0.00111081	0.00532047	0.00382987	0.00646571
21.792	168.758		86.112		77.609		64.037		108.331		108.934		21.792	0.0261732	0	0.00182831	0.000700676	0.00410011	0.00177527	0.00576293
22.246	160.995		81.258		85.391		60.786		107.788		109.217		22.246	0.0203276	0	0.00728171	0	0.00379642	0.00190298	0.00555144
22.7	145.924		78.975		90.765		59.328		108.494		116.42		22.7	0.00897892	0	0.0110477	0	0.00419128	0.00515343	0.00489521
[truncated: 423 more rows]

## Sheet: Sox2-e4
sections-Sox2-Pax7-HH8
Sox2 expression
[truncated: 476 more rows]

## Sheet: Pax7-e5
sections-Sox2-Pax7-HH8
[truncated: 477 more rows]

## Sheet: Sox2-e5
sections-Sox2-Pax7-HH8
[truncated: 477 more rows]

[truncated: 4 more sheets: Pax7-e6, Sox2 e6, combineSox2, combinePax7]
