# Supplementary material for: Dynamic transcriptional signature and cell fate analysis reveals plasticity of individual neural plate border cells
Source: eLife. 2017 Mar 29;6:e21620. doi: 10.7554/eLife.21620 (PMC5371430; doi:10.7554/eLife.21620)
Supplement: Figure 3—source data 4. — DOI: http://dx.doi.org/10.7554/eLife.21620.012 [file elife-21620-fig3-data4.xlsx]

## Sheet: Sox2-HH8-dNF
				average intensity of		normalization
embryo #	section #	area	intensity	background	reference area	Max(0,(exp-bg)/(ref-bg))	average	SD
e1	1r	1087	407.118	101	627	0.581973	0.545042	0.118475
	1l	1087	405.556			0.579004
	2r	1087	445.5	86	687	0.59817
	2l	1087	476.355			0.649509
	3r	1087	563.093	165	1001	0.476188
	3l	1087	601.328			0.521923
	4r	1087	336.533	78	505	0.605464
	4l	1087	305.898			0.533719
	5r	1087	345.868	71	648	0.476374
	5l	1087	337.46			0.461802
	6r	1087	236.408	65	503	0.391342
	6l	1087	205.316			0.320356
	7r	1087	298.289	67	504	0.529265
	7l	1087	321.969			0.583453
	8r	1087	412.017	87	466	0.857565
	8l	1087	297.182			0.55457
e2	1r	1087	798.288	103	951	0.819915	0.633432	0.0852097
	1l	1087	675.263			0.674838
	2r	1087	722.584	117	1045	0.652569
	2l	1087	715.348			0.644772
	3r	1087	591.991	89	782	0.725817
	3l	1087	519.885			0.621768
	4r	1087	484.468	77	699	0.655093
	4l	1087	391.05			0.504904
	5r	1087	344.546	73	520	0.607485
	5l	1087	356.524			0.634282
	6r	1087	386.197	72	727	0.47969
	6l	1087	424.038			0.537463
	7r	1087	409.468	70	541	0.720739
	7l	1087	409.783			0.721408
	8r	1087	579.701	96	849	0.642365
	8l	1087	503.596			0.541296
	9r	1087	557.267	94	898	0.576203
	9l	1087	609.507			0.641178
e3	1r	1087	1036.58	168	1756	0.546966	0.580627	0.0949919
	1l	1087	1050.62			0.555808
	2r	1087	1053.11	178	1737	0.56133
	2l	1087	1042.41			0.554465
	3r	1087	1250.69	179	1681	0.713509
	3l	1087	1238.72			0.705539
	4r	1087	1412.95	197	1881	0.722063
	4l	1087	1267.12			0.635465
	5r	1087	1054.08	190	1731	0.560724
	5l	1087	931.687			0.481302
	6r	1087	685.955	166	1390	0.4248
	6l	1087	784.794			0.505551
e4	1r	1087	1124.67	265	1520	0.684998	0.540345	0.228268
	1l	1087	1009.87			0.593524
	2r	1087	1450.11	266	1709	0.82059
	2l	1087	1380.57			0.772396
	3r	1087	360.77	149	1088	0.225527
	3l	1087	485.41			0.358264
	4r	1087	360.77	134	1069	0.242535
	4l	1087	485.41			0.37584
	5r	1087	638.868	166	1050	0.534919
	5l	1087	868.651	282	1340	0.794854
e5	1r	1087	328.207	103	398	0.763414	0.578737	0.131207
	1l	1087	266.742			0.555058
	2r	1087	583.52	195	967	0.503264
	2l	1087	489.835			0.381911
	3r	1087	756.691	221	956	0.728831
	3l	1087	639.976			0.570035
	4r	1087	666.645	176	877	0.699922
	4l	1087	515.046			0.48366
	5r	1087	213.454	103	269	0.665386
	5l	1087	170.564			0.407012
	6r	1087	264.166	97	333	0.708331
	6l	1087	209.813			0.478021
e6	1r	1087	170.217	107	255	0.427142	0.498978	0.117226
	1l	1087	154.775			0.322804
	2r	1087	152.422	55	250	0.4996
	2l	1087	142.578			0.449118
	3r	1087	189.367	78	258	0.618706
	3l	1087	196.103			0.656128
	4r	1087	161.937	65	231	0.583958
	4l	1087	157.16	58	215	0.631592
	5r	1087	128.985	67	234	0.371168
	5l	1087	132.596	60	229	0.429562
e7	1r	1087	351.052	42	717	0.457855	0.464023	0.0944501
	1l	1087	342.178			0.444708
	2r	1087	290.714	44	663	0.398569
	2l	1087	307.703			0.426015
	3r	1087	249.194	52	567	0.382901
	3l	1087	208.907			0.304674
	4r	1087	442.288	48	676	0.627847
	4l	1087	365.227			0.505139
	5r	1087	454.5	63	790	0.538514
	5l	1087	465.761			0.554004

## Sheet: Sox2-HH9-dNT
				average intensity of		normalization
embryo #	section #	area	intensity	background	reference area	Max(0,(exp-bg)/(ref-bg))	average	SD
e1	1r	1087	333.537	91	929	0.289424	0.343754	0.0513749
	1l	1087	337.101			0.293677
	2r	1087	411.904	97	1020	0.341174
	2l	1087	340.788			0.264126
	3r	1087	353.532	92	889	0.328146
	3l	1087	359.905			0.336142
	4r	1087	389.612	105	757	0.436521
	4l	1087	365.253			0.399161
	5r	1087	392.174	87	884	0.382903
	5l	1087	336.591			0.313163
	6r	1087	379.212	110	789	0.396483
	6l	1087	343.667			0.344134
e2	1r	1087	1065.46	181	2656	0.357357	0.445358	0.0999141
	1l	1087	918.065			0.297804
	2r	1087	635.456	168	1446	0.365772
	2l	1087	662.671			0.387067
	3r	1087	574.517	156	1258	0.379779
	3l	1087	712.271			0.504783
	4r	1087	714.82	162	1147	0.561239
	4l	1087	597.051			0.441676
	5r	1087	667.376	177	1090	0.537104
	5l	1087	676.169			0.546735
	6r	1087	847.862	251	1245	0.600465
	6l	1087	613.324			0.364511
e3	1r	1087	713.902	183	1356	0.452602	0.445783	0.074942
	1l	1087	568.509			0.328652
	2r	1087	951.508	234	1726	0.480903
	2l	1087	847.112			0.410933
	3r	1087	956.522	201	1563	0.554715
	3l	1087	809.664			0.44689
e4	1r	1087	348.884	79	703	0.432506	0.455228	0.0853913
	1l	1087	326.29			0.396298
	2r	1087	308.211	69	559	0.488186
	2l	1087	253.911			0.377369
	3r	1087	191.002	38	321	0.540643
	3l	1087	206.262			0.594565
	4r	1087	334.998	82	823	0.341428
	4l	1087	430.884			0.470829
e5	1r	1087	242.468	82	571	0.328155	0.354964	0.0856146
	2r	1087	372.014	102	701	0.450775
	4r	1087	211.265	70	564	0.285962
e6	1r	1087	254.657	79	543	0.378571	0.399656	0.03286
	1l	1087	352.323	99	678	0.437518
	2r	1087	267.422	89	555	0.38288

## Sheet: Sox2-HH9-mNC
				average intensity of		normalization
embryo #	section #	area	intensity	background	reference area	Max(0,(exp-bg)/(ref-bg))	average	SD
e1	1r	1087	263.603	91	929	0.20597	0.20987	0.0303683
	1l	1087	233.77			0.17037
	2r	1087	286.328	97	1020	0.205122
	2l	1087	289.877			0.208967
	3r	1087	287.113	92	889	0.244809
	3l	1087	291.286			0.250045
	4r	1087	251.256	105	757	0.224319
	4l	1087	275.617			0.261683
	5r	1087	241.16	87	884	0.193425
	5l	1087	246.782			0.200479
	6r	1087	237.499	110	789	0.187775
	6l	1087	222.358			0.165476
e2	1r	1087	804.28	181	2656	0.25183	0.237912	0.0270756
	1l	1087	715.239			0.215854
	2r	1087	435.206	168	1446	0.209081
	2l	1087	416.965			0.194808
	3r	1087	405.047	156	1258	0.225995
	3l	1087	448.193			0.265148
	4r	1087	394.507	162	1147	0.236048
	4l	1087	398.86			0.240467
	5r	1087	407.175	177	1090	0.252108
	5l	1087	393.339			0.236954
	6r	1087	478.989	251	1245	0.229365
	6l	1087	546.502			0.297286
e3	1r	1087	494.694	183	1356	0.265724	0.241054	0.0364016
	1l	1087	536.096			0.30102
	2r	1087	543.342	234	1726	0.207334
	2l	1087	554.906			0.215084
	3r	1087	495.694	201	1563	0.216369
	3l	1087	528.963			0.240795
e4	1r	1087	214.535	79	703	0.217204	0.236538	0.0544
	1l	1087	214.715			0.217492
	2r	1087	158.029	69	559	0.181692
	2l	1087	168.674			0.203416
	3r	1087	125.233	38	321	0.308244
	3l	1087	131.856			0.331647
	4r	1087	226.848	82	823	0.195476
	4l	1087	257.717			0.237135
e5	1r	1087	130.11	82	571	0.0983845	0.236337	0.133483
	2r	1087	320.545	102	701	0.36485
	4r	1087	191.414	70	564	0.245777
e6	1r	1087	145.804	79	543	0.143974	0.195331	0.139605
	1l	1087	303.584	99	678	0.35334
	2r	1087	130.324	89	555	0.0886781

## Sheet: Pax7-HH8-dNF
				average intensity of		normalization
embryo #	section #	area	intensity	background	reference area	Max(0,(exp-bg)/(ref-bg))	average	SD
e1	1r	1087	304.427	65	407	0.700079	0.76319	0.125576
	1l	1087	292.031			0.663833
	2r	1087	307.248	70	444	0.634353
	2l	1087	350.065			0.748837
	3r	1087	473.367	103	583	0.771598
	3l	1087	434.661			0.69096
	4r	1087	444.623	64	556	0.773624
	4l	1087	464.398			0.813817
	5r	1087	487.288	72	645	0.724761
	5l	1087	627.136			0.968824
	6r	1087	383.726	51	372	1.03653
	6l	1087	343.039			0.909779
	7r	1087	383.181	60	549	0.660902
	7l	1087	460.462			0.818941
	8r	1087	481.621	64	628	0.740463
	8l	1087	376.309			0.553739
e2	1r	1087	255.478	80	587	0.34611	0.554081	0.181692
	1l	1087	322.781			0.478858
	2r	1087	249.269	76	693	0.280825
	2l	1087	318.409			0.392883
	3r	1087	319.9	60	536	0.546008
	3l	1087	300.592			0.505445
	4r	1087	340.018	53	526	0.606803
	4l	1087	256.426			0.430076
	5r	1087	134.857	32	349	0.32447
	5l	1087	162.609			0.412016
	6r	1087	463.687	64	544	0.832681
	6l	1087	504.115			0.916906
	7r	1087	717.932	88	1099	0.623078
	7l	1087	776.263			0.680774
	8r	1087	888.247	98	1045	0.834474
	8l	1087	713.794			0.650258
	9r	1087	465.851	63	801	0.545869
	9l	1087	480.652			0.565924
e3	1r	1087	466.635	166	1209	0.288241	0.61786	0.189866
	1l	1087	671.51			0.484669
	2r	1087	471.236	178	731	0.530264
	2l	1087	667.585			0.885325
	3r	1087	583.091	256	1102	0.386632
	3l	1087	749.908			0.583816
	4r	1087	1121.03	321	1408	0.735994
	4l	1087	1237.03			0.842709
	5r	1087	803.871	256	1328	0.511074
	5l	1087	884.268			0.586071
	6r	1087	1111.15	238	1327	0.801789
	6l	1087	1084.95			0.777735
e4	1r	1087	553.266	84	789	0.665626	0.770898	0.175054
	1l	1087	491.371			0.577831
	2r	1087	392.894	66	660	0.550327
	2l	1087	509.035			0.74585
	3r	1087	796.332	76	911	0.862673
	3l	1087	919.028			1.00961
	4r	1087	902.132	78	1209	0.728676
	4l	1087	926.297			0.750042
	5r	1087	747.537	63	1015	0.719051
	5l	1087	1109.53	76	1490	1.0993
e5	1r	1087	274.411	75	389	0.635067	0.732207	0.111249
	1l	1087	307.726			0.741166
	2r	1087	634.451	124	887	0.669005
	2l	1087	722.062			0.78383
	3r	1087	837.085	221	1016	0.77495
	3l	1087	846.607			0.786927
	4r	1087	812.897	193	953	0.815654
	4l	1087	693.413			0.658438
	5r	1087	287.022	185	329	0.708486
	5l	1087	254.937			0.485674
	6r	1087	385.61	227	399	0.922151
	6l	1087	365.483			0.805134
e6	1r	1087	134.82	53	192	0.588633	0.592248	0.0712291
	1l	1087	120.842			0.488072
	2r	1087	143.793	54	220	0.540922
	2l	1087	157.147			0.621367
	3r	1087	135.314	58	190	0.585712
	3l	1087	126.962			0.522439
	4r	1087	170.345	53	225	0.682238
	4l	1087	169.101	53	256	0.571926
	5r	1087	124.937	40	157	0.725957
	5l	1087	160.662	44	240	0.595214
e7	1r	1087	258.447	50	330	0.744454	0.620832	0.162426
	1l	1087	284.991			0.839254
	2r	1087	200.944	45	340	0.528624
	2l	1087	279.464			0.794793
	3r	1087	203.31	42	265	0.723363
	3l	1087	192.816			0.676305
	4r	1087	225.817	43	360	0.57671
	4l	1087	222.831			0.56729
	5r	1087	140.376	41	308	0.372195
	5l	1087	143.883			0.38533

## Sheet: Pax7-HH9-dNT
				average intensity of		normalization
embryo #	section #	area	intensity	background	reference area	Max(0,(exp-bg)/(ref-bg))	average	SD
e1	1r	1087	315.179	79	584	0.467681	0.696897	0.143523
	1l	1087	333.656			0.504269
	2r	1087	487.836	92	770	0.583829
	2l	1087	501.165			0.603488
	3r	1087	491.229	75	657	0.71517
	3l	1087	458.158			0.658347
	4r	1087	647.461	117	852	0.721716
	4l	1087	805.841			0.937199
	5r	1087	627.687	100	878	0.678261
	5l	1087	732.34			0.812776
	6r	1087	570.217	72	654	0.856043
	6l	1087	551.557			0.823981
e2	1r	1087	940.627	127	1366	0.65668	0.804669	0.141119
	1l	1087	840.915			0.576203
	2r	1087	937.325	145	1265	0.707433
	2l	1087	1158.8			0.905175
	3r	1087	1066.54	126	1245	0.840521
	3l	1087	1215.46			0.973606
	4r	1087	1288.94	130	1376	0.93013
	4l	1087	1067.45			0.752368
	5r	1087	1248.1	115	1192	1.05209
	5l	1087	973.183			0.796827
	6r	1087	1155.84	154	1431	0.784525
	6l	1087	1022.97			0.680481
e3	1r	1087	674.625	139	923	0.683195	0.664809	0.0763617
	1l	1087	656.239			0.659744
	2r	1087	721.053	123	945	0.727558
	2l	1087	704.34			0.707226
	3r	1087	548.466	147	925	0.516023
	3l	1087	687.792			0.695105
e4	1r	1087	308.525	58	555	0.504074	0.418418	0.0755556
	1l	1087	242.888	37	565	0.389939
	2r	1087	269.149	86	593	0.361241
e5	1r	1087	350.887	60	478	0.695902	0.510396	0.185934
	2r	1087	291.489	42	530	0.511248
	4r	1087	241.315	78	582	0.324038

## Sheet: Pax7-HH9-mNC
				average intensity of		normalization
embryo #	section #	area	intensity	background	reference area	Max(0,(exp-bg)/(ref-bg))	average	SD
e1	1r	1087	629.226	79	584	1.08956	0.92467	0.130552
	1l	1087	483.559			0.801107
	2r	1087	713.124	92	770	0.916112
	2l	1087	668.452			0.850224
	3r	1087	608.701	75	657	0.917012
	3l	1087	627.601			0.949486
	4r	1087	610.966	117	852	0.672063
	4l	1087	719.365			0.819544
	5r	1087	817.55	100	878	0.922301
	5l	1087	976.286			1.12633
	6r	1087	630.313	72	654	0.959301
	6l	1087	696.489			1.07301
e2	1r	1087	1268.37	127	1366	0.921202	0.902658	0.0879285
	1l	1087	1081.82			0.770635
	2r	1087	1121.28	145	1265	0.87168
	2l	1087	1045.93			0.804402
	3r	1087	1113.97	126	1245	0.882901
	3l	1087	1167.83			0.931035
	4r	1087	1229.88	130	1376	0.882732
	4l	1087	1238.45			0.889608
	5r	1087	1094.89	115	1192	0.909834
	5l	1087	1267.08			1.06971
	6r	1087	1230.14	154	1431	0.842712
	6l	1087	1501.8			1.05544
e3	1r	1087	887.224	139	923	0.954367	0.95235	0.0983816
	1l	1087	795.339			0.837167
	2r	1087	1053.26	123	945	1.1317
	2l	1087	864.697			0.902308
	3r	1087	891.547	147	925	0.957001
	3l	1087	871.753			0.931559
e4	1r	1087	472.27	58	555	0.833541	0.883898	0.0549893
	1l	1087	499.306	37	565	0.87558
	2r	1087	563.884	86	593	0.942572
e5	1r	1087	519.172	60	478	1.0985	1.14921	0.0521209
	2r	1087	601.486	42	530	1.14649
	4r	1087	684.127	78	582	1.20263

## Sheet: combinePax7
	Pax7 expression
embryo #	HH8-dNF	HH9-dNT	HH9-mNC
e1	0.76319	0.696897	0.92467
e2	0.554081	0.804669	0.902658
e3	0.61786	0.664809	0.95235
e4	0.770898	0.418418	0.883898
e5	0.732207	0.510396	1.14921
e6	0.592248
e7	0.620832
average	0.664474	0.619038	0.962556
SD	0.0886373	0.15384	0.107416
ttest		0.529337	0.00346705
Boxplot
Min	0.554081	0.418418	0.883898
Q1	0.605054	0.510396	0.902658
Median	0.620832	0.664809	0.92467
Q3	0.747698	0.696897	0.95235
Max	0.770898	0.804669	1.14921
	HH8-dNF	HH9-dNT	HH9-mNC
Box-hidden	0.605054	0.510396	0.902658
Box-lower	0.0157776	0.154413	0.0220125
Box-upper	0.126867	0.032088	0.0276797
Whisker-top	0.0232001	0.107773	0.196856
Whisker-bottom	0.0509729	0.0919777	0.0187602

## Sheet: combineSox2
	Sox2 expression
embryo #	HH8-dNF	HH9-dNT	HH9-mNC
e1	0.545042	0.343754	0.20987
e2	0.633432	0.445358	0.237912
e3	0.580627	0.445783	0.241054
e4	0.540345	0.455228	0.236538
e5	0.578737	0.354964	0.236337
e6	0.498978	0.399656	0.195331
e7	0.464023
average	0.548741	0.407457	0.226174
SD	0.0560162	0.0491157	0.0189052
ttest		0.000560262	7.3644e-06
Boxplot
Min	0.464023	0.343754	0.195331
Q1	0.519661	0.366137	0.216487
Median	0.545042	0.422507	0.236438
Q3	0.579682	0.445676	0.237569
Max	0.633432	0.455228	0.241054
	HH8-dNF	HH9-dNT	HH9-mNC
Box-hidden	0.519661	0.366137	0.216487
Box-lower	0.0253812	0.05637	0.0199508
Box-upper	0.0346395	0.0231694	0.00113096
Whisker-top	0.0537505	0.00955173	0.00348558
Whisker-bottom	0.0556387	0.0223825	0.021156
