# Supplementary material for: Dynamic transcriptional signature and cell fate analysis reveals plasticity of individual neural plate border cells
Source: eLife. 2017 Mar 29;6:e21620. doi: 10.7554/eLife.21620 (PMC5371430; doi:10.7554/eLife.21620)
Supplement: Figure 3—source data 5. — DOI: http://dx.doi.org/10.7554/eLife.21620.013 [file elife-21620-fig3-data5.xlsx]

## Sheet: e1
sections-HH8
Tfap2a expression
position	section	average of	section	average of	section	average of	section	average of	section	average of	section	average of	section	average of	section	average of	position	section	section	section	section	section	section	section	section	average
	1right		1left		2right		2left		3right		3left		4right		4left			1right	1left	2right	2left	3right	3left	4right	4left
0	326.551	background	222.041	background	99.688	background	109.19	background	113.918	background	123.156	background	73.176	background	71.731	background	0	0.0159479	0	0	0	0	0	0	0	0.00199349
0.454	307.876	314	218.962	341	95.867	128	101.262	134	106.301	127	122.096	131	66.233	92	67.758	81	0.454	0	0	0	0	0	0	0	0	0
0.908	282.951		222.484		95.663		104.328		108.551		119.679		60.284		63.548		0.908	0	0	0	0	0	0	0	0	0
1.362	285.24	refernce area	228.852	refernce area	107.535	refernce area	112.203	refernce area	100.944	refernce area	114.1	refernce area	59.156	refernce area	61.891	refernce area	1.362	0	0	0	0	0	0	0	0	0
1.816	276.148	1101	244.098	1058	115.471	341	115.346	432	87.949	321	104.076	429	55.57	298	63.754	204	1.816	0	0	0	0	0	0	0	0	0
2.27	292.481		270.116		120.054		117.962		81.879		101.119		55.456		67.275		2.27	0	0	0	0	0	0	0	0	0
2.724	305.372		269.711		119.14		121.501		83.118		93.67		57.924		67.173		2.724	0	0	0	0	0	0	0	0	0
3.178	298.128		265.122		122.664		120.657		91.204		85.501		57.282		66.435		3.178	0	0	0	0	0	0	0	0	0
3.632	302.922		264.251		103.277		118.13		98.024		81.298		65.451		71.424		3.632	0	0	0	0	0	0	0	0	0
4.086	304.588		308.178		95.28		113.555		97.014		81.861		77.857		69.315		4.086	0	0	0	0	0	0	0	0	0
4.54	317.019		361.18		109.046		107.011		93.689		85.514		84.401		68.129		4.54	0.00383609	0.028145	0	0	0	0	0	0	0.00399764
4.994	330.916		305.468		118.905		112.203		94.687		93.454		72.074		69.392		4.994	0.0214943	0	0	0	0	0	0	0	0.00268679
5.448	322.674		298.931		128.206		119.529		94.557		110.277		71.23		74.026		5.448	0.0110216	0	0.000967136	0	0	0	0	0	0.00149859
5.902	304.431		294.307		127.019		118.741		102.629		134.786		66.915		83.06		5.902	0	0	0	0	0	0.0127047	0	0.016748	0.00368158
6.356	293.078		290.292		114.657		113.744		95.769		137.418		70.766		79.054		6.356	0	0	0	0	0	0.0215369	0	0	0.00269211
6.81	286.295		305.809		101.642		108.23		96.832		140.351		64.683		70.947		6.81	0	0	0	0	0	0.0313792	0	0	0.0039224
7.264	257.94		310.633		103.86		106.272		131.965		149.52		63.589		69.124		7.264	0	0	0	0	0.0255928	0.0621477	0	0	0.0109676
7.718	245.692		313.406		104.527		99.921		124.079		161.016		59.986		79.53		7.718	0	0	0	0	0	0.100725	0	0	0.0125906
8.172	262.718		305.087		101.278		91.287		113.175		151.708		67.299		88.323		8.172	0	0	0	0	0	0.0694899	0	0.0595366	0.0161283
8.626	286.052		306.536		99.229		87.501		109.689		145.844		72.455		83.442		8.626	0	0	0	0	0	0.0498121	0	0.0198537	0.00870822
9.08	273.755		330.289		111.454		81.283		101.796		138.017		78.744		71.538		9.08	0	0	0	0	0	0.023547	0	0	0.00294337
9.534	276.6		328.961		98.141		85.034		101.954		134.112		82.525		70.889		9.534	0	0	0	0	0	0.010443	0	0	0.00130537
9.988	278.009		326.259		101.168		92.431		109.97		133.668		80.833		74.551		9.988	0	0	0	0	0	0.00895302	0	0	0.00111913
10.442	257.859		306.938		97.214		99.336		106.926		128.908		74.538		79.159		10.442	0	0	0	0	0	0	0	0	0
10.896	257.11		295.72		99.952		105.84		91.685		124.2		74.107		77.733		10.896	0	0	0	0	0	0	0	0	0
11.35	263.432		280.673		110.493		119.061		84.813		122.115		75.398		76.041		11.35	0	0	0	0	0	0	0	0	0
11.804	251.422		270.379		101.67		124.42		96.429		123.671		74.774		73.053		11.804	0	0	0	0	0	0	0	0	0
12.258	233.829		272.398		109.953		130.302		102.919		127.25		73.509		73.428		12.258	0	0	0	0	0	0	0	0	0
12.712	237.889		277.833		110.334		125.471		103.932		114.677		71.336		74.927		12.712	0	0	0	0	0	0	0	0	0
13.166	229.897		283.061		109.062		111.094		102.164		105.426		75.906		72.727		13.166	0	0	0	0	0	0	0	0	0
13.62	223.871		291.051		107.857		102.036		106.051		108.156		75.911		71.477		13.62	0	0	0	0	0	0	0	0	0
14.074	240.777		292.006		106.732		97.623		108.564		106.737		73.845		63.252		14.074	0	0	0	0	0	0	0	0	0
14.528	246.792		276.244		111.699		97.861		100.319		105.455		73.318		61.434		14.528	0	0	0	0	0	0	0	0	0
14.982	245.673		305.704		116.325		93.937		91.791		102.573		71.395		59.176		14.982	0	0	0	0	0	0	0	0	0
15.436	236.301		304.949		109.2		86.713		86.902		107.987		71.848		62.109		15.436	0	0	0	0	0	0	0	0	0
15.89	247.363		285.472		101.683		85.663		89.999		110.989		75.681		55.994		15.89	0	0	0	0	0	0	0	0	0
16.344	259.592		276		98.124		80.941		95.335		117.711		85.26		61.233		16.344	0	0	0	0	0	0	0	0	0
16.798	260.047		270.493		100.328		86.051		90.019		120.355		87.63		66.314		16.798	0	0	0	0	0	0	0	0	0
17.252	251.204		262.762		108.311		88.037		76.466		128.689		91.19		73.227		17.252	0	0	0	0	0	0	0	0	0
17.706	244.326		239.755		111.446		86.977		76.155		129.02		80.35		71.536		17.706	0	0	0	0	0	0	0	0	0
18.16	245.816		228.806		109.252		92.546		78.688		125.591		80.384		72.768		18.16	0	0	0	0	0	0	0	0	0
18.614	248.126		224.346		96.799		95.492		85.658		125.831		77.513		68.021		18.614	0	0	0	0	0	0	0	0	0
19.068	247.018		237.806		94.534		104.127		93.989		109.916		75.934		67.327		19.068	0	0	0	0	0	0	0	0	0
19.522	244.495		242.59		93.132		119.228		100.93		93.171		74.687		69.851		19.522	0	0	0	0	0	0	0	0	0
19.976	221.946		260.012		94.434		131.886		111.028		86.99		70.493		74.153		19.976	0	0	0	0	0	0	0	0	0
20.43	219.457		272.768		95.007		123.133		107.948		78.215		64.63		70.04		20.43	0	0	0	0	0	0	0	0	0
20.884	235.062		298.674		95.511		109.093		105.882		80.394		65.854		68.62		20.884	0	0	0	0	0	0	0	0	0
21.338	238.072		327.791		85.779		114.897		106.876		94.232		68.85		70.371		21.338	0	0	0	0	0	0	0	0	0
21.792	235.778		339.803		79.648		113.033		108.636		103.989		74.153		70.849		21.792	0	0	0	0	0	0	0	0	0
22.246	209.761		315.559		82.245		107.924		109.023		109.392		75.839		68.896		22.246	0	0	0	0	0	0	0	0	0
22.7	194.964		299.125		88.179		103.353		110.967		118.384		85.853		70.137		22.7	0	0	0	0	0	0	0	0	0
23.154	200.609		304.545		95.827		103.524		102.777		117.257		90.921		80.705		23.154	0	0	0	0	0	0	0	0	0
23.608	217.022		297.274		97.043		104.824		96.704		116.46		71.742		80.546		23.608	0	0	0	0	0	0	0	0	0
24.062	233.682		275.242		99.643		105.252		100.692		107.319		63.78		62.879		24.062	0	0	0	0	0	0	0	0	0
24.516	256.384		257.313		100.283		105.274		115.66		104.23		61.117		63.973		24.516	0	0	0	0	0	0	0	0	0
24.97	246.704		260.024		96.131		100.483		114.093		106.345		64.921		65.526		24.97	0	0	0	0	0	0	0	0	0
25.424	243.682		262.417		101.01		96.024		86.45		100.976		65.325		62.972		25.424	0	0	0	0	0	0	0	0	0
25.878	261.965		258.774		104.862		101.613		89.899		104.776		71.024		56.478		25.878	0	0	0	0	0	0	0	0	0
26.332	280.594		258.057		107.089		110.58		88.551		110.679		70.973		58.779		26.332	0	0	0	0	0	0	0	0	0
26.786	274.456		273.978		106.826		118.229		95.428		120.733		61.279		61.864		26.786	0	0	0	0	0	0	0	0	0
27.24	259.612		298.415		115.332		118.954		105.628		122.884		60.74		62.854		27.24	0	0	0	0	0	0	0	0	0
27.694	263.722		321.952		113.072		116.09		109.021		109.521		65.803		65.137		27.694	0	0	0	0	0	0	0	0	0
28.148	272.911		324.967		110.556		112.314		111.304		113.714		70.843		64.253		28.148	0	0	0	0	0	0	0	0	0
28.602	275.902		314.777		111.502		108.71		114.639		120.145		73.265		66.068		28.602	0	0	0	0	0	0	0	0	0
29.056	255.147		312.341		110.105		128.843		139.915		120.935		67.091		65.608		29.056	0	0	0	0	0.0665722	0	0	0	0.00832152
29.51	252.774		310.35		103.303		145.683		125.306		123.651		65.673		63.711		29.51	0	0	0	0.0392047	0	0	0	0	0.00490059
29.964	277.725		306.479		96.25		123.063		118.039		119.962		70.106		62.997		29.964	0	0	0	0	0	0	0	0	0
30.418	291.003		299.62		100.456		109.66		111.8		117.248		71.389		65.924		30.418	0	0	0	0	0	0	0	0	0
30.872	286.497		291.27		103.753		103.888		112.089		113.455		69.678		68.596		30.872	0	0	0	0	0	0	0	0	0
31.326	272.257		280.14		108.583		102.638		107.4		114.987		66.467		65.811		31.326	0	0	0	0	0	0	0	0	0
31.78	263.071		286.534		107.764		101.458		110.314		113.897		62.294		63.423		31.78	0	0	0	0	0	0	0	0	0
32.234	251.017		295.421		110.831		100.95		118.075		105.552		62.42		63.444		32.234	0	0	0	0	0	0	0	0	0
32.688	257.477		316.152		113.806		110.11		121.497		106.286		63.705		63.345		32.688	0	0	0	0	0	0	0	0	0
33.142	263.329		325.612		113.911		119.223		116.093		115.228		68.09		63.472		33.142	0	0	0	0	0	0	0	0	0
33.596	271.54		315.643		117.246		117.053		113.617		123.504		70.286		62.363		33.596	0	0	0	0	0	0	0	0	0
34.05	259.367		325.888		111.57		115.764		121.895		114.575		74.061		63.916		34.05	0	0	0	0	0	0	0	0	0
34.504	259.947		339.539		106.676		115.562		110.795		110.544		72.253		69.423		34.504	0	0	0	0	0	0	0	0	0
34.958	271.176		349.461		110.44		114.773		109.854		104.435		67.577		70.719		34.958	0	0.0118006	0	0	0	0	0	0	0.00147507
35.412	294.579		330.298		123.199		110.573		113.384		109.876		72.492		71.57		35.412	0	0	0	0	0	0	0	0	0
35.866	292.896		311.479		122.129		106.331		114.798		109.924		76.619		68.933		35.866	0	0	0	0	0	0	0	0	0
36.32	265.997		302.583		122.633		110.789		115.814		113.014		79.67		68.994		36.32	0	0	0	0	0	0	0	0	0
36.774	251.009		305.233		112.574		117.171		110.358		115.915		81.147		68.634		36.774	0	0	0	0	0	0	0	0	0
37.228	258.717		296.43		105.786		121.872		113.485		119.216		81.939		65.205		37.228	0	0	0	0	0	0	0	0	0
37.682	262.753		285.951		100.028		125.255		119.534		128.287		75.058		60.558		37.682	0	0	0	0	0	0	0	0	0
38.136	260		281.071		101.393		124.593		117.346		130.8		72.923		65.529		38.136	0	0	0	0	0	0	0	0	0
38.59	257.31		275.614		99.522		119.638		117.691		130.203		68.51		66.554		38.59	0	0	0	0	0	0	0	0	0
39.044	250.024		264.52		106.449		118.358		120.147		121.927		66.988		71.615		39.044	0	0	0	0	0	0	0	0	0
39.498	241.339		252.722		104.342		121.482		117.291		121.082		65.632		72.855		39.498	0	0	0	0	0	0	0	0	0
39.952	258.231		248.204		110.411		130.883		107.119		124.301		65.945		71.297		39.952	0	0	0	0	0	0	0	0	0
40.406	263.872		257.547		111.168		134.223		110.925		129.153		64.685		70.033		40.406	0	0	0	0.000748322	0	0	0	0	9.35403e-05
40.86	258.223		275.4		114.081		125.708		110.021		130		72.793		70.214		40.86	0	0	0	0	0	0	0	0	0
41.314	267.022		283.85		123.804		121.293		110.533		119.412		78.013		70.4		41.314	0	0	0	0	0	0	0	0	0
41.768	276.309		284.334		126.657		123.269		113.253		105.098		78.945		68.874		41.768	0	0	0	0	0	0	0	0	0
42.222	279.124		293.886		119.868		121.487		112.991		95.999		75.609		68.22		42.222	0	0	0	0	0	0	0	0	0
42.676	273.29		293.319		126.212		115.139		114.351		87.162		68.377		72.078		42.676	0	0	0	0	0	0	0	0	0
43.13	265.389		282.105		126.964		117.088		111.853		90.273		71.409		72.472		43.13	0	0	0	0	0	0	0	0	0
43.584	240.118		281.982		125.852		121.945		104.486		95.907		73.615		69.786		43.584	0	0	0	0	0	0	0	0	0
44.038	231.133		288.695		121.338		119.413		102.131		95.329		70.609		66.519		44.038	0	0	0	0	0	0	0	0	0
44.492	234.491		297.095		124.658		117.22		105.825		96.618		66.147		64.811		44.492	0	0	0	0	0	0	0	0	0
44.946	261.889		300.683		129.284		115.042		104.707		101.344		61.91		65.686		44.946	0	0	0.00602817	0	0	0	0	0	0.000753521
45.4	258.777		306.043		127.609		109.958		95.199		109.017		62.005		66.591		45.4	0	0	0	0	0	0	0	0	0
45.854	260.009		310.899		129.224		107.593		94.993		110.795		63.818		66.507		45.854	0	0	0.00574648	0	0	0	0	0	0.00071831
46.308	277.41		313.801		122.94		109.456		96.745		102.627		67.557		70.71		46.308	0	0	0	0	0	0	0	0	0
46.762	267.762		323.412		134.636		112.497		101.529		96.728		72.473		76.744		46.762	0	0	0.0311549	0	0	0	0	0	0.00389437
47.216	280.597		329.881		122.735		119.499		103.928		99.342		73.391		81.35		47.216	0	0	0	0	0	0	0	0.00284553	0.000355691
47.67	284.402		336.343		112.076		128.72		108.184		98.749		74.048		81.389		47.67	0	0	0	0	0	0	0	0.0031626	0.000395325
48.124	284.224		342.213		118.996		131.901		109.183		103.347		82.026		79.038		48.124	0	0.00169177	0	0	0	0	0	0	0.000211471
48.578	292.937		335.424		128.033		128.268		112.326		109.188		81.161		75.348		48.578	0	0	0.00015493	0	0	0	0	0	1.93662e-05
49.032	290.246		328.961		122.285		120.821		116.829		109.698		79.762		71.985		49.032	0	0	0	0	0	0	0	0	0
49.486	287.804		335.927		112.171		117.341		114.477		108.109		78.749		70.971		49.486	0	0	0	0	0	0	0	0	0
49.94	281.98		316.475		106.526		116.27		111.306		105.247		79.979		73.03		49.94	0	0	0	0	0	0	0	0	0
50.394	268.62		290.728		103.491		116.886		113.967		109.896		84.467		74.69		50.394	0	0	0	0	0	0	0	0	0
50.848	266.577		286.894		105.861		117.043		116.357		111.398		89.767		78.241		50.848	0	0	0	0	0	0	0	0	0
51.302	280.864		285.019		107.217		110.652		116.695		116.354		86.141		77.249		51.302	0	0	0	0	0	0	0	0	0
51.756	284.947		298.566		106.916		102.323		115.663		116.704		85.293		70.497		51.756	0	0	0	0	0	0	0	0	0
52.21	281.175		304.629		110.697		102.165		110.74		108.564		87.313		68.62		52.21	0	0	0	0	0	0	0	0	0
52.664	330.866		301.051		117.877		104.704		115.161		109.459		89.013		66.312		52.664	0.0214307	0	0	0	0	0	0	0	0.00267884
53.118	290.041		293.908		115.533		108.722		122.552		110.151		87.896		70.168		53.118	0	0	0	0	0	0	0	0	0
53.572	263.7		311.378		109.669		100.962		115.962		110.081		83.126		73.7		53.572	0	0	0	0	0	0	0	0	0
54.026	264.553		338.541		102.154		99.513		111.343		107.571		78.425		73.218		54.026	0	0	0	0	0	0	0	0	0
54.48	262.209		337.014		104.351		100.28		112.951		101.574		70.676		70.361		54.48	0	0	0	0	0	0	0	0	0
54.934	266.14		328.642		103.626		103.61		118.153		96.848		68.789		69.202		54.934	0	0	0	0	0	0	0	0	0
55.388	285.161		341.449		107.135		104.146		118.004		95.437		66.43		69.759		55.388	0	0.00062622	0	0	0	0	0	0	7.82775e-05
55.842	304.212		338.766		110.781		103.294		113.257		94.787		65.785		66.13		55.842	0	0	0	0	0	0	0	0	0
56.296	320.4		328.421		118.177		99.635		115.807		89.661		63.532		66.648		56.296	0.00813215	0	0	0	0	0	0	0	0.00101652
56.75	314.926		317.347		120.971		98.555		119.354		85.329		62.833		67.548		56.75	0.00117662	0	0	0	0	0	0	0	0.000147078
57.204	319.835		328.073		120.743		99.423		113.988		87.274		67.702		69.524		57.204	0.00741423	0	0	0	0	0	0	0	0.000926779
57.658	322.622		338.252		118.297		101.894		102.331		91.267		67.706		70.87		57.658	0.0109555	0	0	0	0	0	0	0	0.00136944
58.112	324.319		330.838		117.547		100.297		101.179		97.541		70.558		72.079		58.112	0.0131118	0	0	0	0	0	0	0	0.00163898
58.566	312.185		303.258		117.79		102.667		104.192		100.798		72.923		71.095		58.566	0	0	0	0	0	0	0	0	0
59.02	310.308		298.431		122.722		107.435		102.453		104.536		70.909		67.266		59.02	0	0	0	0	0	0	0	0	0
59.474	329.84		298.963		117.429		119.9		99.032		105.058		79.954		66.756		59.474	0.0201271	0	0	0	0	0	0	0	0.00251588
59.928	342.394		317.833		118.343		120.886		98.596		107.25		83.437		71.056		59.928	0.0360788	0	0	0	0	0	0	0	0.00450985
60.382	337.52		333.034		111.924		120.415		105.294		116.661		83.165		69.568		60.382	0.0298856	0	0	0	0	0	0	0	0.00373571
60.836	335.204		336.017		106.119		116.858		107.668		118.321		83.347		68.558		60.836	0.0269428	0	0	0	0	0	0	0	0.00336785
61.29	333.79		327.983		99.648		119.544		108.812		113.798		82.35		67.018		61.29	0.0251461	0	0	0	0	0	0	0	0.00314327
61.744	332.099		319.11		101.69		119.749		112.834		113.493		77.712		64.791		61.744	0.0229975	0	0	0	0	0	0	0	0.00287468
62.198	322.699		322.54		110.658		118.654		113.54		118.007		76.471		60.918		62.198	0.0110534	0	0	0	0	0	0	0	0.00138167
62.652	316.568		313.216		110.012		119.831		118.35		121.062		78.406		58.808		62.652	0.00326302	0	0	0	0	0	0	0	0.000407878
63.106	298.434		291.889		110.504		120.079		121.49		118.68		74.291		60.019		63.106	0	0	0	0	0	0	0	0	0
63.56	299.339		294.808		106.985		119.425		134.023		119.412		75.647		57.373		63.56	0	0	0	0	0.036201	0	0	0	0.00452513
64.014	306.607		298.007		111.575		117.996		143.347		118.286		78.247		57.691		64.014	0	0	0	0	0.0842629	0	0	0	0.0105329
64.468	303.879		302.268		107.123		116.823		130.711		117.37		81.114		64.245		64.468	0	0	0	0	0.0191289	0	0	0	0.00239111
64.922	326.234		312.813		110.824		117.49		123.018		113.427		84.356		69.454		64.922	0.0155451	0	0	0	0	0	0	0	0.00194314
65.376	361.309		323.775		110.412		121.625		127.716		113.652		85.472		71.386		65.376	0.0601131	0	0	0	0.00369072	0	0	0	0.00797548
65.83	387.428		326.837		113.237		126.482		139.905		122.328		88.6		74.358		65.83	0.0933011	0	0	0	0.0665206	0	0	0	0.0199777
66.284	405.026		336.772		121.414		126.567		127.151		124.598		92.994		76.644		66.284	0.115662	0	0	0	0.000778351	0	0.00482524	0	0.0151582
66.738	407.315		328.046		122.353		122.326		111.991		125.346		92.498		75.966		66.738	0.118571	0	0	0	0	0	0.00241748	0	0.0151235
67.192	421.984		309.571		121.124		116.795		112.528		131.942		88.482		79.399		67.192	0.13721	0	0	0	0	0.00316107	0	0	0.0175463
67.646	432.313		305.356		121.01		111.679		115.48		136.265		82.495		88.627		67.646	0.150334	0	0	0	0	0.0176678	0	0.0620081	0.0287513
68.1	426.798		304.151		118.904		112.458		130.009		142.231		85.186		86.95		68.1	0.143327	0	0	0	0.0155103	0.0376879	0	0.048374	0.0306123
68.554	414.981		310.533		121.684		113.263		166.948		147.235		80.73		83.688		68.554	0.128311	0	0	0	0.205918	0.0544799	0	0.0218537	0.0513203
69.008	397.114		307.52		122.684		115.755		158.166		155.918		79.864		81.905		69.008	0.105609	0	0	0	0.160649	0.0836174	0	0.00735772	0.0446542
69.462	392.671		311.907		127.989		117.302		158.404		169.614		78.124		79.314		69.462	0.0999632	0	0	0	0.161876	0.129577	0	0	0.0489271
69.916	383.598		338.777		126.879		115.037		140.344		181.711		74.272		77.123		69.916	0.0884346	0	0	0	0.0687835	0.170171	0	0	0.0409237
70.37	364.552		365.361		128.07		112.373		135.214		179.797		71.937		77.242		70.37	0.0642338	0.0339763	0.000328638	0	0.0423402	0.163748	0	0	0.0380784
70.824	351.845		388.119		126.25		116.005		125.996		182.699		73.263		73.741		70.824	0.0480877	0.0657169	0	0	0	0.173487	0	0	0.0359114
71.278	352.633		428.016		130.078		129.886		113.353		178.827		90.146		76.003		71.278	0.0490889	0.121361	0.00975587	0	0	0.160493	0	0	0.0425874
71.732	351.186		459.443		133.186		136.538		103.131		176.486		101.134		73.59		71.732	0.0472503	0.165192	0.0243474	0.00851678	0	0.152638	0.0443398	0	0.0552855
72.186	349.535		452.454		133.946		133.568		98.401		182.006		110.788		72.071		72.186	0.0451525	0.155445	0.0279155	0	0	0.171161	0.0912039	0	0.0613597
72.64	332.947		447.164		128.498		129.451		96.831		191.409		110.506		69.651		72.64	0.024075	0.148067	0.00233803	0	0	0.202715	0.089835	0	0.0583787
73.094	343.928		456.17		121.698		126		103.492		195.969		107.473		69.39		73.094	0.038028	0.160628	0	0	0	0.218017	0.0751117	0	0.061473
73.548	352.565		446.193		123.49		128.133		112.44		206.835		106.743		75.467		73.548	0.0490025	0.146713	0	0	0	0.25448	0.071568	0	0.0652204
74.002	366.761		432.512		120.171		131.511		116.049		211.016		106.632		90.408		74.002	0.0670407	0.127632	0	0	0	0.26851	0.0710291	0.0764878	0.0763374
74.456	392.089		427.283		118.169		135.102		125.801		201.577		106.406		96.807		74.456	0.0992236	0.120339	0	0.00369799	0	0.236836	0.069932	0.128512	0.0823175
74.91	426.525		425.91		125.311		135.513		135.217		193.173		101.266		87.577		74.91	0.14298	0.118424	0	0.00507718	0.0423557	0.208634	0.0449806	0.0534715	0.0769904
75.364	456.299		404.06		126.737		128.371		141.349		179.586		98.326		84.813		75.364	0.180812	0.0879498	0	0	0.0739639	0.16304	0.0307087	0.031	0.0709343
75.818	484.45		384.648		129.684		121.889		158.509		203.708		93.318		89.533		75.818	0.216582	0.0608759	0.0079061	0	0.162418	0.243987	0.00639806	0.069374	0.0959425
76.272	521.521		399.053		126.831		118.829		164.526		196.57		91.595		98.958		76.272	0.263686	0.0809665	0	0	0.193433	0.220034	0	0.146	0.113015
76.726	565.286		377.774		132.537		120.928		159.196		179.282		89.289		108.313		76.726	0.319296	0.0512887	0.0213005	0	0.165959	0.16202	0	0.222057	0.11774
77.18	582.274		381.221		138.483		123.729		150.837		177.551		90.51		96.628		77.18	0.340882	0.0560962	0.049216	0	0.122871	0.156211	0	0.127057	0.106542
77.634	577.237		417.432		136.724		125.212		144.348		197.386		92.379		99.413		77.634	0.334482	0.1066	0.0409577	0	0.0894227	0.222772	0.00183981	0.149699	0.118222
78.088	522.256		438.901		137.9		132.956		134.142		321.957		84.72		108.41		78.088	0.26462	0.136543	0.0464789	0	0.0368144	0.640795	0	0.222846	0.168512
78.542	473.155		430.385		147.492		149.854		121.324		345.075		82.809		117.86		78.542	0.20223	0.124665	0.0915117	0.0532013	0	0.718372	0	0.299675	0.186207
78.996	457.931		426.016		154.248		164.364		107.563		214.947		83.635		115.194		78.996	0.182886	0.118572	0.12323	0.101893	0	0.281701	0	0.278	0.135785
79.45	458.02		434.096		161.06		148.417		114.357		209.414		89.297		115.072		79.45	0.182999	0.129841	0.155211	0.0483792	0	0.263134	0	0.277008	0.132072
79.904	454.632		410.113		168.081		126.007		140.626		213.013		94.131		110.096		79.904	0.178694	0.0963919	0.188174	0	0.0702371	0.275211	0.0103447	0.236553	0.131951
80.358	445.689		398.455		158.868		118.287		96.185		221.04		94.459		100.311		80.358	0.16733	0.0801325	0.14492	0	0	0.302148	0.0119369	0.157	0.107933
80.812	421.892		403.681		143.785		109.281		95.197		238.481		91.526		91.525		80.812	0.137093	0.0874212	0.074108	0	0	0.360674	0	0.0855691	0.0931082
81.266	411.19		406.654		136.905		109.832		105.842		265.776		98.486		78.648		81.266	0.123494	0.0915676	0.0418075	0	0	0.452268	0.0314854	0	0.0925779
81.72	398.805		426.326		131.499		113.136		118.309		252.953		100.49		76.21		81.72	0.107757	0.119004	0.0164272	0	0	0.409238	0.0412136	0	0.0867051
82.174	384.235		411.085		130.285		120.112		204.012		245.265		100.996		77.712		82.174	0.089244	0.0977476	0.0107277	0	0.396969	0.38344	0.0436699	0	0.127725
82.628	362.515		405.283		133.001		129.746		134.51		240.623		98.139		83.28		82.628	0.0616455	0.0896555	0.0234789	0	0.0387113	0.367862	0.029801	0.0185366	0.0787114
83.082	356.909		388.618		135.08		145.726		125.272		225.258		95.413		84.926		83.082	0.0545222	0.0664128	0.0332394	0.039349	0	0.316302	0.016568	0.0319187	0.069789
83.536	359.284		374.31		139.901		158.879		122.347		213.437		91.742		86.918		83.536	0.05754	0.0464575	0.0558732	0.0834866	0	0.276634	0	0.0481138	0.0710132
83.99	358.256		361.553		145.516		170.187		127.37		203.015		93.653		87.255		83.99	0.0562338	0.0286653	0.0822347	0.121433	0.00190722	0.241661	0.00802427	0.0508537	0.0738766
84.444	372.528		348.988		154.977		167.354		127.761		206.575		99.399		86.978		84.444	0.0743685	0.0111409	0.126653	0.111926	0.00392268	0.253607	0.0359175	0.0486016	0.0832672
84.898	377.506		345.998		163.157		167.907		123.466		215.064		101.926		88.578		84.898	0.0806938	0.00697071	0.165056	0.113782	0	0.282094	0.0481845	0.0616098	0.0947989
85.352	357.051		346.859		165.327		166.095		119.691		215.258		99.264		90.069		85.352	0.0547027	0.00817155	0.175244	0.107701	0	0.282745	0.0352621	0.0737317	0.0921948
85.806	333.93		373.086		174.11		160.742		116.204		213.667		97.817		83.108		85.806	0.025324	0.0447503	0.216479	0.0897383	0	0.277406	0.0282379	0.0171382	0.0873842
86.26	323.548		387.457		181.099		161.548		116.102		220.238		96.059		83.162		86.26	0.0121321	0.0647936	0.249291	0.092443	0	0.299456	0.0197039	0.0175772	0.0944247
86.714	317.846		389.68		178.805		160.325		118.515		219.494		93.253		85.323		86.714	0.00488691	0.067894	0.238521	0.0883389	0	0.29696	0.00608252	0.0351463	0.0922287
87.168	321.456		385.497		182.147		168.086		125.202		220.418		89.694		84.728		87.168	0.00947395	0.06206	0.254211	0.114383	0	0.30006	0	0.0303089	0.0963121
87.622	313.832		398.71		183.017		172.226		133.181		223.048		88.999		89.185		87.622	0	0.0804881	0.258296	0.128275	0.0318608	0.308886	0	0.0665447	0.109294
88.076	306.072		403.207		183.04		174.379		144.107		211.147		78.934		100.107		88.076	0	0.0867601	0.258404	0.1355	0.0881804	0.26895	0	0.155341	0.124142
88.53	305.642		409.547		180.676		164.301		161.406		219.984		77.205		106.017		88.53	0	0.0956025	0.247305	0.101681	0.177351	0.298604	0	0.20339	0.140492
88.984	301.428		406.511		178.366		155.275		202.225		220.013		79.737		108.545		88.984	0	0.0913682	0.23646	0.0713926	0.387758	0.298701	0	0.223943	0.163703
89.438	289.82		404.686		179.802		147.28		171.676		208.206		84.356		102.859		89.438	0	0.0888229	0.243202	0.0445638	0.230289	0.259081	0	0.177715	0.130459
89.892	283.355		389.313		181.581		140.49		164.764		209.41		89.496		103.632		89.892	0	0.0673821	0.251554	0.0217785	0.19466	0.263121	0	0.184	0.122812
90.346	287.127		366.106		179.703		147.133		164.465		217.658		96.143		108.376		90.346	0	0.0350153	0.242737	0.0440705	0.193119	0.290799	0.0201117	0.222569	0.131053
90.8	317.085		351.85		176.549		158.553		162.52		222.27		102.601		120.068		90.8	0.00391995	0.0151325	0.22793	0.0823926	0.183093	0.306275	0.0514612	0.317626	0.148479
91.254	349.514		360.323		175.874		169.056		162.167		230.565		119.516		146.213		91.254	0.0451258	0.0269498	0.224761	0.117638	0.181273	0.334111	0.133573	0.530187	0.199202
91.708	364.976		416.734		182.22		177.309		173.4		248.211		137.707		187.815		91.708	0.0647726	0.105626	0.254554	0.145332	0.239175	0.393326	0.221879	0.868415	0.286635
92.162	388.905		399.914		194.089		188.902		180.169		257.579		156.297		215.917		92.162	0.0951779	0.0821674	0.310277	0.184235	0.274067	0.424762	0.312121	1.09689	0.347462
92.616	392.312		384.456		205.645		188.726		162.293		265.709		160.905		214.461		92.616	0.099507	0.0606081	0.364531	0.183644	0.181923	0.452044	0.33449	1.08505	0.345224
93.07	373.895		397.563		211.415		227.715		141.434		271.05		150.145		201.296		93.07	0.0761055	0.0788884	0.39162	0.31448	0.0744021	0.469966	0.282257	0.978016	0.333217
93.524	371.248		407.086		208.793		307.515		137.697		259.857		144.278		197.965		93.524	0.0727421	0.0921702	0.37931	0.582265	0.0551392	0.432406	0.253777	0.950935	0.352343
93.978	374.952		412.638		204.949		356.446		157.52		254.679		165.77		196.856		93.978	0.0774485	0.0999135	0.361263	0.746463	0.15732	0.41503	0.358107	0.941919	0.394683
94.432	386.891		422.031		201.878		349.971		182.158		264.391		197.149		176.703		94.432	0.0926188	0.113014	0.346845	0.724735	0.28432	0.447621	0.510432	0.778073	0.412207
94.886	404.133		426.236		194.601		299.261		187.159		269.484		212.34		159.185		94.886	0.114527	0.118879	0.312681	0.554567	0.310098	0.464711	0.584175	0.63565	0.386911
95.34	397.617		441.507		179.922		261.063		193.419		261.078		216.467		138.268		95.34	0.106248	0.140177	0.243765	0.426386	0.342366	0.436503	0.604209	0.465593	0.345656
95.794	399.152		448.428		169.791		241.256		207.486		247.552		217.764		124.668		95.794	0.108198	0.14983	0.196202	0.359919	0.414876	0.391114	0.610505	0.355024	0.323209
96.248	446.632		474.417		156.184		238.21		211.87		239.702		215.258		133.732		96.248	0.168529	0.186077	0.132319	0.349698	0.437474	0.364772	0.59834	0.428715	0.33324
96.702	509.867		492.251		152.322		231.993		199.779		243.486		203.812		133.689		96.702	0.248878	0.21095	0.114188	0.328836	0.375149	0.37747	0.542777	0.428366	0.328327
97.156	586.29		508.072		155.328		214.61		175.887		226.729		179.402		123.338		97.156	0.345985	0.233015	0.1283	0.270503	0.251995	0.321238	0.424282	0.344211	0.289941
97.61	626.96		519.545		156.91		200.893		170.547		200.294		158.82		120.521		97.61	0.397662	0.249017	0.135728	0.224473	0.224469	0.23253	0.324369	0.321309	0.263695
98.064	646.753		517.358		172.011		211.997		175.389		176.375		155.627		130.27		98.064	0.422812	0.245967	0.206624	0.261735	0.249428	0.152265	0.308869	0.400569	0.281034
98.518	656.181		564.388		183.814		232.324		181.657		152.696		170.316		130.911		98.518	0.434792	0.311559	0.262038	0.329946	0.281737	0.0728054	0.380175	0.40578	0.309854
98.972	647.158		565.506		198.987		239.275		181.787		138.508		184.452		137.422		98.972	0.423327	0.313119	0.333272	0.353272	0.282407	0.0251946	0.448796	0.458715	0.329763
99.426	630.399		561.323		211.815		246.221		198.398		131.45		193.734		144.151		99.426	0.402032	0.307285	0.393498	0.376581	0.368031	0.00151007	0.493854	0.513423	0.357027
99.88	591.476		532.056		228.478		262.586		197.933		126.835		196.972		153.157		99.88	0.352574	0.266466	0.471728	0.431497	0.365634	0	0.509573	0.586642	0.373014
100.334	557.82		496.691		245.079		273.001		200.855		130.102		199.491		163.936		100.334	0.309809	0.217142	0.549667	0.466446	0.380696	0	0.521801	0.674276	0.38998
100.788	525.288		502.515		245.328		273.767		220.438		187.361		183.611		166.746		100.788	0.268473	0.225265	0.550836	0.469017	0.481639	0.189131	0.444714	0.697122	0.415774
101.242	501.898		567.827		245.47		266.849		255.31		162.251		164.937		165.945		101.242	0.238752	0.316356	0.551502	0.445802	0.661392	0.104869	0.354063	0.69061	0.420418
101.696	474.351		621.442		253.258		263.99		280.912		181.491		162.239		166.129		101.696	0.20375	0.391132	0.588066	0.436208	0.793361	0.169433	0.340966	0.692106	0.451878
102.15	450.132		670.057		258.566		234.824		296.229		223.28		163.258		177.141		102.15	0.172976	0.458936	0.612986	0.338336	0.872314	0.309664	0.345913	0.781634	0.486595
102.604	427.819		680.598		261.655		207.519		304.038		259.908		162.751		206.865		102.604	0.144624	0.473637	0.627488	0.246708	0.912567	0.432577	0.343451	1.02329	0.525543
103.058	386.424		721.151		247.521		219.421		317.765		278.29		166.39		182.98		103.058	0.0920254	0.530197	0.561131	0.286648	0.983325	0.494262	0.361117	0.829106	0.517226
103.512	401.56		777.781		251.233		242.314		304.746		298.305		174.005		155.677		103.512	0.111258	0.609179	0.578559	0.36347	0.916216	0.561426	0.398083	0.60713	0.518165
103.966	438.466		819.08		265.302		266.703		282.263		283.381		179.851		145.676		103.966	0.158152	0.666778	0.64461	0.445312	0.800325	0.511346	0.426461	0.525821	0.522351
104.42	509.965		655.106		278.553		300.566		252.614		272.148		192.453		141.565		104.42	0.249003	0.438084	0.706822	0.558946	0.647495	0.473651	0.487636	0.492398	0.506754
104.874	609.017		645.084		294.695		309.626		217.585		271.374		200.979		152.267		104.874	0.374863	0.424106	0.782606	0.589349	0.466933	0.471054	0.529024	0.579407	0.527168
105.328	636.578		644.902		305.997		312.398		196.03		270.277		211.842		162.786		105.328	0.409883	0.423852	0.835667	0.598651	0.355825	0.467372	0.581757	0.664927	0.542242
105.782	655.34		656.142		327.04		327.305		175.46		275.23		211.227		172.834		105.782	0.433723	0.439529	0.93446	0.648674	0.249794	0.483993	0.578772	0.746618	0.564445
106.236	660.251		616.102		343.841		332.406		190.943		286.943		202.578		182.574		106.236	0.439963	0.383685	1.01334	0.665792	0.329603	0.523299	0.536786	0.825805	0.589784
106.69	648.82		634.49		364.703		327.39		223.155		223.546		203.864		190.104		106.69	0.425438	0.409331	1.11128	0.64896	0.495644	0.310557	0.543029	0.887024	0.603908
107.144	616.752		648.079		384.761		331.235		271.816		209.705		201.962		192.169		107.144	0.384691	0.428283	1.20545	0.661862	0.746474	0.264111	0.533796	0.903813	0.64106
107.598	576.346		703.353		403.48		324.911		275.723		253.08		214.882		200.132		107.598	0.333349	0.505374	1.29333	0.640641	0.766613	0.409664	0.596515	0.968553	0.689255
108.052	522.555		722.422		406.665		311.671		268.939		313.939		213.786		187.232		108.052	0.265	0.531969	1.30829	0.596211	0.731644	0.613889	0.591194	0.863675	0.687734
108.506	440.389		651.729		404.428		321.592		273.855		395.284		196.825		148.562		108.506	0.160596	0.433374	1.29778	0.629503	0.756985	0.886859	0.508859	0.549285	0.652906
108.96	408.335		608.109		412.114		343.036		277.226		446.235		191.515		145.887		108.96	0.119867	0.372537	1.33387	0.701463	0.774361	1.05784	0.483083	0.527537	0.671319
109.414	433.029		629.586		404.612		342.946		267.953		415.795		198.58		160.183		109.414	0.151244	0.402491	1.29865	0.701161	0.726562	0.955688	0.517379	0.643764	0.674617
109.868	478.643		663.442		393.758		347.674		254.592		431.67		203.027		181.962		109.868	0.209203	0.44971	1.24769	0.717027	0.657691	1.00896	0.538966	0.820829	0.706259
110.322	506.25		678.778		371.629		313.733		237.876		391.951		197.187		187.217		110.322	0.244282	0.471099	1.1438	0.603131	0.571526	0.875674	0.510617	0.863553	0.66046
110.776	522.356		720.787		347.993		310.715		228.285		396.66		175.822		211.055		110.776	0.264747	0.529689	1.03283	0.593003	0.522088	0.891477	0.406903	1.05736	0.662262
111.23	607.929		763.11		367.722		320.415		184.483		388.368		166.73		208.526		111.23	0.37348	0.588717	1.12546	0.625554	0.296304	0.863651	0.362767	1.0368	0.659091
111.684	679.409		722.829		396.114		347.02		179.748		363.901		180.505		207.588		111.684	0.464306	0.532537	1.25875	0.714832	0.271897	0.781547	0.429636	1.02917	0.685335
112.138	759.554		666.447		356.715		339.975		196.81		325.499		206.12		210.337		112.138	0.566142	0.453901	1.07378	0.691191	0.359845	0.652681	0.553981	1.05152	0.67538
112.592	824.595		625.359		348.947		360.953		211.377		290.716		371.332		247.096		112.592	0.648787	0.396596	1.03731	0.761587	0.434933	0.53596	1.35598	1.35037	0.815191
113.046	806.043		615.696		373.852		379.496		214.157		263.551		310.042		301.851		113.046	0.625213	0.383119	1.15423	0.823812	0.449263	0.444802	1.05846	1.79554	0.841805
113.5	797.445		711.816		376.972		394.496		198.368		263.078		189.15		309.888		113.5	0.614288	0.517177	1.16888	0.874148	0.367876	0.443215	0.471602	1.86088	0.789758
113.954	839.524		922.854		339.648		404.645		202.225		275.756		166.496		320.203		113.954	0.667756	0.811512	0.993653	0.908205	0.387758	0.485758	0.361631	1.94474	0.820127
114.408	864.737		1132.48		307.374		370.741		208.321		272.818		208.752		327.965		114.408	0.699793	1.10388	0.842131	0.794433	0.41918	0.475899	0.566757	2.00785	0.86374
114.862	1088.75		1214.86		295.4		358.054		220.72		291.169		247.268		329.567		114.862	0.984433	1.21877	0.785915	0.751859	0.483093	0.53748	0.753728	2.02087	0.942019
115.316	921.003		1295.16		314.738		396.497		248.731		336.605		239.142		314.142		115.316	0.771287	1.33077	0.876704	0.880862	0.627479	0.68995	0.714282	1.89546	0.97335
115.77	807.128		1376.44		311.111		379.881		249.264		398.787		239.762		318.845		115.77	0.626592	1.44413	0.859676	0.825104	0.630227	0.898614	0.717291	1.9337	0.991917
116.224	786.001		1261.73		335.133		352.012		260.43		423.408		247.451		318.461		116.224	0.599747	1.28414	0.972455	0.731584	0.687784	0.981235	0.754617	1.93058	0.992768
116.678	703.837		1294.47		334.565		337.712		257.371		455.548		251.238		304.65		116.678	0.495346	1.3298	0.969789	0.683597	0.672015	1.08909	0.773	1.81829	0.978866
117.132	640.893		1125.37		334.727		349.382		248.056		486.206		261.567		295.615		117.132	0.415366	1.09396	0.970549	0.722758	0.624	1.19197	0.823141	1.74484	0.948323
117.586	704.6		960.267		356.253		336.346		249.795		495.947		255.387		280.372		117.586	0.496315	0.863692	1.07161	0.679013	0.632964	1.22465	0.793141	1.62091	0.922788
118.04	820.007		867.491		393.341		352.939		251.865		486.23		266.012		230.261		118.04	0.642957	0.734297	1.24573	0.734695	0.643634	1.19205	0.844718	1.2135	0.906448
118.494	880.885		836.504		439.951		369.619		238.929		504.961		256.308		211.418		118.494	0.720311	0.691079	1.46456	0.790668	0.576954	1.2549	0.797612	1.06031	0.919549
118.948	890.554		847.742		437.962		350.666		240.764		482.223		226.245		213.839		118.948	0.732597	0.706753	1.45522	0.727067	0.586412	1.1786	0.651675	1.07999	0.88979
119.402	916.939		884.783		432.723		302.181		281.204		406.973		198.194		213.993		119.402	0.766123	0.758414	1.43062	0.564366	0.794866	0.926084	0.515505	1.08124	0.854653
119.856	1020.2		959.218		416.2		273.016		336.776		388.942		188.207		187.655		119.856	0.897333	0.862229	1.35305	0.466497	1.08132	0.865577	0.467024	0.867114	0.857518
120.31	1044.03		1067.36		395.061		280.211		391.526		405.677		190.655		165.977		120.31	0.927616	1.01306	1.25381	0.490641	1.36354	0.921735	0.478908	0.69087	0.892521
120.764	993.864		1203.21		364.278		308.541		395.656		378.865		218.761		170.195		120.764	0.863868	1.20252	1.10929	0.585708	1.38482	0.831762	0.615345	0.725163	0.914809
121.218	869.853		1315.01		345.212		333.021		341.545		346.055		237.392		185.658		121.218	0.706294	1.35845	1.01977	0.667856	1.1059	0.721661	0.705786	0.850878	0.892076
121.672	758.631		1321.34		356.802		365.625		288.102		461.644		237.241		199.703		121.672	0.56497	1.36728	1.07419	0.777265	0.830423	1.10954	0.705053	0.965065	0.924223
122.126	711.714		1195.04		368.509		375.707		228.358		421.916		221.676		225		122.126	0.505355	1.19113	1.12915	0.811097	0.522464	0.976228	0.629495	1.17073	0.866956
122.58	715.615		1180.59		357.156		354.114		190.893		432.581		218.016		238.668		122.58	0.510311	1.17097	1.07585	0.738638	0.329345	1.01202	0.611728	1.28185	0.84134
123.034	729.16		1083.9		335.962		329.853		233.354		498.087		203.222		227.693		123.034	0.527522	1.03613	0.976347	0.657225	0.548216	1.23184	0.539913	1.19263	0.838727
123.488	822.554		927.145		281.638		296.282		341.716		498.137		189.47		234.757		123.488	0.646193	0.817497	0.721305	0.54457	1.10678	1.232	0.473155	1.25006	0.848946
123.942	914.163		832.986		223.254		285.13		403.094		490.872		177.134		313.714		123.942	0.762596	0.686173	0.447202	0.507148	1.42316	1.20762	0.413272	1.89198	0.917395
124.396	943.838		886.127		198.549		272.719		378.424		432.16		180.096		238.229		124.396	0.800302	0.760289	0.331216	0.4655	1.296	1.0106	0.42765	1.27828	0.796231
124.85	909.539		880.377		203.928		263.194		356.191		377.305		182.054		177.5		124.85	0.75672	0.752269	0.356469	0.433537	1.1814	0.826527	0.437155	0.784553	0.691078
125.304	968.926		901.582		218.249		270.847		327.244		380.755		183.005		167.775		125.304	0.83218	0.781844	0.423704	0.459218	1.03219	0.838104	0.441772	0.705488	0.689312
125.758	1027.4		917.487		218.822		292.568		315.708		402.265		186.115		159.684		125.758	0.90648	0.804026	0.426394	0.532107	0.972722	0.910285	0.456869	0.639707	0.706074
126.212	1075.17		937.128		241.618		315.157		299.823		410.604		192.93		154.981		126.212	0.967175	0.83142	0.533418	0.607909	0.89084	0.938268	0.489951	0.601472	0.732557
126.666	1089.7		987.907		266.404		343.041		308.73		390.188		186.121		149.929		126.666	0.985638	0.902241	0.649784	0.70148	0.936753	0.869758	0.456898	0.560398	0.757869
127.12	1061.07		1070.71		285.095		344.061		327.542		372.51		191.271		166.904		127.12	0.949262	1.01772	0.737535	0.704903	1.03372	0.810436	0.481898	0.698407	0.804235
127.574	993.047		1140.88		276.797		332.334		328.132		378.055		191.242		206.64		127.574	0.86283	1.1156	0.698577	0.66555	1.03676	0.829044	0.481757	1.02146	0.838948
128.028	974.097		1180		281.363		325.245		317.114		377.803		205.076		220.801		128.028	0.838751	1.17015	0.720014	0.641762	0.979969	0.828198	0.548913	1.13659	0.858044
128.482	973.632		1220.66		276.661		343.192		287.004		376.511		226.258		246.145		128.482	0.83816	1.22687	0.697939	0.701987	0.824763	0.823862	0.651738	1.34264	0.888495
128.936	996.11		1212.63		286.479		363.885		269.591		390.667		255.557		297.896		128.936	0.866722	1.21566	0.744033	0.771426	0.735005	0.871366	0.793966	1.76338	0.970195
129.39	945.609		1137.91		283.831		351.119		259.349		428.942		286.203		301.101		129.39	0.802553	1.11145	0.731601	0.728587	0.682211	0.999805	0.942733	1.78944	0.973548
129.844	820.088		1072.63		300.891		331.774		269.673		515.645		316.011		239.663		129.844	0.64306	1.0204	0.811695	0.663671	0.735428	1.29076	1.08743	1.28994	0.942799
130.298	810.215		1023.26		334.205		303.599		308.759		565.558		330.514		174.772		130.298	0.630515	0.951555	0.968099	0.569124	0.936902	1.45825	1.15783	0.762374	0.929331
130.752	947.906		1015.18		343.449		273.962		393.053		537.692		335.41		165.959		130.752	0.805471	0.940275	1.0115	0.469671	1.37141	1.36474	1.1816	0.690724	0.979423
131.206	1091.76		989.168		343.044		252.018		426.782		524.142		336.182		174.031		131.206	0.988263	0.904	1.0096	0.396034	1.54527	1.31927	1.18535	0.75635	1.01302
131.66	1090.49		943.308		345.98		277.543		588.074		517.866		333.051		179.367		131.66	0.986643	0.840039	1.02338	0.481688	2.37667	1.29821	1.17015	0.799732	1.12206
132.114	1068.86		886.437		312.462		330.273		634.201		529.873		344.561		177.722		132.114	0.959158	0.760721	0.866019	0.658634	2.61444	1.3385	1.22602	0.786358	1.15123
132.568	929.439		855.551		294.01		358.211		395.679		518.872		399.613		174.699		132.568	0.782006	0.717644	0.77939	0.752386	1.38494	1.30158	1.49327	0.76178	0.996625
133.022	814.85		849.561		281.353		332.398		421.253		451.341		337.758		181.894		133.022	0.636404	0.70929	0.719967	0.665765	1.51677	1.07497	1.193	0.820276	0.917055
133.476	741.074		866.589		282.385		295.591		398.913		391.868		286.199		202.067		133.476	0.542661	0.733039	0.724812	0.542252	1.40161	0.875396	0.942714	0.984285	0.843346
133.93	696.91		891.199		262.245		300.982		371.302		378.807		251.275		217.03		133.93	0.486544	0.767363	0.630258	0.560342	1.25929	0.831567	0.77318	1.10593	0.80181
134.384	715.265		870.369		261.467		327.079		298.286		392.398		223.022		232.506		134.384	0.509867	0.738311	0.626606	0.647916	0.882918	0.877174	0.636029	1.23176	0.768822
134.838	829.109		826.478		241.654		337.082		252.359		364.03		209.438		242.614		134.838	0.654522	0.677096	0.533587	0.681483	0.64618	0.78198	0.570087	1.31393	0.732359
135.292	978.368		756.317		252.15		382.834		254.246		323.323		186.136		244.502		135.292	0.844178	0.579243	0.582864	0.835013	0.655907	0.645379	0.456971	1.32928	0.741105
135.746	994.824		717.075		287.641		424.689		259.991		298.37		177.186		230.503		135.746	0.865088	0.524512	0.749488	0.975466	0.685521	0.561644	0.413524	1.21547	0.748839
136.2	994.335		686.817		319.648		428.913		247.424		278.131		190.966		227.155		136.2	0.864466	0.482311	0.899756	0.989641	0.620742	0.493728	0.480417	1.18825	0.752414
136.654	974.424		609.333		330.386		386.787		249.856		333.607		192.919		216.88		136.654	0.839166	0.374244	0.950169	0.848279	0.633278	0.679889	0.489898	1.10472	0.739955
137.108	991.049		490.36		301.959		326.94		221.299		419.803		198.292		200.679		137.108	0.860291	0.208312	0.816709	0.64745	0.486077	0.969138	0.515981	0.973	0.68462
137.562	1047.84		395.336		284.534		293.343		175.776		498.93		209.521		164.985		137.562	0.932456	0.0757824	0.734901	0.534708	0.251423	1.23466	0.57049	0.682805	0.627154
138.016	1017.58		368.927		249.619		293.66		148.637		539.582		219.206		129.519		138.016	0.893997	0.0389498	0.570981	0.535772	0.111531	1.37108	0.617505	0.394463	0.566785
138.47	939.978		441.714		238.035		308.689		187.598		550.874		225.449		103.607		138.47	0.795398	0.140466	0.516596	0.586205	0.312361	1.40897	0.647811	0.183797	0.573951
138.924	941.796		515.185		250.494		317.805		224.284		544.906		228.472		107.782		138.924	0.797708	0.242936	0.575089	0.616795	0.501464	1.38895	0.662485	0.21774	0.625395
139.378	1029.7		557.406		270.973		355.573		258.353		552.077		218.312		109.076		139.378	0.909408	0.301821	0.671235	0.743534	0.677077	1.41301	0.613165	0.22826	0.694689
139.832	1072.66		576.617		347.892		327.507		281.873		511.46		210.249		114.124		139.832	0.963986	0.328615	1.03236	0.649352	0.798314	1.27671	0.574024	0.269301	0.736583
140.286	1045.89		549.382		369.477		264.228		274.764		405.935		229.002		120.874		140.286	0.929977	0.29063	1.13369	0.437007	0.76167	0.922601	0.665058	0.324179	0.683102
140.74	961.813		483.834		277.989		233.127		262.874		322.661		247.461		138.517		140.74	0.823142	0.199211	0.704174	0.332641	0.700381	0.643158	0.754665	0.467618	0.578124
141.194	873.322		480.646		236.686		222.873		240.942		267.784		238.042		172.875		141.194	0.710701	0.194764	0.510263	0.298232	0.58733	0.459007	0.708942	0.746951	0.527024
141.648	876.35		571.861		184.84		252.036		165.071		255.465		236.548		181.974		141.648	0.714549	0.321982	0.266854	0.396094	0.196242	0.417668	0.701689	0.820927	0.479501
142.102	801.315		696.471		172.014		253.106		180.908		250.404		274.186		179.111		142.102	0.619206	0.495775	0.206638	0.399685	0.277876	0.400685	0.884398	0.79765	0.510239
142.556	625.425		710.861		204.609		221.07		192.221		251.012		321.758		175.794		142.556	0.395712	0.515845	0.359667	0.292181	0.336191	0.402725	1.11533	0.770683	0.523542
143.01	581.992		713.877		231.467		223.481		223.989		298.018		345.321		170.364		143.01	0.340524	0.520052	0.485761	0.300272	0.499943	0.560463	1.22971	0.726537	0.582908
143.464	650.586		863.143		298.191		263.27		278.736		303.21		338.603		153.181		143.464	0.427682	0.728233	0.799019	0.433792	0.782144	0.577886	1.1971	0.586837	0.691587
143.918	799.337		795.525		305.492		339.285		329.978		310.267		297.822		145.336		143.918	0.616693	0.633926	0.833296	0.688876	1.04628	0.601567	0.999136	0.523057	0.742854
144.372	920.58		814.047		335.129		351.805		324.045		296.836		240.858		143.81		144.372	0.77075	0.659759	0.972437	0.730889	1.0157	0.556497	0.722612	0.51065	0.742411
144.826	980.781		829.273		363.016		324.045		303.367		286.481		251.344		137.774		144.826	0.847244	0.680994	1.10336	0.637735	0.909108	0.521748	0.773515	0.461577	0.74191
145.28	1019.75		814.041		372.646		295.186		259.289		288.797		287.153		135.29		145.28	0.896766	0.65975	1.14857	0.540893	0.681902	0.52952	0.947345	0.441382	0.730766
145.734	1052.64		802.863		364.866		275.931		202.355		296.705		307.045		136.999		145.734	0.938549	0.64416	1.11205	0.476279	0.388428	0.556057	1.04391	0.455276	0.701838
146.188	1027.55		758.88		370.982		274.647		169.659		321.626		305.535		150.311		146.188	0.906667	0.582817	1.14076	0.47197	0.219892	0.639685	1.03658	0.563504	0.695234
146.642	1018.5		672.034		383.201		277.273		164.749		310.887		282.115		138.133		146.642	0.895165	0.461693	1.19813	0.480782	0.194582	0.603648	0.922888	0.464496	0.652673
147.096	1036.08		575.615		355		275.423		167.369		272.375		256.74		175.91		147.096	0.917503	0.327218	1.06573	0.474574	0.208088	0.474413	0.799709	0.771626	0.629857
147.55	1027.58		435.659		323.587		272.463		187.991		211.686		236.713		164.853		147.55	0.906703	0.132021	0.918249	0.464641	0.314387	0.270758	0.70249	0.681732	0.548873
148.004	999.585		332.02		307.623		297.23		194.184		147.867		242.639		128.335		148.004	0.871137	0	0.8433	0.547752	0.346309	0.0566007	0.731257	0.384837	0.472649
148.458	982.021		270.18		306.655		320.431		189.707		135.152		282.512		109.489		148.458	0.84882	0	0.838756	0.625607	0.323232	0.0139329	0.924816	0.231618	0.475848
148.912	1050.52		236.712		287.386		338.229		190.137		156.377		307.65		109.333		148.912	0.935851	0	0.748291	0.685332	0.325448	0.0851577	1.04684	0.23035	0.507159
149.366	1027.55		271.833		250.958		314.743		192.292		152.035		326.248		104.119		149.366	0.906666	0	0.577268	0.60652	0.336557	0.0705872	1.13713	0.187959	0.477835
149.82	975.891		315.61		235.938		275.041		195.58		130.914		338.537		106.388		149.82	0.84103	0	0.506751	0.473292	0.353505	0	1.19678	0.206407	0.447221
150.274	925.841		359.473		213.945		240.698		184.826		129.224		335.342		106.028		150.274	0.777435	0.0257643	0.403498	0.358047	0.298072	0	1.18127	0.20348	0.405946
150.728	889.471		411.849		190.849		224.715		186.29		150.666		299.514		102.761		150.728	0.731221	0.0988131	0.295066	0.304413	0.305619	0.0659933	1.00735	0.176919	0.373174
151.182	897.039		480.053		172.951		285.313		209.634		134.039		259.945		109.402		151.182	0.740837	0.193937	0.211038	0.507762	0.425948	0.010198	0.815267	0.230911	0.391987
151.636	909.891		522.638		177.197		381.339		201.762		121.716		204.263		117.24		151.636	0.757168	0.253331	0.230972	0.829997	0.385371	0	0.544966	0.294634	0.412055
152.09	992.231		537.454		217.37		261.552		189.793		107.5		170.824		134.332		152.09	0.861793	0.273994	0.419577	0.428027	0.323675	0	0.382641	0.433593	0.390413
152.544	968.579		524.02		284.017		209.531		189.171		144.926		158.944		186.285		152.544	0.83174	0.255258	0.732474	0.25346	0.320469	0.0467315	0.324971	0.855976	0.452635
152.998	909.079		521.146		338.422		195.873		202.666		201.011		146.159		144.862		152.998	0.756136	0.25125	0.987897	0.207628	0.390031	0.234936	0.262908	0.519203	0.451249
153.452	902.991		475.114		347.667		202.769		228.391		223.13		134.009		83.288		153.452	0.7484	0.187049	1.0313	0.230768	0.522634	0.309161	0.203927	0.0186016	0.40648
153.906	855.679		477.914		320.335		201.124		246.651		221.041		143.702		67.899		153.906	0.688283	0.190954	0.902981	0.225248	0.616758	0.302151	0.250981	0	0.39717
154.36	906.252		535.491		304.296		195.913		255.151		226.158		178.655		62.552		154.36	0.752544	0.271257	0.827681	0.207762	0.660572	0.319322	0.420655	0	0.432474
154.814	885.306		537.787		302.567		190.8		263.678		223.302		228.754		62.903		154.814	0.725929	0.274459	0.819563	0.190604	0.704526	0.309738	0.663854	0	0.461084
155.268	896.529		464.119		311.62		196.493		297.946		191.542		262.274		69.984		155.268	0.740189	0.171714	0.862066	0.209708	0.881165	0.203161	0.826573	0	0.486822
155.722	900.078		387.87		341.774		212.814		328.638		175.738		272.998		86.53		155.722	0.744699	0.0653696	1.00363	0.264477	1.03937	0.150128	0.878631	0.0449593	0.523908
156.176	914.531		324.775		306.358		242.226		316.44		176.251		259.866		114.185		156.176	0.763064	0	0.837362	0.363174	0.976495	0.151849	0.814883	0.269797	0.522078
156.63	986.811		301.941		296.228		246.703		278.901		159.87		258.042		145.095		156.63	0.854906	0	0.789803	0.378198	0.782995	0.0968792	0.806029	0.521098	0.528738
157.084	991.262		322.503		300.248		235.046		246.799		155.179		262.895		172.4		157.084	0.860562	0	0.808676	0.339081	0.617521	0.0811376	0.829587	0.743089	0.534957
157.538	1048.08		359.962		320.689		205.821		233.124		146.738		259.064		182.495		157.538	0.932752	0.0264463	0.904643	0.24101	0.547031	0.0528121	0.81099	0.825163	0.542606
157.992	1026.25		353.782		313.262		195.891		216.438		134.873		257.702		179.691		157.992	0.905019	0.0178271	0.869775	0.207688	0.461021	0.0129966	0.804379	0.802366	0.510134
158.446	892.131		354.09		294.115		231.833		215.728		130.506		238.597		174.468		158.446	0.734601	0.0182566	0.779883	0.328299	0.457361	0	0.711636	0.759902	0.473742
158.9	706.922		349.937		262.567		217.105		220.098		110.394		213.447		175.46		158.9	0.499266	0.0124644	0.63177	0.278876	0.479887	0	0.589549	0.767967	0.407472
159.354	658.819		384.741		223.518		157.276		254.812		98.682		193.546		176.537		159.354	0.438144	0.0610056	0.448441	0.0781074	0.658825	0	0.492942	0.776724	0.369273
159.808	707.69		405.469		207.875		254.517		243.097		107.229		192.606		158.051		159.808	0.500241	0.0899149	0.375	0.404419	0.598438	0	0.488379	0.626431	0.385353
160.262	745.569		402.334		203.737		225.826		229.947		121.13		192.087		127.328		160.262	0.548372	0.0855425	0.355573	0.308141	0.530655	0	0.485859	0.37665	0.336349
160.716	775.697		393.473		221.702		176.524		222.911		129.176		191.849		112.985		160.716	0.586654	0.0731841	0.439915	0.142698	0.494387	0	0.484704	0.260041	0.310198
161.17	737.033		376.844		250.776		160.433		237.168		135.538		184.896		118.098		161.17	0.537526	0.0499916	0.576413	0.0887013	0.567876	0.0152282	0.450951	0.30161	0.323537
161.624	696.416		395.72		272.714		170.551		264.091		135.739		203.503		129.548		161.624	0.485916	0.076318	0.679408	0.122654	0.706655	0.0159027	0.541277	0.394699	0.377854
162.078	656.815		395.32		292.061		176.729		281.213		132.747		222.494		129.508		162.078	0.435597	0.0757601	0.770239	0.143386	0.794912	0.00586242	0.633466	0.394374	0.4067
162.532	570.901		418.674		329.2		192.789		284.362		116.069		161.945		147.271		162.532	0.326431	0.108332	0.944601	0.197279	0.811144	0	0.339539	0.538789	0.408264
162.986	524.869		407.056		357.835		189.149		279.601		79.911		120.961		142.083		162.986	0.26794	0.0921283	1.07904	0.185064	0.786603	0	0.140587	0.49661	0.380996
163.44	520.637		354.438		387.221		180.761		275.32		59.722		88.978		150.361		163.44	0.262563	0.018742	1.217	0.156916	0.764536	0	0	0.563911	0.372958
163.894	591.504		368.941		403.459		177.107		274.991		67.734		75.365		144.556		163.894	0.35261	0.0389693	1.29323	0.144654	0.76284	0	0	0.516715	0.388628
164.348	647.896		405.786		399.971		195.719		267.825		104.566		75.747		150.543		164.348	0.424264	0.090357	1.27686	0.207111	0.725902	0	0	0.56539	0.411235
164.802	606.496		476.864		378.68		213.147		271.75		154.674		71.617		133.644		164.802	0.371659	0.18949	1.1769	0.265594	0.746134	0.079443	0	0.428	0.407153
165.256	660.449		500.525		346.599		210.599		272.792		207.807		73.239		124.904		165.256	0.440215	0.22249	1.02629	0.257044	0.751505	0.257742	0	0.356943	0.414028
165.71	756.603		493.089		316.873		206.628		264.413		227.079		92.088		105.669		165.71	0.562393	0.212119	0.886728	0.243718	0.708314	0.322413	0.000427184	0.200561	0.392084
166.164	936.918		497.721		305.318		194.218		237.522		245.731		110.401		94.031		166.164	0.79151	0.218579	0.832479	0.202074	0.569701	0.385003	0.0893252	0.105943	0.399327
166.618	1035.91		497.432		317.784		177.197		193.641		264.612		125.749		118.33		166.618	0.917291	0.218176	0.891005	0.144956	0.34351	0.448362	0.16383	0.303496	0.428828
167.072	980.57		508.065		328.18		200.973		150.684		307.712		139.843		56.86		167.072	0.846976	0.233006	0.939812	0.224742	0.122082	0.592993	0.232248	0	0.398982
167.526	898.481		501.749		335.481		261.487		124.987		313.753		147.114		53.403		167.526	0.74267	0.224197	0.974089	0.427809	0	0.613265	0.267544	0	0.406197
167.98	854.716		490.649		325.146		281.774		130.26		313.924		146.126		67.346		167.98	0.68706	0.208715	0.925568	0.495886	0.0168041	0.613839	0.262748	0	0.401327
168.434	858.625		469.79		315.16		233.63		131.439		271.678		143.127		62.723		168.434	0.692027	0.179623	0.878685	0.334329	0.0228814	0.472074	0.248189	0	0.353476
168.888	815.372		434.512		322.719		211.224		109.315		228.656		145.944		60.907		168.888	0.637067	0.130421	0.914174	0.259141	0	0.327705	0.261864	0	0.316296
169.342	821.088		388.336		325.312		211.253		98.213		182.962		146.214		64.002		169.342	0.64433	0.0660195	0.926347	0.259238	0	0.174369	0.263175	0	0.291685
169.796	870.875		349.74		306.832		200.356		100.336		158.842		146.046		87.753		169.796	0.707592	0.0121897	0.839587	0.222671	0	0.0934295	0.262359	0.0549024	0.274091
170.25	897.365		324.92		293.811		192.084		111.983		151.342		151.212		136.722		170.25	0.741252	0	0.778455	0.194913	0	0.0682617	0.287437	0.453024	0.315418
170.704	904.688		318.804		280.327		193.2		110.468		153.784		165.19		171.357		170.704	0.750557	0	0.71515	0.198658	0	0.0764564	0.355291	0.73461	0.35384
171.158	836.259		296.196		264.042		193.914		104.619		156.705		183.294		178.962		171.158	0.663607	0	0.638695	0.201054	0	0.0862584	0.443175	0.796439	0.353654
171.612	749.787		270.366		252.236		174.079		86.577		161.754		192.29		172.365		171.612	0.553732	0	0.583268	0.134493	0	0.103201	0.486845	0.742805	0.325543
172.066	638.433		249.489		234.374		162.207		81.095		172.644		200.928		157.478		172.066	0.41224	0	0.499408	0.0946544	0	0.139745	0.528777	0.621772	0.287075
172.52	621.193		251.723		241.234		171.34		86.454		181.568		222.168		147.802		172.52	0.390334	0	0.531615	0.125302	0	0.169691	0.631883	0.543106	0.298991
172.974	548.35		243.601		262.783		204.598		86.736		193.945		200.281		144.117		172.974	0.297776	0	0.632784	0.236906	0	0.211225	0.525636	0.513146	0.302184
173.428	500.418		244.126		279.252		228.703		102.31		194.765		175.191		160.426		173.428	0.236872	0	0.710103	0.317795	0	0.213977	0.40384	0.64574	0.316041
173.882	451.304		246.513		291.404		237.148		150.413		205.779		168.936		142.092		173.882	0.174465	0	0.767155	0.346134	0.120686	0.250936	0.373476	0.496683	0.316192
174.336	398.729		245.09		294.452		247.822		110.683		187.424		159.016		117.096		174.336	0.107661	0	0.781465	0.381953	0	0.189342	0.32532	0.293463	0.259901
174.79	339.674		232.69		294.487		242.358		97.375		164.404		142.718		115.028		174.79	0.0326226	0	0.781629	0.363617	0	0.112094	0.246204	0.27665	0.226602
175.244	315.461		217.001		281.765		241.308		107.656		144.49		127.509		121.145		175.244	0.00185642	0	0.721901	0.360094	0	0.0452685	0.172374	0.326382	0.203485
175.698	312.969		188.185		257.036		233.077		132.29		132.878		117.394		118.574		175.698	0	0	0.605803	0.332473	0.027268	0.00630201	0.123272	0.30548	0.175075
176.152	330.943		182.783		238.232		235.551		155.809		151.955		115.782		125.857		176.152	0.0215286	0	0.517521	0.340775	0.1485	0.0703188	0.115447	0.364691	0.197348
176.606	364.572		190.503		241.676		231.538		141.876		143.972		128.117		145.904		176.606	0.0642592	0	0.53369	0.327309	0.0766804	0.0435302	0.175325	0.527675	0.218559
177.06	355.84		192.65		242.095		225.474		166.176		134.231		146.597		176.663		177.06	0.0531639	0	0.535657	0.30696	0.201938	0.0108423	0.265034	0.777748	0.268918
177.514	404.111		196.288		236.638		224.455		192.682		152.993		163.335		147.781		177.514	0.114499	0	0.510038	0.30354	0.338567	0.073802	0.346286	0.542935	0.278708
177.968	448.832		209.314		245.432		216.936		174.834		176.984		179.316		124.776		177.968	0.171324	0	0.551324	0.278309	0.246567	0.154309	0.423864	0.355902	0.2727
178.422	478.585		238.304		261.111		211.829		140.91		195.076		175.299		106.781		178.422	0.20913	0	0.624934	0.261171	0.071701	0.21502	0.404364	0.209602	0.24949
178.876	485.771		250.318		304.745		204.75		102.65		202.568		162.035		105.431		178.876	0.21826	0	0.829789	0.237416	0	0.240161	0.339976	0.198626	0.258029
179.33	499.903		265.666		367.046		209.897		73.821		214.794		158.055		111.321		179.33	0.236217	0	1.12228	0.254688	0	0.281188	0.320655	0.246512	0.307693
179.784	492.365		270.534		449.862		212.45		66.561		223.498		151.791		124.03		179.784	0.226639	0	1.51109	0.263255	0	0.310396	0.290248	0.349837	0.368933
180.238	487.397		277.436		632.443		229.159		74.41		220.463		147.966		122.385		180.238	0.220327	0	2.36828	0.319326	0	0.300211	0.27168	0.336463	0.477035
180.692	498.87		272.073		535.354		230.828		82.841		194.08		139.589		131.312		180.692	0.234905	0	1.91246	0.324926	0	0.211678	0.231015	0.409041	0.415503
181.146	510.221		270.35		392.334		242.354		85.477		159.78		134.846		124.57		181.146	0.249328	0	1.241	0.363604	0	0.0965772	0.20799	0.354228	0.314091
181.6	525.647		279.762		282.672		254.611		78.745		148.832		149.997		109.53		181.6	0.268929	0	0.72616	0.404735	0	0.0598389	0.281539	0.231951	0.246644
182.054	517.779		277.771		219.274		262.137		67.551		152.572		160.182		104.535		182.054	0.258931	0	0.428516	0.42999	0	0.0723893	0.330981	0.191341	0.214019
182.508	521.385		256.239		177.854		260.651		53.652		169.318		156.604		87.716		182.508	0.263513	0	0.234056	0.425003	0	0.128584	0.313612	0.0546016	0.177421
182.962	491.402		233.565		162.506		279.906		57.915		178.071		158.181		76.194		182.962	0.225416	0	0.162	0.489617	0	0.157956	0.321267	0	0.169532
183.416	451.161		208.983		167.727		288.523		58.939		187.394		154.509		73.744		183.416	0.174283	0	0.186512	0.518534	0	0.189242	0.303442	0	0.171502
183.87	406.958		187.078		199.229		274.372		57.784		198.205		153.459		71.136		183.87	0.118117	0	0.334408	0.471047	0	0.22552	0.298345	0	0.18093
184.324	384.751		176.434		213.825		242.646		51.85		182.809		144.23		66.41		184.324	0.0898996	0	0.402934	0.364584	0	0.173856	0.253544	0	0.160602
184.778	356.67		161.611		212.88		208.95		60.374		168.596		125.273		61.611		184.778	0.0542186	0	0.398498	0.25151	0	0.126161	0.161519	0	0.123988
185.232	314.525		161.451		210.808		213.284		89.663		162.667		99.504		65.023		185.232	0.00066709	0	0.38877	0.266054	0	0.106265	0.0364272	0	0.0997729
185.686	311.443		168.54		198.893		254.121		130.366		156.253		110.644		75.323		185.686	0	0	0.332831	0.403091	0.0173505	0.0847416	0.0905049	0	0.116065
186.14	360.154		178.898		190.476		242.073		188.909		136.465		138.112		99.233		186.14	0.0586455	0	0.293315	0.362661	0.319119	0.0183389	0.223845	0.148236	0.17802
186.594	409.305		185.029		220.673		234.172		248.473		120.411		159.319		124.314		186.594	0.121099	0	0.435085	0.336148	0.626149	0	0.326791	0.352146	0.274677
187.048	427.95		187.584		218.244		264.988		275.813		118.964		175.604		133.068		187.048	0.14479	0	0.423681	0.439557	0.767077	0	0.405845	0.423317	0.325533
187.502	415.842		182.189		202.651		283.344		269.028		118.151		188.209		131.471		187.502	0.129405	0	0.350474	0.501154	0.732103	0	0.467034	0.410333	0.323813
187.956	394.306		174.662		188.995		290.544		308.214		121.33		183.275		136.36		187.956	0.102041	0	0.286362	0.525315	0.934093	0	0.443083	0.450081	0.342622
188.41	419.625		166.365		189.858		294.49		323.674		120.02		174.875		153.553		188.41	0.134212	0	0.290413	0.538557	1.01378	0	0.402306	0.589862	0.371142
188.864	432.176		163.042		205.23		292.18		276.135		125.726		173.736		185.707		188.864	0.15016	0	0.362582	0.530805	0.768737	0	0.396777	0.851276	0.382542
189.318	402.337		154.397		201.122		293.161		229.615		126.007		158.149		172.565		189.318	0.112245	0	0.343296	0.534097	0.528943	0	0.321112	0.744431	0.323016
189.772	298.47		146.076		208.457		307.628		187.927		120.247		126.581		166.398		189.772	0	0	0.377732	0.582644	0.314057	0	0.167869	0.694293	0.267074
190.226	242.812		142.229		203.837		283.668		188.14		106.937		105.327		157.8		190.226	0	0	0.356042	0.502242	0.315155	0	0.0646942	0.62439	0.232815
190.68	225.291		144.009		224.47		246.145		209.231		98.063		95.306		164.98		190.68	0	0	0.452911	0.376326	0.423871	0	0.0160485	0.682764	0.24399
191.134	220.769		150.63		250.27		223.659		223.448		89.878		99.209		157.879		191.134	0	0	0.574038	0.300869	0.497155	0	0.0349951	0.625033	0.254011
191.588	200.479		155.468		267.767		210.33		227.544		94.021		99.57		132.503		191.588	0	0	0.656183	0.256141	0.518268	0	0.0367476	0.418724	0.235758
192.042	168.753		155.603		308.544		208.858		193.004		98.652		104.218		108.751		192.042	0	0	0.847624	0.251201	0.340227	0	0.0593107	0.225618	0.215498
192.496	155.414		149.416		338.559		213.704		170.199		102.514		121.837		107.048		192.496	0	0	0.98854	0.267463	0.222675	0	0.14484	0.211772	0.229411
192.95	189.754		136.559		323.614		217.295		171.559		117.83		138.322		108.951		192.95	0	0	0.918376	0.279513	0.229686	0	0.224864	0.227244	0.23496
193.404	269.056		120.777		301.846		219.773		184.466		125.355		153.44		118.274		193.404	0	0	0.816178	0.287829	0.296216	0	0.298252	0.303041	0.25019
193.858	336.653		116.678		282.913		219.048		219.204		141.012		161.819		134.577		193.858	0.028784	0	0.727291	0.285396	0.475278	0.0335973	0.338927	0.435585	0.290607
194.312	371.588		110.491		269.419		228.565		199.96		152.275		160.297		139.782		194.312	0.0731741	0	0.663939	0.317332	0.376082	0.0713926	0.331539	0.477902	0.28892
194.766	393.596		108.798		265.205		220.632		184.318		153.853		147.947		144.252		194.766	0.101139	0	0.644155	0.290711	0.295454	0.0766879	0.271587	0.514244	0.274247
195.22	398.156		109.252		240.643		235.979		176.734		157.8		138.439		153.048		195.22	0.106933	0	0.52884	0.342211	0.256361	0.0899329	0.225432	0.585756	0.266933
195.674	390.704		118.114		192.747		252.883		180.089		163.287		136.12		154.393		195.674	0.0974638	0	0.303977	0.398936	0.273655	0.108346	0.214175	0.596691	0.249155
196.128	396.975		135.513		155.883		252.406		184.59		144.334		145.201		144.702		196.128	0.105432	0	0.130906	0.397336	0.296856	0.044745	0.258257	0.517902	0.218929
196.582	414.058		153.103		146.506		243.794		183.873		113.705		151.293		143.188		196.582	0.127139	0	0.0868826	0.368436	0.29316	0	0.28783	0.505593	0.20863
197.036	421.184		161.989		162.093		246.893		188.89		95.963		162.159		146.627		197.036	0.136193	0	0.160061	0.378836	0.319021	0	0.340578	0.533553	0.23353
197.49	416.541		162.928		184.435		245.109		221.484		85.961		162.814		149.021		197.49	0.130294	0	0.264953	0.372849	0.487031	0	0.343757	0.553016	0.268988
197.944	374.915		158.668		224.153		258.616		147.656		93.589		181.743		144.487		197.944	0.0774015	0	0.451423	0.418174	0.106474	0	0.435646	0.516154	0.250659
198.398	313.439		152.592		290.878		293.753		110.161		102.875		200.582		143.838		198.398	0	0	0.764685	0.536084	0	0	0.527097	0.510878	0.292343
198.852	278.099		152.327		373.513		310.941		78.718		131.876		206.748		170.553		198.852	0	0	1.15264	0.593762	0	0.0029396	0.557029	0.728073	0.379306
199.306	271.72		148.117		515.492		303.314		75.652		171.343		187.858		193.307		199.306	0	0	1.81921	0.568168	0	0.135379	0.46533	0.913065	0.487644
199.76	265.013		136.651		418.299		307.907		76.91		190.284		178.415		245.327		199.76	0	0	1.36291	0.583581	0	0.19894	0.41949	1.33599	0.487614
200.214	280.254		134.816		239.189		276.785		74.338		199.893		172.564		624.82		200.214	0	0	0.522014	0.479144	0	0.231185	0.391087	4.4213	0.755591
200.668	288.491		133.527		179.263		257.474		93.3		202.859		155.178		957.369		200.668	0	0	0.240671	0.414342	0	0.241138	0.306689	7.12495	1.04097
201.122	269.432		154.564		166.319		227.528		101.567		214.425		137.426		957.56		201.122	0	0	0.179901	0.313852	0	0.27995	0.220515	7.1265	1.01509
201.576	238.243		137.299		164.136		216.312		107.538		223.002		122.688		582.846		201.576	0	0	0.169653	0.276215	0	0.308732	0.148971	4.08005	0.622952
202.03	250.861		135.671		169.926		209.749		105.977		221.662		93.605		263.404		202.03	0	0	0.196836	0.254191	0	0.304235	0.00779126	1.48296	0.280752
202.484	363.072		155.566		172.904		223.195		100.777		208.226		74.83		174.069		202.484	0.0623532	0	0.210817	0.299312	0	0.259148	0	0.756659	0.198536
202.938	551.883		170.223		192.717		240.768		96.643		197.057		74.608		126.095		202.938	0.302266	0	0.303836	0.358282	0	0.221668	0	0.366626	0.194085
203.392	637.617		175.581		249.298		245.461		110.29		179.518		89.752		108.283		203.392	0.411203	0	0.569474	0.37403	0	0.162812	0	0.221813	0.217417
203.846	526.728		167.58		319.331		234.463		133.049		155.019		105.465		102.694		203.846	0.270302	0	0.898268	0.337124	0.0311804	0.0806007	0.0653641	0.176374	0.232402
204.3	484.797		163.206		372.942		224.117		102.416		134.583		128.176		104.792		204.3	0.217023	0	1.14996	0.302406	0	0.0120235	0.175612	0.193431	0.256307
204.754	541.138		161.539		373.584		196.488		81.29		122.468		135.071		111.252		204.754	0.288612	0	1.15298	0.209691	0	0	0.209083	0.245951	0.263289
205.208	573.722		146.282		341.344		178.758		68.666		114.449		133.999		111.922		205.208	0.330015	0	1.00162	0.150195	0	0	0.203879	0.251398	0.242138
205.662	604.02		153.538		323.81		175.546		68.557		112.287		140.916		112.039		205.662	0.368513	0	0.919296	0.139416	0	0	0.237456	0.25235	0.239629
206.116	637.361		200.444		315.674		209.314		79.372		125.098		138.415		119.399		206.116	0.410878	0	0.881099	0.252732	0	0	0.225316	0.312187	0.260276
206.57	557.555		253.27		299.622		365.071		93.446		155.589		109.237		133.842		206.57	0.309473	0	0.805737	0.775406	0	0.0825134	0.0836748	0.42961	0.310802
207.024	476.276		291.897		282.807		631.995		100.246		171.584		94.489		152.826		207.024	0.206196	0	0.726793	1.67112	0	0.136188	0.0120825	0.583951	0.417042
207.478	432.57		319.753		253.397		700.336		108.212		184.901		111.549		182.281		207.478	0.150661	0	0.588718	1.90046	0	0.180876	0.0948981	0.823423	0.467379
207.932	389.104		317.336		223.409		698.112		107.553		193.847		140.337		199.114		207.932	0.0954307	0	0.44793	1.89299	0	0.210896	0.234646	0.960276	0.480271
208.386	363.246		315.234		194.837		541.701		117.498		187.316		117.633		213.379		208.386	0.0625743	0	0.313789	1.36812	0	0.18898	0.124432	1.07625	0.391769
208.84	345.195		307.559		188.205		335.83		132.505		191.724		126.925		229.529		208.84	0.0396379	0	0.282653	0.677282	0.0283763	0.203772	0.169539	1.20755	0.326102
209.294	340.497		315.038		194.062		289.67		160.328		162.234		133.527		239.471		209.294	0.0336684	0	0.31015	0.522383	0.171794	0.104812	0.201587	1.28838	0.329097
209.748	340.689		326.576		168.049		275.716		191.071		152.69		148.468		255.29		209.748	0.0339123	0	0.188023	0.475557	0.330263	0.0727852	0.274117	1.41699	0.348956
210.202	346.084		337.083		142.367		260.197		220.808		157.022		162.707		267.626		210.202	0.0407675	0	0.0674507	0.42348	0.483546	0.0873221	0.343238	1.51728	0.370386
210.656	343.283		328.138		142.402		245.938		262.509		172.34		181.083		268.615		210.656	0.0372084	0	0.067615	0.375631	0.6985	0.138725	0.432442	1.52533	0.409431
211.11	320.008		294.279		158.768		234.611		295.271		198.191		187.625		258.97		211.11	0.00763405	0	0.144451	0.337621	0.867376	0.225473	0.464199	1.44691	0.436708
211.564	304.043		234.245		184.696		220.699		296.93		228.588		177.843		247.208		211.564	0	0	0.266178	0.290936	0.875928	0.327477	0.416714	1.35128	0.441065
212.018	324.427		174.348		259.735		232.944		293.568		234.334		162.272		223.505		212.018	0.013249	0	0.618474	0.332027	0.858598	0.346758	0.341126	1.15858	0.458601
212.472	370.323		139.902		292.043		267.188		282.939		222.435		153.077		208.941		212.472	0.0715667	0	0.770155	0.44694	0.803809	0.306829	0.29649	1.04017	0.466995
212.926	392.839		119.053		295.639		264.261		257.53		228.751		136.435		200.848		212.926	0.100177	0	0.787038	0.437117	0.672835	0.328023	0.215704	0.974374	0.439409
213.38	396.283		106.203		314.184		260.561		215.671		246.1		110.81		213.654		213.38	0.104553	0	0.874103	0.424701	0.457067	0.386242	0.0913107	1.07849	0.427058
213.834	431.084		96.933		323.111		281.63		187.839		253.515		82.878		192.407		213.834	0.148773	0	0.916014	0.495403	0.313603	0.411124	0	0.905748	0.398833
214.288	477.432		91.507		327.161		297.401		158.864		268.416		62.897		164.791		214.288	0.207665	0	0.935028	0.548326	0.164247	0.461128	0	0.681228	0.374703
214.742	515.961		95.339		321.892		274.688		110.452		274.773		62.586		147.031		214.742	0.256621	0	0.910291	0.472107	0	0.48246	0	0.536837	0.33229

## Sheet: e2
sections-HH8
Tfap2a expression
position	section	average of	section	average of	section	average of	section	average of	section	average of	section	average of	section	average of	position	section	section	section	section	section	section	section	average
	1right		1left		2right		2left		3right		3left		4right			1right	1left	2right	2left	3right	3left	4right
0	58.675	background	47.185	background	52.098	background	102.228	background	42.154	background	101.945	background	89.573	background	0	0	0	0	0	0	0	0	0
0.454	48.105	67	47.865	58	72.648	70	101.763	117	36.92	78	99.438	127	90.314	109	0.454	0	0	0.0189143	0	0	0	0	0.00270204
0.908	45.604		44.343		81.471		102.149		38.637		106.913		91.345		0.908	0	0	0.0819357	0	0	0	0	0.0117051
1.362	49.987	refernce area	42.071	refernce area	54.137	refernce area	99.957	refernce area	55.438	refernce area	120.506	refernce area	94.803	refernce area	1.362	0	0	0	0	0	0	0	0
1.816	52.866	172	41.435	165	50.275	210	98.175	345	80.388	177	118.66	507	92.663	597	1.816	0	0	0	0	0.0241212	0	0	0.00344589
2.27	49.267		43.168		45.313		92.939		47.718		111.26		94.775		2.27	0	0	0	0	0	0	0	0
2.724	45.709		41.041		41.866		84.752		36.537		102.969		93.578		2.724	0	0	0	0	0	0	0	0
3.178	47.193		38.748		42.975		87.67		33.096		100.593		105.457		3.178	0	0	0	0	0	0	0	0
3.632	56.893		39.976		44.439		88.345		31.358		100.411		119.251		3.632	0	0	0	0	0	0	0.0210061	0.00300088
4.086	79.698		41.519		44.914		86.793		29.357		101.504		115.268		4.086	0.120933	0	0	0	0	0	0.0128443	0.0191111
4.54	110.79		40.267		52.141		86.716		26.787		102.785		107.541		4.54	0.417048	0	0	0	0	0	0	0.0595782
4.994	117.489		39.107		67.127		99.832		30.101		98.573		94.272		4.994	0.480848	0	0	0	0	0	0	0.0686925
5.448	100.644		40.987		71.473		89.028		51.701		100.428		98.671		5.448	0.320419	0	0.0105214	0	0	0	0	0.0472772
5.902	63.963		45.22		64.138		94.351		89.809		109.538		102.183		5.902	0	0	0	0	0.119283	0	0	0.0170404
6.356	46.854		43.756		58.095		95.049		89.78		119.033		108.055		6.356	0	0	0	0	0.11899	0	0	0.0169986
6.81	41.948		42.371		45.621		97.059		83.795		115.29		106.706		6.81	0	0	0	0	0.0585354	0	0	0.00836219
7.264	45.161		45.418		41.262		95.455		66.478		112.951		106.578		7.264	0	0	0	0	0	0	0	0
7.718	47.709		47.499		37.486		93.926		47.019		105.076		101.408		7.718	0	0	0	0	0	0	0	0
8.172	47.1		45.465		39.18		98.311		36.231		101.108		111.885		8.172	0	0	0	0	0	0	0.00591189	0.000844555
8.626	49.836		41.989		45.137		98.219		35.536		90.551		115.248		8.626	0	0	0	0	0	0	0.0128033	0.00182904
9.08	54.64		42.895		42.521		97.049		38.989		92.39		111.858		9.08	0	0	0	0	0	0	0.00585656	0.000836651
9.534	49.147		42.056		42.881		102.181		37.542		95.968		107.251		9.534	0	0	0	0	0	0	0	0
9.988	46.06		43.58		41.18		99.15		36.301		99.645		97.265		9.988	0	0	0	0	0	0	0	0
10.442	43.562		44.444		40.193		94.783		35.07		97.715		79.023		10.442	0	0	0	0	0	0	0	0
10.896	42.493		42.709		46.633		98.686		32.722		96.679		74.619		10.896	0	0	0	0	0	0	0	0
11.35	38.817		42.968		65.334		110.553		38.049		103.078		74.434		11.35	0	0	0	0	0	0	0	0
11.804	39.693		43.159		52.735		110.574		39.494		120.552		70.557		11.804	0	0	0	0	0	0	0	0
12.258	39.052		49.591		47.06		116.838		45.8		134.579		66.03		12.258	0	0	0	0	0	0.0199447	0	0.00284925
12.712	41.517		61.527		47.861		102.956		49.532		130.166		66.244		12.712	0	0.0329626	0	0	0	0.00833158	0	0.00589917
13.166	52.752		64.848		49.978		105.038		42.955		109.91		80.018		13.166	0	0.064	0	0	0	0	0	0.00914286
13.62	56.477		54.525		53.294		122.343		45.35		94.931		83.362		13.62	0	0	0	0.0234342	0	0	0	0.00334774
14.074	59.263		51.309		53.766		117.522		47.304		86.356		78.679		14.074	0	0	0	0.00228947	0	0	0	0.000327068
14.528	63.971		44.8		48.537		118.855		51.67		85.81		79.458		14.528	0	0	0	0.00813596	0	0	0	0.00116228
14.982	56.256		38.438		46.151		124.815		45.288		92.16		87.332		14.982	0	0	0	0.0342763	0	0	0	0.00489662
15.436	56.244		41.874		46.843		126.622		48.355		92.399		94.313		15.436	0	0	0	0.0422018	0	0	0	0.00602882
15.89	54.319		47.537		48.56		118.236		51.945		88.589		100.232		15.89	0	0	0	0.00542105	0	0	0	0.000774436
16.344	53.544		44.467		49.515		111.926		52.269		91.857		94.428		16.344	0	0	0	0	0	0	0	0
16.798	51.963		41.132		53.473		118.695		45.589		97.871		94.459		16.798	0	0	0	0.00743421	0	0	0	0.00106203
17.252	50.133		39.711		53.265		124.323		45.303		98.838		93.8		17.252	0	0	0	0.0321184	0	0	0	0.00458835
17.706	48.749		40.949		55.177		119.089		48.36		101.817		89.348		17.706	0	0	0	0.00916228	0	0	0	0.0013089
18.16	43.489		45.582		53.426		115.491		47.317		98.746		97.089		18.16	0	0	0	0	0	0	0	0
18.614	42.645		50.329		52.24		107.455		50.821		98.559		105.169		18.614	0	0	0	0	0	0	0	0
19.068	40.329		43.639		52.063		101.478		49.808		95.017		103.417		19.068	0	0	0	0	0	0	0	0
19.522	45.028		43.436		53.24		97.504		50.189		97.829		94.889		19.522	0	0	0	0	0	0	0	0
19.976	47.824		44.803		53.54		93.101		47.912		115.03		92.148		19.976	0	0	0	0	0	0	0	0
20.43	46.173		44.953		51.507		93.668		51.193		121.25		102.854		20.43	0	0	0	0	0	0	0	0
20.884	44.942		50.741		47.367		94.41		50.388		106.654		102.379		20.884	0	0	0	0	0	0	0	0
21.338	44.088		47.332		51.262		98.917		46.582		91.653		99.054		21.338	0	0	0	0	0	0	0	0
21.792	43.994		44.904		51.285		100.677		46.703		85.903		96.003		21.792	0	0	0	0	0	0	0	0
22.246	47.855		46.939		46.147		102.514		48.312		77.121		95.344		22.246	0	0	0	0	0	0	0	0
22.7	45.697		43.118		40.702		93.576		50.014		92.749		93.515		22.7	0	0	0	0	0	0	0	0
23.154	45.133		42.467		41.283		97.759		54.159		142.544		96.932		23.154	0	0	0	0	0	0.0409053	0	0.00584361
23.608	50.268		42.066		43.289		102.716		59.067		151.756		98.716		23.608	0	0	0	0	0	0.0651474	0	0.00930677
24.062	55.769		42.99		40.418		95.228		58.521		158.823		92.661		24.062	0	0	0	0	0	0.0837447	0	0.0119635
24.516	52.44		42.243		40.679		87.075		54.845		115.64		92.964		24.516	0	0	0	0	0	0	0	0
24.97	50.256		45.079		43.903		85.245		59.268		90.846		92.997		24.97	0	0	0	0	0	0	0	0
25.424	55.159		47.44		39.423		87.142		67.375		95.575		95.987		25.424	0	0	0	0	0	0	0	0
25.878	59.418		44.06		39.18		95.101		65.637		107.52		96.134		25.878	0	0	0	0	0	0	0	0
26.332	68.442		43.86		41.519		98.084		53.862		109.151		99.05		26.332	0.0137333	0	0	0	0	0	0	0.0019619
26.786	61.972		46.301		43.261		96.445		45.213		105.401		104.405		26.786	0	0	0	0	0	0	0	0
27.24	54.074		46.82		47.705		110.996		44.019		103.67		105.106		27.24	0	0	0	0	0	0	0	0
27.694	46.466		43.742		46.927		109.084		46.509		113.411		104.505		27.694	0	0	0	0	0	0	0	0
28.148	41.493		44.972		45.047		95.993		49.085		119.876		100.195		28.148	0	0	0	0	0	0	0	0
28.602	41.93		43.009		45.299		97.055		63.418		116.987		98.872		28.602	0	0	0	0	0	0	0	0
29.056	45.831		46.769		48.701		97.643		64.887		107.263		96.243		29.056	0	0	0	0	0	0	0	0
29.51	46.821		48.199		44.282		94.022		69.56		105.58		101.651		29.51	0	0	0	0	0	0	0	0
29.964	49.572		47.405		46.034		98.708		76.614		88.406		97.229		29.964	0	0	0	0	0	0	0	0
30.418	46.341		41.742		50.749		95.632		80.44		82.346		93.834		30.418	0	0	0	0	0.0246465	0	0	0.00352092
30.872	42.799		45.184		50.086		99.898		81.485		87.248		95.145		30.872	0	0	0	0	0.035202	0	0	0.00502886
31.326	43.568		49.148		50.784		102.968		76.661		99.845		96.967		31.326	0	0	0	0	0	0	0	0
31.78	42.162		53.068		51.495		104.095		73.828		104.134		96.93		31.78	0	0	0	0	0	0	0	0
32.234	41.036		45.842		49.144		108.393		63.028		119.385		98.352		32.234	0	0	0	0	0	0	0	0
32.688	49.505		39.912		50.526		118.459		55.56		127.917		91.833		32.688	0	0	0	0.00639912	0	0.00241316	0	0.0012589
33.142	54.886		35.712		50.958		121.956		49.598		114.99		95.373		33.142	0	0	0	0.0217368	0	0	0	0.00310526
33.596	62.004		35.603		53.596		118.223		50.85		113.822		92.889		33.596	0	0	0	0.00536404	0	0	0	0.000766291
34.05	64.857		36.371		54.542		123.062		56.642		118.544		88.911		34.05	0	0	0	0.0265877	0	0	0	0.00379825
34.504	58.347		35.422		61.203		124.873		54.346		112.349		83.993		34.504	0	0	0	0.0345307	0	0	0	0.00493296
34.958	57.738		34.795		59.445		130.306		53.8		112.985		90.775		34.958	0	0	0	0.0583596	0	0	0	0.00833709
35.412	53.855		34.904		67.452		133.146		54.771		111.805		94.557		35.412	0	0	0	0.0708158	0	0	0	0.0101165
35.866	53.129		34.604		64.045		132.691		56.243		104.6		98.871		35.866	0	0	0	0.0688202	0	0	0	0.00983145
36.32	53.139		37.118		55.898		133.737		66.931		102.045		97.436		36.32	0	0	0	0.0734079	0	0	0	0.0104868
36.774	50.394		38.693		50.403		123.898		95.026		101.589		97.785		36.774	0	0	0	0.0302544	0.17198	0	0	0.0288906
37.228	49.006		40.11		52.71		122.894		103.607		102.675		104.028		37.228	0	0	0	0.0258509	0.258657	0	0	0.0406439
37.682	47.539		40.578		60.717		120.543		76.102		100.994		105.722		37.682	0	0	0	0.0155395	0	0	0	0.00221992
38.136	48.669		40.299		73.089		121.412		60.411		104.491		103.737		38.136	0	0	0.0220643	0.0193509	0	0	0	0.00591645
38.59	49.34		40.121		188.731		115.599		60.702		102.798		99.246		38.59	0	0	0.848079	0	0	0	0	0.121154
39.044	53.014		41.881		280.381		114.37		60.78		107.009		105.782		39.044	0	0	1.50272	0	0	0	0	0.214674
39.498	55.698		43.073		129.207		111.045		65.123		106.529		110.046		39.498	0	0	0.422907	0	0	0	0.00214344	0.0607215
39.952	53.319		43.392		96.61		109.529		67.539		103.736		114.677		39.952	0	0	0.190071	0	0	0	0.0116332	0.0288149
40.406	48.089		41.292		82.361		109.366		67.331		108.232		117.315		40.406	0	0	0.0882929	0	0	0	0.0170389	0.0150474
40.86	47.868		39.89		83.795		105.269		69.595		105.776		120.034		40.86	0	0	0.0985357	0	0	0	0.0226107	0.0173066
41.314	46.819		41.999		87.228		111.825		65.522		108.412		122.913		41.314	0	0	0.123057	0	0	0	0.0285102	0.0216525
41.768	47.392		48.64		69.334		121.183		68.516		103.548		118.165		41.768	0	0	0	0.0183465	0	0	0.0187807	0.00530389
42.222	50.066		48.273		64.31		126.794		66.31		100.226		115.154		42.222	0	0	0	0.0429561	0	0	0.0126107	0.00793811
42.676	50.581		47.182		63.564		122.424		63.208		97.505		120.6		42.676	0	0	0	0.0237895	0	0	0.0237705	0.00679428
43.13	48.948		43.949		68.473		121.859		65.574		96.281		115.591		43.13	0	0	0	0.0213114	0	0	0.0135061	0.00497394
43.584	50.834		47.595		68.612		126.509		68.2		102.038		118.209		43.584	0	0	0	0.0417061	0	0	0.0188709	0.00865386
44.038	54.579		50.942		54.769		126.16		64.825		98.719		105.535		44.038	0	0	0	0.0401754	0	0	0	0.00573935
44.492	51.251		50.113		53.164		124.562		73.374		101.049		99.954		44.492	0	0	0	0.0331667	0	0	0	0.0047381
44.946	51.167		48.635		57.913		115.962		75.719		107.299		100.046		44.946	0	0	0	0	0	0	0	0
45.4	50.714		47.884		58.953		111.027		73.97		111.857		100.82		45.4	0	0	0	0	0	0	0	0
45.854	52.561		48.321		55.624		118.362		79.742		124.364		98.739		45.854	0	0	0	0.00597368	0.017596	0	0	0.00336709
46.308	52.749		47.041		51.151		115.37		84.822		180.777		88.889		46.308	0	0	0	0	0.0689091	0.141518	0	0.0300611
46.762	51.619		47.546		56.141		117.994		89.647		116.624		93.691		46.762	0	0	0	0.00435965	0.117646	0	0	0.0174294
47.216	46.465		47.583		53.067		110.817		89.736		104.905		101.457		47.216	0	0	0	0	0.118545	0	0	0.0169351
47.67	44.723		45.46		50.624		112.806		86.242		101.191		97.923		47.67	0	0	0	0	0.0832525	0	0	0.0118932
48.124	44.283		45.589		47.71		110.871		78.834		103.81		92.088		48.124	0	0	0	0	0.00842424	0	0	0.00120346
48.578	46.719		44.522		47.487		107.008		74.327		102.537		95.62		48.578	0	0	0	0	0	0	0	0
49.032	62.301		46.141		51.027		101.873		73.533		105.149		101.774		49.032	0	0	0	0	0	0	0	0
49.486	90.078		47.181		47.157		100.936		69.473		96.775		113.423		49.486	0.21979	0	0	0	0	0	0.00906352	0.0326934
49.94	75.654		45.259		48.922		92.183		80.34		91.16		118.973		49.94	0.082419	0	0	0	0.0236364	0	0.0204365	0.0180703
50.394	58.557		47.671		50.323		87.876		111.683		96.171		122.438		50.394	0	0	0	0	0.340232	0	0.0275369	0.0525385
50.848	52.378		49.968		50.226		82.553		176.663		99.744		125.878		50.848	0	0	0	0	0.996596	0	0.0345861	0.147312
51.302	55.15		52.21		57.112		82.543		186.803		114.845		122.168		51.302	0	0	0	0	1.09902	0	0.0269836	0.160858
51.756	57.965		51.289		60.303		84.34		115.026		121.338		118.605		51.756	0	0	0	0	0.374	0	0.0196824	0.0562403
52.21	59.66		53.794		64.298		88.689		78.513		120.452		128.584		52.21	0	0	0	0	0.00518182	0	0.0401311	0.00647328
52.664	62.777		53.268		65.584		92.254		68.981		120.306		139.617		52.664	0	0	0	0	0	0	0.0627398	0.00896282
53.118	70.157		48.047		69.237		89.989		69.211		143.449		139.839		53.118	0.0300667	0	0	0	0	0.0432868	0.0631947	0.0195069
53.572	61.928		47.576		69.065		83.468		64.513		140.21		141.77		53.572	0	0	0	0	0	0.0347632	0.0671516	0.0145593
54.026	55.863		45.453		70.089		76.807		67.068		110.447		138.076		54.026	0	0	0.000635714	0	0	0	0.059582	0.00860253
54.48	56.43		44.383		70.042		82.384		62.643		108.593		143.341		54.48	0	0	0.0003	0	0	0	0.0703709	0.0100958
54.934	59.294		48.171		61.618		82.462		71.555		104.009		139.256		54.934	0	0	0	0	0	0	0.062	0.00885714
55.388	63.182		49.519		59.632		80.119		93.93		114.172		138.649		55.388	0	0	0	0	0.160909	0	0.0607561	0.0316665
55.842	65.212		50.288		65.67		81.129		146.299		111.657		132.226		55.842	0	0	0	0	0.689889	0	0.0475943	0.105355
56.296	62.235		60.649		71.337		79.907		99.723		110.386		112.51		56.296	0	0.024757	0.00955	0	0.219424	0	0.00719262	0.0372748
56.75	57.246		74.766		71.612		74.467		67.791		113.238		94.21		56.75	0	0.156692	0.0115143	0	0	0	0	0.0240294
57.204	46.718		168.945		66.806		71.674		60.339		110.235		101.12		57.204	0	1.03687	0	0	0	0	0	0.148124
57.658	43.858		234.63		66.215		74.152		60.038		106.854		108.193		57.658	0	1.65075	0	0	0	0	0	0.235821
58.112	48.183		118.596		71.722		84.608		61.438		106.507		118.699		58.112	0	0.566318	0.0123	0	0	0	0.019875	0.085499
58.566	50.565		71.211		74.752		83.443		67.279		112.382		123.373		58.566	0	0.123467	0.0339429	0	0	0	0.0294529	0.0266947
59.02	51.3		56.754		72.117		84.563		65.002		118.221		117.293		59.02	0	0	0.0151214	0	0	0	0.0169939	0.0045879
59.474	54.206		48.48		72.843		89.157		65.582		126.19		117.914		59.474	0	0	0.0203071	0	0	0	0.0182664	0.00551051
59.928	56.742		52.395		72.783		89.599		61.2		142.708		122.399		59.928	0	0	0.0198786	0	0	0.0413368	0.027457	0.0126675
60.382	53.93		60.379		68.694		90.282		57.919		161.905		129.014		60.382	0	0.0222336	0	0	0	0.0918553	0.0410123	0.0221573
60.836	50.257		60.718		75.367		85.466		60.11		214.098		126.965		60.836	0	0.0254019	0.0383357	0	0	0.229205	0.0368135	0.0471081
61.29	51.705		55.618		67.312		76.378		60.563		146.457		119.737		61.29	0	0	0	0	0	0.0512026	0.022002	0.0104578
61.744	51.841		56.349		64.99		74.937		57.443		130.53		120.239		61.744	0	0	0	0	0	0.00928947	0.0230307	0.00461717
62.198	47.869		52.95		64.807		73.958		60.851		113.463		116.858		62.198	0	0	0	0	0	0	0.0161025	0.00230035
62.652	43.061		59.157		62.736		67.574		80.467		118.232		114.366		62.652	0	0.0108131	0	0	0.0249192	0	0.0109959	0.00667545
63.106	48.115		66.018		69.42		68.435		99.453		116.926		118.764		63.106	0	0.0749346	0	0	0.216697	0	0.0200082	0.04452
63.56	45.007		59.978		68.504		78.102		71.57		123.462		130.955		63.56	0	0.018486	0	0	0	0	0.0449898	0.00906796
64.014	46.131		51.831		66.744		72.405		59.05		126.219		116.01		64.014	0	0	0	0	0	0	0.0143648	0.00205211
64.468	53.21		46.874		64.285		73.208		56.921		132.159		126.011		64.468	0	0	0	0	0	0.0135763	0.0348586	0.00691927
64.922	51.061		43.165		64.837		77.95		50.318		129.438		147.154		64.922	0	0	0	0	0	0.00641579	0.0781844	0.0120857
65.376	48.445		54.511		61.969		79.641		56.284		126.95		147.383		65.376	0	0	0	0	0	0	0.0786537	0.0112362
65.83	49.34		63.037		61.744		77.906		57.47		120.782		154.374		65.83	0	0.0470748	0	0	0	0	0.0929795	0.0200078
66.284	48.011		59.205		59.276		77.127		63.986		112.967		158.761		66.284	0	0.0112617	0	0	0	0	0.101969	0.0161758
66.738	47.742		53.575		61.282		79.873		69.733		112.536		155.798		66.738	0	0	0	0	0	0	0.0958975	0.0136996
67.192	53.699		52.424		60.878		79.3		69.986		118.129		146.696		67.192	0	0	0	0	0	0	0.0772459	0.0110351
67.646	60.461		45.898		61.139		78.353		76.256		126.089		149.47		67.646	0	0	0	0	0	0	0.0829303	0.0118472
68.1	70.453		44.442		62.442		76.552		80.662		144.232		142.812		68.1	0.0328857	0	0	0	0.0268889	0.0453474	0.0692869	0.0249156
68.554	63.607		47.428		68.658		79.352		79.771		131.83		137.538		68.554	0	0	0	0	0.0178889	0.0127105	0.0584795	0.0127256
69.008	59.645		51.659		69.326		95.309		85.045		135.476		132.904		69.008	0	0	0	0	0.0711616	0.0223053	0.0489836	0.0203501
69.462	57.761		48.293		69.86		114.163		87.63		152.86		122.615		69.462	0	0	0	0	0.0972727	0.0680526	0.0278996	0.0276036
69.916	50.023		49.875		72.07		132.014		78.846		159.561		121.433		69.916	0	0	0.0147857	0.0658509	0.00854545	0.0856868	0.0254775	0.0286209
70.37	43.032		48.816		74.897		131.95		66.769		171.44		118.764		70.37	0	0	0.0349786	0.0655702	0	0.116947	0.0200082	0.0339292
70.824	44.265		51.484		75.757		126.634		66.586		170.68		130.493		70.824	0	0	0.0411214	0.0422544	0	0.114947	0.044043	0.0346237
71.278	49.043		51.028		77.79		123.008		69.809		190.897		136.63		71.278	0	0	0.0556429	0.0263509	0	0.16815	0.0566189	0.0438232
71.732	59.052		46.926		74.47		136.502		70.562		201.747		145.925		71.732	0	0	0.0319286	0.0855351	0	0.196703	0.075666	0.0556903
72.186	62.95		47.139		68.314		141.601		67.178		205.136		159.037		72.186	0	0	0	0.107899	0	0.205621	0.102535	0.0594364
72.64	60.06		48.055		67.183		148.056		72.809		180.86		166.532		72.64	0	0	0	0.136211	0	0.141737	0.117893	0.0565487
73.094	62.971		48.512		66.097		142.492		73.989		168.604		189.676		73.094	0	0	0	0.111807	0	0.109484	0.16532	0.0552301
73.548	64.259		48.754		72.072		145.569		72.581		164.222		196.688		73.548	0	0	0.0148	0.125303	0	0.0979526	0.179689	0.0596777
74.002	65.346		50.839		65.244		149.522		73.622		164.738		198.155		74.002	0	0	0	0.14264	0	0.0993105	0.182695	0.0606636
74.456	70.163		48.985		65.163		151.642		72.036		233.908		199.366		74.456	0.0301238	0	0	0.151939	0	0.281337	0.185176	0.0926536
74.91	83.536		47.345		63.254		152.51		78.981		294.315		199.964		74.91	0.157486	0	0	0.155746	0.00990909	0.440303	0.186402	0.135692
75.364	83.146		48.308		58.533		147.65		87.632		345.11		192.797		75.364	0.153771	0	0	0.13443	0.0972929	0.573974	0.171715	0.161598
75.818	77.195		45.927		59.421		121.558		92.748		388.974		192.939		75.818	0.0970952	0	0	0.0199912	0.14897	0.689405	0.172006	0.161067
76.272	82.858		43.764		65.427		113.431		91.651		424.039		187.807		76.272	0.151029	0	0	0	0.137889	0.781682	0.16149	0.176013
76.726	87.658		46.114		68.101		113.865		98.989		409.973		165.196		76.726	0.196743	0	0	0	0.21201	0.744666	0.115156	0.181225
77.18	95.87		44.52		64.662		96.889		157		395.734		150.005		77.18	0.274952	0	0	0	0.79798	0.707195	0.0840266	0.266308
77.634	100.105		42.926		59.894		94.34		110.82		391.885		174.784		77.634	0.315286	0	0	0	0.331515	0.697066	0.134803	0.211239
78.088	100.402		45.387		62.046		96.364		92.955		368.862		189.586		78.088	0.318114	0	0	0	0.151061	0.636479	0.165135	0.181541
78.542	103.885		47.161		67.819		114.118		87.76		319.748		202.801		78.542	0.351286	0	0	0	0.0985859	0.507232	0.192215	0.164188
78.996	109.645		52.733		68.531		121.267		74.121		263.528		213.864		78.996	0.406143	0	0	0.0187149	0	0.359284	0.214885	0.142718
79.45	117.958		50.075		68.02		118.74		71.198		246.893		216.216		79.45	0.485314	0	0	0.00763158	0	0.315508	0.219705	0.14688
79.904	112.025		53.265		67.398		117.967		69.096		237.451		214.549		79.904	0.42881	0	0	0.00424123	0	0.290661	0.216289	0.134286
80.358	110.547		49.232		72.453		115.486		76.747		224.586		203.257		80.358	0.414733	0	0.0175214	0	0	0.256805	0.19315	0.12603
80.812	114.429		48.387		69.487		107.015		93.265		191.434		198.627		80.812	0.451705	0	0	0	0.154192	0.169563	0.183662	0.137017
81.266	111.717		52.175		68.07		118.999		122.491		157.484		177.557		81.266	0.425876	0	0	0.00876754	0.449404	0.0802211	0.140486	0.157822
81.72	109.559		54.584		63.531		146.764		126.047		151.578		152.761		81.72	0.405324	0	0	0.130544	0.485323	0.0646789	0.0896742	0.167935
82.174	108.229		54.16		71.686		169.552		130.697		166.341		185.669		82.174	0.392657	0	0.0120429	0.230491	0.532293	0.103529	0.157109	0.204017
82.628	91.331		54.438		102.679		185.038		131.135		177.028		169.428		82.628	0.231724	0	0.233421	0.298412	0.536717	0.131653	0.123828	0.222251
83.082	84.416		62.447		259.542		186.204		128.352		193.811		155.377		83.082	0.165867	0.0415607	1.35387	0.303526	0.508606	0.175818	0.0950348	0.377755
83.536	86.567		63.531		291.859		176.538		136.316		202.198		147.014		83.536	0.186352	0.0516916	1.58471	0.261132	0.589051	0.197889	0.0778975	0.421246
83.99	94.542		65.804		133.279		177.195		196.121		196.879		144.145		83.99	0.262305	0.0729346	0.451993	0.264013	1.19314	0.183892	0.0720184	0.357185
84.444	116.883		68.967		91.058		174.449		139.75		211.414		153.925		84.444	0.475076	0.102495	0.150414	0.251969	0.623737	0.222142	0.0920594	0.273985
84.898	100.469		69.696		63.771		157.948		158.903		224.129		192.943		84.898	0.318752	0.109308	0	0.179596	0.817202	0.255603	0.172014	0.264639
85.352	97.451		67.828		54.079		141.286		106.181		246.853		205.091		85.352	0.29001	0.0918505	0	0.106518	0.284657	0.315403	0.196908	0.183621
85.806	91.757		67.647		56.794		126.715		82.915		305.869		215.69		85.806	0.235781	0.0901589	0	0.0426096	0.0496465	0.470708	0.218627	0.158219
86.26	91.411		63.337		63.308		130.037		82.631		369.476		226.744		86.26	0.232486	0.0498785	0	0.0571798	0.0467778	0.638095	0.241279	0.180814
86.714	84.323		61.914		69.96		120.984		125.757		379.756		230.359		86.714	0.164981	0.0365794	0	0.0174737	0.482394	0.665147	0.248686	0.230752
87.168	83.115		61.695		72.668		122.938		105.089		390.322		239.3		87.168	0.153476	0.0345327	0.0190571	0.0260439	0.273626	0.692953	0.267008	0.209528
87.622	81.975		68.952		76.879		128.417		96.282		402.988		227.626		87.622	0.142619	0.102355	0.0491357	0.0500746	0.184667	0.726284	0.243086	0.214032
88.076	74.835		82.967		86.541		133.749		110.249		418.483		219.755		88.076	0.074619	0.233336	0.11815	0.0734605	0.325747	0.767061	0.226957	0.259904
88.53	75.574		111.349		90.924		145.334		188.129		424.361		225.035		88.53	0.0816571	0.498589	0.149457	0.124272	1.11241	0.782529	0.237777	0.426671
88.984	68.344		131.161		95.262		135.23		90.673		418.414		238.508		88.984	0.0128	0.683748	0.180443	0.0799561	0.12801	0.766879	0.265385	0.30246
89.438	63.675		129.815		102.005		134.056		84.685		388.028		269.41		89.438	0	0.671168	0.228607	0.074807	0.0675253	0.686916	0.328709	0.293962
89.892	61.426		122.439		101.774		133.27		93.009		336.469		306.894		89.892	0	0.602234	0.226957	0.0713596	0.151606	0.551234	0.40552	0.286987
90.346	55.162		95.835		101.262		147.744		145.08		289.001		319.408		90.346	0	0.353598	0.2233	0.134842	0.677576	0.426318	0.431164	0.320971
90.8	56.66		82.715		99.876		162.084		93.528		277.88		330.993		90.8	0	0.230981	0.2134	0.197737	0.156848	0.397053	0.454904	0.235846
91.254	62.847		74.468		96.561		166.418		74.436		279.309		385.361		91.254	0	0.153907	0.189721	0.216746	0	0.400813	0.566314	0.218214
91.708	83.41		69.356		90.948		164.242		78.603		273.775		355.58		91.708	0.156286	0.106131	0.149629	0.207202	0.00609091	0.38625	0.505287	0.216696
92.162	109.345		66.949		86.974		167.651		131.359		250.129		327.545		92.162	0.403286	0.0836355	0.121243	0.222154	0.53898	0.324024	0.447838	0.30588
92.616	97.399		65.234		98.666		170.542		286.414		233.006		303.184		92.616	0.289514	0.0676075	0.204757	0.234833	2.10519	0.278963	0.397918	0.511255
93.07	90.024		61.708		98.785		174.739		301.57		226.34		258.392		93.07	0.219276	0.0346542	0.205607	0.253241	2.25828	0.261421	0.306131	0.505516
93.524	84.307		65.887		93.262		170.206		212.957		235.176		230.666		93.524	0.164829	0.0737103	0.166157	0.23336	1.3632	0.284674	0.249316	0.362178
93.978	86.994		65.306		97.157		156.823		78.638		225.287		233.016		93.978	0.190419	0.0682804	0.193979	0.174662	0.00644444	0.25865	0.254131	0.163795
94.432	80.29		74.899		88.317		132.718		63.061		205.645		227.191		94.432	0.126571	0.157935	0.130836	0.0689386	0	0.206961	0.242195	0.133348
94.886	71.453		76.366		100.338		118.765		58.873		204.512		190.739		94.886	0.0424095	0.171645	0.2167	0.00774123	0	0.203979	0.167498	0.11571
95.34	67.121		72.887		138.114		112.825		61.545		189.731		170.111		95.34	0.00115238	0.139131	0.486529	0	0	0.165082	0.125227	0.131017
95.794	63.171		81.5		318.531		121.425		95.846		175.159		161.855		95.794	0	0.219626	1.77522	0.0194079	0.180263	0.126734	0.108309	0.34708
96.248	63.559		91.689		145.762		130.048		203.07		204.574		169.556		96.248	0	0.31485	0.541157	0.0572281	1.26333	0.204142	0.12409	0.357829
96.702	68.062		81.074		78.244		142.862		199.095		270.106		186.365		96.702	0.0101143	0.215645	0.0588857	0.11343	1.22318	0.376595	0.158535	0.308055
97.156	74.489		76.91		65.208		157.702		120.585		321.125		215.22		97.156	0.0713238	0.176729	0	0.178518	0.430152	0.510855	0.217664	0.226463
97.61	80.657		79.254		60.008		163.479		97.006		363.737		258.951		97.61	0.130067	0.198636	0	0.203855	0.19198	0.622992	0.307277	0.236401
98.064	81.871		91.662		56.418		165.556		90.343		403.33		300.891		98.064	0.141629	0.314598	0	0.212965	0.124677	0.727184	0.393219	0.273467
98.518	75.239		94.023		52.719		166.406		85.812		391.256		310.991		98.518	0.0784667	0.336664	0	0.216693	0.0789091	0.695411	0.413916	0.260008
98.972	73.627		73.058		52.296		165.879		82.594		371.146		307.087		98.972	0.0631143	0.140729	0	0.214382	0.046404	0.642489	0.405916	0.216148
99.426	76.839		71.825		59.685		182.854		81.613		358.47		294.192		99.426	0.0937048	0.129206	0	0.288833	0.0364949	0.609132	0.379492	0.219552
99.88	75.551		62.115		55.975		199.572		85.705		351.245		262.985		99.88	0.0814381	0.0384579	0	0.362158	0.0778283	0.590118	0.315543	0.209363
100.334	79.708		54.865		55.79		204.36		89.223		315.902		238.944		100.334	0.121029	0	0	0.383158	0.113364	0.497111	0.266279	0.197277
100.788	83.501		54.454		53.181		190.625		98.657		282.571		265.72		100.788	0.157152	0	0	0.322917	0.208657	0.409397	0.321148	0.202753
101.242	89.774		57.894		51.827		176.857		108.785		263.045		290.663		101.242	0.216895	0	0	0.262531	0.31096	0.358013	0.37226	0.217237
101.696	90.478		59.43		48.047		170.701		118.226		248.986		284.363		101.696	0.2236	0.0133645	0	0.235531	0.406323	0.321016	0.35935	0.222741
102.15	87.118		61.289		51.57		174.668		126.158		256.307		270.544		102.15	0.1916	0.0307383	0	0.25293	0.486444	0.340282	0.331033	0.23329
102.604	92.92		60.929		54.441		174.546		136.623		266.376		237.971		102.604	0.246857	0.0273738	0	0.252395	0.592152	0.366779	0.264285	0.249977
103.058	94.843		64.335		65.174		172.786		143.136		296.193		204.279		103.058	0.265171	0.0592056	0	0.244675	0.657939	0.445245	0.195244	0.266783
103.512	97.913		62.453		74.633		163.897		143.114		345.783		202.533		103.512	0.29441	0.0416168	0.0330929	0.205689	0.657717	0.575745	0.191666	0.285705
103.966	86.927		62.463		81.423		150.274		141.979		367.183		217.099		103.966	0.189781	0.0417103	0.0815929	0.145939	0.646253	0.632061	0.221514	0.279836
104.42	71.836		65.313		132.294		149.077		150.95		370.262		236.836		104.42	0.0460571	0.0683458	0.444957	0.140689	0.736869	0.640163	0.261959	0.334149
104.874	75.129		65.024		153.752		143.771		139.302		375.909		251.324		104.874	0.077419	0.0656449	0.598229	0.117417	0.619212	0.655024	0.291648	0.34637
105.328	84.418		61.652		91.069		138.03		132.27		357.397		287.65		105.328	0.165886	0.0341308	0.150493	0.0922368	0.548182	0.606308	0.366086	0.280475
105.782	82.175		59.165		128.82		155.46		160.541		346.689		377.321		105.782	0.144524	0.0108879	0.420143	0.168684	0.833747	0.578129	0.549838	0.386565
106.236	82.232		57.896		195.969		144.199		160.988		329.892		319.373		106.236	0.145067	0	0.899779	0.119294	0.838263	0.533926	0.431092	0.423917
106.69	84.688		55.029		130.331		135.873		118.933		304.162		303.936		106.69	0.168457	0	0.430936	0.0827763	0.413465	0.466216	0.399459	0.280187
107.144	81.255		54.81		102.309		140.25		112.95		292.96		351.076		107.144	0.135762	0	0.230779	0.101974	0.35303	0.436737	0.496057	0.25062
107.598	84.812		58.453		90.344		142.476		118.779		297.424		428.669		107.598	0.169638	0.00423364	0.145314	0.111737	0.411909	0.448484	0.655059	0.278054
108.052	86.813		59.05		83.728		133.032		129.765		291.511		446.423		108.052	0.188695	0.00981308	0.0980571	0.0703158	0.522879	0.432924	0.691441	0.287732
108.506	88.357		62.448		90.519		131.288		138.062		332.433		418.929		108.506	0.2034	0.0415701	0.146564	0.0626667	0.606687	0.540613	0.6351	0.319514
108.96	93.803		71.907		97.174		152.59		135.24		396.256		415.377		108.96	0.255267	0.129972	0.1941	0.156096	0.578182	0.708568	0.627822	0.378572
109.414	90.979		79.291		106.001		182.471		121.983		425.45		419.38		109.414	0.228371	0.198981	0.25715	0.287154	0.444273	0.785395	0.636025	0.405335
109.868	85.87		85.499		119.445		194.894		115.784		448.499		436.725		109.868	0.179714	0.257	0.353179	0.34164	0.381657	0.84605	0.671568	0.432972
110.322	90.101		88.39		126.378		209.868		115.593		467.378		458.602		110.322	0.22001	0.284019	0.4027	0.407316	0.379727	0.895732	0.716398	0.472271
110.776	91.346		93.18		126.466		219.95		115.503		490.524		452.206		110.776	0.231867	0.328785	0.403329	0.451535	0.378818	0.956642	0.703291	0.493467
111.23	91.486		100.045		116.389		222.366		110.87		551.997		421.368		111.23	0.2332	0.392944	0.33135	0.462132	0.33202	1.11841	0.640098	0.501451
111.684	88.894		98.851		114.02		219.124		110.673		563.527		358.342		111.684	0.208514	0.381785	0.314429	0.447912	0.33003	1.14876	0.510947	0.477482
112.138	93.591		97.622		108.289		213.115		118.461		549.781		308.631		112.138	0.253248	0.370299	0.273493	0.421557	0.408697	1.11258	0.40908	0.464136
112.592	92.172		96.404		99.828		222.126		125.801		519.909		252.053		112.592	0.239733	0.358916	0.213057	0.461079	0.482838	1.03397	0.293141	0.440391
113.046	93.669		99.566		134.883		215.316		123.515		493.458		212.309		113.046	0.25399	0.388467	0.46345	0.431211	0.459747	0.964363	0.211699	0.453275
113.5	93.105		114.751		131.001		205.04		127.758		514.033		228.804		113.5	0.248619	0.530383	0.435721	0.38614	0.502606	1.01851	0.2455	0.481068
113.954	92.829		200.443		80.509		203.221		141.999		498.779		261.817		113.954	0.24599	1.33124	0.0750643	0.378162	0.646455	0.978366	0.31315	0.566919
114.408	86.115		160.238		65.393		203.359		182.789		466.134		297.696		114.408	0.182048	0.955495	0	0.378768	1.05847	0.892458	0.386672	0.550559
114.862	77.791		94.009		58.143		212.464		167.822		459.811		338.603		114.862	0.102771	0.336533	0	0.418702	0.907293	0.875818	0.470498	0.444516
115.316	89.505		78.505		62.702		229.246		128.687		459.843		378.019		115.316	0.214333	0.191636	0	0.492307	0.51199	0.875903	0.551268	0.405348
115.77	102.572		79.254		63.313		250.463		120.148		456.104		409.22		115.77	0.338781	0.198636	0	0.585364	0.425737	0.866063	0.615205	0.432827
116.224	106.18		80.646		65.864		252.907		122.743		440.573		463.612		116.224	0.373143	0.211645	0	0.596083	0.451949	0.825192	0.726664	0.454954
116.678	105.608		84.252		69.483		263.7		122.988		436.058		543.915		116.678	0.367695	0.245346	0	0.643421	0.454424	0.813311	0.891219	0.487917
117.132	98.327		97.916		77.162		267.674		115.945		411.581		628.535		117.132	0.298352	0.373047	0.0511571	0.660851	0.383283	0.748897	1.06462	0.511458
117.586	95.713		115.412		132.689		275.427		107.933		395.476		692.41		117.586	0.273457	0.536561	0.447779	0.694855	0.302354	0.706516	1.19551	0.593862
118.04	93.331		136.409		218.69		283.676		104.587		353.614		737.607		118.04	0.250771	0.732794	1.06207	0.731035	0.268556	0.596353	1.28813	0.704244
118.494	87.603		143.667		385.701		269.546		80.659		333.29		782.187		118.494	0.196219	0.800626	2.25501	0.669061	0.0268586	0.542868	1.37948	0.838589
118.948	88.848		147.176		209.043		275.075		90.354		306.788		811.567		118.948	0.208076	0.833421	0.993164	0.693311	0.124788	0.473126	1.43969	0.680796
119.402	88.079		140.887		134.355		281.137		99.838		308.688		839.812		119.402	0.200752	0.774645	0.459679	0.719899	0.220586	0.478126	1.49757	0.621608
119.856	89.403		140.471		140.403		271.844		82.675		317.127		862.475		119.856	0.213362	0.770757	0.502879	0.67914	0.0472222	0.500334	1.54401	0.608243
120.31	99.998		142.107		137.639		257.246		75.355		308.669		840.766		120.31	0.314267	0.786047	0.483136	0.615114	0	0.478076	1.49952	0.596594
120.764	110.535		144.078		150.241		265.139		80.72		314.394		798.007		120.764	0.414619	0.804467	0.57315	0.649732	0.0274747	0.493142	1.4119	0.624926
121.218	131.269		133.836		151.721		309.8		86.427		305.39		781.271		121.218	0.612086	0.708748	0.583721	0.845614	0.0851212	0.469447	1.3776	0.668906
121.672	157.894		141.444		139.808		343.241		85.641		291.441		808.015		121.672	0.865657	0.77985	0.498629	0.992285	0.0771818	0.432739	1.43241	0.725536
122.126	167.157		275.755		140.222		346.153		87.482		274.689		835.322		122.126	0.953876	2.03509	0.501586	1.00506	0.0957778	0.388655	1.48836	0.924059
122.58	163.954		338.533		138.86		335.004		88.849		259.976		826.424		122.58	0.923371	2.6218	0.491857	0.956158	0.109586	0.349937	1.47013	0.988978
123.034	156.317		330.44		153.188		312.469		93.047		246.15		781.483		123.034	0.850638	2.54617	0.5942	0.85732	0.15199	0.313553	1.37804	0.955987
123.488	148.485		248.525		161.987		282.886		101.932		248.143		750.452		123.488	0.776048	1.78061	0.65705	0.72757	0.241737	0.318797	1.31445	0.830894
123.942	134.636		134.174		167.419		262.878		103.916		255.081		706.09		123.942	0.644152	0.711907	0.69585	0.639816	0.261778	0.337055	1.22355	0.644872
124.396	120.915		121.485		173.572		251.95		123.433		244.906		643.311		124.396	0.513476	0.593318	0.7398	0.591886	0.458919	0.310279	1.0949	0.614654
124.85	117.903		113.472		176.094		228.559		175.289		253.553		512.187		124.85	0.48479	0.51843	0.757814	0.489294	0.982717	0.333034	0.826203	0.627469
125.304	109.288		113.202		174.443		221.743		161.967		285.194		438.44		125.304	0.402743	0.515907	0.746021	0.459399	0.848152	0.4163	0.675082	0.580515
125.758	113.417		109.165		172.438		246.122		113.715		313.724		444.152		125.758	0.442067	0.478178	0.7317	0.566325	0.360758	0.491379	0.686787	0.536742
126.212	137.523		118.922		174.764		261.456		114.386		344.241		418.07		126.212	0.671648	0.569364	0.748314	0.633579	0.367535	0.571687	0.63334	0.599353
126.666	149.294		111.389		174.54		265.069		137.775		344.3		382.568		126.666	0.783752	0.498963	0.746714	0.649425	0.603788	0.571842	0.56059	0.630725
127.12	145.864		106.889		161.409		262.252		153.7		361.866		347.21		127.12	0.751086	0.456907	0.652921	0.63707	0.764646	0.618068	0.488135	0.624119
127.574	137.999		107.717		148.85		260.409		163.221		468.193		351.925		127.574	0.676181	0.464645	0.563214	0.628987	0.860818	0.897876	0.497797	0.655646
128.028	128.325		116.438		154.018		260.829		164.728		543.857		360.787		128.028	0.584048	0.54615	0.600129	0.630829	0.87604	1.09699	0.515957	0.692878
128.482	126.564		126.78		146.119		239.77		170.454		479.702		363.633		128.482	0.567276	0.642804	0.543707	0.538465	0.933879	0.928163	0.521789	0.668012
128.936	122.664		145.194		146.943		217.985		192.279		442.504		367.424		128.936	0.530133	0.814897	0.549593	0.442917	1.15433	0.830274	0.529557	0.693101
129.39	122.163		152.899		143.163		221.594		186.554		432.474		402.908		129.39	0.525362	0.886907	0.522593	0.458746	1.09651	0.803879	0.60227	0.699466
129.844	129.386		151.295		127.068		243.282		155.492		397.435		445.5		129.844	0.594152	0.871916	0.407629	0.553868	0.782747	0.711671	0.689549	0.65879
130.298	124.923		150.031		115.58		254.047		145.753		361.117		526.034		130.298	0.551648	0.860103	0.325571	0.601083	0.684374	0.616097	0.854578	0.641922
130.752	103.758		145.642		107.357		260.918		145.725		358.587		568.8		130.752	0.350076	0.819084	0.266836	0.631219	0.684091	0.609439	0.942213	0.614708
131.206	92.268		144.561		117.716		244.985		139.857		359.731		597.854		131.206	0.240648	0.808981	0.340829	0.561338	0.624818	0.61245	1.00175	0.598688
131.66	102.99		137.988		122.164		238.612		155.256		383.063		641.154		131.66	0.342762	0.747551	0.3726	0.533386	0.780364	0.67385	1.09048	0.648713
132.114	131.78		121.612		123.648		228.852		196.485		442.984		670.721		132.114	0.616952	0.594505	0.3832	0.490579	1.19682	0.831537	1.15107	0.752094
132.568	156.518		108.46		136.039		238.822		186.942		474.058		658.589		132.568	0.852552	0.471589	0.471707	0.534307	1.10042	0.913311	1.12621	0.781442
133.022	161.247		111.494		151.57		269.672		161.543		477.204		612.456		133.022	0.89759	0.499944	0.582643	0.669614	0.843869	0.921589	1.03167	0.778132
133.476	157.387		118.494		154.467		279.243		172.101		521.795		546.228		133.476	0.860829	0.565364	0.603336	0.711592	0.950515	1.03893	0.895959	0.80379
133.93	154.604		116.503		161.649		302.063		220.805		715.779		477.097		133.93	0.834324	0.546757	0.654636	0.81168	1.44247	1.54942	0.754297	0.941941
134.384	164.337		120.534		175.456		326.882		219.59		547.593		409.75		134.384	0.927019	0.58443	0.753257	0.920535	1.4302	1.10682	0.616291	0.905508
134.838	171.39		125.682		181.337		326.452		183.068		358.527		356.937		134.838	0.99419	0.632542	0.795264	0.918649	1.06129	0.609282	0.508068	0.78847
135.292	175.104		128.883		197.099		322.002		174.305		355.385		344.555		135.292	1.02956	0.662458	0.90785	0.899132	0.972778	0.601013	0.482695	0.793641
135.746	167.033		116.744		192.435		312.929		176.407		336.522		378.716		135.746	0.952695	0.549009	0.874536	0.859338	0.99401	0.551374	0.552697	0.761951
136.2	166.572		109.496		173.386		300.05		165.16		340.984		404.226		136.2	0.948305	0.481271	0.738471	0.802851	0.880404	0.563116	0.604971	0.717056
136.654	183.39		115.817		142.858		277.274		160.69		372.36		463.105		136.654	1.10848	0.540346	0.520414	0.702956	0.835253	0.645684	0.725625	0.725536
137.108	188.695		124.194		108.748		258.39		154.212		424.844		522.08		137.108	1.159	0.618636	0.276771	0.620132	0.769818	0.7838	0.846475	0.724947
137.562	192.774		152.123		83.512		249.41		151.921		421.343		584.857		137.562	1.19785	0.879654	0.0965143	0.580746	0.746677	0.774587	0.975117	0.750163
138.016	192.307		176.767		71.587		239.657		149.477		441.211		631.522		138.016	1.1934	1.10997	0.0113357	0.537969	0.72199	0.826871	1.07074	0.781754
138.47	179.52		191.481		73.044		219.117		144.222		435.075		678.075		138.47	1.07162	1.24749	0.0217429	0.447882	0.668909	0.810724	1.16614	0.776357
138.924	142.639		205.11		73.556		207.778		142.056		442.651		682.527		138.924	0.720371	1.37486	0.0254	0.398149	0.64703	0.830661	1.17526	0.738819
139.378	125.252		228.135		74.611		208.891		139.544		444.248		681.642		139.378	0.554781	1.59005	0.0329357	0.403031	0.621657	0.834863	1.17345	0.744394
139.832	130.313		236.318		70.027		238.921		135.93		506.265		690.092		139.832	0.602981	1.66652	0.000192857	0.534741	0.585152	0.998066	1.19076	0.796917
140.286	161.604		236.701		94.419		251.753		136.746		550.866		653.429		140.286	0.90099	1.6701	0.174421	0.591022	0.593394	1.11544	1.11563	0.880143
140.74	175.923		211.426		124.618		235.587		157.146		519.967		606.186		140.74	1.03736	1.43389	0.390129	0.520118	0.799455	1.03412	1.01882	0.890557
141.194	194.109		158.615		118.582		289.445		245.79		494.655		504.401		141.194	1.21056	0.940327	0.347014	0.756338	1.69485	0.967513	0.810248	0.960979
141.648	191.641		118.83		83.474		340.623		231.579		485.379		390.348		141.648	1.18706	0.568505	0.0962429	0.980803	1.5513	0.943103	0.576533	0.843364
142.102	176.114		85.908		75.515		292.307		193.707		485.483		407.051		142.102	1.03918	0.260822	0.0393929	0.76889	1.16876	0.943376	0.61076	0.690169
142.556	160.756		70.89		91.079		256.962		201.288		541.025		491.997		142.556	0.892914	0.120467	0.150564	0.613868	1.24533	1.08954	0.78483	0.699645
143.01	129.943		66.438		104.243		250.844		203.277		598.78		534.313		143.01	0.599457	0.0788598	0.244593	0.587035	1.26542	1.24153	0.871543	0.698348
143.464	100.699		68.107		111.105		249.91		196.544		654.577		509.161		143.464	0.320943	0.0944579	0.293607	0.582939	1.19741	1.38836	0.820002	0.671103
143.918	84.077		68.734		114.213		250.589		190.818		714.914		424.097		143.918	0.162638	0.100318	0.315807	0.585917	1.13958	1.54714	0.645691	0.642441
144.372	80.754		78.765		118.819		257.619		200.282		765.967		335.557		144.372	0.13099	0.194065	0.348707	0.61675	1.23517	1.68149	0.464256	0.667348
144.826	100.974		92.836		127.395		259.068		184.085		812.646		287.381		144.826	0.323562	0.32557	0.409964	0.623105	1.07157	1.80433	0.365535	0.703376
145.28	159.22		115.674		129.748		247.601		154.794		812.723		256.57		145.28	0.878286	0.539009	0.426771	0.572811	0.775697	1.80453	0.302398	0.757072
145.734	142.457		134.448		152.513		224.003		109.685		760.469		241.778		145.734	0.718638	0.714467	0.589379	0.469311	0.320051	1.66702	0.272086	0.678708
146.188	94.959		137.188		195.88		193.124		83.741		687.898		217.071		146.188	0.266276	0.740075	0.899143	0.333877	0.0579899	1.47605	0.221457	0.570695
146.642	86.758		133.491		155.679		172.534		77.603		637.965		216.707		146.642	0.188171	0.705523	0.611993	0.24357	0	1.34464	0.220711	0.473516
147.096	79.482		125.427		147.538		163.9		88.595		594.467		278.757		147.096	0.118876	0.630159	0.553843	0.205702	0.10702	1.23018	0.347863	0.456234
147.55	92.069		117.163		137.657		144.649		98.501		479.187		350.159		147.55	0.238752	0.552925	0.483264	0.121268	0.207081	0.926808	0.494178	0.432039
148.004	111.599		106.058		123.937		126.391		106.754		346.402		386.027		148.004	0.424752	0.44914	0.385264	0.0411886	0.290444	0.577374	0.567678	0.390835
148.458	128.671		95.559		114.692		136.501		110.704		323.087		417.129		148.458	0.587343	0.351019	0.319229	0.0855307	0.330343	0.516018	0.631412	0.402985
148.912	162.232		89.129		83.381		156.045		111.207		323.499		445.28		148.912	0.906971	0.290925	0.0955786	0.17125	0.335424	0.517103	0.689098	0.429479
149.366	176.074		90.299		63.704		183.047		110.526		348.619		484.441		149.366	1.0388	0.30186	0	0.28968	0.328545	0.583208	0.769346	0.473063
149.82	159.612		91.067		72.955		197.745		109.229		394.082		513.489		149.82	0.882019	0.309037	0.0211071	0.354145	0.315444	0.702847	0.828871	0.487639
150.274	133.807		91.697		84.206		204.413		114.667		420.931		529.468		150.274	0.636257	0.314925	0.101471	0.38339	0.370374	0.773503	0.861615	0.491648
150.728	120.449		90.452		101.48		204.961		122.017		478.553		518.917		150.728	0.509038	0.30329	0.224857	0.385794	0.444616	0.925139	0.839994	0.518961
151.182	117.632		84.351		121.776		211.365		127.364		508.16		503.639		151.182	0.48221	0.246271	0.369829	0.413882	0.498626	1.00305	0.808686	0.546079
151.636	122.544		73.887		130.432		236.357		126.213		560.258		491.953		151.636	0.52899	0.148477	0.431657	0.523496	0.487	1.14015	0.78474	0.577787
152.09	120.97		63.299		142.8		276.481		129.091		656.596		491.662		152.09	0.514	0.0495234	0.52	0.699478	0.516071	1.39367	0.784143	0.639556
152.544	117.349		81.029		155.661		286.79		125.753		669.671		498.828		152.544	0.479514	0.215224	0.611864	0.744693	0.482354	1.42808	0.798828	0.68008
152.998	116.094		133.734		154.597		242.421		120.885		577.153		510.251		152.998	0.467562	0.707794	0.604264	0.550092	0.433182	1.18461	0.822236	0.681392
153.452	110.169		284.868		145.934		228.626		118.813		409.509		503.017		153.452	0.411133	2.12026	0.542386	0.489588	0.412253	0.743445	0.807412	0.789497
153.906	104.81		303.418		140.83		216.884		117.725		286.981		495.396		153.906	0.360095	2.29363	0.505929	0.438088	0.401263	0.421003	0.791795	0.744543
154.36	91.14		206.629		133.771		196.613		115.874		216.302		474.064		154.36	0.229905	1.38906	0.455507	0.34918	0.382566	0.235005	0.748082	0.541329
154.814	83.052		139.777		128.762		185.632		101.8		190.969		442.172		154.814	0.152876	0.764271	0.419729	0.301018	0.240404	0.168339	0.68273	0.389909
155.268	75.657		102.797		124.219		169.235		97.01		185.21		384.704		155.268	0.0824476	0.418664	0.387279	0.229101	0.19202	0.153184	0.564967	0.289666
155.722	73.643		87.174		120.242		163.795		91.304		215.735		301.393		155.722	0.0632667	0.272654	0.358871	0.205241	0.134384	0.233513	0.394248	0.237454
156.176	72.004		84.576		108.586		154.139		91.383		257.756		224.213		156.176	0.0476571	0.248374	0.275614	0.16289	0.135182	0.344095	0.236092	0.207129
156.63	61.974		93.155		104.206		141.471		89.265		269.233		210.625		156.63	0	0.328551	0.244329	0.107329	0.113788	0.374297	0.208248	0.196649
157.084	66.943		93.988		88.01		141.917		87.405		268.719		230.213		157.084	0	0.336336	0.128643	0.109285	0.095	0.372945	0.248387	0.184371
157.538	77.965		101.419		83.923		172.206		98.533		281.16		259.959		157.538	0.104429	0.405785	0.09945	0.242132	0.207404	0.405684	0.309342	0.253461
157.992	89.564		116.242		88.056		172.249		83.949		312.513		292.05		157.992	0.214895	0.544318	0.128971	0.24232	0.0600909	0.488192	0.375102	0.293413
158.446	97.169		134.229		90.923		149.006		95.202		382.071		317.109		158.446	0.287324	0.712421	0.14945	0.140377	0.173758	0.671239	0.426453	0.36586
158.9	98.254		140.229		92.917		135.268		122.146		427.823		334.353		158.9	0.297657	0.768495	0.163693	0.0801228	0.445919	0.791639	0.461789	0.429902
159.354	95.108		135.675		90.097		120.92		92.919		420.537		343.561		159.354	0.267695	0.725935	0.14355	0.017193	0.150697	0.772466	0.480658	0.365456
159.808	94.789		121.609		83.121		106.219		76.206		406.676		332.989		159.808	0.264657	0.594477	0.0937214	0	0	0.735989	0.458994	0.306834
160.262	92.546		108.494		74.377		99.371		66.454		391.059		317.183		160.262	0.243295	0.471907	0.0312643	0	0	0.694892	0.426605	0.266852
160.716	96.219		94.419		76.192		100.681		62.795		388.575		304.49		160.716	0.278276	0.340364	0.0442286	0	0	0.688355	0.400594	0.25026
161.17	98.224		86.875		85.684		115.36		69.221		352.954		291.544		161.17	0.297371	0.26986	0.112029	0	0	0.594616	0.374066	0.23542
161.624	97.395		88.394		98.209		115.082		87.102		338.665		264.397		161.624	0.289476	0.284056	0.201493	0	0.0919394	0.557013	0.318436	0.248916
162.078	95.081		85.598		223.876		123.692		184.716		307.561		237.958		162.078	0.267438	0.257925	1.09911	0.0293509	1.07794	0.475161	0.264258	0.495884
162.532	99.745		70.048		204.179		143.311		191.722		269.915		220.824		162.532	0.311857	0.112598	0.958421	0.115399	1.14871	0.376092	0.229148	0.464603
162.986	109.464		59.151		174.365		156.925		94.723		227.279		222.572		162.986	0.404419	0.010757	0.745464	0.17511	0.168919	0.263892	0.23273	0.285899
163.44	116.435		57.835		90.283		159.992		61.947		191.411		243.313		163.44	0.47081	0	0.144879	0.188561	0	0.169503	0.275232	0.178426
163.894	132.774		64.942		74.811		158.316		70.277		188.233		286.218		163.894	0.626419	0.0648785	0.0343643	0.181211	0	0.161139	0.363152	0.204452
164.348	136.661		69.743		67.644		158.549		80.831		197.803		330.321		164.348	0.663438	0.109748	0	0.182232	0.028596	0.186324	0.453527	0.231981
164.802	133.144		75.059		55.098		164.919		88.706		197.804		374.522		164.802	0.629943	0.15943	0	0.210171	0.108141	0.186326	0.544102	0.262588
165.256	135.396		82.853		57.41		184.796		90.175		217.108		375.939		165.256	0.65139	0.232271	0	0.297351	0.12298	0.237126	0.547006	0.298304
165.71	122.801		73.38		80.398		208.539		91.298		261.013		400.279		165.71	0.531438	0.143738	0.0742714	0.401487	0.134323	0.352666	0.596883	0.319258
166.164	101.147		75.961		110.75		248.815		86.547		294.501		412.437		166.164	0.32521	0.16786	0.291071	0.578136	0.0863333	0.440792	0.621797	0.358743
166.618	79.77		74.983		126.048		310.322		90.414		313.953		391.388		166.618	0.121619	0.15872	0.400343	0.847904	0.125394	0.491982	0.578664	0.389232
167.072	76.747		79.727		134.568		345.01		87.869		304.576		343.258		167.072	0.0928286	0.203056	0.4612	1.00004	0.0996869	0.467305	0.480037	0.400594
167.526	78.34		87.964		150.59		344.144		85.308		287.728		289.745		167.526	0.108	0.280037	0.575643	0.996246	0.0738182	0.422968	0.370379	0.40387
167.98	94.711		101.237		144.65		335.045		106.384		294.896		257.674		167.98	0.263914	0.404084	0.533214	0.956338	0.286707	0.441832	0.30466	0.455821
168.434	108.981		108.821		113.376		316.303		67.507		316.753		246.574		168.434	0.399819	0.474963	0.309829	0.874136	0	0.49935	0.281914	0.405716
168.888	102.117		115.183		100.096		252.376		49.198		282.252		268.469		168.888	0.334448	0.534421	0.214971	0.593754	0	0.408558	0.326781	0.344705
169.342	87.383		115.971		88.691		254.597		53.473		271.367		295.042		169.342	0.194124	0.541785	0.133507	0.603496	0	0.379913	0.381234	0.319151
169.796	85.476		107.367		88.62		208.913		62.091		290.159		306.835		169.796	0.175962	0.461374	0.133	0.403127	0	0.429366	0.4054	0.28689
170.25	91.161		96.504		105.072		145.917		75.409		348.769		293.859		170.25	0.230105	0.35985	0.250514	0.126829	0	0.583603	0.378809	0.275673
170.704	99.224		95.457		125.792		149.018		96.125		383.917		277.998		170.704	0.306895	0.350065	0.398514	0.14043	0.183081	0.676097	0.346307	0.343056
171.158	103.36		93.18		134.957		200.874		111.286		383.113		254.896		171.158	0.346286	0.328785	0.463979	0.367868	0.336222	0.673982	0.298967	0.402298
171.612	105.081		85.664		154.166		271.511		119.787		332.916		252.419		171.612	0.362676	0.258542	0.601186	0.67768	0.422091	0.541884	0.293891	0.451136
172.066	116.216		77.129		131.75		298.134		129.049		292.354		268.19		172.066	0.468724	0.178776	0.441071	0.794447	0.515646	0.435142	0.326209	0.451431
172.52	144.855		69.762		121.083		301.403		133.509		278.731		294.099		172.52	0.741476	0.109925	0.364879	0.808785	0.560697	0.399292	0.379301	0.480622
172.974	155.847		80.259		126.945		312.407		124.016		256.779		334.287		172.974	0.846162	0.208028	0.40675	0.857048	0.464808	0.341524	0.461654	0.512282
173.428	133.051		116.346		134.531		308.85		112.123		239.499		373.753		173.428	0.629057	0.54529	0.460936	0.841447	0.344677	0.29605	0.542527	0.522855
173.882	122.927		118.24		140.482		304.594		96.881		235.958		391.967		173.882	0.532638	0.562991	0.503443	0.822781	0.190717	0.286732	0.57985	0.497022
174.336	135.514		109.542		143.514		293.374		79.86		223.654		380.382		174.336	0.652514	0.481701	0.5251	0.77357	0.0187879	0.254353	0.556111	0.46602
174.79	145.109		105.945		147.154		283.013		67.263		208.277		402.02		174.79	0.743895	0.448084	0.5511	0.728127	0	0.213887	0.600451	0.469363
175.244	147.178		106.25		158.192		277.047		55.566		200.958		432.695		175.244	0.7636	0.450935	0.629943	0.701961	0	0.194626	0.663309	0.486339
175.698	142.802		145.543		144.019		302.335		46.762		210.629		453.789		175.698	0.721924	0.818159	0.528707	0.812873	0	0.220076	0.706535	0.544039
176.152	138.042		279.406		118.535		380.664		41.467		212.557		449.812		176.152	0.67659	2.06921	0.346679	1.15642	0	0.22515	0.698385	0.73892
176.606	115.782		118.722		108.969		244.081		39.491		221.923		453.23		176.606	0.46459	0.567495	0.27835	0.557373	0	0.249797	0.705389	0.403285
177.06	87.267		90.806		102.864		178.551		44.883		210.768		442.288		177.06	0.193019	0.306598	0.234743	0.269961	0	0.220442	0.682967	0.272533
177.514	71.005		92.255		98.17		132.969		55.799		210.357		426.754		177.514	0.0381429	0.32014	0.201214	0.0700395	0	0.219361	0.651135	0.21429
177.968	75.126		90.679		100.371		113.048		76.339		216.328		393.206		177.968	0.0773905	0.305411	0.216936	0	0	0.235074	0.582389	0.202457
178.422	86.576		88.841		103.422		135.712		200.783		201.415		383.121		178.422	0.186438	0.288234	0.238729	0.0820702	1.24023	0.195829	0.561723	0.399036
178.876	92.259		84.224		107.593		180.017		102.37		165.621		342.827		178.876	0.240562	0.245084	0.268521	0.27639	0.246162	0.101634	0.479154	0.265358
179.33	96.427		85.848		116.144		233.243		50.613		149.552		267.469		179.33	0.280257	0.260262	0.3296	0.509838	0	0.0593474	0.324732	0.252005
179.784	106.549		91.818		120.075		236.436		49.487		125.361		226.936		179.784	0.376657	0.316056	0.357679	0.523842	0	0	0.241672	0.259415
180.238	108.333		102.353		131.081		177.958		73.914		129.641		222.224		180.238	0.393648	0.414514	0.436293	0.26736	0	0.00695	0.232016	0.250112
180.692	94.483		114.943		134.566		148.753		105.398		158.912		235.177		180.692	0.261743	0.532178	0.461186	0.139268	0.276747	0.0839789	0.258559	0.287666
181.146	79.056		114.298		131.916		150.544		115.027		202.157		236.214		181.146	0.114819	0.52615	0.442257	0.147123	0.37401	0.197782	0.260684	0.294689
181.6	71.881		113.084		124.206		151.734		88.751		236.144		205.369		181.6	0.0464857	0.514804	0.387186	0.152342	0.108596	0.287221	0.197477	0.242016
182.054	69.79		104.784		118.601		154.406		104.849		400.554		175.015		182.054	0.0265714	0.437234	0.34715	0.164061	0.271202	0.719879	0.135277	0.300196
182.508	68.011		106.89		110.471		151.281		113.095		247.143		176.993		182.508	0.00962857	0.456916	0.289079	0.150355	0.354495	0.316166	0.13933	0.245138
182.962	67.413		103.029		106.142		139.165		115.393		232.121		197.915		182.962	0.00393333	0.420832	0.258157	0.0972149	0.377707	0.276634	0.182203	0.230954
183.416	65.496		95.83		99.358		122.598		107.278		237.181		207.735		183.416	0	0.353551	0.2097	0.0245526	0.295737	0.28995	0.202326	0.196545
183.87	63.982		90.527		110.866		113.888		92.778		239.234		213.091		183.87	0	0.303991	0.2919	0	0.149273	0.295353	0.213301	0.179117
184.324	61.89		86.688		129.235		106.835		76.167		226.979		202.505		184.324	0	0.268112	0.423107	0	0	0.263103	0.191609	0.163704
184.778	57.127		79.97		142.636		100.005		56.125		205.492		170.442		184.778	0	0.205327	0.518829	0	0	0.206558	0.125906	0.150946
185.232	54.347		81.746		143.507		96.214		47.056		181.895		148.116		185.232	0	0.221925	0.52505	0	0	0.144461	0.0801557	0.138799
185.686	59.454		74.525		140.322		95.058		43.458		169.182		173.695		185.686	0	0.154439	0.5023	0	0	0.111005	0.132572	0.128617
186.14	71.782		66.716		142.129		96.272		41.008		157.525		205.033		186.14	0.0455429	0.0814579	0.515207	0	0	0.0803289	0.196789	0.131332
186.594	75.98		59.172		148.15		105.923		38.05		140.366		236.186		186.594	0.0855238	0.0109533	0.558214	0	0	0.0351737	0.260627	0.135785
187.048	77.654		53.437		147.265		113.584		49.814		119.678		263.614		187.048	0.101467	0	0.551893	0	0	0	0.316832	0.138599
187.502	75.145		51.944		139.714		127.804		63.442		103.522		277.78		187.502	0.0775714	0	0.497957	0.047386	0	0	0.345861	0.138396
187.956	78.497		51.962		139.622		147.914		54.001		100.285		273.66		187.956	0.109495	0	0.4973	0.135588	0	0	0.337418	0.154257
188.41	85.678		50.096		138.984		166.263		50.321		118.638		260.889		188.41	0.177886	0	0.492743	0.216066	0	0	0.311248	0.171135
188.864	106.287		53.686		138.841		191.063		57.876		141.437		232.388		188.864	0.374162	0	0.491721	0.324838	0	0.0379921	0.252844	0.211651
189.318	107.722		60.349		134.871		226.15		49.833		168.637		192.53		189.318	0.387829	0.0219533	0.463364	0.478728	0	0.109571	0.171168	0.23323
189.772	83.152		65.525		126.435		189.877		53.264		227.295		152.979		189.772	0.153829	0.0703271	0.403107	0.319636	0	0.263934	0.0901209	0.185851
190.226	77.718		64.662		116.713		191.278		87.277		275.372		108.578		190.226	0.102076	0.0622617	0.333664	0.325781	0.0937071	0.390453	0	0.186849
190.68	80.945		64.465		104.422		191.454		122.909		316.317		101.063		190.68	0.13281	0.0604206	0.245871	0.326553	0.453626	0.498203	0	0.245355
191.134	78.731		64.615		92.126		178.145		144.693		360.657		96.877		191.134	0.111724	0.0618224	0.158043	0.26818	0.673667	0.614887	0	0.26976
191.588	81.84		61.111		81.546		168.661		147.443		395.107		103.783		191.588	0.141333	0.0290748	0.0824714	0.226583	0.701444	0.705545	0	0.269493
192.042	85.392		58.457		68.559		150.72		151.878		391.437		107.271		192.042	0.175162	0.00427103	0	0.147895	0.746242	0.695887	0	0.25278
192.496	87.294		56.916		56.619		136.13		152.06		413.453		107.705		192.496	0.193276	0	0	0.0839035	0.748081	0.753824	0	0.254155
192.95	96.923		54.493		60.084		124.36		146.628		426.017		113.406		192.95	0.284981	0	0	0.0322807	0.693212	0.786887	0.00902869	0.258056
193.404	107.936		53.923		77.68		114.684		139.529		450.99		121.037		193.404	0.389867	0	0.0548571	0	0.621505	0.852605	0.024666	0.277643
193.858	109.654		53.164		104.661		155.131		133.544		478.337		118.663		193.858	0.406229	0	0.247579	0.167241	0.561051	0.924571	0.0198012	0.332353
194.312	102.801		54.482		118.255		218.888		118.376		509.303		117.285		194.312	0.340962	0	0.344679	0.446877	0.407838	1.00606	0.0169775	0.366199
194.766	98.422		51.176		83.35		246.702		106.412		501.933		110.799		194.766	0.299257	0	0.0953571	0.568868	0.28699	0.986666	0.00368648	0.320118
195.22	110.042		46.989		67.495		241.149		97.084		466.152		120.521		195.22	0.409924	0	0	0.544513	0.192768	0.892505	0.0236086	0.29476
195.674	100.244		50.385		66.709		221.783		86.012		393.669		172.609		195.674	0.31661	0	0	0.459575	0.0809293	0.701761	0.130346	0.241317
196.128	98.384		48.942		71.106		183.667		73.136		288.836		211.972		196.128	0.298895	0	0.0079	0.292399	0	0.425884	0.211008	0.176584
196.582	106.897		50.171		72.376		156.901		67.35		250.393		216.231		196.582	0.379971	0	0.0169714	0.175004	0	0.324718	0.219736	0.159486
197.036	110.969		52.46		73.524		132.724		68.632		232.892		209.343		197.036	0.418752	0	0.0251714	0.0689649	0	0.278663	0.205621	0.142453
197.49	91.81		55.775		83.557		128.714		69.756		221.022		196.385		197.49	0.236286	0	0.0968357	0.0513772	0	0.247426	0.179068	0.115856
197.944	89.216		55.748		91.854		127.82		67.035		228.668		176.779		197.944	0.211581	0	0.1561	0.0474561	0	0.267547	0.138891	0.117368
198.398	125.551		56.485		101.492		135.498		63.767		238.769		153.201		198.398	0.557629	0	0.224943	0.0811316	0	0.294129	0.0905758	0.178344
198.852	192.569		61.423		101.067		139.226		57.172		276.613		183.888		198.852	1.1959	0.0319907	0.221907	0.0974825	0	0.393718	0.153459	0.299208
199.306	261.23		62.012		103.282		153.986		53.469		295.514		228.231		199.306	1.84981	0.0374953	0.237729	0.162219	0	0.443458	0.244326	0.425005
199.76	165.107		66.022		103.503		162.153		50.136		303.836		244.249		199.76	0.934352	0.074972	0.239307	0.198039	0	0.465358	0.27715	0.31274
200.214	110.819		68.417		109.131		155.013		49.747		297.871		270.822		200.214	0.417324	0.0973551	0.279507	0.166724	0	0.449661	0.331602	0.248882
200.668	80.252		76.058		108.649		155.285		50.579		261.966		290.822		200.668	0.12621	0.168766	0.276064	0.167917	0	0.355174	0.372586	0.209531
201.122	77.173		82.614		108.555		160.457		53.864		244.963		299.834		201.122	0.0968857	0.230037	0.275393	0.190601	0	0.310429	0.391053	0.213486
201.576	80.516		95.598		108.481		141.646		54.84		237.786		304.846		201.576	0.128724	0.351383	0.274864	0.108096	0	0.291542	0.401324	0.222276
202.03	88.708		107.909		114.358		128.968		57.46		234.049		321.717		202.03	0.206743	0.466439	0.316843	0.0524912	0	0.281708	0.435895	0.251446
202.484	89.76		167.503		172.006		116.649		64.197		247.666		380.602		202.484	0.216762	1.02339	0.728614	0	0	0.317542	0.556561	0.406125
202.938	92.047		166.336		110.479		111.549		86.033		249.664		433.652		202.938	0.238543	1.01249	0.289136	0	0.0811414	0.3228	0.66527	0.372768
203.392	89.679		110.932		81.899		108.641		158.576		246.887		448.852		203.392	0.21599	0.494692	0.0849929	0	0.813899	0.315492	0.696418	0.374498
203.846	96.038		109.662		65.671		113.26		153.552		257.838		468.975		203.846	0.276552	0.482822	0	0	0.763152	0.344311	0.737654	0.37207
204.3	100.7		111.31		54.842		112.78		95.695		248.938		476.939		204.3	0.320952	0.498224	0	0	0.178737	0.320889	0.753973	0.296111
204.754	111.675		112.687		53.101		113.855		83.971		257.814		455.66		204.754	0.425476	0.511093	0	0	0.0603131	0.344247	0.710369	0.293071
205.208	102.526		119.323		62.717		126.356		81.705		263.766		429.337		205.208	0.338343	0.573112	0	0.0410351	0.0374242	0.359911	0.656428	0.286608
205.662	95.722		117.534		78.252		152.689		81.815		274.981		423.03		205.662	0.273543	0.556393	0.0589429	0.156531	0.0385354	0.389424	0.643504	0.30241
206.116	94.391		109.558		110.361		164.696		79.775		290.603		394.591		206.116	0.260867	0.48185	0.288293	0.209193	0.0179293	0.430534	0.585227	0.324842
206.57	90.79		101.912		100.393		170.572		87.509		320.078		366.217		206.57	0.226571	0.410393	0.217093	0.234965	0.0960505	0.5081	0.527084	0.317179
207.024	88.704		91.516		100.444		175.11		107.973		337.905		330.701		207.024	0.206705	0.313234	0.217457	0.254868	0.302758	0.555013	0.454305	0.329191
207.478	86.883		91.566		89.544		188.095		135.757		333.851		328.464		207.478	0.189362	0.313701	0.1396	0.31182	0.583404	0.544345	0.449721	0.361708
207.932	85.736		100.957		76.27		207.841		177.891		314.793		361.144		207.932	0.178438	0.401467	0.0447857	0.398425	1.009	0.494192	0.516689	0.434714
208.386	80.339		96.505		77.041		259.332		289.878		290.512		395.226		208.386	0.127038	0.35986	0.0502929	0.624263	2.14018	0.430295	0.586529	0.616923
208.84	80.513		87.346		90.411		254.941		388.509		262.675		414.961		208.84	0.128695	0.274262	0.145793	0.605004	3.13645	0.357039	0.626969	0.75346
209.294	80.762		84.147		103.426		188.211		267.715		242.123		396.954		209.294	0.131067	0.244364	0.238757	0.312329	1.91631	0.302955	0.59007	0.533694
209.748	90.462		86.455		106.747		154.107		161.101		217.197		382.143		209.748	0.223448	0.265935	0.262479	0.16275	0.839404	0.237361	0.559719	0.364442
210.202	103.96		83.867		110.931		149.882		123.691		190.337		375.089		210.202	0.352	0.241748	0.292364	0.144219	0.461525	0.166676	0.545264	0.314828
210.656	94.546		77.581		112.748		148.554		119.916		171.408		338.853		210.656	0.262343	0.183	0.305343	0.138395	0.423394	0.116863	0.47101	0.271478
211.11	91.424		75.671		103.563		162.421		189.056		162.121		283.687		211.11	0.23261	0.16515	0.239736	0.199215	1.12178	0.0924237	0.357965	0.344125
211.564	89.984		67.854		92.492		250.866		197.528		147.014		218.185		211.564	0.218895	0.0920935	0.160657	0.587132	1.20735	0.0526684	0.22374	0.36322
212.018	96.185		61.016		93.019		218.618		129.372		142.934		168.753		212.018	0.277952	0.0281869	0.164421	0.445693	0.518909	0.0419316	0.122445	0.228506
212.472	100.842		71.333		94.812		130.36		116.714		145.942		147.922		212.472	0.322305	0.124607	0.177229	0.0585965	0.391051	0.0498474	0.0797582	0.171913
212.926	98.108		86.749		96.822		126.106		113.697		168.957		202.533		212.926	0.296267	0.268682	0.191586	0.0399386	0.360576	0.110413	0.191666	0.208447
213.38	88.61		95.979		90.095		134.996		102.441		207.995		219.753		213.38	0.20581	0.354944	0.143536	0.0789298	0.246879	0.213145	0.226953	0.210028
213.834	93.391		107.945		87.932		146.302		99.319		260.013		141.408		213.834	0.251343	0.466776	0.128086	0.128518	0.215343	0.350034	0.0664098	0.229501
214.288	108.373		118.32		90.092		161.14		91.772		284.759		61.583		214.288	0.394029	0.563738	0.143514	0.193596	0.139111	0.415155	0	0.264163
214.742	114.394		124.801		82.393		169.308		85.329		296.731		4.236		214.742	0.451371	0.624308	0.0885214	0.229421	0.0740303	0.446661	0	0.273473

## Sheet: e3
sections-HH8
Tfap2a expression
position	section	average of	section	average of	position	section	section	average
	1right		2right			1right	1left
0	177.879	background	332.793	background	0	0	0	0
0.454	177.343	206	323.146	362	0.454	0	0	0
0.908	173.86		305.645		0.908	0	0	0
1.362	170.729	refernce area	299.853	refernce area	1.362	0	0	0
1.816	162.073	420	311.497	565	1.816	0	0	0
2.27	158.482		300.317		2.27	0	0	0
2.724	163.244		304.013		2.724	0	0	0
3.178	172.374		312.079		3.178	0	0	0
3.632	170.227		309.318		3.632	0	0	0
4.086	170.139		295.134		4.086	0	0	0
4.54	166.204		290.369		4.54	0	0	0
4.994	155.13		296.383		4.994	0	0	0
5.448	153.268		288.863		5.448	0	0	0
5.902	151.264		259.448		5.902	0	0	0
6.356	150.666		251.378		6.356	0	0	0
6.81	152.509		257.111		6.81	0	0	0
7.264	158.016		252.396		7.264	0	0	0
7.718	159.566		255.637		7.718	0	0	0
8.172	164.53		254.194		8.172	0	0	0
8.626	170.122		266.046		8.626	0	0	0
9.08	171.592		276.145		9.08	0	0	0
9.534	161.715		293.209		9.534	0	0	0
9.988	157.182		305.588		9.988	0	0	0
10.442	156.678		315.112		10.442	0	0	0
10.896	162.645		331.08		10.896	0	0	0
11.35	167.074		344.077		11.35	0	0	0
11.804	166.32		349.593		11.804	0	0	0
12.258	165.495		343.948		12.258	0	0	0
12.712	158.049		342.76		12.712	0	0	0
13.166	146.966		363.827		13.166	0	0.009	0.0045
13.62	140.823		387.126		13.62	0	0.123773	0.0618867
14.074	138.14		372.819		14.074	0	0.0532956	0.0266478
14.528	143.213		350.823		14.528	0	0	0
14.982	151.271		326.611		14.982	0	0	0
15.436	157.19		296.376		15.436	0	0	0
15.89	157.099		276.022		15.89	0	0	0
16.344	159.042		260.736		16.344	0	0	0
16.798	155.602		253.332		16.798	0	0	0
17.252	156.013		244.161		17.252	0	0	0
17.706	153.955		235.069		17.706	0	0	0
18.16	152.361		230.278		18.16	0	0	0
18.614	154.671		223.827		18.614	0	0	0
19.068	156.88		225.964		19.068	0	0	0
19.522	161.918		241.45		19.522	0	0	0
19.976	170.628		266.026		19.976	0	0	0
20.43	180.238		293.118		20.43	0	0	0
20.884	188.632		316.824		20.884	0	0	0
21.338	196.025		332.59		21.338	0	0	0
21.792	198.83		332.117		21.792	0	0	0
22.246	197.069		337.147		22.246	0	0	0
22.7	190.273		360.34		22.7	0	0	0
23.154	181.273		365.753		23.154	0	0.0184877	0.00924384
23.608	176.608		364.183		23.608	0	0.0107537	0.00537685
24.062	177.296		384.615		24.062	0	0.111404	0.055702
24.516	176.3		377.758		24.516	0	0.0776256	0.0388128
24.97	173.905		345.968		24.97	0	0	0
25.424	172.614		330.708		25.424	0	0	0
25.878	177.79		333.283		25.878	0	0	0
26.332	181.819		333.154		26.332	0	0	0
26.786	181.055		333.761		26.786	0	0	0
27.24	179.037		340.471		27.24	0	0	0
27.694	176.461		337.325		27.694	0	0	0
28.148	173.681		341.25		28.148	0	0	0
28.602	173.156		356.585		28.602	0	0	0
29.056	167.111		374.58		29.056	0	0.0619704	0.0309852
29.51	158.031		370.764		29.51	0	0.0431724	0.0215862
29.964	155.001		365.826		29.964	0	0.0188473	0.00942365
30.418	159.327		363.624		30.418	0	0.008	0.004
30.872	169.417		348.942		30.872	0	0	0
31.326	174.508		338.957		31.326	0	0	0
31.78	177.732		330.576		31.78	0	0	0
32.234	183.585		318.603		32.234	0	0	0
32.688	191.76		330.063		32.688	0	0	0
33.142	196.941		328.145		33.142	0	0	0
33.596	205.256		324.193		33.596	0	0	0
34.05	209.763		315.172		34.05	0.0175841	0	0.00879206
34.504	203.91		305.814		34.504	0	0	0
34.958	196.183		303.08		34.958	0	0	0
35.412	197.31		298.897		35.412	0	0	0
35.866	193.223		308.519		35.866	0	0	0
36.32	190.625		319.468		36.32	0	0	0
36.774	188.187		321.922		36.774	0	0	0
37.228	182.742		331.026		37.228	0	0	0
37.682	181.012		325.188		37.682	0	0	0
38.136	184.027		335.432		38.136	0	0	0
38.59	189.814		353.342		38.59	0	0	0
39.044	194.099		356.541		39.044	0	0	0
39.498	201.398		358.924		39.498	0	0	0
39.952	200.871		353.372		39.952	0	0	0
40.406	201.743		333.285		40.406	0	0	0
40.86	199.619		317.044		40.86	0	0	0
41.314	205.329		312.447		41.314	0	0	0
41.768	213.495		318.562		41.768	0.0350234	0	0.0175117
42.222	211.673		321.741		42.222	0.0265093	0	0.0132547
42.676	206.369		328.919		42.676	0.0017243	0	0.00086215
43.13	200.111		335.928		43.13	0	0	0
43.584	190.239		344.095		43.584	0	0	0
44.038	191.17		359.913		44.038	0	0	0
44.492	190.734		363.951		44.492	0	0.00961084	0.00480542
44.946	185.69		362.109		44.946	0	0.000536946	0.000268473
45.4	192.157		358.849		45.4	0	0	0
45.854	197.215		367.433		45.854	0	0.0267635	0.0133818
46.308	195.232		403.148		46.308	0	0.2027	0.10135
46.762	191.947		428.934		46.762	0	0.329724	0.164862
47.216	185.683		466.283		47.216	0	0.513709	0.256855
47.67	189.999		481.558		47.67	0	0.588956	0.294478
48.124	197.438		457.094		48.124	0	0.468443	0.234222
48.578	206.39		429.288		48.578	0.00182243	0.331468	0.166645
49.032	214.824		407.979		49.032	0.0412336	0.226498	0.133866
49.486	221.75		387.983		49.486	0.0735981	0.127995	0.100797
49.94	225.973		385.006		49.94	0.0933318	0.11333	0.103331
50.394	231.813		400.135		50.394	0.120621	0.187857	0.154239
50.848	224.111		411.029		50.848	0.0846308	0.241522	0.163077
51.302	222.157		417.518		51.302	0.0755	0.273488	0.174494
51.756	215.812		406.242		51.756	0.0458505	0.217941	0.131896
52.21	208.818		400.852		52.21	0.0131682	0.191389	0.102279
52.664	204.196		406.454		52.664	0	0.218985	0.109493
53.118	197.71		404.756		53.118	0	0.210621	0.10531
53.572	196.691		412.427		53.572	0	0.248409	0.124204
54.026	194.994		431.681		54.026	0	0.343256	0.171628
54.48	203.119		449.729		54.48	0	0.432163	0.216081
54.934	205.221		461.501		54.934	0	0.490153	0.245076
55.388	211.893		457.961		55.388	0.0275374	0.472714	0.250126
55.842	219.98		476.77		55.842	0.0653271	0.565369	0.315348
56.296	224.235		474.678		56.296	0.0852103	0.555064	0.320137
56.75	224.13		470.935		56.75	0.0847196	0.536626	0.310673
57.204	219.863		448.928		57.204	0.0647804	0.428217	0.246499
57.658	215.475		450.079		57.658	0.0442757	0.433887	0.239081
58.112	222.144		441.662		58.112	0.0754393	0.392424	0.233931
58.566	219.202		422.775		58.566	0.0616916	0.299384	0.180538
59.02	212.25		404.933		59.02	0.0292056	0.211493	0.120349
59.474	200.228		412.892		59.474	0	0.2507	0.12535
59.928	191.712		424.991		59.928	0	0.3103	0.15515
60.382	180.017		416.691		60.382	0	0.269414	0.134707
60.836	171.17		413.228		60.836	0	0.252355	0.126177
61.29	173.664		420.982		61.29	0	0.290552	0.145276
61.744	177.065		434.175		61.744	0	0.355542	0.177771
62.198	183.13		430.954		62.198	0	0.339675	0.169837
62.652	185.962		420.522		62.652	0	0.288286	0.144143
63.106	189.718		427.351		63.106	0	0.321926	0.160963
63.56	199.615		448.181		63.56	0	0.424537	0.212268
64.014	204.184		460.801		64.014	0	0.486704	0.243352
64.468	216.352		476.091		64.468	0.0483738	0.562025	0.305199
64.922	222.332		495.961		64.922	0.0763178	0.659906	0.368112
65.376	225.768		507.127		65.376	0.0923738	0.714911	0.403643
65.83	231.712		489.285		65.83	0.12015	0.62702	0.373585
66.284	245.327		485.466		66.284	0.183771	0.608207	0.395989
66.738	256.197		493.701		66.738	0.234565	0.648773	0.441669
67.192	261.254		483.678		67.192	0.258196	0.599399	0.428798
67.646	270.738		477.966		67.646	0.302514	0.571261	0.436888
68.1	270.85		471.195		68.1	0.303037	0.537906	0.420472
68.554	264.53		472.425		68.554	0.273505	0.543966	0.408735
69.008	265.342		496.676		69.008	0.277299	0.663429	0.470364
69.462	260.857		497.865		69.462	0.256341	0.669286	0.462813
69.916	256.487		490.001		69.916	0.235921	0.630547	0.433234
70.37	248.706		500.578		70.37	0.199561	0.68265	0.441105
70.824	242.015		484.534		70.824	0.168294	0.603616	0.385955
71.278	239.61		475.8		71.278	0.157056	0.560591	0.358824
71.732	242.528		480.5		71.732	0.170692	0.583744	0.377218
72.186	245.123		487.421		72.186	0.182818	0.617837	0.400328
72.64	253.008		492.612		72.64	0.219664	0.643409	0.431536
73.094	260.517		498.65		73.094	0.254752	0.673153	0.463953
73.548	267.496		504.712		73.548	0.287364	0.703015	0.49519
74.002	264.37		493.388		74.002	0.272757	0.647232	0.459994
74.456	259.801		501.627		74.456	0.251407	0.687818	0.469612
74.91	254.185		515.346		74.91	0.225164	0.755399	0.490281
75.364	247.285		524.712		75.364	0.192921	0.801537	0.497229
75.818	244.86		532.168		75.818	0.181589	0.838266	0.509927
76.272	234.396		538.451		76.272	0.132692	0.869217	0.500954
76.726	220.778		513.502		76.726	0.0690561	0.746315	0.407686
77.18	213.913		481.319		77.18	0.0369766	0.587778	0.312377
77.634	195.574		469.044		77.634	0	0.52731	0.263655
78.088	200.929		487.048		78.088	0	0.616	0.308
78.542	209.994		499.099		78.542	0.0186636	0.675365	0.347014
78.996	224.863		508.099		78.996	0.0881449	0.7197	0.403922
79.45	236.257		518.262		79.45	0.141388	0.769764	0.455576
79.904	253.219		571.933		79.904	0.22065	1.03415	0.627401
80.358	259.34		613.889		80.358	0.249252	1.24083	0.745042
80.812	259.04		626.751		80.812	0.24785	1.30419	0.776021
81.266	254.639		608.014		81.266	0.227285	1.21189	0.719588
81.72	246.895		598.489		81.72	0.191098	1.16497	0.678034
82.174	242.046		599.136		82.174	0.168439	1.16816	0.668298
82.628	237.179		587.71		82.628	0.145696	1.11187	0.628784
83.082	239.743		557.015		83.082	0.157678	0.960665	0.559171
83.536	238.426		538.97		83.536	0.151523	0.871773	0.511648
83.99	236.587		527.192		83.99	0.14293	0.813754	0.478342
84.444	235.17		549.39		84.444	0.136308	0.923103	0.529706
84.898	237.333		562.938		84.898	0.146416	0.989842	0.568129
85.352	242.947		567.82		85.352	0.17265	1.01389	0.593271
85.806	246.031		590.99		85.806	0.187061	1.12803	0.657545
86.26	254.543		578.357		86.26	0.226836	1.0658	0.646317
86.714	253.757		582.871		86.714	0.223164	1.08803	0.655599
87.168	258.663		553.084		87.168	0.246089	0.9413	0.593695
87.622	268.728		530.876		87.622	0.293121	0.831901	0.562511
88.076	283.303		526.691		88.076	0.361229	0.811286	0.586257
88.53	294.757		522.38		88.53	0.414752	0.790049	0.602401
88.984	307.593		515.504		88.984	0.474734	0.756177	0.615455
89.438	319.492		508.581		89.438	0.530336	0.722074	0.626205
89.892	329.842		518.016		89.892	0.578701	0.768552	0.673626
90.346	338.004		556.61		90.346	0.616841	0.95867	0.787756
90.8	337.785		570.547		90.8	0.615818	1.02733	0.821571
91.254	337.216		564.27		91.254	0.613159	0.996404	0.804781
91.708	342.925		557.917		91.708	0.639836	0.965108	0.802472
92.162	352.066		592.565		92.162	0.682551	1.13579	0.90917
92.616	351.735		588.11		92.616	0.681005	1.11384	0.897424
93.07	350.878		570.418		93.07	0.677	1.02669	0.851845
93.524	343.153		568.244		93.524	0.640902	1.01598	0.828441
93.978	336.231		593.035		93.978	0.608556	1.1381	0.87333
94.432	331.472		651.037		94.432	0.586318	1.42383	1.00507
94.886	331.09		675.243		94.886	0.584533	1.54307	1.0638
95.34	326.113		678.577		95.34	0.561276	1.55949	1.06038
95.794	325.172		684.217		95.794	0.556879	1.58728	1.07208
96.248	317.768		702.199		96.248	0.52228	1.67586	1.09907
96.702	306.861		698.393		96.702	0.471313	1.65711	1.06421
97.156	302.889		699.317		97.156	0.452752	1.66166	1.05721
97.61	309.351		668.913		97.61	0.482949	1.51189	0.997418
98.064	324.372		678.455		98.064	0.55314	1.55889	1.05602
98.518	330.508		689.143		98.518	0.581813	1.61154	1.09668
98.972	346.707		639.798		98.972	0.657509	1.36846	1.01299
99.426	358.424		584.041		99.426	0.712262	1.0938	0.90303
99.88	366.621		551.291		99.88	0.750565	0.932468	0.841517
100.334	362.116		524.811		100.334	0.729514	0.802025	0.765769
100.788	359.669		540.813		100.788	0.718079	0.880852	0.799466
101.242	332.967		563.185		101.242	0.593304	0.991059	0.792181
101.696	321.34		550.575		101.696	0.538972	0.928941	0.733956
102.15	310.365		522.723		102.15	0.487687	0.791739	0.639713
102.604	301.638		520.904		102.604	0.446907	0.782778	0.614842
103.058	298.568		534.807		103.058	0.432561	0.851266	0.641913
103.512	291.392		558.306		103.512	0.399028	0.967025	0.683026
103.966	301.826		578.629		103.966	0.447785	1.06714	0.757461
104.42	310.702		553.631		104.42	0.489262	0.943995	0.716628
104.874	295.758		536.351		104.874	0.41943	0.858872	0.639151
105.328	275.71		585.691		105.328	0.325748	1.10193	0.713837
105.782	259.925		609.317		105.782	0.251986	1.21831	0.735148
106.236	260.074		640.683		106.236	0.252682	1.37282	0.812752
106.69	267.666		748.906		106.69	0.288159	1.90594	1.09705
107.144	284.918		801.301		107.144	0.368776	2.16404	1.26641
107.598	298.537		849.715		107.598	0.432416	2.40254	1.41748
108.052	292.574		875.656		108.052	0.404551	2.53033	1.46744
108.506	294.542		865.416		108.506	0.413748	2.47988	1.44681
108.96	305.971		910.472		108.96	0.467154	2.70183	1.58449
109.414	326.162		882.573		109.414	0.561505	2.5644	1.56295
109.868	357.489		838.841		109.868	0.707893	2.34897	1.52843
110.322	386.853		836.292		110.322	0.845107	2.33641	1.59076
110.776	388.6		754.931		110.776	0.853271	1.93562	1.39445
111.23	376.263		604.303		111.23	0.795621	1.19361	0.994616
111.684	356.308		526.707		111.684	0.702374	0.811365	0.756869
112.138	311.774		530		112.138	0.494271	0.827586	0.660929
112.592	280.476		624.875		112.592	0.348019	1.29495	0.821485
113.046	317.048		757.237		113.046	0.518916	1.94698	1.23295
113.5	341.315		842.059		113.5	0.632313	2.36482	1.49857
113.954	394.841		900.576		113.954	0.882435	2.65308	1.76776
114.408	362.222		934.267		114.408	0.730009	2.81905	1.77453
114.862	308.98		824.415		114.862	0.481215	2.27791	1.37956
115.316	287.454		777.435		115.316	0.380626	2.04648	1.21355
115.77	299.3		786.885		115.77	0.435981	2.09303	1.26451
116.224	317.247		746.286		116.224	0.519846	1.89303	1.20644
116.678	329.449		698.525		116.678	0.576864	1.65776	1.11731
117.132	335.942		653.12		117.132	0.607206	1.43409	1.02065
117.586	341.281		626.832		117.586	0.632154	1.30459	0.968373
118.04	354.702		596.366		118.04	0.694869	1.15451	0.924691
118.494	360.274		606.567		118.494	0.720907	1.20476	0.962835
118.948	347.247		660.187		118.948	0.660033	1.4689	1.06447
119.402	338.571		692.115		119.402	0.619491	1.62618	1.12284
119.856	331.7		747.848		119.856	0.587383	1.90073	1.24406
120.31	320.626		754.346		120.31	0.535636	1.93274	1.23419
120.764	300.542		812.734		120.764	0.441785	2.22036	1.33107
121.218	267.038		934.792		121.218	0.285224	2.82164	1.55343
121.672	247.797		961.064		121.672	0.195313	2.95105	1.57318
122.126	247.792		963.671		122.126	0.19529	2.9639	1.57959
122.58	251.484		925.207		122.58	0.212542	2.77442	1.49348
123.034	267.545		875.424		123.034	0.287593	2.52918	1.40839
123.488	309.14		858.576		123.488	0.481963	2.44619	1.46407
123.942	338.462		810.586		123.942	0.618981	2.20978	1.41438
124.396	352.899		732.14		124.396	0.686444	1.82335	1.2549
124.85	365.772		618.31		124.85	0.746598	1.26261	1.0046
125.304	383.247		567.665		125.304	0.828257	1.01313	0.920693
125.758	414.08		629.657		125.758	0.972336	1.31851	1.14542
126.212	448.115		676.328		126.212	1.13138	1.54841	1.3399
126.666	461.683		681.651		126.666	1.19478	1.57464	1.38471
127.12	473.205		649.049		127.12	1.24862	1.41403	1.33133
127.574	462.665		624.094		127.574	1.19937	1.2911	1.24524
128.028	445.775		638.222		128.028	1.12044	1.3607	1.24057
128.482	442.452		648.091		128.482	1.10492	1.40932	1.25712
128.936	426.438		639.816		128.936	1.03008	1.36855	1.19932
129.39	404.531		656.995		129.39	0.927715	1.45318	1.19045
129.844	371.853		653.235		129.844	0.775014	1.43466	1.10483
130.298	336.393		641.19		130.298	0.609313	1.37532	0.992317
130.752	317.196		608.442		130.752	0.519607	1.214	0.866804
131.206	298.446		576.921		131.206	0.431991	1.05872	0.745357
131.66	297.007		529.325		131.66	0.425266	0.824261	0.624764
132.114	288.69		495.522		132.114	0.386402	0.657744	0.522073
132.568	291.654		521.949		132.568	0.400252	0.787926	0.594089
133.022	299.43		567.581		133.022	0.436589	1.01271	0.724652
133.476	302.152		580.812		133.476	0.449308	1.07789	0.7636
133.93	284.159		559.107		133.93	0.365229	0.97097	0.6681
134.384	250.204		553.973		134.384	0.206561	0.94568	0.57612
134.838	257.979		564.244		134.838	0.242893	0.996276	0.619584
135.292	262.428		626.644		135.292	0.263682	1.30367	0.783674
135.746	262.919		709.567		135.746	0.265977	1.71215	0.989065
136.2	274.447		755.491		136.2	0.319846	1.93838	1.12911
136.654	266.068		776.047		136.654	0.280692	2.03964	1.16017
137.108	221.18		794.322		137.108	0.0709346	2.12967	1.1003
137.562	218.544		809.141		137.562	0.0586168	2.20267	1.13064
138.016	288.094		821.621		138.016	0.383617	2.26414	1.32388
138.47	344.198		827.211		138.47	0.645785	2.29168	1.46873
138.924	335.74		817.787		138.924	0.606262	2.24526	1.42576
139.378	316.997		802.498		139.378	0.518678	2.16994	1.34431
139.832	336.521		802.681		139.832	0.609911	2.17084	1.39038
140.286	330.678		796.742		140.286	0.582607	2.14159	1.3621
140.74	292.106		783.008		140.74	0.402364	2.07393	1.23815
141.194	262.61		741.597		141.194	0.264533	1.86994	1.06723
141.648	254.387		667.736		141.648	0.226107	1.50609	0.866098
142.102	268.709		579.32		142.102	0.293033	1.07054	0.681787
142.556	272.171		533.027		142.556	0.30921	0.842498	0.575854
143.01	300.911		533.106		143.01	0.443509	0.842887	0.643198
143.464	323.699		546.429		143.464	0.549995	0.908517	0.729256
143.918	342.206		550.745		143.918	0.636477	0.929778	0.783127
144.372	352.356		554.347		144.372	0.683907	0.947522	0.815714
144.826	344.374		581.135		144.826	0.646607	1.07948	0.863045
145.28	310.308		635.456		145.28	0.487421	1.34707	0.917247
145.734	276.862		692.291		145.734	0.331131	1.62705	0.97909
146.188	263.688		751.82		146.188	0.26957	1.9203	1.09493
146.642	259.01		785.287		146.642	0.24771	2.08516	1.16643
147.096	242.803		800.696		147.096	0.171977	2.16106	1.16652
147.55	229.82		801.918		147.55	0.111308	2.16708	1.1392
148.004	218.68		814.924		148.004	0.0592523	2.23115	1.1452
148.458	205.243		842.729		148.458	0	2.36812	1.18406
148.912	215.39		839.193		148.912	0.0438785	2.3507	1.19729
149.366	241.834		797.883		149.366	0.167449	2.14721	1.15733
149.82	279.107		724.038		149.82	0.341621	1.78344	1.06253
150.274	308.361		695.943		150.274	0.478322	1.64504	1.06168
150.728	320.602		695.039		150.728	0.535523	1.64059	1.08805
151.182	323.211		680.6		151.182	0.547715	1.56946	1.05859
151.636	306.018		688.648		151.636	0.467374	1.6091	1.03824
152.09	300.469		685.141		152.09	0.441444	1.59183	1.01664
152.544	284.935		620.725		152.544	0.368855	1.27451	0.821681
152.998	264.002		564.123		152.998	0.271037	0.99568	0.633359
153.452	248.348		565.166		153.452	0.197888	1.00082	0.599353
153.906	209.092		591.898		153.906	0.0144486	1.1325	0.573476
154.36	183.928		558.268		154.36	0	0.966837	0.483419
154.814	179.698		475.258		154.814	0	0.557921	0.278961
155.268	201.804		390.617		155.268	0	0.14097	0.0704852
155.722	212.843		381.256		155.722	0.0319766	0.0948571	0.0634169
156.176	226.555		415.36		156.176	0.0960514	0.262857	0.179454
156.63	242.583		446.138		156.63	0.170949	0.414473	0.292711
157.084	240.901		470.525		157.084	0.163089	0.534606	0.348847
157.538	236.287		469.67		157.538	0.141528	0.530394	0.335961
157.992	229.029		485.934		157.992	0.107612	0.610512	0.359062
158.446	224.849		522.508		158.446	0.0880794	0.79068	0.43938
158.9	210.444		543.654		158.9	0.0207664	0.894847	0.457807
159.354	194.87		496.045		159.354	0	0.66032	0.33016
159.808	185.321		435.747		159.808	0	0.363286	0.181643
160.262	211.985		362.043		160.262	0.0279673	0.000211823	0.0140896
160.716	233.355		322.964		160.716	0.127827	0	0.0639136
161.17	245.899		377.922		161.17	0.186444	0.0784335	0.132439
161.624	243.822		510.431		161.624	0.176738	0.731187	0.453963
162.078	248.955		609.341		162.078	0.200724	1.21843	0.709576
162.532	247.712		645.286		162.532	0.194916	1.3955	0.795207
162.986	253.937		622.984		162.986	0.224005	1.28564	0.75482
163.44	255.608		639.983		163.44	0.231813	1.36937	0.800594
163.894	259.024		579.81		163.894	0.247776	1.07296	0.660366
164.348	248.604		462.655		164.348	0.199084	0.495837	0.347461
164.802	236.692		438.484		164.802	0.143421	0.376768	0.260095
165.256	226.667		468.211		165.256	0.0965748	0.523207	0.309891
165.71	226.484		480		165.71	0.0957196	0.581281	0.3385
166.164	235.46		462.454		166.164	0.137664	0.494847	0.316255
166.618	250.023		386.746		166.618	0.205715	0.121901	0.163808
167.072	258.906		282.372		167.072	0.247224	0	0.123612
167.526	268.513		287.04		167.526	0.292117	0	0.146058
167.98	269.592		335.31		167.98	0.297159	0	0.148579
168.434	265.877		415.414		168.434	0.279799	0.263123	0.271461
168.888	273.084		453.505		168.888	0.313477	0.450764	0.38212
169.342	268.839		460.957		169.342	0.29364	0.487473	0.390557
169.796	263.486		550.407		169.796	0.268626	0.928113	0.59837
170.25	268.273		591.599		170.25	0.290995	1.13103	0.711012
170.704	274.674		575.465		170.704	0.320907	1.05155	0.686229
171.158	291.675		568.363		171.158	0.40035	1.01657	0.708458
171.612	299.642		517.885		171.612	0.437579	0.767906	0.602743
172.066	315.885		429.719		172.066	0.513481	0.333591	0.423536
172.52	323.614		310.772		172.52	0.549598	0	0.274799
172.974	329.661		283.107		172.974	0.577855	0	0.288928
173.428	342.145		306.163		173.428	0.636192	0	0.318096
173.882	337.706		291.98		173.882	0.615449	0	0.307724
174.336	329.366		264.614		174.336	0.576477	0	0.288238
174.79	310.921		221.455		174.79	0.490285	0	0.245143
175.244	288.321		249.853		175.244	0.384678	0	0.192339
175.698	268.196		302.709		175.698	0.290636	0	0.145318
176.152	275.823		398.257		176.152	0.326276	0.178606	0.252441
176.606	284.355		486.897		176.606	0.366145	0.615256	0.490701
177.06	296.777		516.599		177.06	0.424192	0.761571	0.592882
177.514	302.844		508.17		177.514	0.452542	0.720049	0.586296
177.968	299.439		467.203		177.968	0.436631	0.518241	0.477436
178.422	294.196		437.989		178.422	0.412131	0.37433	0.39323
178.876	285.933		397.99		178.876	0.373519	0.177291	0.275405
179.33	271.739		374.958		179.33	0.307192	0.0638325	0.185512
179.784	245.988		421.087		179.784	0.18686	0.291069	0.238964
180.238	226.809		500.664		180.238	0.0972383	0.683074	0.390156
180.692	209.67		538.354		180.692	0.0171495	0.868739	0.442944
181.146	199.219		590.92		181.146	0	1.12768	0.563842
181.6	191.992		617.042		181.6	0	1.25636	0.628182
182.054	187.652		616.577		182.054	0	1.25407	0.627037
182.508	185.517		523.542		182.508	0	0.795773	0.397887
182.962	193.225		455.049		182.962	0	0.458369	0.229185
183.416	208.336		385.528		183.416	0.0109159	0.115901	0.0634087
183.87	221.215		322.724		183.87	0.0710981	0	0.0355491
184.324	222.426		282.435		184.324	0.076757	0	0.0383785
184.778	220.935		297.077		184.778	0.0697897	0	0.0348949
185.232	226.95		357.566		185.232	0.0978972	0	0.0489486
185.686	227.802		451.68		185.686	0.101879	0.441773	0.271826
186.14	235.821		545.222		186.14	0.13935	0.902571	0.520961
186.594	237.763		575.825		186.594	0.148425	1.05333	0.600875
187.048	245.623		561.971		187.048	0.185154	0.985079	0.585117
187.502	252.079		519.545		187.502	0.215322	0.776084	0.495703
187.956	254.156		506.626		187.956	0.225028	0.712443	0.468736
188.41	241.203		486.914		188.41	0.1645	0.61534	0.38992
188.864	219.895		500.401		188.864	0.0649299	0.681778	0.373354
189.318	212.067		540.558		189.318	0.0283505	0.879596	0.453973
189.772	206.594		564.907		189.772	0.0027757	0.999542	0.501159
190.226	207.56		619.12		190.226	0.00728972	1.2666	0.636945
190.68	203.271		619.144		190.68	0	1.26672	0.63336
191.134	196.803		609.196		191.134	0	1.21771	0.608857
191.588	193.729		617.165		191.588	0	1.25697	0.628485
192.042	187.547		594.605		192.042	0	1.14584	0.572919
192.496	191.802		526.639		192.496	0	0.81103	0.405515
192.95	200.094		470.563		192.95	0	0.534793	0.267397
193.404	216.816		487.289		193.404	0.0505421	0.617187	0.333865
193.858	233.051		519.676		193.858	0.126407	0.776729	0.451568
194.312	262.826		522.638		194.312	0.265542	0.79132	0.528431
194.766	279.792		513.69		194.766	0.344822	0.747241	0.546032
195.22	299.183		509.036		195.22	0.435435	0.724315	0.579875
195.674	310.633		517.325		195.674	0.488939	0.765148	0.627044
196.128	310.46		557.461		196.128	0.488131	0.962862	0.725496
196.582	309.492		595.526		196.582	0.483607	1.15037	0.816991
197.036	309.855		577.569		197.036	0.485304	1.06192	0.77361
197.49	306.959		507.939		197.49	0.471771	0.718911	0.595341
197.944	292.385		437.722		197.944	0.403668	0.373015	0.388342
198.398	270.933		402.56		198.398	0.303425	0.199803	0.251614
198.852	242.956		369.552		198.852	0.172692	0.037202	0.104947
199.306	213.821		383.29		199.306	0.0365467	0.104877	0.0707118
199.76	181.759		460.351		199.76	0	0.484488	0.242244
200.214	147.928		543.111		200.214	0	0.892172	0.446086
200.668	124.545		606.602		200.668	0	1.20494	0.602468
201.122	110.768		611.757		201.122	0	1.23033	0.615165
201.576	114.689		551.906		201.576	0	0.935498	0.467749
202.03	125.907		518.31		202.03	0	0.77	0.385
202.484	140.631		525.494		202.484	0	0.805389	0.402695
202.938	149.978		504.91		202.938	0	0.70399	0.351995
203.392	149.446		479.816		203.392	0	0.580374	0.290187
203.846	159.424		472.498		203.846	0	0.544325	0.272163
204.3	177.163		437.451		204.3	0	0.37168	0.18584
204.754	208.616		398.062		204.754	0.0122243	0.177645	0.0949348
205.208	254.985		379.309		205.208	0.228902	0.085266	0.157084
205.662	301.504		377.56		205.662	0.44628	0.0766502	0.261465
206.116	341.248		385.479		206.116	0.632	0.11566	0.37383
206.57	362.92		402.141		206.57	0.733271	0.197739	0.465505
207.024	358.784		405.012		207.024	0.713944	0.211882	0.462913
207.478	344.174		390.03		207.478	0.645673	0.138079	0.391876
207.932	323.997		362.366		207.932	0.551388	0.00180296	0.276595
208.386	287.654		347.534		208.386	0.381561	0	0.19078
208.84	251.835		362.682		208.84	0.214182	0.00335961	0.108771
209.294	209.273		373.514		209.294	0.0152944	0.0567192	0.0360068
209.748	171.206		385.335		209.748	0	0.114951	0.0574754
210.202	137.655		388.13		210.202	0	0.128719	0.0643596
210.656	122.019		371.858		210.656	0	0.0485616	0.0242808
211.11	123.663		349.837		211.11	0	0	0
211.564	138.956		349.669		211.564	0	0	0
212.018	165.902		362.868		212.018	0	0.00427586	0.00213793
212.472	204.032		382.092		212.472	0	0.0989754	0.0494877
212.926	237.811		410.414		212.926	0.14865	0.238493	0.193571
213.38	284.445		409.216		213.38	0.366565	0.232591	0.299578
213.834	319.795		387.111		213.834	0.531752	0.1237	0.327726
214.288	354.802		360.378		214.288	0.695336	0	0.347668
214.742	382.835		359.358		214.742	0.826332	0	0.413166

## Sheet: e4
sections-HH8
Tfap2a expression
position	section	average of	section	average of	section	average of	section	average of	section	average of	position	section	section	section	section	section	average
	1right		1left		2right		2left		3right			1right	1left	2right	2left	3right
0	114.338	background	113.272	background	98.777	background	78.47	background	31.554	background	0	0	0	0	0	0	0
0.454	107.871	134	111.315	148	99.028	126	78.346	116	31.925	55	0.454	0	0	0	0	0	0
0.907	103.663		112.971		106.912		84.233		32.919		0.908	0	0	0	0	0	0
1.361	102.499	refernce area	119.438	refernce area	111.655	refernce area	87.051	refernce area	31.904	refernce area	1.362	0	0	0	0	0	0
1.815	102.952	703	131.331	734	120.068	543	85.241	315	32.758	287	1.816	0	0	0	0	0	0
2.268	108.739		141.681		110.709		88.071		33.281		2.27	0	0	0	0	0	0
2.722	112.18		137.747		92.823		83.553		33.721		2.724	0	0	0	0	0	0
3.176	114.458		130.231		85.119		88.698		32.459		3.178	0	0	0	0	0	0
3.629	115.098		136.433		82.963		89.975		36.418		3.632	0	0	0	0	0	0
4.083	114.996		139.434		94.138		95.966		37.505		4.086	0	0	0	0	0	0
4.537	120.116		134.972		100.281		101.824		41.308		4.54	0	0	0	0	0	0
4.99	123.966		135.208		102.785		99.347		39.391		4.994	0	0	0	0	0	0
5.444	122.57		130.656		104.715		91.331		36.643		5.448	0	0	0	0	0	0
5.898	123.913		130.487		100.032		83.767		32.376		5.902	0	0	0	0	0	0
6.351	125.297		135.723		99.414		81.888		30.494		6.356	0	0	0	0	0	0
6.805	128.598		130.253		95.623		74.417		31.37		6.81	0	0	0	0	0	0
7.259	123.562		124.221		94.476		73.762		33.182		7.264	0	0	0	0	0	0
7.712	119.322		121.548		97.365		73.922		36.756		7.718	0	0	0	0	0	0
8.166	126.362		121.424		102.779		69.718		40.609		8.172	0	0	0	0	0	0
8.62	130.648		125.874		99.721		74.58		44.823		8.626	0	0	0	0	0	0
9.073	125.927		131.076		94.012		76.261		44.875		9.08	0	0	0	0	0	0
9.527	110.737		126.687		96.101		85.805		41.459		9.534	0	0	0	0	0	0
9.981	111.676		121.758		105.898		92.254		42.09		9.988	0	0	0	0	0	0
10.434	119.262		122.43		110.945		98.058		42.023		10.442	0	0	0	0	0	0
10.888	127.133		117.905		109.592		96.662		42.214		10.896	0	0	0	0	0	0
11.342	124.201		119.921		104.713		85.575		41.779		11.35	0	0	0	0	0	0
11.795	116.444		115.924		104.802		80.717		42.058		11.804	0	0	0	0	0	0
12.249	114.946		110.817		97.833		79.223		41.359		12.258	0	0	0	0	0	0
12.703	118.798		113.86		90.729		85.538		40.923		12.712	0	0	0	0	0	0
13.156	118.372		125.604		85.279		88.806		39.187		13.166	0	0	0	0	0	0
13.61	123.338		129.077		80.24		86.638		35.322		13.62	0	0	0	0	0	0
14.064	122.331		125.373		82.076		82.246		37.499		14.074	0	0	0	0	0	0
14.517	118.949		118.648		79.5		90.855		38.91		14.528	0	0	0	0	0	0
14.971	115.133		118.515		78.006		91.658		41.62		14.982	0	0	0	0	0	0
15.425	116.269		122.895		79.371		89.89		42.461		15.436	0	0	0	0	0	0
15.878	114.177		113.012		91.249		84.865		42.487		15.89	0	0	0	0	0	0
16.332	115.563		114.961		96.595		89.894		45.732		16.344	0	0	0	0	0	0
16.785	119.172		121.529		92.331		94.939		44.187		16.798	0	0	0	0	0	0
17.239	123.747		127.984		82.386		92.142		41.011		17.252	0	0	0	0	0	0
17.693	129.499		133.049		87.832		94.855		40.533		17.706	0	0	0	0	0	0
18.146	123.764		129.464		102.675		104.923		42.718		18.16	0	0	0	0	0	0
18.6	127.523		119.632		102.688		104.025		40.374		18.614	0	0	0	0	0	0
19.054	138.841		115.121		100.43		107.356		39.456		19.068	0.00850791	0	0	0	0	0.00170158
19.507	139.766		114.371		103.686		104.517		38.124		19.522	0.0101336	0	0	0	0	0.00202671
19.961	139.742		116.529		98.688		97.796		36.977		19.976	0.0100914	0	0	0	0	0.00201828
20.415	132.539		115.729		110.431		99.099		38.362		20.43	0	0	0	0	0	0
20.868	133.085		112.76		114.192		96.269		35.88		20.884	0	0	0	0	0	0
21.322	134.289		117.45		114.828		104.075		31.63		21.338	0.000507909	0	0	0	0	0.000101582
21.776	128.175		122.854		113.931		107.714		32.45		21.792	0	0	0	0	0	0
22.229	124.601		120.529		111.269		105.616		34.936		22.246	0	0	0	0	0	0
22.683	123.724		120.562		114.228		100.297		33.742		22.7	0	0	0	0	0	0
23.137	126.623		117.373		112.94		94.898		34.301		23.154	0	0	0	0	0	0
23.59	124.072		116.466		112.624		100.882		39.279		23.608	0	0	0	0	0	0
24.044	124.99		115.265		106.621		97.903		40.963		24.062	0	0	0	0	0	0
24.498	136.371		117.273		98.903		89.873		37.038		24.516	0.00416696	0	0	0	0	0.000833392
24.951	136.135		123.608		102.078		95.19		36.809		24.97	0.0037522	0	0	0	0	0.000750439
25.405	129.903		120.703		98.676		104.575		39.408		25.424	0	0	0	0	0	0
25.859	117.449		123.69		94.411		102.709		35.401		25.878	0	0	0	0	0	0
26.312	122.486		122.722		95.475		106.198		37.322		26.332	0	0	0	0	0	0
26.766	123.791		114.539		100.557		105.211		37.28		26.786	0	0	0	0	0	0
27.22	131.683		121.054		101.244		99.819		37.529		27.24	0	0	0	0	0	0
27.673	127.239		121.525		100.031		101.9		38.116		27.694	0	0	0	0	0	0
28.127	134.007		119.665		98.679		104.244		39.449		28.148	1.23023e-05	0	0	0	0	2.46046e-06
28.581	143.735		122.267		102.444		101.779		40.764		28.602	0.017109	0	0	0	0	0.00342179
29.034	144.099		125.336		105.456		105.888		42.84		29.056	0.0177487	0	0	0	0	0.00354974
29.488	138.895		115.99		101.976		86.999		42.953		29.51	0.00860281	0	0	0	0	0.00172056
29.942	130.565		112.981		101.074		87.053		38.468		29.964	0	0	0	0	0	0
30.395	123.488		118.199		99.674		89.178		40.694		30.418	0	0	0	0	0	0
30.849	126.111		118.354		105.961		93.516		42.852		30.872	0	0	0	0	0	0
31.303	129.406		119.747		114.144		94.33		41.314		31.326	0	0	0	0	0	0
31.756	136.254		122.97		111.137		89.423		41.882		31.78	0.00396134	0	0	0	0	0.000792267
32.21	127.466		127.365		108.269		94.175		41.672		32.234	0	0	0	0	0	0
32.664	121.081		129.425		109.166		98.472		42.118		32.688	0	0	0	0	0	0
33.117	130.433		132.219		108.56		99.463		37.255		33.142	0	0	0	0	0	0
33.571	124.333		135.931		102.664		95.569		35.612		33.596	0	0	0	0	0	0
34.025	117.31		128.782		98.838		95.702		32.886		34.05	0	0	0	0	0	0
34.478	118.896		128.362		103.156		96.588		32.191		34.504	0	0	0	0	0	0
34.932	119.052		124.417		104.495		91.845		35.5		34.958	0	0	0	0	0	0
35.386	122.65		127.482		103.392		92.961		33.679		35.412	0	0	0	0	0	0
35.839	115.649		132.928		108.168		97.086		34.664		35.866	0	0	0	0	0	0
36.293	112.934		125.394		112.051		104.192		32.096		36.32	0	0	0	0	0	0
36.747	118.308		124.805		109.098		113.314		33.531		36.774	0	0	0	0	0	0
37.2	121.412		125.046		116.405		119.672		36.729		37.228	0	0	0	0.0184523	0	0.00369045
37.654	130.195		119.495		114.74		117.296		34.937		37.682	0	0	0	0.00651256	0	0.00130251
38.108	130.493		111.343		116.632		103.866		35.161		38.136	0	0	0	0	0	0
38.561	134.426		107.583		116.102		97.554		35.805		38.59	0.000748682	0	0	0	0	0.000149736
39.015	137.736		111.135		122.032		95.558		35.308		39.044	0.00656591	0	0	0	0	0.00131318
39.469	142.264		119.702		118.96		96.882		34.447		39.498	0.0145237	0	0	0	0	0.00290475
39.922	125.216		120.648		114.773		99.102		34.47		39.952	0	0	0	0	0	0
40.376	114.241		123.844		108.582		97.434		37.699		40.406	0	0	0	0	0	0
40.83	110.251		136.492		102.478		102.267		35.95		40.86	0	0	0	0	0	0
41.283	110.958		140.353		101.858		113.227		38.717		41.314	0	0	0	0	0	0
41.737	109.01		138.807		99.556		106.626		37.623		41.768	0	0	0	0	0	0
42.191	112.937		143.298		96.332		99.406		37.122		42.222	0	0	0	0	0	0
42.644	120.301		131.639		101.513		97.332		35.667		42.676	0	0	0	0	0	0
43.098	127.195		119.466		98.693		100.59		37.162		43.13	0	0	0	0	0	0
43.552	132.103		117.636		102.493		98.882		40.856		43.584	0	0	0	0	0	0
44.005	129.677		120.603		111.813		97.312		41.587		44.038	0	0	0	0	0	0
44.459	126.813		121.148		121.881		98.497		42.385		44.492	0	0	0	0	0	0
44.913	128.967		120.256		120.723		101.962		46.733		44.946	0	0	0	0	0	0
45.366	135.559		127.321		115.827		102.561		46.403		45.4	0.00273989	0	0	0	0	0.000547979
45.82	139.006		134.445		112.136		101.244		46.692		45.854	0.00879789	0	0	0	0	0.00175958
46.274	146.887		146.138		107.349		99.468		46.997		46.308	0.0226485	0	0	0	0	0.0045297
46.727	141.409		156.611		106.15		103.512		51.259		46.762	0.0130211	0.0146945	0	0	0	0.00554313
47.181	136.029		149.163		101.958		100.652		51.661		47.216	0.00356591	0.00198464	0	0	0	0.00111011
47.635	129.924		149.099		107.273		108.632		53.27		47.67	0	0.00187543	0	0	0	0.000375085
48.088	123.31		147.919		105.871		119.525		49.325		48.124	0	0	0	0.0177136	0	0.00354271
48.542	125.049		141.722		100.443		123.241		43.858		48.578	0	0	0	0.0363869	0	0.00727739
48.996	120.003		133.079		95.462		114.842		43.368		49.032	0	0	0	0	0	0
49.449	120.128		130.338		96.525		111.954		41.382		49.486	0	0	0	0	0	0
49.903	116.263		135.368		102.049		111.916		38.021		49.94	0	0	0	0	0	0
50.356	114.844		128.691		92.435		117.969		37.12		50.394	0	0	0	0.00989447	0	0.00197889
50.81	113.491		120.381		92.328		121.783		34.009		50.848	0	0	0	0.0290603	0	0.00581206
51.264	120.585		117.432		93.857		131.157		36.167		51.302	0	0	0	0.0761658	0	0.0152332
51.717	133.948		119.095		99.699		131.042		40.032		51.756	0	0	0	0.0755879	0	0.0151176
52.171	134.632		117.011		113.038		130.186		38.946		52.21	0.00111072	0	0	0.0712864	0	0.0144794
52.625	132.711		131.714		119.324		132.269		38.611		52.664	0	0	0	0.0817538	0	0.0163508
53.078	130.749		136.886		124.074		127.093		37.909		53.118	0	0	0	0.0557437	0	0.0111487
53.532	123.497		134.782		121.928		114.641		39.056		53.572	0	0	0	0	0	0
53.986	133.257		129.328		115.408		105.461		39.227		54.026	0	0	0	0	0	0
54.439	144.982		124.685		107.956		92.21		40.16		54.48	0.0193005	0	0	0	0	0.00386011
54.893	138.979		124.768		94.976		96.573		42.199		54.934	0.00875044	0	0	0	0	0.00175009
55.347	137.311		127.811		106.744		104.31		43.716		55.388	0.00581898	0	0	0	0	0.0011638
55.8	145.534		125.075		132.484		107.983		43.609		55.842	0.0202707	0	0.0155492	0	0	0.00716396
56.254	140.056		132.484		135.013		110.547		42.028		56.296	0.0106432	0	0.0216139	0	0	0.00645143
56.708	132.682		132.048		129.782		112.367		39.085		56.75	0	0	0.00906954	0	0	0.00181391
57.161	131.178		127.136		120.473		106.874		37.147		57.204	0	0	0	0	0	0
57.615	132.132		129.11		118.093		105.583		36.642		57.658	0	0	0	0	0	0
58.069	137.174		138.702		116.643		104.312		37.231		58.112	0.00557821	0	0	0	0	0.00111564
58.522	141.606		140.229		113.105		99.545		37.918		58.566	0.0133673	0	0	0	0	0.00267346
58.976	147.794		133.116		107.457		105.739		42.614		59.02	0.0242425	0	0	0	0	0.00484851
59.43	149.59		127.405		107.088		109.623		41.699		59.474	0.0273989	0	0	0	0	0.00547979
59.883	162.031		130.798		101.76		112.59		42.869		59.928	0.0492636	0	0	0	0	0.00985272
60.337	156.561		147.316		98.783		111.855		45.135		60.382	0.0396503	0	0	0	0	0.00793005
60.791	164.013		143.898		101.345		117.027		44.531		60.836	0.0527469	0	0	0.0051608	0	0.0115815
61.244	160.942		150.282		97.49		112.497		41.208		61.29	0.0473497	0.0038942	0	0	0	0.0102488
61.698	158.986		148.154		92.674		110.503		40.971		61.744	0.0439121	0.000262799	0	0	0	0.00883499
62.152	162.399		150.524		98.111		111.344		41.211		62.198	0.0499104	0.00430717	0	0	0	0.0108435
62.605	166.262		160.124		110.257		105.761		47.467		62.652	0.0566995	0.0206894	0	0	0	0.0154778
63.059	178.921		156.477		114.778		104.325		52.335		63.106	0.0789473	0.0144659	0	0	0	0.0186826
63.513	189.685		154.779		125.787		113.013		55.708		63.56	0.0978647	0.0115683	0	0	0.00305172	0.0224969
63.966	203.505		153.99		130.704		111.064		55.424		64.014	0.122153	0.0102218	0.0112806	0	0.00182759	0.0290966
64.42	220.111		153.653		127.385		104.844		59.888		64.468	0.151337	0.00964676	0.00332134	0	0.021069	0.0370749
64.874	238.428		150.056		123.672		102.996		60.546		64.922	0.183529	0.00350853	0	0	0.0239052	0.0421885
65.327	254.806		152.318		122.395		110.068		61.812		65.376	0.212313	0.0073686	0	0	0.0293621	0.0498087
65.781	253.891		160.352		123.139		113.836		60.306		65.83	0.210705	0.0210785	0	0	0.0228707	0.0509308
66.235	248.034		164.119		133.269		114.641		62.127		66.284	0.200411	0.0275068	0.0174317	0	0.0307198	0.0552139
66.688	248.947		168.381		147.26		105.043		63.983		66.738	0.202016	0.0347799	0.0509832	0	0.0387198	0.0652997
67.142	241.132		170.088		158.74		107.3		63.379		67.192	0.188281	0.0376928	0.0785132	0	0.0361164	0.0681207
67.596	237.824		167.268		171.859		104.276		64.242		67.646	0.182467	0.0328805	0.109974	0	0.0398362	0.0730316
68.049	229.591		161.65		174.706		112.878		62.684		68.1	0.167998	0.0232935	0.116801	0	0.0331207	0.0682427
68.503	207.333		168.767		175.083		110.065		64.811		68.554	0.12888	0.0354386	0.117705	0	0.0422888	0.0648626
68.957	208.448		180.271		173.141		110.278		63.42		69.008	0.13084	0.05507	0.113048	0	0.0362931	0.0670502
69.41	212.352		189.926		164.699		112.398		61.71		69.462	0.137701	0.0715461	0.0928034	0	0.0289224	0.0661946
69.864	213.99		180.749		147.914		110.336		59.22		69.916	0.14058	0.0558857	0.0525516	0	0.0181897	0.0534414
70.318	207.432		159.445		131.693		102.133		59.289		70.37	0.129054	0.0195307	0.0136523	0	0.0184871	0.0361449
70.771	200.728		153.696		135.523		98.64		59.989		70.824	0.117272	0.00972014	0.0228369	0	0.0215043	0.0342668
71.225	193.35		150.386		132.87		92.97		60.875		71.278	0.104306	0.00407167	0.0164748	0	0.0253233	0.0300351
71.679	184.286		152.742		124.787		97.848		67.856		71.732	0.0883761	0.00809215	0	0	0.0554138	0.0303764
72.132	192.883		155.469		130.808		113.003		70.503		72.186	0.103485	0.0127457	0.01153	0	0.0668233	0.0389168
72.586	182.656		163.25		133.28		110.349		70.021		72.64	0.0855114	0.0260239	0.017458	0	0.0647457	0.0387478
73.04	178.316		163.107		135.224		112.733		69.227		73.094	0.077884	0.0257799	0.0221199	0	0.0613233	0.0374214
73.493	169.885		164.294		146.416		120.949		67.153		73.548	0.0630668	0.0278055	0.0489592	0.0248693	0.0523836	0.0434169
73.947	161.8		169.226		158.718		127.223		69.871		74.002	0.0488576	0.0362218	0.0784604	0.056397	0.0640991	0.0568072
74.401	155.081		166.627		173.651		127.213		79.427		74.456	0.0370492	0.0317867	0.114271	0.0563467	0.105289	0.0689485
74.854	155.924		163.846		191.612		132.188		82.014		74.91	0.0385308	0.027041	0.157343	0.0813467	0.11644	0.0841402
75.308	155.491		166.027		194.202		140.071		82.879		75.364	0.0377698	0.0307628	0.163554	0.12096	0.120168	0.0946429
75.762	157.335		163.293		194.785		144.793		83.229		75.818	0.0410105	0.0260973	0.164952	0.144688	0.121677	0.099685
76.215	155.42		173.474		182.988		138.344		85.654		76.272	0.037645	0.043471	0.136662	0.112281	0.132129	0.0924377
76.669	155.772		180.692		163.81		129.683		83.741		76.726	0.0382636	0.0557884	0.0906715	0.0687588	0.123884	0.0754732
77.123	164.09		173.109		153.461		130.078		81.152		77.18	0.0528822	0.0428481	0.0658537	0.0707437	0.112724	0.0690104
77.576	197.167		176.96		143.571		126.274		76.936		77.634	0.111014	0.0494198	0.0421367	0.0516281	0.0945517	0.0697501
78.03	215.569		176.512		145.596		128.32		75.123		78.088	0.143355	0.0486553	0.0469928	0.0619095	0.0867371	0.0775299
78.484	237.085		177.047		142.349		128.447		69.381		78.542	0.181169	0.0495683	0.0392062	0.0625477	0.0619871	0.0788956
78.937	243.423		174.441		138.867		141.966		60.106		78.996	0.192308	0.0451212	0.0308561	0.130482	0.0220086	0.0841552
79.391	248.688		176.952		130.969		164.435		56.13		79.45	0.201561	0.0494061	0.0119161	0.243392	0.00487069	0.102229
79.845	244.845		182.055		129.24		178.78		56.567		79.904	0.194807	0.0581143	0.00776978	0.315477	0.00675431	0.116584
80.298	237.239		198.347		133.593		199.976		61.254		80.358	0.181439	0.0859164	0.0182086	0.42199	0.0269569	0.146902
80.752	224.178		200.545		146.29		196.96		70.134		80.812	0.158485	0.0896672	0.0486571	0.406834	0.0652328	0.153775
81.206	229.987		223.452		151.43		217.89		90.882		81.266	0.168694	0.128758	0.0609832	0.51201	0.154664	0.205022
81.659	225.025		240.331		157.447		233.662		108.654		81.72	0.159974	0.157561	0.0754125	0.591266	0.231267	0.243096
82.113	250.721		246.496		180.334		255.956		116.99		82.174	0.205134	0.168082	0.130297	0.703296	0.267198	0.294802
82.567	308.489		253.922		195.296		269.45		120.415		82.628	0.306659	0.180754	0.166177	0.771106	0.281961	0.341332
83.02	337.489		256.294		204.251		281.036		130.582		83.082	0.357626	0.184802	0.187652	0.829327	0.325784	0.377038
83.474	353.705		257.828		224.387		295.891		132.777		83.536	0.386125	0.18742	0.23594	0.903975	0.335246	0.409741
83.927	390.346		242.349		246.304		313.957		130.846		83.99	0.45052	0.161005	0.288499	0.994759	0.326922	0.444341
84.381	418.654		239.363		261.656		311.627		125.71		84.444	0.500271	0.15591	0.325314	0.98305	0.304784	0.453866
84.835	417.882		238.063		269.575		302.19		125.397		84.898	0.498914	0.153691	0.344305	0.935628	0.303435	0.447195
85.288	433.135		245.734		269.345		314.588		121.202		85.352	0.525721	0.166782	0.343753	0.99793	0.285353	0.463908
85.742	476.139		253.851		262.728		298.723		108.725		85.806	0.601299	0.180633	0.327885	0.918206	0.231573	0.451919
86.196	546.671		250.303		291.957		281.007		95.877		86.26	0.725257	0.174578	0.397978	0.829181	0.176194	0.460638
86.649	570.044		255.841		324.664		307.396		88.186		86.714	0.766334	0.184029	0.476412	0.961789	0.143043	0.506321
87.103	523.493		254.974		328.019		376.27		85.035		87.168	0.684522	0.182549	0.484458	1.30789	0.129461	0.557776
87.557	497.753		246.545		298.906		398.019		89.649		87.622	0.639285	0.168166	0.414643	1.41718	0.149349	0.557725
88.01	454.462		240.684		274.788		415.527		87.753		88.076	0.563202	0.158164	0.356806	1.50516	0.141177	0.544902
88.464	465.981		244.949		271.332		422.826		80.706		88.53	0.583446	0.165442	0.348518	1.54184	0.110802	0.550009
88.918	472.053		254.019		257.955		348.917		75.353		88.984	0.594118	0.18092	0.316439	1.17044	0.0877284	0.469928
89.371	441.102		257.671		245.385		287.669		73.978		89.438	0.539722	0.187152	0.286295	0.862658	0.0818017	0.391526
89.825	357.288		256.371		217.567		239.713		76.332		89.892	0.392422	0.184933	0.219585	0.621673	0.0919483	0.302112
90.279	284.162		252.708		208.525		238.586		73.902		90.346	0.263905	0.178683	0.197902	0.61601	0.0814741	0.267595
90.732	381.922		244.576		233.628		250.315		63.237		90.8	0.435715	0.164805	0.258101	0.67495	0.0355043	0.313815
91.186	492.892		244.047		270.213		288.636		66.228		91.254	0.630742	0.163903	0.345835	0.867518	0.0483966	0.411279
91.64	511.964		240.7		302.235		309.887		115.552		91.708	0.66426	0.158191	0.422626	0.974307	0.261	0.496077
92.093	511.096		249.001		324.495		319.357		163.169		92.162	0.662735	0.172357	0.476007	1.02189	0.466246	0.559848
92.547	515.68		276.681		337.857		343.237		178.122		92.616	0.670791	0.219592	0.50805	1.14189	0.530698	0.614205
93.001	515.195		287.085		314.695		335.169		193.049		93.07	0.669938	0.237346	0.452506	1.10135	0.595039	0.611236
93.454	506.767		279.301		305.288		349.581		207.445		93.524	0.655127	0.224063	0.429947	1.17377	0.657091	0.628
93.908	493.353		284.446		312.67		349.75		269.723		93.978	0.631552	0.232843	0.44765	1.17462	0.92553	0.68244
94.362	422.002		304.233		313.148		331.35		290.648		94.432	0.506155	0.266609	0.448796	1.08216	1.01572	0.663889
94.815	372.064		290.784		288.594		297.466		315.059		94.886	0.41839	0.243659	0.389914	0.911889	1.12094	0.616959
95.269	358.695		276.956		256.894		276.861		318.5		95.34	0.394895	0.220061	0.313894	0.808347	1.13578	0.574595
95.723	366.131		269.463		226.451		290.527		278.693		95.794	0.407963	0.207275	0.24089	0.87702	0.964194	0.539468
96.176	358.81		261.064		200.113		313.187		239.54		96.248	0.395097	0.192942	0.177729	0.990889	0.795431	0.510418
96.63	343.645		242.013		185.725		336.259		219.072		96.702	0.368445	0.160432	0.143225	1.10683	0.707207	0.497228
97.084	341.255		227.948		196.788		355.679		213.592		97.156	0.364244	0.13643	0.169755	1.20442	0.683586	0.511687
97.537	351.005		225.132		204.611		364.04		208.033		97.61	0.38138	0.131625	0.188516	1.24643	0.659625	0.521515
97.991	369.854		237.786		211.235		356.373		194.737		98.064	0.414506	0.153218	0.2044	1.2079	0.602315	0.516469
98.445	378.545		245.865		247.201		348.142		160.847		98.518	0.42978	0.167005	0.29065	1.16654	0.456237	0.502043
98.898	398.605		260.67		263.866		383.287		131.725		98.972	0.465035	0.19227	0.330614	1.34315	0.330711	0.532356
99.352	447.573		253.823		269.132		397.515		106.226		99.426	0.551095	0.180585	0.343242	1.41465	0.220802	0.542074
99.806	370.358		260.692		300.095		367.519		97.861		99.88	0.415392	0.192307	0.417494	1.26391	0.184746	0.494771
100.259	337.508		261.801		319.49		340.042		110.602		100.334	0.357659	0.1942	0.464005	1.12584	0.239664	0.476273
100.713	326.242		277.616		314.284		305.829		131.864		100.788	0.337859	0.221188	0.45152	0.953915	0.33131	0.459158
101.167	353.1		314.143		335.143		284.013		165.335		101.242	0.385062	0.28352	0.501542	0.844286	0.475582	0.497998
101.62	317.79		324.94		352.588		287.031		218.218		101.696	0.323005	0.301945	0.543376	0.859452	0.703526	0.546261
102.074	285.13		335.34		360.725		302.949		236.763		102.15	0.265606	0.319693	0.56289	0.939442	0.783461	0.574218
102.528	311.256		348.468		365.336		357.408		242.148		102.604	0.311522	0.342096	0.573947	1.21311	0.806672	0.649469
102.981	339.76		378.348		366.826		402.477		292.555		103.058	0.361617	0.393085	0.57752	1.43958	1.02394	0.75915
103.435	367.788		400.687		356.248		440.664		297.447		103.512	0.410875	0.431206	0.552153	1.63148	1.04503	0.814149
103.889	341.537		405.822		325.449		450.08		322.498		103.966	0.36474	0.439969	0.478295	1.67879	1.15301	0.822961
104.342	325.908		424.287		309.732		425.789		331.583		104.42	0.337272	0.47148	0.440604	1.55673	1.19217	0.799651
104.796	317.915		441.177		289.147		401.277		308.86		104.874	0.323225	0.500302	0.39124	1.43355	1.09422	0.748509
105.25	293.89		474.586		252.528		390.197		228.122		105.328	0.281002	0.557314	0.303424	1.37787	0.746216	0.653166
105.703	280.839		487.18		221.862		366.727		135.554		105.782	0.258065	0.578805	0.229885	1.25993	0.347216	0.534781
106.157	290.539		443.567		235.698		335.939		113.427		106.236	0.275112	0.504381	0.263065	1.10522	0.251841	0.479924
106.611	316.505		368.494		275.591		305.521		122.317		106.69	0.320747	0.37627	0.358731	0.952367	0.290159	0.459655
107.064	324.407		339.536		300.727		281.736		131.358		107.144	0.334634	0.326853	0.41901	0.832844	0.329129	0.448494
107.518	389.211		358.902		314.694		235.101		130.235		107.598	0.448525	0.359901	0.452504	0.598497	0.324289	0.436743
107.972	481.612		379.019		340.207		202.922		111.256		108.052	0.610917	0.39423	0.513686	0.436794	0.242483	0.439622
108.425	530.346		410.488		324.452		178.92		97.693		108.506	0.696566	0.447932	0.475904	0.316181	0.184022	0.424121
108.879	497.536		421.896		323.517		158.577		114.067		108.96	0.638903	0.467399	0.473662	0.213955	0.254599	0.409704
109.333	472.388		454.514		314.371		173.323		131.827		109.414	0.594707	0.523061	0.451729	0.288055	0.331151	0.437741
109.786	364.279		511.723		317.518		208.251		156.076		109.868	0.404708	0.620688	0.459276	0.463573	0.435672	0.476783
110.24	346.084		546.707		320.085		231.942		154.123		110.322	0.372731	0.680387	0.465432	0.582623	0.427254	0.505686
110.694	372.695		563.471		310.128		243.518		140.88		110.776	0.419499	0.708995	0.441554	0.640794	0.370172	0.516203
111.147	415.578		605.079		284.22		269.253		153.744		111.23	0.494865	0.779998	0.379424	0.770116	0.425621	0.570005
111.601	564.09		607.764		289.862		292.945		148.054		111.684	0.75587	0.78458	0.392954	0.889171	0.401095	0.644734
112.055	633.044		591.015		308.372		295.413		135.643		112.138	0.877054	0.755998	0.437343	0.901573	0.347599	0.663914
112.508	673.324		602.237		317.388		277.434		133.02		112.592	0.947845	0.775148	0.458964	0.811226	0.336293	0.665895
112.962	680.143		650.838		315.543		261.189		117.87		113.046	0.95983	0.858085	0.45454	0.729593	0.270991	0.654608
113.416	571.172		654.84		337.335		236.565		99.684		113.5	0.768316	0.864915	0.506799	0.605854	0.192603	0.587697
113.869	514.675		632.861		365.532		225.8		96.698		113.954	0.669025	0.827408	0.574417	0.551759	0.179733	0.560468
114.323	445.039		632.046		394.503		230.154		98.778		114.408	0.546641	0.826017	0.643892	0.573638	0.188698	0.555777
114.777	404.059		595.592		397.49		238.91		91.176		114.862	0.47462	0.763809	0.651055	0.617638	0.155931	0.532611
115.23	376.328		596.662		417.006		245.485		103.696		115.316	0.425884	0.765635	0.697856	0.650678	0.209897	0.54999
115.684	394.518		593.17		384.549		263.812		118.774		115.77	0.457852	0.759676	0.620022	0.742774	0.274888	0.571042
116.138	459.952		632.48		353.809		296.839		125.3		116.224	0.572851	0.826758	0.546305	0.908739	0.303017	0.631534
116.591	517.091		647.721		518.042		354.048		125.814		116.678	0.673271	0.852766	0.940149	1.19622	0.305233	0.793528
117.045	524.222		635.36		599.387		415.492		121.328		117.132	0.685803	0.831672	1.13522	1.50498	0.285897	0.888716
117.498	536.633		631.957		601.331		451.531		124.617		117.586	0.707615	0.825865	1.13988	1.68609	0.300073	0.931904
117.952	550.421		584.918		494.934		462.219		126.154		118.04	0.731847	0.745594	0.884734	1.73979	0.306698	0.881733
118.406	540.335		555.665		430.422		463.003		126.984		118.494	0.714121	0.695674	0.730029	1.74373	0.310276	0.838767
118.859	520.57		595.868		421.149		391.423		108.804		118.948	0.679385	0.76428	0.707791	1.38404	0.231914	0.753481
119.313	475.846		660.4		379.531		266.623		103.993		119.402	0.600784	0.874403	0.607988	0.756899	0.211177	0.61025
119.767	462.511		679.534		374.316		194.173		121.652		119.856	0.577348	0.907055	0.595482	0.392829	0.287293	0.552001
120.22	415.838		615.673		331.55		173.086		136.424		120.31	0.495322	0.798077	0.492926	0.286864	0.350966	0.484831
120.674	386.268		559.937		311.018		162.85		149.066		120.764	0.443353	0.702964	0.443688	0.235427	0.405457	0.446178
121.128	368.122		514.89		393.674		173.253		158.789		121.218	0.411462	0.626092	0.641904	0.287704	0.447366	0.482906
121.581	376.014		506.191		502.042		209.747		174.432		121.672	0.425332	0.611247	0.901779	0.47109	0.514793	0.584849
122.035	406.489		562.969		536.205		289.731		187.45		122.126	0.478891	0.708138	0.983705	0.87302	0.570905	0.722932
122.489	450.197		588.916		558.251		358.152		215.694		122.58	0.555707	0.752416	1.03657	1.21684	0.692647	0.850837
122.942	514.067		578.929		588.397		390.498		269.786		123.034	0.667956	0.735374	1.10887	1.37939	0.925802	0.963477
123.396	547.157		582.181		617.43		367.656		289.907		123.488	0.726111	0.740923	1.17849	1.2646	1.01253	0.984531
123.85	609.866		562.079		650.716		348.503		295.015		123.942	0.83632	0.706619	1.25831	1.16836	1.03455	1.00083
124.303	615.099		534.794		663.171		329.695		288.877		124.396	0.845517	0.660058	1.28818	1.07384	1.00809	0.975138
124.757	501.676		586.232		654.087		298.941		263.635		124.85	0.646179	0.747836	1.2664	0.919302	0.899289	0.8958
125.211	475.185		685.235		623.63		209.956		213.433		125.304	0.599622	0.916783	1.19336	0.472141	0.682901	0.772961
125.664	528.176		704.644		616.831		165.921		185.737		125.758	0.692752	0.949904	1.17705	0.250859	0.563522	0.726818
126.118	631.528		637.619		556.071		169.806		223.2		126.212	0.87439	0.835527	1.03135	0.270382	0.725	0.747329
126.572	718.382		630.234		480.86		169.862		271.454		126.666	1.02703	0.822925	0.850983	0.270663	0.932991	0.780919
127.025	709.439		588.583		448.238		172.78		300.942		127.12	1.01132	0.751848	0.772753	0.285327	1.06009	0.776268
127.479	630.456		570.538		455.625		169.576		323.247		127.574	0.872506	0.721055	0.790468	0.269226	1.15624	0.761898
127.933	576.533		568.044		485.762		162.593		317.037		128.028	0.777738	0.716799	0.862739	0.234136	1.12947	0.744176
128.386	563.117		551.235		551.606		167.769		266.433		128.482	0.75416	0.688114	1.02064	0.260146	0.911349	0.726881
128.84	548.118		507.595		601.141		189.313		234.973		128.936	0.7278	0.613643	1.13943	0.368407	0.775746	0.725005
129.294	521.614		486.057		619.413		221.746		257.944		129.39	0.68122	0.576889	1.18324	0.531387	0.874759	0.7695
129.747	484.849		454.679		639.781		256.763		285.211		129.844	0.616606	0.523343	1.23209	0.707352	0.992289	0.814336
130.201	443.975		439.332		699.001		287.782		325.635		130.298	0.544772	0.497154	1.3741	0.863226	1.16653	0.889157
130.655	435.653		450.466		692.04		334.457		317.648		130.752	0.530146	0.516154	1.35741	1.09777	1.1321	0.926717
131.108	408.618		564.771		656.273		402.877		263.647		131.206	0.482633	0.711213	1.27164	1.44159	0.899341	0.961283
131.562	453.074		648.786		604.683		410.616		237.382		131.66	0.560763	0.854584	1.14792	1.48048	0.786129	0.965976
132.016	496.509		654.469		580.966		382.408		183.895		132.114	0.637098	0.864282	1.09105	1.33873	0.555582	0.897348
132.469	508.026		641.899		581.16		359.04		148.703		132.568	0.657339	0.842831	1.09151	1.22131	0.403892	0.843376
132.923	539.74		579.163		553.964		337.08		207.512		133.022	0.713076	0.735773	1.02629	1.11095	0.657379	0.848695
133.377	610.069		466.97		567.751		278.331		308.938		133.476	0.836677	0.544317	1.05935	0.815734	1.09456	0.870129
133.83	691.468		488.009		608.465		208.481		369.97		133.93	0.979733	0.58022	1.15699	0.464729	1.35763	0.90786
134.284	711.736		601.392		654.069		178.529		349.155		134.384	1.01535	0.773706	1.26635	0.314216	1.26791	0.927508
134.738	643.851		693.961		687.098		196.779		365.523		134.838	0.896047	0.931674	1.34556	0.405925	1.33846	0.983533
135.191	624.74		772.431		714.56		225.854		328.299		135.292	0.86246	1.06558	1.41141	0.55203	1.17801	1.0139
135.645	563.742		795.151		672.365		239.825		304.105		135.746	0.755258	1.10435	1.31023	0.622236	1.07373	0.973161
136.099	488.653		796.07		578.286		263.787		267.109		136.2	0.623292	1.10592	1.08462	0.742648	0.914263	0.894149
136.552	429.395		745.385		489.956		287.666		181.407		136.654	0.519148	1.01943	0.872796	0.862643	0.544858	0.763775
137.006	373.343		684.945		416.702		293.194		137.738		137.108	0.420638	0.916288	0.697127	0.890422	0.356629	0.656221
137.46	303.188		639.316		427.16		281.082		129.453		137.562	0.297343	0.838423	0.722206	0.829558	0.320918	0.60169
137.913	315.676		618.948		490.939		249.573		151.06		138.016	0.31929	0.803666	0.875153	0.671221	0.414052	0.616676
138.367	367.991		688.958		380.743		207.213		172.436		138.47	0.411232	0.923137	0.610894	0.458357	0.50619	0.581962
138.821	419.077		792.566		350.635		173.215		202.451		138.924	0.501014	1.09994	0.538693	0.287513	0.635565	0.612545
139.274	443.743		837.346		339.283		157.892		218.991		139.378	0.544364	1.17636	0.51147	0.210513	0.706858	0.629913
139.728	449.09		835.946		319.752		153.149		225.314		139.832	0.553761	1.17397	0.464633	0.186678	0.734112	0.622631
140.182	440.574		758.919		363.387		155.774		222.775		140.286	0.538794	1.04252	0.569273	0.199869	0.723168	0.614726
140.635	384.735		585.688		475.113		173.139		204.619		140.74	0.440659	0.746908	0.837201	0.287131	0.644909	0.591362
141.089	371.593		522.564		572.804		188.229		175.979		141.194	0.417562	0.639188	1.07147	0.36296	0.521461	0.602529
141.543	367.875		495.454		570.004		212.887		150.862		141.648	0.411028	0.592925	1.06476	0.486869	0.413198	0.593756
141.996	332.326		491.759		502.573		220.954		115.297		142.102	0.348552	0.586619	0.903053	0.527407	0.259901	0.525106
142.45	333.631		501.571		392.723		231.934		80.808		142.556	0.350845	0.603363	0.639624	0.582583	0.111241	0.457531
142.904	352.07		498.44		284.362		248.84		73.51		143.01	0.383251	0.59802	0.379765	0.667538	0.0797845	0.421672
143.357	350.523		517.081		267.912		270.077		75.739		143.464	0.380533	0.629831	0.340317	0.774256	0.0893922	0.442866
143.811	352.917		559.622		287.382		303.177		78.852		143.918	0.38474	0.702427	0.387007	0.940588	0.10281	0.503514
144.265	378.365		531.598		253.836		339.458		73.36		144.372	0.429464	0.654604	0.306561	1.1229	0.0791379	0.518534
144.718	391.773		448.081		220.909		334.685		66.125		144.826	0.453028	0.512084	0.2276	1.09892	0.0479526	0.467917
145.172	455.043		388.826		224.657		314.632		56.003		145.28	0.564223	0.410966	0.236588	0.998151	0.00432328	0.44285
145.626	463.958		340.161		209.081		272.928		46.625		145.734	0.579891	0.32792	0.199235	0.788583	0	0.379126
146.079	504.606		288.263		182.627		222.496		43.216		146.188	0.651329	0.239357	0.135796	0.535156	0	0.312327
146.533	569.029		240.372		163.224		223.867		46.622		146.642	0.76455	0.157631	0.0892662	0.542045	0	0.310699
146.987	574.652		253.055		162.012		221.144		37.473		147.096	0.774432	0.179275	0.0863597	0.528362	0	0.313686
147.44	539.171		289.974		189.596		215.357		44.682		147.55	0.712076	0.242276	0.152508	0.499281	0	0.321228
147.894	406.393		323.411		170.945		232.826		122.858		148.004	0.478722	0.299336	0.107782	0.587065	0.292491	0.353079
148.348	410.45		335.414		157.651		230.155		213.368		148.458	0.485852	0.319819	0.0759017	0.573643	0.682621	0.427567
148.801	474.486		353.916		147.132		202.905		243.08		148.912	0.598394	0.351392	0.0506763	0.436709	0.81069	0.449572
149.255	540.601		389.87		139.599		183.803		264.23		149.366	0.714589	0.412747	0.0326115	0.340719	0.901853	0.480504
149.709	551.715		386.758		250.756		211.508		262.904		149.82	0.734121	0.407437	0.299175	0.47994	0.896138	0.563362
150.162	536.887		371.404		367.601		291.622		267.567		150.274	0.708062	0.381235	0.579379	0.882523	0.916237	0.693487
150.616	497.539		348.221		433.755		349.211		232.82		150.728	0.638909	0.341674	0.738022	1.17191	0.766466	0.731397
151.07	460.094		411.49		469.554		362.157		181.733		151.182	0.5731	0.449642	0.823871	1.23697	0.546263	0.725969
151.523	527.282		509.449		548.601		361.739		134.03		151.636	0.691181	0.616807	1.01343	1.23487	0.340647	0.779387
151.977	581.288		589.86		545.281		331.728		114.808		152.09	0.786095	0.754027	1.00547	1.08406	0.257793	0.777489
152.43	548.407		590.735		499.391		295.365		133.007		152.544	0.728308	0.75552	0.895422	0.901332	0.336237	0.723364
152.884	483.658		593.485		411.875		279.293		195.651		152.998	0.614513	0.760213	0.685552	0.820568	0.606254	0.69742
153.338	458.247		579.173		255.335		272.947		219.303		153.452	0.569854	0.73579	0.310156	0.788678	0.708203	0.622536
153.791	451.877		506.465		277.201		237.467		198.371		153.906	0.558659	0.611715	0.362592	0.610387	0.617978	0.552266
154.245	391.287		412.006		330.004		245.052		221.038		154.36	0.452174	0.450522	0.489218	0.648503	0.715681	0.55122
154.699	326.934		403.49		382.893		289.861		236.218		154.814	0.339076	0.43599	0.61605	0.873673	0.781112	0.60918
155.152	251.535		445.924		456.003		340.785		142.687		155.268	0.206564	0.508403	0.791374	1.12957	0.377961	0.602775
155.606	215.352		456.579		477.126		371.437		86.559		155.722	0.142974	0.526585	0.842029	1.2836	0.13603	0.586244
156.06	191.513		431.099		395.881		376.193		86.666		156.176	0.101077	0.483104	0.647197	1.3075	0.136491	0.535074
156.513	178.273		465.931		261.696		338.604		81.712		156.63	0.0778084	0.542544	0.32541	1.11861	0.115138	0.435903
156.967	179.98		537.154		294.478		241.847		76.49		157.084	0.0808084	0.664085	0.404024	0.632397	0.0926293	0.374789
157.421	207.3		554.189		369.302		166.462		69.277		157.538	0.128822	0.693155	0.583458	0.253578	0.0615388	0.344111
157.874	253.547		533.341		379.894		164.268		63.552		157.992	0.2101	0.657578	0.608859	0.242553	0.0368621	0.35119
158.328	272.472		495.315		393.61		145.698		58.341		158.446	0.24336	0.592688	0.641751	0.149236	0.0144009	0.328287
158.782	268.614		474.747		381.728		134.492		67.874		158.9	0.23658	0.557589	0.613257	0.0929246	0.0554914	0.311168
159.235	272.325		470.437		312.904		138.216		72.875		159.354	0.243102	0.550234	0.448211	0.111638	0.0770474	0.286046
159.689	256.219		444.551		267.488		141.57		59.882		159.808	0.214796	0.50606	0.3393	0.128492	0.0210431	0.241938
160.143	277.224		424.499		295.195		152.422		69.351		160.262	0.251712	0.471841	0.405743	0.183025	0.0618578	0.274836
160.596	305.912		413.268		382.365		177.598		81.243		160.716	0.30213	0.452676	0.614784	0.309538	0.113116	0.358449
161.05	318.17		399.562		372.837		234.396		100.055		161.17	0.323673	0.429287	0.591935	0.594955	0.194203	0.42681
161.504	336.586		413.577		291.635		281.779		122.32		161.624	0.356039	0.453203	0.397206	0.83306	0.290172	0.465936
161.957	311.893		453.186		293.338		305.208		137.765		162.078	0.312641	0.520795	0.40129	0.950794	0.356746	0.508453
162.411	318.383		463.136		242.458		309.14		143.422		162.532	0.324047	0.537775	0.279276	0.970553	0.381129	0.498556
162.865	388.12		452.145		190.403		306.007		138.731		162.986	0.446608	0.519019	0.154444	0.954809	0.360909	0.487158
163.318	456.324		415.29		167.188		315.074		106.481		163.44	0.566475	0.456126	0.0987722	1.00037	0.221901	0.468729
163.772	542.842		475.144		312.848		284.823		80.88		163.894	0.718527	0.558266	0.448077	0.848357	0.111552	0.536956
164.226	583.184		524.834		415.161		236.98		78.507		164.348	0.789427	0.643061	0.693432	0.60794	0.101323	0.567037
164.679	577.849		551.624		431.814		225.562		85.293		164.802	0.780051	0.688778	0.733367	0.550563	0.130573	0.576666
165.133	518.076		653.418		449.481		264.374		112.933		165.256	0.675002	0.862488	0.775734	0.745598	0.249711	0.661707
165.587	452.048		669.628		450.92		317.164		128.226		165.71	0.55896	0.89015	0.779185	1.01087	0.315629	0.71096
166.04	376.358		678.807		423.902		354.423		131.12		166.164	0.425937	0.905814	0.714393	1.19811	0.328103	0.714471
166.494	307.942		621.677		358.532		383.801		103.556		166.618	0.305698	0.808323	0.557631	1.34573	0.209293	0.645336
166.948	292.136		559.49		227.926		402.853		81.27		167.072	0.277919	0.702201	0.244427	1.44147	0.113233	0.555851
167.401	298.308		507.95		214.531		369.805		71.852		167.526	0.288766	0.614249	0.212305	1.2754	0.0726379	0.492672
167.855	281.554		456.012		253.884		321.52		76.342		167.98	0.259322	0.525618	0.306676	1.03276	0.0919914	0.443274
168.309	294.468		435.84		305.468		284.816		83.15		168.434	0.282018	0.491195	0.430379	0.848322	0.121336	0.43465
168.762	296.7		426.953		292.924		277.655		84.289		168.888	0.28594	0.476029	0.400297	0.812337	0.126246	0.42017
169.216	310.909		412.513		287.096		230.826		73.997		169.342	0.310912	0.451387	0.386321	0.577015	0.0818836	0.361504
169.67	326.272		413.569		304.454		205.939		70.099		169.796	0.337912	0.453189	0.427947	0.451955	0.0650819	0.347217
170.123	342.024		416.542		348.889		219.401		75.932		170.25	0.365596	0.458263	0.534506	0.519603	0.0902241	0.393638
170.577	366.927		414.832		379.348		216.22		73.909		170.704	0.409362	0.455345	0.607549	0.503618	0.0815043	0.411476
171.031	402.847		402.311		383.53		197.971		72.015		171.158	0.47249	0.433978	0.617578	0.411915	0.0733405	0.40186
171.484	404.172		396.93		344.231		176.439		81.846		171.612	0.474819	0.424795	0.523336	0.303714	0.115716	0.368476
171.938	394.926		360.217		319.883		186.554		79.311		172.066	0.458569	0.362145	0.464947	0.354543	0.104789	0.348999
172.392	404.026		305.003		305.981		186.642		77.154		172.52	0.474562	0.267923	0.431609	0.354985	0.0954914	0.324914
172.845	481.001		271.076		282.816		168.509		76.201		172.974	0.609844	0.210027	0.376058	0.263864	0.0913836	0.310235
173.299	562.488		361.316		253.546		159.482		88.014		173.428	0.753054	0.36402	0.305866	0.218503	0.142302	0.356749
173.753	606.466		479.596		194.759		150.053		82.531		173.882	0.830344	0.565863	0.16489	0.171121	0.118668	0.370177
174.206	628.533		515.161		191.586		119.489		78.223		174.336	0.869127	0.626555	0.157281	0.0175327	0.100099	0.354119
174.66	638.325		531.556		208.017		115.213		72.209		174.79	0.886336	0.654532	0.196683	0	0.0741767	0.362346
175.114	682.798		540.625		211.114		132.367		59.455		175.244	0.964496	0.670009	0.20411	0.0822462	0.0192026	0.388013
175.567	692.43		505.121		215.026		161.394		51.228		175.698	0.981424	0.609422	0.213492	0.228111	0	0.406489
176.021	677.794		458.157		238.968		185.752		46.721		176.152	0.955701	0.529278	0.270906	0.350513	0	0.42128
176.475	596.702		428.183		250.333		169.215		57.332		176.606	0.813185	0.478128	0.298161	0.267412	0.0100517	0.373387
176.928	483.828		419.422		282.801		148.82		82.297		177.06	0.614812	0.463177	0.376022	0.164925	0.117659	0.347319
177.382	380.863		384.294		287.134		176.875		120.053		177.514	0.433854	0.403232	0.386412	0.305905	0.280401	0.361961
177.836	295.519		347.878		290.795		224.686		139.082		177.968	0.283865	0.341089	0.395192	0.546161	0.362422	0.385746
178.289	300.411		294.139		343.64		241.357		115.966		178.422	0.292462	0.249384	0.521918	0.629935	0.262784	0.391297
178.743	325.07		273.536		364.539		245.107		116.12		178.876	0.3358	0.214225	0.572036	0.648779	0.263448	0.406858
179.197	330.492		269.741		381.93		261.596		119.967		179.33	0.345329	0.207749	0.613741	0.731638	0.28003	0.435697
179.65	331.769		239.213		391.237		230.646		124.274		179.784	0.347573	0.155654	0.63606	0.576111	0.298595	0.402798
180.104	319.277		210.075		324.171		198.694		141.849		180.238	0.325619	0.10593	0.47523	0.415548	0.374349	0.339335
180.558	300.382		205.596		320.699		194.17		142.594		180.692	0.292411	0.0982867	0.466904	0.392814	0.37756	0.325595
181.011	281.392		228.038		378.941		212.119		123.137		181.146	0.259037	0.136584	0.606573	0.48301	0.293694	0.35578
181.465	276.274		334.254		479.943		225.372		139.984		181.6	0.250042	0.31784	0.848784	0.549608	0.36631	0.466517
181.919	289.584		437.065		508.381		232.992		156.605		182.054	0.273434	0.493285	0.916981	0.587899	0.437953	0.54191
182.372	328.804		469.445		459.881		270.504		183.246		182.508	0.342362	0.548541	0.800674	0.776402	0.552784	0.604153
182.826	416.388		471.245		323.601		309.092		212.901		182.962	0.496288	0.551613	0.473863	0.970312	0.680608	0.634537
183.28	483.635		424.563		246.069		336.884		246.595		183.416	0.614473	0.471951	0.287935	1.10997	0.825841	0.662034
183.733	503.81		342.307		201.249		410.07		216.762		183.87	0.64993	0.331582	0.180453	1.47774	0.69725	0.667391
184.187	484.815		312.254		172.566		469.709		183.906		184.324	0.616547	0.280297	0.111669	1.77743	0.555629	0.668315
184.641	467.976		346.381		153.58		441.564		160.886		184.778	0.586953	0.338534	0.0661391	1.636	0.456405	0.616806
185.094	430.047		374.665		159.799		405.344		129.837		185.232	0.520293	0.3868	0.0810528	1.45399	0.322573	0.552942
185.548	358.962		386.315		176.323		365.501		104.452		185.686	0.395364	0.406681	0.120679	1.25377	0.213155	0.47793
186.001	350.124		392.7		171.216		286.743		151.908		186.14	0.379831	0.417577	0.108432	0.858005	0.417707	0.43631
186.455	410.535		381.433		176.198		192.883		292.617		186.594	0.486002	0.39835	0.120379	0.386347	1.02421	0.483058
186.909	463.083		348.718		175.947		179.335		358.259		187.048	0.578353	0.342522	0.119777	0.318266	1.30715	0.533214
187.362	527.801		351.124		152.732		314.206		325.172		187.502	0.692093	0.346628	0.0641055	0.99601	1.16453	0.652674
187.816	601.873		350.216		122.272		400.356		205.771		187.956	0.822272	0.345078	0	1.42892	0.649875	0.64923
188.27	667.536		363.48		97.571		423.803		122.95		188.41	0.937673	0.367713	0	1.54675	0.292888	0.629005
188.723	714.585		313.304		87.543		493.603		98.236		188.864	1.02036	0.282089	0	1.8975	0.186362	0.677263
189.177	746.621		244.195		100.742		559.783		86.284		189.318	1.07666	0.164155	0	2.23007	0.134845	0.721146
189.631	781.027		245.491		113.842		543.106		118.222		189.772	1.13713	0.166367	0	2.14626	0.272509	0.744453
190.084	757.577		247.567		161.99		522.772		123.605		190.226	1.09592	0.16991	0.086307	2.04408	0.295711	0.738385
190.538	697.822		225.411		247.648		504.552		148.055		190.68	0.9909	0.132101	0.291722	1.95252	0.401099	0.753669
190.992	588.004		221.451		294.682		491.089		157.852		191.134	0.797898	0.125343	0.404513	1.88487	0.443328	0.73119
191.445	533.144		248.924		323.021		466.204		163.193		191.588	0.701483	0.172225	0.472472	1.75982	0.466349	0.71447
191.899	522.716		282.52		310.026		404.235		176.902		192.042	0.683156	0.229556	0.441309	1.44842	0.52544	0.665576
192.353	534.821		285.384		291.761		347.946		164.575		192.496	0.704431	0.234444	0.397508	1.16556	0.472306	0.594849
192.806	607.109		303.591		271.917		347.027		156.492		192.95	0.831475	0.265514	0.349921	1.16094	0.437466	0.609063
193.26	662.298		306.143		271.012		342.286		115.896		193.404	0.928467	0.269869	0.347751	1.13712	0.262483	0.589137
193.714	631.439		266.356		211.88		300.15		102.985		193.858	0.874234	0.201973	0.205947	0.925377	0.206832	0.482872
194.167	643.27		281.616		164.88		221.321		165.694		194.312	0.895026	0.228014	0.0932374	0.529251	0.477129	0.444532
194.621	595.855		392.504		188.271		165.711		271.152		194.766	0.811696	0.417242	0.149331	0.249804	0.93169	0.511953
195.075	476.703		476.419		257.142		125.152		324.874		195.22	0.60229	0.560442	0.314489	0.0459899	1.16325	0.537292
195.528	386.921		445.479		352.988		98.92		331.062		195.674	0.444501	0.507643	0.544336	0	1.18992	0.53728
195.982	301.416		415.936		443.691		84.015		304.188		196.128	0.294228	0.457229	0.761849	0	1.07409	0.517478
196.436	255.801		417.09		543.766		86.392		248.323		196.582	0.214062	0.459198	1.00184	0	0.833289	0.501677
196.889	279.754		413.682		599.963		96.917		207.051		197.036	0.256158	0.453382	1.1366	0	0.655392	0.500307
197.343	311.608		382.149		549.905		105.215		131.69		197.49	0.312141	0.399572	1.01656	0	0.33056	0.411766
197.797	343.426		279.017		521.875		105.41		104.504		197.944	0.36806	0.223578	0.949341	0	0.213379	0.350872
198.25	358.2		168.116		458.38		109.55		121.627		198.398	0.394025	0.0343276	0.797074	0	0.287185	0.302522
198.704	330.032		134.756		339.904		114.998		110.324		198.852	0.34452	0	0.512959	0	0.238466	0.219189
199.158	304.592		124.238		228.831		117.872		106.001		199.306	0.29981	0	0.246597	0.00940704	0.219832	0.155129
199.611	282.539		109.901		209.344		116.684		108.222		199.76	0.261053	0	0.199866	0.00343719	0.229405	0.138752
200.065	282.465		87.043		189.426		125.145		108.071		200.214	0.260923	0	0.152101	0.0459548	0.228754	0.137546
200.519	228.098		64.496		158.341		170.729		105.215		200.668	0.165374	0	0.0775564	0.27502	0.216444	0.146879
200.972	253.194		58.795		117.49		202.768		111.753		201.122	0.20948	0	0	0.43602	0.244625	0.178025
201.426	430.566		59.156		108.011		213.879		107.508		201.576	0.521206	0	0	0.491854	0.226328	0.247877
201.88	449.046		16.752		168.408		243.926		94.141		202.03	0.553684	0	0.101698	0.642844	0.168711	0.293387
202.333	472.057		11.029		270.337		283.943		70.368		202.484	0.594125	0	0.346132	0.843935	0.0662414	0.370087
202.787	491.409		2.777		343.756		276.148		59.11		202.938	0.628135	0	0.522197	0.804764	0.0177155	0.394562
203.241	368.602				413.596		258.344		54.576		203.392	0.412306		0.689679	0.715296	0	0.45432
203.694	215.843				467.232		215.805		56.417		203.846	0.143837		0.818302	0.501533	0.00610776	0.367445
204.148	167.021				491.705		184.327		57.84		204.3	0.0580334		0.87699	0.343352	0.0122414	0.322654
204.602	201.231				455.99		163.187		54.443		204.754	0.118156		0.791343	0.237121	0	0.286655
205.055	244.783				452.901		145.053		49.559		205.208	0.194698		0.783935	0.145995	0	0.281157
205.509	249.004				371.584		133.68		42.912		205.662	0.202116		0.58893	0.0888442	0	0.219973
205.963	244.931				280.195		156.601		41.75		206.116	0.194958		0.369772	0.204025	0	0.192189
206.416	240.637				209.613		212.834		39.504		206.57	0.187411		0.200511	0.486603	0	0.218631
206.87	210.712				144.909		292.101		44.593		207.024	0.134819		0.0453453	0.88493	0	0.266273
207.324	169.463				130.197		338.335		61.072		207.478	0.0623251		0.0100647	1.11726	0.0261724	0.303956
207.777	113.905				153.783		317.795		63.547		207.932	0		0.0666259	1.01405	0.0368405	0.279378
208.231	55.425				171.659		280.626		76.371		208.386	0		0.109494	0.827266	0.0921164	0.257219
208.685	18.624				196.492		249.564		80.222		208.84	0		0.169046	0.671176	0.108716	0.237234
209.138	11.44				225.911		219.313		80.457		209.294	0		0.239595	0.519161	0.109728	0.217121
209.592	9.04				226.214		208.334		77.462		209.748	0		0.240321	0.46399	0.096819	0.200283
210.046	7.696				209.277		199.1		84.651		210.202	0		0.199705	0.417588	0.127806	0.186275
210.499	6.264				186.842		207.472		102.703		210.656	0		0.145904	0.459658	0.205616	0.202795
210.953	5.049				184.596		210.894		137.156		211.11	0		0.140518	0.476854	0.354121	0.242873
211.407	3.514				189.796		193.773		182.992		211.564	0		0.152988	0.390819	0.55169	0.273874
211.86	2.173				201.648		195.085		226.997		212.018	0		0.18141	0.397412	0.741366	0.330047
212.314	0.781				191.036		196.558		241.381		212.472	0		0.155962	0.404814	0.803366	0.341036
212.768	0				203.421		205.343		225.715		212.926	0		0.185662	0.44896	0.735841	0.342616
213.221	0				193.232		224.427		209.44		213.38	0		0.161228	0.544859	0.66569	0.342944
213.675	0				149.99		215.323		181.427		213.834	0		0.05753	0.499111	0.544944	0.275396
214.129	0				119.933		174.496		150.01		214.288	0		0	0.29395	0.409526	0.175869
214.582	0				117.522		134.878		110.511		214.742	0		0	0.0948643	0.239272	0.083534

## Sheet: combined-averages
sections-HH8
Tfap2a expression
position	e1	e2	e3	e4	average	Average-(smallest value)	Standard Dev
0	0.00199349	0	0	0	0.000498372	0.000498372	0.000996744
0.454	0	0.00270204	0	0	0.00067551	0.00067551	0.00135102
0.908	0	0.0117051	0	0	0.00292628	0.00292628	0.00585255
1.362	0	0	0	0	0	0	0
1.816	0	0.00344589	0	0	0.000861472	0.000861472	0.00172294
2.27	0	0	0	0	0	0	0
2.724	0	0	0	0	0	0	0
3.178	0	0	0	0	0	0	0
3.632	0	0.00300088	0	0	0.00075022	0.00075022	0.00150044
4.086	0	0.0191111	0	0	0.00477777	0.00477777	0.00955554
4.54	0.00399764	0.0595782	0	0	0.015894	0.015894	0.0291838
4.994	0.00268679	0.0686925	0	0	0.0178448	0.0178448	0.0339221
5.448	0.00149859	0.0472772	0	0	0.012194	0.012194	0.0233995
5.902	0.00368158	0.0170404	0	0	0.0051805	0.0051805	0.00809484
6.356	0.00269211	0.0169986	0	0	0.00492267	0.00492267	0.00815001
6.81	0.0039224	0.00836219	0	0	0.00307115	0.00307115	0.00398262
7.264	0.0109676	0	0	0	0.00274189	0.00274189	0.00548378
7.718	0.0125906	0	0	0	0.00314765	0.00314765	0.0062953
8.172	0.0161283	0.000844555	0	0	0.00424322	0.00424322	0.00793339
8.626	0.00870822	0.00182904	0	0	0.00263431	0.00263431	0.00414005
9.08	0.00294337	0.000836651	0	0	0.000945006	0.000945006	0.0013894
9.534	0.00130537	0	0	0	0.000326342	0.000326342	0.000652685
9.988	0.00111913	0	0	0	0.000279782	0.000279782	0.000559564
10.442	0	0	0	0	0	0	0
10.896	0	0	0	0	0	0	0
11.35	0	0	0	0	0	0	0
11.804	0	0	0	0	0	0	0
12.258	0	0.00284925	0	0	0.000712312	0.000712312	0.00142462
12.712	0	0.00589917	0	0	0.00147479	0.00147479	0.00294959
13.166	0	0.00914286	0.0045	0	0.00341071	0.00341071	0.00437073
13.62	0	0.00334774	0.0618867	0	0.0163086	0.0163086	0.0304263
14.074	0	0.000327068	0.0266478	0	0.00674371	0.00674371	0.0132703
14.528	0	0.00116228	0	0	0.00029057	0.00029057	0.00058114
14.982	0	0.00489662	0	0	0.00122415	0.00122415	0.00244831
15.436	0	0.00602882	0	0	0.00150721	0.00150721	0.00301441
15.89	0	0.000774436	0	0	0.000193609	0.000193609	0.000387218
16.344	0	0	0	0	0	0	0
16.798	0	0.00106203	0	0	0.000265508	0.000265508	0.000531015
17.252	0	0.00458835	0	0	0.00114709	0.00114709	0.00229417
17.706	0	0.0013089	0	0	0.000327224	0.000327224	0.000654449
18.16	0	0	0	0	0	0	0
18.614	0	0	0	0	0	0	0
19.068	0	0	0	0.00170158	0.000425395	0.000425395	0.000850791
19.522	0	0	0	0.00202671	0.000506678	0.000506678	0.00101336
19.976	0	0	0	0.00201828	0.000504569	0.000504569	0.00100914
20.43	0	0	0	0	0	0	0
20.884	0	0	0	0	0	0	0
21.338	0	0	0	0.000101582	2.53954e-05	2.53954e-05	5.07909e-05
21.792	0	0	0	0	0	0	0
22.246	0	0	0	0	0	0	0
22.7	0	0	0	0	0	0	0
23.154	0	0.00584361	0.00924384	0	0.00377186	0.00377186	0.00457124
23.608	0	0.00930677	0.00537685	0	0.0036709	0.0036709	0.00453226
24.062	0	0.0119635	0.055702	0	0.0169164	0.0169164	0.0264649
24.516	0	0	0.0388128	0.000833392	0.00991155	0.00991155	0.0192715
24.97	0	0	0	0.000750439	0.00018761	0.00018761	0.00037522
25.424	0	0	0	0	0	0	0
25.878	0	0	0	0	0	0	0
26.332	0	0.0019619	0	0	0.000490476	0.000490476	0.000980952
26.786	0	0	0	0	0	0	0
27.24	0	0	0	0	0	0	0
27.694	0	0	0	0	0	0	0
28.148	0	0	0	2.46046e-06	6.15114e-07	6.15114e-07	1.23023e-06
28.602	0	0	0	0.00342179	0.000855448	0.000855448	0.0017109
29.056	0.00832152	0	0.0309852	0.00354974	0.0107141	0.0107141	0.0139375
29.51	0.00490059	0	0.0215862	0.00172056	0.00705184	0.00705184	0.00989994
29.964	0	0	0.00942365	0	0.00235591	0.00235591	0.00471182
30.418	0	0.00352092	0.004	0	0.00188023	0.00188023	0.0021799
30.872	0	0.00502886	0	0	0.00125722	0.00125722	0.00251443
31.326	0	0	0	0	0	0	0
31.78	0	0	0	0.000792267	0.000198067	0.000198067	0.000396134
32.234	0	0	0	0	0	0	0
32.688	0	0.0012589	0	0	0.000314724	0.000314724	0.000629449
33.142	0	0.00310526	0	0	0.000776316	0.000776316	0.00155263
33.596	0	0.000766291	0	0	0.000191573	0.000191573	0.000383145
34.05	0	0.00379825	0.00879206	0	0.00314758	0.00314758	0.00416725
34.504	0	0.00493296	0	0	0.00123324	0.00123324	0.00246648
34.958	0.00147507	0.00833709	0	0	0.00245304	0.00245304	0.00398386
35.412	0	0.0101165	0	0	0.00252914	0.00252914	0.00505827
35.866	0	0.00983145	0	0	0.00245786	0.00245786	0.00491573
36.32	0	0.0104868	0	0	0.00262171	0.00262171	0.00524342
36.774	0	0.0288906	0	0	0.00722265	0.00722265	0.0144453
37.228	0	0.0406439	0	0.00369045	0.0110836	0.0110836	0.0197835
37.682	0	0.00221992	0	0.00130251	0.000880609	0.000880609	0.00108362
38.136	0	0.00591645	0	0	0.00147911	0.00147911	0.00295823
38.59	0	0.121154	0	0.000149736	0.030326	0.030326	0.0605521
39.044	0	0.214674	0	0.00131318	0.0539969	0.0539969	0.10712
39.498	0	0.0607215	0	0.00290475	0.0159066	0.0159066	0.029908
39.952	0	0.0288149	0	0	0.00720374	0.00720374	0.0144075
40.406	9.35403e-05	0.0150474	0	0	0.00378523	0.00378523	0.00750824
40.86	0	0.0173066	0	0	0.00432666	0.00432666	0.00865331
41.314	0	0.0216525	0	0	0.00541312	0.00541312	0.0108262
41.768	0	0.00530389	0.0175117	0	0.00570389	0.00570389	0.00825939
42.222	0	0.00793811	0.0132547	0	0.0052982	0.0052982	0.00649144
42.676	0	0.00679428	0.00086215	0	0.00191411	0.00191411	0.00327874
43.13	0	0.00497394	0	0	0.00124348	0.00124348	0.00248697
43.584	0	0.00865386	0	0	0.00216347	0.00216347	0.00432693
44.038	0	0.00573935	0	0	0.00143484	0.00143484	0.00286967
44.492	0	0.0047381	0.00480542	0	0.00238588	0.00238588	0.00275511
44.946	0.000753521	0	0.000268473	0	0.000255499	0.000255499	0.000355319
45.4	0	0	0	0.000547979	0.000136995	0.000136995	0.000273989
45.854	0.00071831	0.00336709	0.0133818	0.00175958	0.00480669	0.00480669	0.00581963
46.308	0	0.0300611	0.10135	0.0045297	0.0339851	0.0339851	0.0468188
46.762	0.00389437	0.0174294	0.164862	0.00554313	0.0479323	0.0479323	0.0781861
47.216	0.000355691	0.0169351	0.256855	0.00111011	0.0688139	0.0688139	0.125593
47.67	0.000395325	0.0118932	0.294478	0.000375085	0.0767854	0.0767854	0.14523
48.124	0.000211471	0.00120346	0.234222	0.00354271	0.0597948	0.0597948	0.116293
48.578	1.93662e-05	0	0.166645	0.00727739	0.0434855	0.0434855	0.0821779
49.032	0	0	0.133866	0	0.0334664	0.0334664	0.0669328
49.486	0	0.0326934	0.100797	0	0.0333725	0.0333725	0.0475181
49.94	0	0.0180703	0.103331	0	0.0303503	0.0303503	0.0493938
50.394	0	0.0525385	0.154239	0.00197889	0.0521892	0.0521892	0.0722476
50.848	0	0.147312	0.163077	0.00581206	0.0790501	0.0790501	0.0881907
51.302	0	0.160858	0.174494	0.0152332	0.0876462	0.0876462	0.0927864
51.756	0	0.0562403	0.131896	0.0151176	0.0508134	0.0508134	0.0590479
52.21	0	0.00647328	0.102279	0.0144794	0.0308079	0.0308079	0.0480139
52.664	0.00267884	0.00896282	0.109493	0.0163508	0.0343713	0.0343713	0.0503916
53.118	0	0.0195069	0.10531	0.0111487	0.0339915	0.0339915	0.0482127
53.572	0	0.0145593	0.124204	0	0.0346909	0.0346909	0.0600691
54.026	0	0.00860253	0.171628	0	0.0450577	0.0450577	0.0844777
54.48	0	0.0100958	0.216081	0.00386011	0.0575093	0.0575093	0.105796
54.934	0	0.00885714	0.245076	0.00175009	0.0639209	0.0639209	0.120831
55.388	7.82775e-05	0.0316665	0.250126	0.0011638	0.0707586	0.0707586	0.120471
55.842	0	0.105355	0.315348	0.00716396	0.106967	0.106967	0.147001
56.296	0.00101652	0.0372748	0.320137	0.00645143	0.09122	0.09122	0.153444
56.75	0.000147078	0.0240294	0.310673	0.00181391	0.0841658	0.0841658	0.151397
57.204	0.000926779	0.148124	0.246499	0	0.0988874	0.0988874	0.120538
57.658	0.00136944	0.235821	0.239081	0	0.119068	0.119068	0.136705
58.112	0.00163898	0.085499	0.233931	0.00111564	0.0805463	0.0805463	0.109677
58.566	0	0.0266947	0.180538	0.00267346	0.0524765	0.0524765	0.086214
59.02	0	0.0045879	0.120349	0.00484851	0.0324464	0.0324464	0.0586441
59.474	0.00251588	0.00551051	0.12535	0.00547979	0.034714	0.034714	0.0604402
59.928	0.00450985	0.0126675	0.15515	0.00985272	0.0455451	0.0455451	0.0731484
60.382	0.00373571	0.0221573	0.134707	0.00793005	0.0421325	0.0421325	0.0622178
60.836	0.00336785	0.0471081	0.126177	0.0115815	0.0470587	0.0470587	0.0560574
61.29	0.00314327	0.0104578	0.145276	0.0102488	0.0422814	0.0422814	0.0687471
61.744	0.00287468	0.00461717	0.177771	0.00883499	0.0485244	0.0485244	0.0862007
62.198	0.00138167	0.00230035	0.169837	0.0108435	0.0460907	0.0460907	0.0826077
62.652	0.000407878	0.00667545	0.144143	0.0154778	0.041676	0.041676	0.0685903
63.106	0	0.04452	0.160963	0.0186826	0.0560414	0.0560414	0.0722902
63.56	0.00452513	0.00906796	0.212268	0.0224969	0.0620896	0.0620896	0.10041
64.014	0.0105329	0.00205211	0.243352	0.0290966	0.0712584	0.0712584	0.115284
64.468	0.00239111	0.00691927	0.305199	0.0370749	0.0878961	0.0878961	0.145684
64.922	0.00194314	0.0120857	0.368112	0.0421885	0.106082	0.106082	0.17552
65.376	0.00797548	0.0112362	0.403643	0.0498087	0.118166	0.118166	0.191264
65.83	0.0199777	0.0200078	0.373585	0.0509308	0.116125	0.116125	0.172258
66.284	0.0151582	0.0161758	0.395989	0.0552139	0.120634	0.120634	0.184514
66.738	0.0151235	0.0136996	0.441669	0.0652997	0.133948	0.133948	0.206546
67.192	0.0175463	0.0110351	0.428798	0.0681207	0.131375	0.131375	0.199917
67.646	0.0287513	0.0118472	0.436888	0.0730316	0.137629	0.137629	0.201167
68.1	0.0306123	0.0249156	0.420472	0.0682427	0.136061	0.136061	0.190579
68.554	0.0513203	0.0127256	0.408735	0.0648626	0.134411	0.134411	0.184212
69.008	0.0446542	0.0203501	0.470364	0.0670502	0.150605	0.150605	0.214024
69.462	0.0489271	0.0276036	0.462813	0.0661946	0.151385	0.151385	0.208218
69.916	0.0409237	0.0286209	0.433234	0.0534414	0.139055	0.139055	0.196381
70.37	0.0380784	0.0339292	0.441105	0.0361449	0.137315	0.137315	0.202534
70.824	0.0359114	0.0346237	0.385955	0.0342668	0.122689	0.122689	0.175512
71.278	0.0425874	0.0438232	0.358824	0.0300351	0.118817	0.118817	0.160125
71.732	0.0552855	0.0556903	0.377218	0.0303764	0.129642	0.129642	0.165474
72.186	0.0613597	0.0594364	0.400328	0.0389168	0.14001	0.14001	0.173842
72.64	0.0583787	0.0565487	0.431536	0.0387478	0.146303	0.146303	0.190362
73.094	0.061473	0.0552301	0.463953	0.0374214	0.154519	0.154519	0.20654
73.548	0.0652204	0.0596777	0.49519	0.0434169	0.165876	0.165876	0.219737
74.002	0.0763374	0.0606636	0.459994	0.0568072	0.163451	0.163451	0.197876
74.456	0.0823175	0.0926536	0.469612	0.0689485	0.178383	0.178383	0.194395
74.91	0.0769904	0.135692	0.490281	0.0841402	0.196776	0.196776	0.19741
75.364	0.0709343	0.161598	0.497229	0.0946429	0.206101	0.206101	0.197846
75.818	0.0959425	0.161067	0.509927	0.099685	0.216655	0.216655	0.197781
76.272	0.113015	0.176013	0.500954	0.0924377	0.220605	0.220605	0.190251
76.726	0.11774	0.181225	0.407686	0.0754732	0.195531	0.195531	0.147963
77.18	0.106542	0.266308	0.312377	0.0690104	0.188559	0.188559	0.118876
77.634	0.118222	0.211239	0.263655	0.0697501	0.165716	0.165716	0.0878058
78.088	0.168512	0.181541	0.308	0.0775299	0.183896	0.183896	0.0947941
78.542	0.186207	0.164188	0.347014	0.0788956	0.194076	0.194076	0.11197
78.996	0.135785	0.142718	0.403922	0.0841552	0.191645	0.191645	0.143909
79.45	0.132072	0.14688	0.455576	0.102229	0.209189	0.209189	0.165304
79.904	0.131951	0.134286	0.627401	0.116584	0.252556	0.252556	0.25002
80.358	0.107933	0.12603	0.745042	0.146902	0.281477	0.281477	0.309454
80.812	0.0931082	0.137017	0.776021	0.153775	0.289981	0.289981	0.325035
81.266	0.0925779	0.157822	0.719588	0.205022	0.293753	0.293753	0.287609
81.72	0.0867051	0.167935	0.678034	0.243096	0.293943	0.293943	0.263905
82.174	0.127725	0.204017	0.668298	0.294802	0.323711	0.323711	0.239662
82.628	0.0787114	0.222251	0.628784	0.341332	0.317769	0.317769	0.233494
83.082	0.069789	0.377755	0.559171	0.377038	0.345938	0.345938	0.203065
83.536	0.0710132	0.421246	0.511648	0.409741	0.353412	0.353412	0.193703
83.99	0.0738766	0.357185	0.478342	0.444341	0.338436	0.338436	0.183605
84.444	0.0832672	0.273985	0.529706	0.453866	0.335206	0.335206	0.199275
84.898	0.0947989	0.264639	0.568129	0.447195	0.343691	0.343691	0.207591
85.352	0.0921948	0.183621	0.593271	0.463908	0.333248	0.333248	0.234648
85.806	0.0873842	0.158219	0.657545	0.451919	0.338767	0.338767	0.26471
86.26	0.0944247	0.180814	0.646317	0.460638	0.345548	0.345548	0.254236
86.714	0.0922287	0.230752	0.655599	0.506321	0.371225	0.371225	0.256054
87.168	0.0963121	0.209528	0.593695	0.557776	0.364328	0.364328	0.248882
87.622	0.109294	0.214032	0.562511	0.557725	0.36089	0.36089	0.233997
88.076	0.124142	0.259904	0.586257	0.544902	0.378801	0.378801	0.22332
88.53	0.140492	0.426671	0.602401	0.550009	0.429893	0.429893	0.206519
88.984	0.163703	0.30246	0.615455	0.469928	0.387887	0.387887	0.196702
89.438	0.130459	0.293962	0.626205	0.391526	0.360538	0.360538	0.20729
89.892	0.122812	0.286987	0.673626	0.302112	0.346384	0.346384	0.23278
90.346	0.131053	0.320971	0.787756	0.267595	0.376844	0.376844	0.285376
90.8	0.148479	0.235846	0.821571	0.313815	0.379928	0.379928	0.302075
91.254	0.199202	0.218214	0.804781	0.411279	0.408369	0.408369	0.281105
91.708	0.286635	0.216696	0.802472	0.496077	0.45047	0.45047	0.262981
92.162	0.347462	0.30588	0.90917	0.559848	0.53059	0.53059	0.275807
92.616	0.345224	0.511255	0.897424	0.614205	0.592027	0.592027	0.231801
93.07	0.333217	0.505516	0.851845	0.611236	0.575454	0.575454	0.216981
93.524	0.352343	0.362178	0.828441	0.628	0.542741	0.542741	0.229309
93.978	0.394683	0.163795	0.87333	0.68244	0.528562	0.528562	0.312795
94.432	0.412207	0.133348	1.00507	0.663889	0.553629	0.553629	0.370853
94.886	0.386911	0.11571	1.0638	0.616959	0.545845	0.545845	0.401502
95.34	0.345656	0.131017	1.06038	0.574595	0.527913	0.527913	0.398517
95.794	0.323209	0.34708	1.07208	0.539468	0.570459	0.570459	0.348144
96.248	0.33324	0.357829	1.09907	0.510418	0.575139	0.575139	0.357971
96.702	0.328327	0.308055	1.06421	0.497228	0.549455	0.549455	0.353493
97.156	0.289941	0.226463	1.05721	0.511687	0.521324	0.521324	0.377599
97.61	0.263695	0.236401	0.997418	0.521515	0.504757	0.504757	0.352667
98.064	0.281034	0.273467	1.05602	0.516469	0.531746	0.531746	0.367268
98.518	0.309854	0.260008	1.09668	0.502043	0.542146	0.542146	0.384133
98.972	0.329763	0.216148	1.01299	0.532356	0.522813	0.522813	0.351981
99.426	0.357027	0.219552	0.90303	0.542074	0.505421	0.505421	0.296186
99.88	0.373014	0.209363	0.841517	0.494771	0.479666	0.479666	0.268081
100.334	0.38998	0.197277	0.765769	0.476273	0.457325	0.457325	0.236402
100.788	0.415774	0.202753	0.799466	0.459158	0.469288	0.469288	0.246998
101.242	0.420418	0.217237	0.792181	0.497998	0.481959	0.481959	0.2383
101.696	0.451878	0.222741	0.733956	0.546261	0.488709	0.488709	0.212567
102.15	0.486595	0.23329	0.639713	0.574218	0.483454	0.483454	0.178183
102.604	0.525543	0.249977	0.614842	0.649469	0.509958	0.509958	0.181013
103.058	0.517226	0.266783	0.641913	0.75915	0.546268	0.546268	0.210889
103.512	0.518165	0.285705	0.683026	0.814149	0.575261	0.575261	0.227877
103.966	0.522351	0.279836	0.757461	0.822961	0.595652	0.595652	0.246958
104.42	0.506754	0.334149	0.716628	0.799651	0.589295	0.589295	0.21006
104.874	0.527168	0.34637	0.639151	0.748509	0.565299	0.565299	0.171662
105.328	0.542242	0.280475	0.713837	0.653166	0.54743	0.54743	0.191628
105.782	0.564445	0.386565	0.735148	0.534781	0.555235	0.555235	0.14297
106.236	0.589784	0.423917	0.812752	0.479924	0.576594	0.576594	0.171853
106.69	0.603908	0.280187	1.09705	0.459655	0.6102	0.6102	0.35054
107.144	0.64106	0.25062	1.26641	0.448494	0.651646	0.651646	0.43975
107.598	0.689255	0.278054	1.41748	0.436743	0.705382	0.705382	0.504022
108.052	0.687734	0.287732	1.46744	0.439622	0.720632	0.720632	0.524459
108.506	0.652906	0.319514	1.44681	0.424121	0.710839	0.710839	0.510019
108.96	0.671319	0.378572	1.58449	0.409704	0.761022	0.761022	0.56446
109.414	0.674617	0.405335	1.56295	0.437741	0.770161	0.770161	0.541986
109.868	0.706259	0.432972	1.52843	0.476783	0.786112	0.786112	0.509184
110.322	0.66046	0.472271	1.59076	0.505686	0.807294	0.807294	0.528705
110.776	0.662262	0.493467	1.39445	0.516203	0.766594	0.766594	0.425197
111.23	0.659091	0.501451	0.994616	0.570005	0.681291	0.681291	0.218626
111.684	0.685335	0.477482	0.756869	0.644734	0.641105	0.641105	0.118523
112.138	0.67538	0.464136	0.660929	0.663914	0.61609	0.61609	0.101494
112.592	0.815191	0.440391	0.821485	0.665895	0.68574	0.68574	0.178675
113.046	0.841805	0.453275	1.23295	0.654608	0.795659	0.795659	0.3319
113.5	0.789758	0.481068	1.49857	0.587697	0.839273	0.839273	0.457793
113.954	0.820127	0.566919	1.76776	0.560468	0.928818	0.928818	0.572215
114.408	0.86374	0.550559	1.77453	0.555777	0.936152	0.936152	0.577779
114.862	0.942019	0.444516	1.37956	0.532611	0.824677	0.824677	0.428754
115.316	0.97335	0.405348	1.21355	0.54999	0.78556	0.78556	0.373495
115.77	0.991917	0.432827	1.26451	0.571042	0.815073	0.815073	0.382503
116.224	0.992768	0.454954	1.20644	0.631534	0.821424	0.821424	0.340566
116.678	0.978866	0.487917	1.11731	0.793528	0.844406	0.844406	0.27217
117.132	0.948323	0.511458	1.02065	0.888716	0.842286	0.842286	0.227053
117.586	0.922788	0.593862	0.968373	0.931904	0.854232	0.854232	0.174694
118.04	0.906448	0.704244	0.924691	0.881733	0.854279	0.854279	0.10156
118.494	0.919549	0.838589	0.962835	0.838767	0.889935	0.889935	0.0617685
118.948	0.88979	0.680796	1.06447	0.753481	0.847133	0.847133	0.168812
119.402	0.854653	0.621608	1.12284	0.61025	0.802337	0.802337	0.241535
119.856	0.857518	0.608243	1.24406	0.552001	0.815455	0.815455	0.315073
120.31	0.892521	0.596594	1.23419	0.484831	0.802033	0.802033	0.335543
120.764	0.914809	0.624926	1.33107	0.446178	0.829247	0.829247	0.386282
121.218	0.892076	0.668906	1.55343	0.482906	0.899329	0.899329	0.467049
121.672	0.924223	0.725536	1.57318	0.584849	0.951948	0.951948	0.436931
122.126	0.866956	0.924059	1.57959	0.722932	1.02338	1.02338	0.38034
122.58	0.84134	0.988978	1.49348	0.850837	1.04366	1.04366	0.307377
123.034	0.838727	0.955987	1.40839	0.963477	1.04164	1.04164	0.25108
123.488	0.848946	0.830894	1.46407	0.984531	1.03211	1.03211	0.296026
123.942	0.917395	0.644872	1.41438	1.00083	0.99437	0.99437	0.318604
124.396	0.796231	0.614654	1.2549	0.975138	0.91023	0.91023	0.272867
124.85	0.691078	0.627469	1.0046	0.8958	0.804738	0.804738	0.175672
125.304	0.689312	0.580515	0.920693	0.772961	0.74087	0.74087	0.143455
125.758	0.706074	0.536742	1.14542	0.726818	0.778764	0.778764	0.25884
126.212	0.732557	0.599353	1.3399	0.747329	0.854784	0.854784	0.330184
126.666	0.757869	0.630725	1.38471	0.780919	0.888555	0.888555	0.337297
127.12	0.804235	0.624119	1.33133	0.776268	0.883988	0.883988	0.30855
127.574	0.838948	0.655646	1.24524	0.761898	0.875432	0.875432	0.257735
128.028	0.858044	0.692878	1.24057	0.744176	0.883917	0.883917	0.247585
128.482	0.888495	0.668012	1.25712	0.726881	0.885126	0.885126	0.264932
128.936	0.970195	0.693101	1.19932	0.725005	0.896904	0.896904	0.23658
129.39	0.973548	0.699466	1.19045	0.7695	0.90824	0.90824	0.221164
129.844	0.942799	0.65879	1.10483	0.814336	0.88019	0.88019	0.189508
130.298	0.929331	0.641922	0.992317	0.889157	0.863182	0.863182	0.153495
130.752	0.979423	0.614708	0.866804	0.926717	0.846913	0.846913	0.161495
131.206	1.01302	0.598688	0.745357	0.961283	0.829586	0.829586	0.1927
131.66	1.12206	0.648713	0.624764	0.965976	0.840379	0.840379	0.243821
132.114	1.15123	0.752094	0.522073	0.897348	0.830687	0.830687	0.263699
132.568	0.996625	0.781442	0.594089	0.843376	0.803883	0.803883	0.16656
133.022	0.917055	0.778132	0.724652	0.848695	0.817133	0.817133	0.0837745
133.476	0.843346	0.80379	0.7636	0.870129	0.820216	0.820216	0.0465527
133.93	0.80181	0.941941	0.6681	0.90786	0.829928	0.829928	0.123287
134.384	0.768822	0.905508	0.57612	0.927508	0.79449	0.79449	0.16162
134.838	0.732359	0.78847	0.619584	0.983533	0.780987	0.780987	0.152202
135.292	0.741105	0.793641	0.783674	1.0139	0.83308	0.83308	0.122681
135.746	0.748839	0.761951	0.989065	0.973161	0.868254	0.868254	0.130589
136.2	0.752414	0.717056	1.12911	0.894149	0.873183	0.873183	0.186994
136.654	0.739955	0.725536	1.16017	0.763775	0.847358	0.847358	0.209134
137.108	0.68462	0.724947	1.1003	0.656221	0.791522	0.791522	0.207774
137.562	0.627154	0.750163	1.13064	0.60169	0.777412	0.777412	0.244247
138.016	0.566785	0.781754	1.32388	0.616676	0.822274	0.822274	0.346793
138.47	0.573951	0.776357	1.46873	0.581962	0.850251	0.850251	0.422808
138.924	0.625395	0.738819	1.42576	0.612545	0.85063	0.85063	0.387595
139.378	0.694689	0.744394	1.34431	0.629913	0.853326	0.853326	0.330661
139.832	0.736583	0.796917	1.39038	0.622631	0.886627	0.886627	0.343521
140.286	0.683102	0.880143	1.3621	0.614726	0.885017	0.885017	0.33737
140.74	0.578124	0.890557	1.23815	0.591362	0.824548	0.824548	0.311193
141.194	0.527024	0.960979	1.06723	0.602529	0.789441	0.789441	0.264823
141.648	0.479501	0.843364	0.866098	0.593756	0.69568	0.69568	0.189715
142.102	0.510239	0.690169	0.681787	0.525106	0.601825	0.601825	0.0974205
142.556	0.523542	0.699645	0.575854	0.457531	0.564143	0.564143	0.10249
143.01	0.582908	0.698348	0.643198	0.421672	0.586532	0.586532	0.119591
143.464	0.691587	0.671103	0.729256	0.442866	0.633703	0.633703	0.129484
143.918	0.742854	0.642441	0.783127	0.503514	0.667984	0.667984	0.124588
144.372	0.742411	0.667348	0.815714	0.518534	0.686002	0.686002	0.127018
144.826	0.74191	0.703376	0.863045	0.467917	0.694062	0.694062	0.165402
145.28	0.730766	0.757072	0.917247	0.44285	0.711984	0.711984	0.197443
145.734	0.701838	0.678708	0.97909	0.379126	0.68469	0.68469	0.245201
146.188	0.695234	0.570695	1.09493	0.312327	0.668297	0.668297	0.32608
146.642	0.652673	0.473516	1.16643	0.310699	0.65083	0.65083	0.371026
147.096	0.629857	0.456234	1.16652	0.313686	0.641574	0.641574	0.373081
147.55	0.548873	0.432039	1.1392	0.321228	0.610334	0.610334	0.36462
148.004	0.472649	0.390835	1.1452	0.353079	0.590441	0.590441	0.373193
148.458	0.475848	0.402985	1.18406	0.427567	0.622615	0.622615	0.375519
148.912	0.507159	0.429479	1.19729	0.449572	0.645875	0.645875	0.369082
149.366	0.477835	0.473063	1.15733	0.480504	0.647182	0.647182	0.340111
149.82	0.447221	0.487639	1.06253	0.563362	0.640188	0.640188	0.285647
150.274	0.405946	0.491648	1.06168	0.693487	0.66319	0.66319	0.291727
150.728	0.373174	0.518961	1.08805	0.731397	0.677897	0.677897	0.310488
151.182	0.391987	0.546079	1.05859	0.725969	0.680656	0.680656	0.286546
151.636	0.412055	0.577787	1.03824	0.779387	0.701867	0.701867	0.269903
152.09	0.390413	0.639556	1.01664	0.777489	0.706023	0.706023	0.261799
152.544	0.452635	0.68008	0.821681	0.723364	0.66944	0.66944	0.156208
152.998	0.451249	0.681392	0.633359	0.69742	0.615855	0.615855	0.113063
153.452	0.40648	0.789497	0.599353	0.622536	0.604467	0.604467	0.156831
153.906	0.39717	0.744543	0.573476	0.552266	0.566863	0.566863	0.142153
154.36	0.432474	0.541329	0.483419	0.55122	0.50211	0.50211	0.0552219
154.814	0.461084	0.389909	0.278961	0.60918	0.434784	0.434784	0.138324
155.268	0.486822	0.289666	0.0704852	0.602775	0.362437	0.362437	0.233642
155.722	0.523908	0.237454	0.0634169	0.586244	0.352756	0.352756	0.245507
156.176	0.522078	0.207129	0.179454	0.535074	0.360934	0.360934	0.193979
156.63	0.528738	0.196649	0.292711	0.435903	0.3635	0.3635	0.147644
157.084	0.534957	0.184371	0.348847	0.374789	0.360741	0.360741	0.143523
157.538	0.542606	0.253461	0.335961	0.344111	0.369035	0.369035	0.122746
157.992	0.510134	0.293413	0.359062	0.35119	0.37845	0.37845	0.0925399
158.446	0.473742	0.36586	0.43938	0.328287	0.401817	0.401817	0.0665425
158.9	0.407472	0.429902	0.457807	0.311168	0.401587	0.401587	0.0636988
159.354	0.369273	0.365456	0.33016	0.286046	0.337734	0.337734	0.0386964
159.808	0.385353	0.306834	0.181643	0.241938	0.278942	0.278942	0.0874408
160.262	0.336349	0.266852	0.0140896	0.274836	0.223032	0.223032	0.142714
160.716	0.310198	0.25026	0.0639136	0.358449	0.245705	0.245705	0.129021
161.17	0.323537	0.23542	0.132439	0.42681	0.279552	0.279552	0.125445
161.624	0.377854	0.248916	0.453963	0.465936	0.386667	0.386667	0.0997751
162.078	0.4067	0.495884	0.709576	0.508453	0.530153	0.530153	0.127905
162.532	0.408264	0.464603	0.795207	0.498556	0.541658	0.541658	0.173086
162.986	0.380996	0.285899	0.75482	0.487158	0.477218	0.477218	0.202504
163.44	0.372958	0.178426	0.800594	0.468729	0.455177	0.455177	0.26003
163.894	0.388628	0.204452	0.660366	0.536956	0.4476	0.4476	0.196513
164.348	0.411235	0.231981	0.347461	0.567037	0.389428	0.389428	0.139727
164.802	0.407153	0.262588	0.260095	0.576666	0.376625	0.376625	0.150036
165.256	0.414028	0.298304	0.309891	0.661707	0.420982	0.420982	0.168709
165.71	0.392084	0.319258	0.3385	0.71096	0.4402	0.4402	0.183117
166.164	0.399327	0.358743	0.316255	0.714471	0.447199	0.447199	0.18138
166.618	0.428828	0.389232	0.163808	0.645336	0.406801	0.406801	0.197263
167.072	0.398982	0.400594	0.123612	0.555851	0.36976	0.36976	0.179836
167.526	0.406197	0.40387	0.146058	0.492672	0.362199	0.362199	0.149902
167.98	0.401327	0.455821	0.148579	0.443274	0.362251	0.362251	0.144341
168.434	0.353476	0.405716	0.271461	0.43465	0.366326	0.366326	0.0716104
168.888	0.316296	0.344705	0.38212	0.42017	0.365823	0.365823	0.0451591
169.342	0.291685	0.319151	0.390557	0.361504	0.340724	0.340724	0.0439139
169.796	0.274091	0.28689	0.59837	0.347217	0.376642	0.376642	0.151219
170.25	0.315418	0.275673	0.711012	0.393638	0.423935	0.423935	0.197559
170.704	0.35384	0.343056	0.686229	0.411476	0.44865	0.44865	0.161209
171.158	0.353654	0.402298	0.708458	0.40186	0.466568	0.466568	0.162868
171.612	0.325543	0.451136	0.602743	0.368476	0.436974	0.436974	0.122187
172.066	0.287075	0.451431	0.423536	0.348999	0.37776	0.37776	0.0743279
172.52	0.298991	0.480622	0.274799	0.324914	0.344832	0.344832	0.092811
172.974	0.302184	0.512282	0.288928	0.310235	0.353407	0.353407	0.10628
173.428	0.316041	0.522855	0.318096	0.356749	0.378435	0.378435	0.0980837
173.882	0.316192	0.497022	0.307724	0.370177	0.372779	0.372779	0.0873255
174.336	0.259901	0.46602	0.288238	0.354119	0.342069	0.342069	0.0915757
174.79	0.226602	0.469363	0.245143	0.362346	0.325863	0.325863	0.112978
175.244	0.203485	0.486339	0.192339	0.388013	0.317544	0.317544	0.143925
175.698	0.175075	0.544039	0.145318	0.406489	0.31773	0.31773	0.190762
176.152	0.197348	0.73892	0.252441	0.42128	0.402497	0.402497	0.243678
176.606	0.218559	0.403285	0.490701	0.373387	0.371483	0.371483	0.113451
177.06	0.268918	0.272533	0.592882	0.347319	0.370413	0.370413	0.152651
177.514	0.278708	0.21429	0.586296	0.361961	0.360314	0.360314	0.16233
177.968	0.2727	0.202457	0.477436	0.385746	0.334585	0.334585	0.121534
178.422	0.24949	0.399036	0.39323	0.391297	0.358263	0.358263	0.07259
178.876	0.258029	0.265358	0.275405	0.406858	0.301412	0.301412	0.0706568
179.33	0.307693	0.252005	0.185512	0.435697	0.295227	0.295227	0.106133
179.784	0.368933	0.259415	0.238964	0.402798	0.317528	0.317528	0.0805458
180.238	0.477035	0.250112	0.390156	0.339335	0.36416	0.36416	0.0949386
180.692	0.415503	0.287666	0.442944	0.325595	0.367927	0.367927	0.0733142
181.146	0.314091	0.294689	0.563842	0.35578	0.382101	0.382101	0.123813
181.6	0.246644	0.242016	0.628182	0.466517	0.39584	0.39584	0.186993
182.054	0.214019	0.300196	0.627037	0.54191	0.420791	0.420791	0.195367
182.508	0.177421	0.245138	0.397887	0.604153	0.35615	0.35615	0.18931
182.962	0.169532	0.230954	0.229185	0.634537	0.316052	0.316052	0.214234
183.416	0.171502	0.196545	0.0634087	0.662034	0.273372	0.273372	0.26547
183.87	0.18093	0.179117	0.0355491	0.667391	0.265747	0.265747	0.276289
184.324	0.160602	0.163704	0.0383785	0.668315	0.25775	0.25775	0.279863
184.778	0.123988	0.150946	0.0348949	0.616806	0.231659	0.231659	0.26151
185.232	0.0997729	0.138799	0.0489486	0.552942	0.210116	0.210116	0.231492
185.686	0.116065	0.128617	0.271826	0.47793	0.248609	0.248609	0.168418
186.14	0.17802	0.131332	0.520961	0.43631	0.316656	0.316656	0.191157
186.594	0.274677	0.135785	0.600875	0.483058	0.373599	0.373599	0.208148
187.048	0.325533	0.138599	0.585117	0.533214	0.395616	0.395616	0.204787
187.502	0.323813	0.138396	0.495703	0.652674	0.402647	0.402647	0.221522
187.956	0.342622	0.154257	0.468736	0.64923	0.403711	0.403711	0.20854
188.41	0.371142	0.171135	0.38992	0.629005	0.3903	0.3903	0.187422
188.864	0.382542	0.211651	0.373354	0.677263	0.411203	0.411203	0.193961
189.318	0.323016	0.23323	0.453973	0.721146	0.432841	0.432841	0.212503
189.772	0.267074	0.185851	0.501159	0.744453	0.424634	0.424634	0.25165
190.226	0.232815	0.186849	0.636945	0.738385	0.448749	0.448749	0.279598
190.68	0.24399	0.245355	0.63336	0.753669	0.469093	0.469093	0.263753
191.134	0.254011	0.26976	0.608857	0.73119	0.465955	0.465955	0.240959
191.588	0.235758	0.269493	0.628485	0.71447	0.462052	0.462052	0.244747
192.042	0.215498	0.25278	0.572919	0.665576	0.426693	0.426693	0.22605
192.496	0.229411	0.254155	0.405515	0.594849	0.370983	0.370983	0.168325
192.95	0.23496	0.258056	0.267397	0.609063	0.342369	0.342369	0.178318
193.404	0.25019	0.277643	0.333865	0.589137	0.362709	0.362709	0.154918
193.858	0.290607	0.332353	0.451568	0.482872	0.38935	0.38935	0.0924054
194.312	0.28892	0.366199	0.528431	0.444532	0.407021	0.407021	0.102894
194.766	0.274247	0.320118	0.546032	0.511953	0.413087	0.413087	0.135853
195.22	0.266933	0.29476	0.579875	0.537292	0.419715	0.419715	0.161691
195.674	0.249155	0.241317	0.627044	0.53728	0.413699	0.413699	0.197972
196.128	0.218929	0.176584	0.725496	0.517478	0.409622	0.409622	0.259538
196.582	0.20863	0.159486	0.816991	0.501677	0.421696	0.421696	0.303758
197.036	0.23353	0.142453	0.77361	0.500307	0.412475	0.412475	0.284644
197.49	0.268988	0.115856	0.595341	0.411766	0.347988	0.347988	0.204432
197.944	0.250659	0.117368	0.388342	0.350872	0.27681	0.27681	0.121147
198.398	0.292343	0.178344	0.251614	0.302522	0.256206	0.256206	0.0563758
198.852	0.379306	0.299208	0.104947	0.219189	0.250662	0.250662	0.117089
199.306	0.487644	0.425005	0.0707118	0.155129	0.284623	0.284623	0.202856
199.76	0.487614	0.31274	0.242244	0.138752	0.295337	0.295337	0.146755
200.214	0.755591	0.248882	0.446086	0.137546	0.397026	0.397026	0.270957
200.668	1.04097	0.209531	0.602468	0.146879	0.499963	0.499963	0.413207
201.122	1.01509	0.213486	0.615165	0.178025	0.505441	0.505441	0.39337
201.576	0.622952	0.222276	0.467749	0.247877	0.390214	0.390214	0.190299
202.03	0.280752	0.251446	0.385	0.293387	0.302646	0.302646	0.0576447
202.484	0.198536	0.406125	0.402695	0.370087	0.34436	0.34436	0.0985635
202.938	0.194085	0.372768	0.351995	0.394562	0.328353	0.328353	0.0911835
203.392	0.217417	0.374498	0.290187	0.45432	0.334105	0.334105	0.102678
203.846	0.232402	0.37207	0.272163	0.367445	0.31102	0.31102	0.0697653
204.3	0.256307	0.296111	0.18584	0.322654	0.265228	0.265228	0.0595359
204.754	0.263289	0.293071	0.0949348	0.286655	0.234488	0.234488	0.0939113
205.208	0.242138	0.286608	0.157084	0.281157	0.241747	0.241747	0.0598153
205.662	0.239629	0.30241	0.261465	0.219973	0.255869	0.255869	0.0353539
206.116	0.260276	0.324842	0.37383	0.192189	0.287784	0.287784	0.078893
206.57	0.310802	0.317179	0.465505	0.218631	0.328029	0.328029	0.102114
207.024	0.417042	0.329191	0.462913	0.266273	0.368855	0.368855	0.0880625
207.478	0.467379	0.361708	0.391876	0.303956	0.38123	0.38123	0.0680377
207.932	0.480271	0.434714	0.276595	0.279378	0.36774	0.36774	0.1053
208.386	0.391769	0.616923	0.19078	0.257219	0.364173	0.364173	0.188103
208.84	0.326102	0.75346	0.108771	0.237234	0.356392	0.356392	0.279341
209.294	0.329097	0.533694	0.0360068	0.217121	0.27898	0.27898	0.208369
209.748	0.348956	0.364442	0.0574754	0.200283	0.242789	0.242789	0.144013
210.202	0.370386	0.314828	0.0643596	0.186275	0.233962	0.233962	0.136857
210.656	0.409431	0.271478	0.0242808	0.202795	0.226996	0.226996	0.160146
211.11	0.436708	0.344125	0	0.242873	0.255927	0.255927	0.188087
211.564	0.441065	0.36322	0	0.273874	0.26954	0.26954	0.192239
212.018	0.458601	0.228506	0.00213793	0.330047	0.254823	0.254823	0.192982
212.472	0.466995	0.171913	0.0494877	0.341036	0.257358	0.257358	0.183903
212.926	0.439409	0.208447	0.193571	0.342616	0.29601	0.29601	0.116757
213.38	0.427058	0.210028	0.299578	0.342944	0.319902	0.319902	0.0903673
213.834	0.398833	0.229501	0.327726	0.275396	0.307864	0.307864	0.0727203
214.288	0.374703	0.264163	0.347668	0.175869	0.290601	0.290601	0.0898
214.742	0.33229	0.273473	0.413166	0.083534	0.275616	0.275616	0.140276
