# Supplementary material for: Dynamic transcriptional signature and cell fate analysis reveals plasticity of individual neural plate border cells
Source: eLife. 2017 Mar 29;6:e21620. doi: 10.7554/eLife.21620 (PMC5371430; doi:10.7554/eLife.21620)
Supplement: Figure 3—source data 6. — DOI: http://dx.doi.org/10.7554/eLife.21620.014 [file elife-21620-fig3-data6.xlsx]

## Sheet: e1
sections-HH8
Six1 expression
position	section	average of	section	average of	section	average of	section	average of	section	average of	section	average of	position	section	section	section	section	section	section	average
	1right		1left		2right		2left		3right		3left			1right	1left	2right	2left	3right	3left
0	115.834	143	97.494	126	87.264	107	96.945	112	82.515	91	92.303	91	0	0	0	0	0	0	0.00361944	0.000603241
0.454	117.538		105.911		84.716		93.09		78.795		145.203		0.454	0	0	0	0	0	0.150564	0.025094
0.908	117.226	reference area	102.627	reference area	81.188	reference area	91.961	reference area	83.869	reference area	142.69	reference area	0.908	0	0	0	0	0	0.143583	0.0239306
1.362	118.822	660	99.626	728	75.143	517	98.931	507	81.434	610	99.606	451	1.362	0	0	0	0	0	0.0239056	0.00398426
1.816	118.892		95.806		82.81		108.491		85.303		72.593		1.816	0	0	0	0	0	0	0
2.27	114.061		95.535		105.695		114.909		83.641		61.462		2.27	0	0	0	0.00736456	0	0	0.00122743
2.724	113.638		96.466		109.016		109.508		68.747		63.894		2.724	0	0	0.00491707	0	0	0	0.000819512
3.178	111.906		82.69		96.135		97.774		61.759		66.618		3.178	0	0	0	0	0	0	0
3.632	110.571		81.51		100.319		87.98		62.516		65.331		3.632	0	0	0	0	0	0	0
4.086	112.129		92.584		95.443		89.707		60.819		61.281		4.086	0	0	0	0	0	0	0
4.54	101.83		101.298		85.981		93.244		59.641		60.714		4.54	0	0	0	0	0	0	0
4.994	96.268		106.965		89.914		83.506		55.964		63.733		4.994	0	0	0	0	0	0	0
5.448	92.565		108.784		87.378		86.281		52.763		63.576		5.448	0	0	0	0	0	0	0
5.902	83.2		98.651		79.987		109.433		48.827		60.823		5.902	0	0	0	0	0	0	0
6.356	94.913		99.705		78.895		119.88		60.073		88.814		6.356	0	0	0	0.0199494	0	0	0.00332489
6.81	106.5		97.266		89.205		115.005		52.675		117.571		6.81	0	0	0	0.00760759	0	0.0738083	0.0135693
7.264	129.252		89.023		92.564		117.722		54.01		83.579		7.264	0	0	0	0.0144861	0	0	0.00241435
7.718	139.647		97.959		97.331		118.48		58.128		81.052		7.718	0	0	0	0.0164051	0	0	0.00273418
8.172	130.438		118.418		90.52		102.027		55.187		61.539		8.172	0	0	0	0	0	0	0
8.626	111.989		109.982		84.418		112.9		67.348		57.04		8.626	0	0	0	0.00227848	0	0	0.000379747
9.08	88.285		123.859		78.92		105.344		84.208		52.168		9.08	0	0	0	0	0	0	0
9.534	88.61		104.352		80.998		91.665		72.925		63.735		9.534	0	0	0	0	0	0	0
9.988	73.13		98.235		82.611		82.983		67.653		77.576		9.988	0	0	0	0	0	0	0
10.442	124.778		100.645		86.443		87.709		76.743		62.076		10.442	0	0	0	0	0	0	0
10.896	262.18		107.521		94.513		95.194		79.401		54.472		10.896	0.230522	0	0	0	0	0	0.0384204
11.35	342.172		94.499		106.127		91.305		76.027		58.526		11.35	0.385246	0	0	0	0	0	0.0642076
11.804	141.874		82.024		107.183		89.491		69.819		59.172		11.804	0	0	0.000446341	0	0	0	7.43902e-05
12.258	91.466		80.474		105.209		98.417		60.41		72.257		12.258	0	0	0	0	0	0	0
12.712	75.855		87.239		111.968		122.334		69.507		75.944		12.712	0	0	0.0121171	0.026162	0	0	0.00637985
13.166	72.546		89.792		121.478		123.511		72.176		62.784		13.166	0	0	0.0353122	0.0291418	0	0	0.0107423
13.62	88.082		111.598		105.497		105.764		66.71		53.624		13.62	0	0	0	0	0	0	0
14.074	109.011		141.709		93.179		100.181		62.406		52.717		14.074	0	0.0260947	0	0	0	0	0.00434911
14.528	121.865		125.113		90.813		97.522		69.675		55.384		14.528	0	0	0	0	0	0	0
14.982	117.171		83.486		92.594		91.562		94.304		60.842		14.982	0	0	0	0	0.00636609	0	0.00106101
15.436	108.356		74.369		95.971		92.366		86.402		73.585		15.436	0	0	0	0	0	0	0
15.89	104.186		97.897		81.11		86.074		78.579		92.455		15.89	0	0	0	0	0	0.00404167	0.000673611
16.344	109.933		109.551		68.485		80.295		74.345		114.418		16.344	0	0	0	0	0	0.06505	0.0108417
16.798	86.587		113.755		70.654		87.962		78.437		110.322		16.798	0	0	0	0	0	0.0536722	0.00894537
17.252	84.854		107.067		75.067		99.484		74.193		86.349		17.252	0	0	0	0	0	0	0
17.706	88.465		108.928		78.558		92.904		69.368		78.393		17.706	0	0	0	0	0	0	0
18.16	92.633		108.716		79.05		87.464		65.577		79.114		18.16	0	0	0	0	0	0	0
18.614	85.028		104.41		82.36		94.314		69.12		87.989		18.614	0	0	0	0	0	0	0
19.068	82.289		111.364		83.91		99.304		68.708		85.02		19.068	0	0	0	0	0	0	0
19.522	84.303		117.979		82.818		97.527		69.662		68.581		19.522	0	0	0	0	0	0	0
19.976	90.146		119.076		87.957		95.354		71.753		66.284		19.976	0	0	0	0	0	0	0
20.43	111.446		149.727		101.84		79.062		88.82		73.413		20.43	0	0.0394136	0	0	0	0	0.00656894
20.884	115.808		126.894		112.295		74.623		80.514		82.258		20.884	0	0.00148505	0.0129146	0	0	0	0.00239995
21.338	95.928		98.645		110.285		94.801		72.523		78.48		21.338	0	0	0.0080122	0	0	0	0.00133537
21.792	93.885		93.078		117.031		83.375		67.874		71.818		21.792	0	0	0.0244659	0	0	0	0.00407764
22.246	122.958		93.431		130.041		72.512		72.703		86.55		22.246	0	0	0.0561976	0	0	0	0.00936626
22.7	149.475		91.859		136.008		68.607		69.047		93.773		22.7	0.0125242	0	0.0707512	0	0	0.00770278	0.015163
23.154	105.525		89.15		140.37		65.734		83.864		102.39		23.154	0	0	0.0813902	0	0	0.0316389	0.0188382
23.608	99.403		101.184		149.991		67.699		82.525		101.866		23.608	0	0	0.104856	0	0	0.0301833	0.0225066
24.062	90.389		135.913		146.463		63.704		58.101		91.79		24.062	0	0.0164668	0.0962512	0	0	0.00219444	0.0191521
24.516	89.121		160.784		122.612		72.084		51.886		97.567		24.516	0	0.0577807	0.038078	0	0	0.0182417	0.0190167
24.97	98.881		136.038		104.164		80.22		44.07		103.933		24.97	0	0.0166744	0	0	0	0.035925	0.00876657
25.424	101.222		108.463		108.807		81.586		47.533		102.211		25.424	0	0	0.00440732	0	0	0.0311417	0.00592483
25.878	96.835		123.063		102.892		77.887		53.579		106.29		25.878	0	0	0	0	0	0.0424722	0.0070787
26.332	88.362		136.996		103.204		71.839		48.064		116.861		26.332	0	0.0182658	0	0	0	0.0718361	0.015017
26.786	91.521		111.855		127.99		90.44		50.162		92.125		26.786	0	0	0.0511951	0	0	0.003125	0.00905335
27.24	97.892		101.397		139.19		112.712		59.932		73.329		27.24	0	0	0.0785122	0.00180253	0	0	0.0133858
27.694	95.231		96.886		121.029		128.63		68.562		76.37		27.694	0	0	0.0342171	0.0421013	0	0	0.0127197
28.148	88.958		98.342		108.28		91.37		71.085		72.318		28.148	0	0	0.00312195	0	0	0	0.000520325
28.602	101.589		90.87		105.893		69.872		86.405		65.641		28.602	0	0	0	0	0	0	0
29.056	82.882		93.081		105.063		71.652		100.984		68.775		29.056	0	0	0	0	0.019237	0	0.00320617
29.51	81.222		98.812		96.242		87.511		76.258		93.014		29.51	0	0	0	0	0	0.00559444	0.000932407
29.964	89.405		93.864		100.382		88.974		70.403		101.13		29.964	0	0	0	0	0	0.0281389	0.00468981
30.418	94.713		85.56		114.778		84.527		74.982		120.941		30.418	0	0	0.0189707	0	0	0.0831694	0.0170234
30.872	103.665		82.995		110.965		81.269		78.662		128.635		30.872	0	0	0.00967073	0	0	0.104542	0.0190354
31.326	108.141		82.035		96.712		84.839		76.463		80.088		31.326	0	0	0	0	0	0	0
31.78	102.676		98.41		78.979		78.701		74.906		47.918		31.78	0	0	0	0	0	0	0
32.234	110.938		91.465		76.377		74.627		73.778		47.792		32.234	0	0	0	0	0	0	0
32.688	110.735		94.646		78.141		73.463		68.01		73.862		32.688	0	0	0	0	0	0	0
33.142	108.706		111.037		83.224		85.968		57.519		108.668		33.142	0	0	0	0	0	0.0490778	0.00817963
33.596	106.598		96.538		89.885		86.515		58.33		76.088		33.596	0	0	0	0	0	0	0
34.05	101.834		76.79		81.175		103.883		56.175		80.103		34.05	0	0	0	0	0	0	0
34.504	94.664		75.434		80.49		85.41		59.473		105.181		34.504	0	0	0	0	0	0.0393917	0.00656528
34.958	82.873		85.994		76.715		74.794		74.998		91.861		34.958	0	0	0	0	0	0.00239167	0.000398611
35.412	66.279		103.812		70.364		73.754		80.368		62.7		35.412	0	0	0	0	0	0	0
35.866	56.499		123.455		70.758		76.296		76.148		58.759		35.866	0	0	0	0	0	0	0
36.32	55.756		139.423		72.777		98.648		83.151		59.824		36.32	0	0.0222973	0	0	0	0	0.00371622
36.774	73.002		120.876		77.687		93.839		71.175		64.638		36.774	0	0	0	0	0	0	0
37.228	91.747		97.095		68.208		85.025		67.848		68.921		37.228	0	0	0	0	0	0	0
37.682	112.82		97.081		73.236		86.362		60.045		68.021		37.682	0	0	0	0	0	0	0
38.136	112.032		102.83		81.503		91.146		65.739		72.486		38.136	0	0	0	0	0	0	0
38.59	97.818		89.444		88.559		91.754		75.726		69.956		38.59	0	0	0	0	0	0	0
39.044	94.049		90.449		88.681		107.025		77.742		70.179		39.044	0	0	0	0	0	0	0
39.498	110.579		98.692		95.042		127.2		77.086		72.761		39.498	0	0	0	0.038481	0	0	0.0064135
39.952	124.86		106.579		97.601		109.556		75.262		76.737		39.952	0	0	0	0	0	0	0
40.406	142.43		108.483		94.688		105.569		71.752		81.476		40.406	0	0	0	0	0	0	0
40.86	137.771		100.61		95.642		140.565		72.527		79.29		40.86	0	0	0	0.0723165	0	0	0.0120527
41.314	141.65		97.69		92.78		135.668		77.596		75.524		41.314	0	0	0	0.059919	0	0	0.0099865
41.768	168.038		100.853		70.056		178.215		72.934		78.683		41.768	0.0484294	0	0	0.167633	0	0	0.0360104
42.222	177.499		107.823		65.636		215.306		71.548		76.282		42.222	0.0667292	0	0	0.261534	0	0	0.0547106
42.676	162.845		109.861		65.074		126.8		63.303		72.508		42.676	0.0383849	0	0	0.0374684	0	0	0.0126422
43.13	134.35		100.595		70.135		91.802		66.165		88.118		43.13	0	0	0	0	0	0	0
43.584	123.917		102.118		76.124		85.642		71.672		114.496		43.584	0	0	0	0	0	0.0652667	0.0108778
44.038	132.423		96.296		81.81		86.874		71.321		137.946		44.038	0	0	0	0	0	0.130406	0.0217343
44.492	123.076		95.174		87.195		97.127		93.27		153.053		44.492	0	0	0	0	0.0043738	0.172369	0.0294572
44.946	116.82		97.277		84.815		93.821		75.809		132.49		44.946	0	0	0	0	0	0.11525	0.0192083
45.4	134.91		100.166		81.705		100.223		73.577		97.189		45.4	0	0	0	0	0	0.0171917	0.00286528
45.854	148.623		104.563		76.54		98.271		70.674		93.201		45.854	0.0108762	0	0	0	0	0.00611389	0.00283168
46.308	139.508		124.844		71.973		101.984		68.667		102.147		46.308	0	0	0	0	0	0.0309639	0.00516065
46.762	128.24		122.099		85.453		94.903		68.332		99.648		46.762	0	0	0	0	0	0.0240222	0.0040037
47.216	128.768		113.878		89.568		88.595		65.514		98.247		47.216	0	0	0	0	0	0.0201306	0.00335509
47.67	138.973		120.27		80.71		89.989		69.633		111.542		47.67	0	0	0	0	0	0.0570611	0.00951019
48.124	114.816		124.774		74.973		86.999		77.396		110.762		48.124	0	0	0	0	0	0.0548944	0.00914907
48.578	112.199		138.97		82.633		83.792		81.543		90.801		48.578	0	0.0215449	0	0	0	0	0.00359081
49.032	105.404		141.08		89.696		91.299		99.228		87.019		49.032	0	0.0250498	0	0	0.0158536	0	0.00681723
49.486	110.597		127.705		89.448		93.11		93.076		87.844		49.486	0	0.00283223	0	0	0.004	0	0.0011387
49.94	108.957		119.27		90.151		99.983		90.603		79.962		49.94	0	0	0	0	0	0	0
50.394	117.929		109.433		92.342		107.011		80.041		88.611		50.394	0	0	0	0	0	0	0
50.848	114.479		94.996		97.314		95.61		74.525		95.663		50.848	0	0	0	0	0	0.0129528	0.0021588
51.302	106.396		104.268		97.176		95.064		77.554		96.617		51.302	0	0	0	0	0	0.0156028	0.00260046
51.756	106.934		106.028		92.186		92.585		75.187		93.952		51.756	0	0	0	0	0	0.0082	0.00136667
52.21	150.796		108.155		98.7		91.137		79.103		90.791		52.21	0.0150793	0	0	0	0	0	0.00251322
52.664	112.55		113.977		105.112		84.653		68.721		93.099		52.664	0	0	0	0	0	0.00583056	0.000971759
53.118	94.273		116.474		98.048		104.678		69.028		95.758		53.118	0	0	0	0	0	0.0132167	0.00220278
53.572	97.172		114.348		91.242		102.706		63.455		109.377		53.572	0	0	0	0	0	0.0510472	0.00850787
54.026	142.98		100.994		89.414		103.312		66.999		109.449		54.026	0	0	0	0	0	0.0512472	0.0085412
54.48	153.026		89.972		87.649		108.43		68.537		95.577		54.48	0.0193926	0	0	0	0	0.0127139	0.00535109
54.934	122.621		96.165		82.354		90.022		50.069		76.786		54.934	0	0	0	0	0	0	0
55.388	114.446		98.643		79.279		95.094		50.747		60.556		55.388	0	0	0	0	0	0	0
55.842	111.121		90.734		84.194		97.255		54.569		59.504		55.842	0	0	0	0	0	0	0
56.296	114.865		81.46		90.955		109.015		56.358		61.587		56.296	0	0	0	0	0	0	0
56.75	141.483		81.165		95.813		114.339		64.318		72.588		56.75	0	0	0	0.00592152	0	0	0.00098692
57.204	134.406		91.768		94.901		120.722		68.595		69.548		57.204	0	0	0	0.022081	0	0	0.00368017
57.658	143.996		115.186		98.585		112.142		84.084		67.848		57.658	0.0019265	0	0	0.000359494	0	0	0.000380999
58.112	136.512		110.762		89.756		92.433		104.684		77.231		58.112	0	0	0	0	0.0263661	0	0.00439435
58.566	141.646		99.879		84.752		96.197		144.241		78.061		58.566	0	0	0	0	0.102584	0	0.0170973
59.02	118.96		92.951		89.324		99.471		107.905		70.702		59.02	0	0	0	0	0.0325723	0	0.00542871
59.474	129.476		95.028		93.014		87.746		83.77		71.844		59.474	0	0	0	0	0	0	0
59.928	109.888		104.158		96.827		83.97		73.545		69.191		59.928	0	0	0	0	0	0	0
60.382	110.21		114.131		99.253		79.498		69.584		67.571		60.382	0	0	0	0	0	0	0
60.836	123.844		116.5		103.828		74.842		71.11		86.472		60.836	0	0	0	0	0	0	0
61.29	127.912		95.839		105.169		74.691		71.774		82.598		61.29	0	0	0	0	0	0	0
61.744	121.424		83.19		100.538		76.76		73.481		67.991		61.744	0	0	0	0	0	0	0
62.198	128.783		74.558		100.494		93.382		73.728		66.447		62.198	0	0	0	0	0	0	0
62.652	101.357		75.807		113.306		130.593		72.287		64.641		62.652	0	0	0.0153805	0.0470709	0	0	0.0104086
63.106	100.85		85.101		100.239		147.351		74.214		62.05		63.106	0	0	0	0.0894962	0	0	0.014916
63.56	110.044		102.213		83.341		101.851		80.112		60.465		63.56	0	0	0	0	0	0	0
64.014	113.261		106.21		81.235		95.764		85.54		63.228		64.014	0	0	0	0	0	0	0
64.468	108.297		98.025		85.389		91.786		88.839		67.044		64.468	0	0	0	0	0	0	0
64.922	105.995		91.519		86.456		86.029		106.811		72.447		64.922	0	0	0	0	0.0304644	0	0.00507739
65.376	94.206		95.401		88.111		84.73		114.546		81.95		65.376	0	0	0	0	0.045368	0	0.00756134
65.83	115.041		96.791		89.19		100.139		119.1		82.075		65.83	0	0	0	0	0.0541426	0	0.00902376
66.284	204.588		94.137		81.359		104.002		162.808		74.183		66.284	0.119126	0	0	0	0.138358	0	0.042914
66.738	126.537		92.959		80.247		109.037		148.642		67.754		66.738	0	0	0	0	0.111064	0	0.0185106
67.192	111.628		104.2		85.839		118.323		100.689		64.352		67.192	0	0	0	0.0160076	0.0186686	0	0.00577936
67.646	113.138		123.33		83.971		105.494		106.096		73.627		67.646	0	0	0	0	0.0290867	0	0.00484778
68.1	98.605		138.665		79.942		106.257		90.134		87.115		68.1	0	0.0210382	0	0	0	0	0.00350637
68.554	102.655		133.412		82.369		93.967		84.342		86.654		68.554	0	0.0123123	0	0	0	0	0.00205205
69.008	108.247		136.005		91.614		110.173		99.902		63.663		69.008	0	0.0166196	0	0	0.0171522	0	0.00562864
69.462	108.542		130.655		112.957		103.229		97.334		57.704		69.462	0	0.00773256	0.0145293	0	0.0122042	0	0.00574434
69.916	114.716		119.526		114.905		102.629		85.802		59.046		69.916	0	0	0.0192805	0	0	0	0.00321341
70.37	109.228		113.724		104.919		112.963		83.798		60.397		70.37	0	0	0	0.00243797	0	0	0.000406329
70.824	113.806		113.075		96.92		101.676		92.639		59.147		70.824	0	0	0	0	0.003158	0	0.000526333
71.278	114.946		97.995		97.638		99.464		90.629		53.795		71.278	0	0	0	0	0	0	0
71.732	110.798		96.627		97.031		103.992		101.019		56.936		71.732	0	0	0	0	0.0193044	0	0.00321741
72.186	112.237		95.443		101.264		113.069		96.675		55.093		72.186	0	0	0	0.00270633	0.0109345	0	0.00227347
72.64	134.385		102.958		101.143		108.059		91.194		51.038		72.64	0	0	0	0	0.000373796	0	6.22993e-05
73.094	143.921		111.364		124.228		99.422		81.542		54.012		73.094	0.00178143	0	0.0420195	0	0	0	0.00730016
73.548	164.089		115.012		125.998		88.204		70.374		63.15		73.548	0.0407911	0	0.0463366	0	0	0	0.0145213
74.002	126.14		103.492		107.122		83.112		77.978		66.438		74.002	0	0	0.000297561	0	0	0	4.95935e-05
74.456	133.566		97.856		114.947		86.951		86.624		68.388		74.456	0	0	0.0193829	0	0	0	0.00323049
74.91	129.742		100.031		122.776		84.107		98.503		78.522		74.91	0	0	0.038478	0	0.0144566	0	0.00882245
75.364	134.204		99.179		141.485		81.954		97.176		98.015		75.364	0	0	0.0841098	0	0.0118998	0.0194861	0.0192493
75.818	124.527		103.436		146.949		63.071		91.039		87.697		75.818	0	0	0.0974366	0	7.51445e-05	0	0.016252
76.272	115.651		93.249		134.665		67.325		90.914		78.415		76.272	0	0	0.0674756	0	0	0	0.0112459
76.726	114.07		74.577		116.511		70.536		78.252		86.819		76.726	0	0	0.0231976	0	0	0	0.00386626
77.18	104.425		81.995		100.816		90.153		78.008		74.367		77.18	0	0	0	0	0	0	0
77.634	97.651		91.262		107.5		116.318		83.936		72.058		77.634	0	0	0.00121951	0.0109316	0	0	0.00202519
78.088	104.738		82.973		111.19		111.763		74.002		67.43		78.088	0	0	0.0102195	0	0	0	0.00170325
78.542	104.854		81.79		112.829		105.622		81.296		68.13		78.542	0	0	0.0142171	0	0	0	0.00236951
78.996	95.915		88.117		104.954		88.836		91.326		71.988		78.996	0	0	0	0	0.000628131	0	0.000104689
79.45	104.435		99.411		92.208		90.884		90.272		72.202		79.45	0	0	0	0	0	0	0
79.904	143.616		112.351		91.667		112.088		104.27		71.098		79.904	0.00119149	0	0	0.000222785	0.0255684	0	0.00449711
80.358	197.676		110.917		101.853		120.747		98.532		76.33		80.358	0.105756	0	0	0.0221443	0.0145125	0	0.0237355
80.812	133.078		113.283		96.336		112.967		102.108		66.651		80.812	0	0	0	0.0024481	0.0214027	0	0.00397513
81.266	111.726		111.132		92.963		115.179		112.019		63.597		81.266	0	0	0	0.0080481	0.040499	0	0.00809119
81.72	98.586		106.58		103.304		127.854		97.97		68.442		81.72	0	0	0	0.0401367	0.0134297	0	0.00892773
82.174	113.158		109.86		130.174		138.706		93.36		86.047		82.174	0	0	0.056522	0.0676101	0.00454721	0	0.0214465
82.628	131.745		115.164		163.981		136.348		100.17		69.064		82.628	0	0	0.138978	0.0616405	0.0176686	0	0.0363812
83.082	135.119		114.281		147.221		151.204		107.612		78.67		83.082	0	0	0.0981	0.0992506	0.0320077	0	0.0382264
83.536	143.4		116.611		129.678		146.506		119.297		82.812		83.536	0.000773694	0	0.0553122	0.087357	0.0545222	0	0.0329942
83.99	138.395		102.695		116.535		141.345		97.553		94.653		83.99	0	0	0.0232561	0.0742911	0.0126262	0.0101472	0.0200534
84.444	129.08		98.283		114.73		147.393		96.11		98.307		84.444	0	0	0.0188537	0.0896025	0.00984586	0.0202972	0.0230999
84.898	114.918		109.349		114.622		140.008		100.788		90.35		84.898	0	0	0.0185902	0.0709063	0.0188593	0	0.0180593
85.352	119.875		116.195		124.337		133.633		99.936		94.76		85.352	0	0	0.0422854	0.0547671	0.0172177	0.0104444	0.0207858
85.806	112.024		115.764		117.218		127.199		94.965		97.958		85.806	0	0	0.024922	0.0384785	0.00763969	0.0193278	0.0150613
86.26	105.86		117.177		118.645		125.556		125.084		95.668		86.26	0	0	0.0284024	0.034319	0.0656724	0.0129667	0.0235601
86.714	111.578		110.936		108.81		123.229		98.904		87.555		86.714	0	0	0.00441463	0.0284278	0.0152293	0	0.00801196
87.168	114.384		113.708		100.956		144.808		93.362		81.384		87.168	0	0	0	0.0830582	0.00455106	0	0.0146015
87.622	113.265		105.976		95.869		140.792		90.868		78.825		87.622	0	0	0	0.0728911	0	0	0.0121485
88.076	108.635		101.445		96.962		132.815		88.34		81.585		88.076	0	0	0	0.0526962	0	0	0.0087827
88.53	100.483		104.779		98.031		135.881		80.997		85.099		88.53	0	0	0	0.0604582	0	0	0.0100764
88.984	95.774		98.747		98.669		144.542		92.731		95.554		88.984	0	0	0	0.0823848	0.00333526	0.01265	0.016395
89.438	112.042		113.674		96.378		121.967		110.467		82.198		89.438	0	0	0	0.0252329	0.0375087	0	0.0104569
89.892	121.828		109.392		94.806		131.408		117.176		75.485		89.892	0	0	0	0.0491342	0.0504355	0	0.0165949
90.346	132.871		101.869		104.233		121.087		108.892		74.786		90.346	0	0	0	0.0230051	0.034474	0	0.00957984
90.8	111.047		103.119		108.861		112.781		109.08		73.894		90.8	0	0	0.00453902	0.00197722	0.0348362	0	0.00689208
91.254	95.388		92.259		105.127		106.061		116.577		86.092		91.254	0	0	0	0	0.0492813	0	0.00821355
91.708	98.819		85.751		105.024		116.324		115.724		91.444		91.708	0	0	0	0.0109468	0.0476378	0.00123333	0.00996966
92.162	101.625		97.781		102.467		120.291		108.005		99.69		92.162	0	0	0	0.0209899	0.0327649	0.0241389	0.0129823
92.616	113.048		100.232		93.896		133.526		96.66		91.828		92.616	0	0	0	0.0544962	0.0109056	0.0023	0.0112836
93.07	109.272		101.787		87.234		129.953		85.696		84.067		93.07	0	0	0	0.0454506	0	0	0.00757511
93.524	125.954		122.783		100.461		124.685		95.862		82.012		93.524	0	0	0	0.0321139	0.00936802	0	0.00691366
93.978	130.34		122.704		111.775		131.757		121.481		88.281		93.978	0	0	0.0116463	0.0500177	0.0587303	0	0.0200657
94.432	122.038		126.737		111.457		124.671		109.433		90.105		94.432	0	0.00122425	0.0108707	0.0320785	0.0355164	0	0.0132816
94.886	123.897		113.306		117.102		126.44		85.105		87.691		94.886	0	0	0.024639	0.036557	0	0	0.0101993
95.34	115.744		125.533		124.523		109.181		74.924		85.187		95.34	0	0	0.042739	0	0	0	0.00712317
95.794	108.718		108.986		143.319		95.412		78.726		101.387		95.794	0	0	0.0885829	0	0	0.0288528	0.0195726
96.248	98.729		113.541		119.398		96.799		81.54		109.722		96.248	0	0	0.030239	0	0	0.0520056	0.0137074
96.702	95.214		114.776		119.575		89.992		85.55		88.829		96.702	0	0	0.0306707	0	0	0	0.00511179
97.156	103.498		115.106		113.563		100.445		82.796		80.068		97.156	0	0	0.0160073	0	0	0	0.00266789
97.61	111.285		116.818		105.036		102.328		83.84		74.649		97.61	0	0	0	0	0	0	0
98.064	112.725		95.36		98.834		98.891		89.342		68.36		98.064	0	0	0	0	0	0	0
98.518	112.041		93.729		91.677		107.051		92.034		69.993		98.518	0	0	0	0	0.00199229	0	0.000332049
98.972	124.998		109.521		98.015		100.437		86.649		77.084		98.972	0	0	0	0	0	0	0
99.426	138.362		106.764		104.345		96.062		84.258		76.772		99.426	0	0	0	0	0	0	0
99.88	133.629		107.754		100.511		94.623		97.285		70.689		99.88	0	0	0	0	0.0121098	0	0.0020183
100.334	123.376		96.704		96.782		92.841		102.231		69.229		100.334	0	0	0	0	0.0216397	0	0.00360662
100.788	111.46		94.329		91.664		90.228		104.694		71.006		100.788	0	0	0	0	0.0263854	0	0.00439756
101.242	109.055		102.233		95.963		90.144		104.786		72.084		101.242	0	0	0	0	0.0265626	0	0.0044271
101.696	113.756		104.518		97.263		87.342		104.007		66.045		101.696	0	0	0	0	0.0250617	0	0.00417694
102.15	128.197		103.292		103.247		87.044		105.286		66.402		102.15	0	0	0	0	0.027526	0	0.00458767
102.604	140.172		89.303		101.098		85.726		98.129		69.915		102.604	0	0	0	0	0.013736	0	0.00228934
103.058	130.834		94.159		109.534		94.296		98.015		89.009		103.058	0	0	0.00618049	0	0.0135164	0	0.00328281
103.512	107.231		104.108		96.371		94.224		91.942		69.875		103.512	0	0	0	0	0.00181503	0	0.000302505
103.966	99.028		103.352		90.755		99.014		85.947		65.343		103.966	0	0	0	0	0	0	0
104.42	99.176		96.481		91.368		96.205		82.155		61.733		104.42	0	0	0	0	0	0	0
104.874	94.15		102.923		97.185		98.104		79.321		58.222		104.874	0	0	0	0	0	0	0
105.328	94.241		98.34		94.439		115.474		73.588		60.798		105.328	0	0	0	0.00879494	0	0	0.00146582
105.782	92.806		102.341		95.896		119.895		75.442		62.796		105.782	0	0	0	0.0199873	0	0	0.00333122
106.236	95.445		101.042		103.789		96.664		72.09		60.383		106.236	0	0	0	0	0	0	0
106.69	109.168		93.839		95.577		94.182		73.445		58.713		106.69	0	0	0	0	0	0	0
107.144	118.34		95.967		86.8		93.215		69.975		62.781		107.144	0	0	0	0	0	0	0
107.598	113.249		106.086		90.674		89.351		68.97		68.707		107.598	0	0	0	0	0	0	0
108.052	108.031		93.216		93.7		95.809		70.374		64.291		108.052	0	0	0	0	0	0	0
108.506	104.443		92.894		91.96		94.946		66.553		61.615		108.506	0	0	0	0	0	0	0
108.96	101.941		88.912		95.416		91.383		69.86		60.287		108.96	0	0	0	0	0	0	0
109.414	101.43		91.556		96.716		86.726		70.533		59.393		109.414	0	0	0	0	0	0	0
109.868	99.362		98.378		107.414		79.123		74.528		55.299		109.868	0	0	0.00100976	0	0	0	0.000168293
110.322	96.328		95.397		107.557		74.363		72.256		57.901		110.322	0	0	0.00135854	0	0	0	0.000226423
110.776	99.466		88.623		115.072		77.464		75.231		62.242		110.776	0	0	0.0196878	0	0	0	0.0032813
111.23	104.033		92.131		117.936		82.138		77.714		64.008		111.23	0	0	0.0266732	0	0	0	0.00444553
111.684	104.15		85.795		107.917		75.05		74.274		69.505		111.684	0	0	0.00223659	0	0	0	0.000372764
112.138	107.383		84.982		101.95		72.692		77.178		65.894		112.138	0	0	0	0	0	0	0
112.592	100.381		79.558		100.837		77.859		78.995		63.75		112.592	0	0	0	0	0	0	0
113.046	96.861		81.193		105.671		85.589		77.583		61.401		113.046	0	0	0	0	0	0	0
113.5	94.241		84.556		103.689		87.299		73.216		62.186		113.5	0	0	0	0	0	0	0
113.954	96.161		87.594		108.117		82.463		72.742		68.769		113.954	0	0	0.00272439	0	0	0	0.000454065
114.408	107.799		90.097		114.164		88.432		70.806		74.304		114.408	0	0	0.0174732	0	0	0	0.0029122
114.862	104.992		87.235		107.552		97.159		71.556		72.414		114.862	0	0	0.00134634	0	0	0	0.00022439
115.316	111.173		84.122		109.201		99.754		71.193		70.158		115.316	0	0	0.00536829	0	0	0	0.000894715
115.77	99.136		88.173		103.925		92.684		69.794		67.462		115.77	0	0	0	0	0	0	0
116.224	90.587		91.085		99.009		93.252		68.673		69.044		116.224	0	0	0	0	0	0	0
116.678	101.138		97.799		100.247		101.182		66.332		71.853		116.678	0	0	0	0	0	0	0
117.132	99.172		101.156		101.225		106.509		67.976		64.919		117.132	0	0	0	0	0	0	0
117.586	85.508		88.747		94.083		105.772		82.447		64.199		117.586	0	0	0	0	0	0	0
118.04	81.274		90.668		94.341		105.387		84.172		65.792		118.04	0	0	0	0	0	0	0
118.494	101.078		92.682		98.296		109.264		81.669		73.819		118.494	0	0	0	0	0	0	0
118.948	111.854		102.236		101.312		121.806		87.132		76.145		118.948	0	0	0	0.0248253	0	0	0.00413755
119.402	115.259		101.079		112.334		131.569		81.59		79.031		119.402	0	0	0.0130098	0.0495418	0	0	0.0104253
119.856	155.148		91.705		113.934		124.417		79.657		62.616		119.856	0.0234971	0	0.0169122	0.0314354	0	0	0.0119741
120.31	213.626		83.393		110.333		126.583		75.939		51.748		120.31	0.136607	0	0.00812927	0.036919	0	0	0.0302759
120.764	144.237		79.013		111.447		134.154		78.853		53.058		120.764	0.00239265	0	0.0108463	0.0560861	0	0	0.0115542
121.218	131.353		79.819		112.64		134.578		73.634		55.46		121.218	0	0	0.0137561	0.0571595	0	0	0.0118193
121.672	129.659		80.731		105.812		129.543		74.121		55.021		121.672	0	0	0	0.0444127	0	0	0.00740211
122.126	124.392		85.288		104.878		126.553		69.099		54.113		122.126	0	0	0	0.036843	0	0	0.00614051
122.58	118.885		84.038		120.543		117.246		64.641		50.974		122.58	0	0	0.0330317	0.013281	0	0	0.00771879
123.034	119.508		75.249		116.778		111.712		66.018		50.307		123.034	0	0	0.0238488	0	0	0	0.0039748
123.488	118.647		73.319		103.493		103.555		72.996		49.21		123.488	0	0	0	0	0	0	0
123.942	125.808		70.221		104.604		102.672		76.298		49.686		123.942	0	0	0	0	0	0	0
124.396	119.384		67.523		108.798		101.386		84.615		52.964		124.396	0	0	0.00438537	0	0	0	0.000730894
124.85	108.312		69.186		102.997		106.73		86.631		52.655		124.85	0	0	0	0	0	0	0
125.304	103.417		74.481		103.65		99.948		74.538		53.746		125.304	0	0	0	0	0	0	0
125.758	102.465		84.186		107.213		92.905		72.42		54.361		125.758	0	0	0.000519512	0	0	0	8.65854e-05
126.212	118.852		85.376		109.035		83.197		65.983		57.949		126.212	0	0	0.00496341	0	0	0	0.000827236
126.666	114.91		89.174		113.792		87.164		63.713		58.144		126.666	0	0	0.0165659	0	0	0	0.00276098
127.12	119.152		87.128		115.439		93.206		67.984		56.923		127.12	0	0	0.0205829	0	0	0	0.00343049
127.574	111.062		87.434		111.696		98.593		69.39		57.78		127.574	0	0	0.0114537	0	0	0	0.00190894
128.028	117.779		93.142		108.959		119.82		74.896		58.807		128.028	0	0	0.00477805	0.0197975	0	0	0.00409592
128.482	114.803		100.659		113.074		101.235		76.99		63.046		128.482	0	0	0.0148146	0	0	0	0.00246911
128.936	114.964		98.411		116.252		104.765		83.577		63.379		128.936	0	0	0.0225659	0	0	0	0.00376098
129.39	115.299		104.61		116.114		102.619		79.653		67.726		129.39	0	0	0.0222293	0	0	0	0.00370488
129.844	114.807		108.918		114.25		108.401		81.844		97.474		129.844	0	0	0.0176829	0	0	0.0179833	0.00594438
130.298	107.463		111.756		114.849		116.523		79.422		105.763		130.298	0	0	0.0191439	0.0114506	0	0.0410083	0.0119338
130.752	97.757		106.78		117.104		112.051		87.092		76.411		130.752	0	0	0.0246439	0.000129114	0	0	0.00412884
131.206	95.473		100.288		123.9		110.569		82.842		72.684		131.206	0	0	0.0412195	0	0	0	0.00686992
131.66	98.68		98.627		128.242		109.548		99.74		79.833		131.66	0	0	0.0518098	0	0.0168401	0	0.0114416
132.114	104.151		93.966		127.539		110.876		83.751		91.603		132.114	0	0	0.0500951	0	0	0.001675	0.00862835
132.568	101.361		94.881		125.195		103.019		80.601		99.398		132.568	0	0	0.044378	0	0	0.0233278	0.0112843
133.022	111.321		96.036		119.099		110.291		83.444		94.562		133.022	0	0	0.0295098	0	0	0.00989444	0.00656737
133.476	116.155		103.662		112.938		109.112		84.864		92.408		133.476	0	0	0.0144829	0	0	0.00391111	0.00306567
133.93	113.887		102.184		121.021		108.329		81.521		79.865		133.93	0	0	0.0341976	0	0	0	0.00569959
134.384	99.364		95.625		120.556		100.421		73.839		90.428		134.384	0	0	0.0330634	0	0	0	0.00551057
134.838	104.557		91.972		112.109		112.37		66.8		98.623		134.838	0	0	0.012461	0.000936709	0	0.021175	0.00576211
135.292	107.789		96.05		110.362		106.02		107.287		90.619		135.292	0	0	0.0082	0	0.0313815	0	0.00659692
135.746	111.553		101.761		103.233		103.982		106.63		80.026		135.746	0	0	0	0	0.0301156	0	0.00501927
136.2	106.494		93.947		101.045		106.605		112.473		76.449		136.2	0	0	0	0	0.0413738	0	0.00689563
136.654	112.748		85.454		100.404		96.866		121.503		75.85		136.654	0	0	0	0	0.0587726	0	0.00979544
137.108	101.751		81.207		104.954		102.018		122.239		74.133		137.108	0	0	0	0	0.0601908	0	0.0100318
137.562	95.905		85.213		98.252		102.33		111.783		71.345		137.562	0	0	0	0	0.0400443	0	0.00667405
138.016	87.737		95.866		88.73		96.355		105.063		74.999		138.016	0	0	0	0	0.0270963	0	0.00451606
138.47	79.328		99.646		85.774		86.826		106.703		79.571		138.47	0	0	0	0	0.0302563	0	0.00504271
138.924	85.15		90.552		91.426		92.172		107.606		78.938		138.924	0	0	0	0	0.0319961	0	0.00533269
139.378	90.575		97.255		91.721		90.799		112.861		85.102		139.378	0	0	0	0	0.0421214	0	0.00702023
139.832	73.942		103.751		93.115		99.265		123.715		92.608		139.832	0	0	0	0	0.0630347	0.00446667	0.0112502
140.286	69.29		116.846		86.587		106.197		148.247		92.62		140.286	0	0	0	0	0.110303	0.0045	0.0191338
140.74	68.068		134.284		77.914		101.649		193.733		92.418		140.74	0	0.0137608	0	0	0.197944	0.00393889	0.0359406
141.194	72.174		153.252		78.744		93.516		157.445		102.781		141.194	0	0.0452691	0	0	0.128025	0.032725	0.0343365
141.648	79.413		164.271		85.818		90.046		120.147		117.731		141.648	0	0.0635731	0	0	0.0561599	0.0742528	0.032331
142.102	81.609		161.787		91.581		89.233		92.111		146.14		142.102	0	0.0594468	0	0	0.00214066	0.153167	0.0357924
142.556	88.703		154.247		91.47		82.301		85.518		167.526		142.556	0	0.0469219	0	0	0	0.212572	0.043249
143.01	92.507		156.396		97.901		84.557		85.729		183.693		143.01	0	0.0504917	0	0	0	0.257481	0.0513287
143.464	91.049		163.106		100.416		80.616		77.658		197.903		143.464	0	0.0616379	0	0	0	0.296953	0.0597651
143.918	96.116		159.294		100.48		81.75		75.393		200.689		143.918	0	0.0553056	0	0	0	0.304692	0.0599996
144.372	100.867		146.318		103.042		90.146		64.664		194.718		144.372	0	0.0337508	0	0	0	0.288106	0.0536427
144.826	103.163		142.429		99.186		82.785		66.097		174		144.826	0	0.0272907	0	0	0	0.230556	0.0429744
145.28	110.596		138.265		90.047		85.979		67.153		154.295		145.28	0	0.0203738	0	0	0	0.175819	0.0326989
145.734	120.676		144.021		83.671		96.295		60.588		129.799		145.734	0	0.0299352	0	0	0	0.107775	0.0229517
146.188	123.9		148.393		85.553		120.362		61.04		107.362		146.188	0	0.0371977	0	0.0211696	0	0.04545	0.0173029
146.642	123.638		152.568		90.442		150.335		63.54		92.86		146.642	0	0.0441329	0	0.0970506	0	0.00516667	0.0243917
147.096	134.552		163.367		100.706		176.405		74.255		88.166		147.096	0	0.0620714	0	0.163051	0	0	0.0375203
147.55	141.836		156.902		110.005		190.198		84.596		92.099		147.55	0	0.0513322	0.00732927	0.19797	0	0.00305278	0.0432806
148.004	142.289		147.944		119.383		190.514		90.281		99.714		148.004	0	0.0364518	0.0302024	0.19877	0	0.0242056	0.0482716
148.458	149.734		140.319		126.644		190.837		90.818		105.229		148.458	0.0130251	0.0237857	0.0479122	0.199587	0	0.039525	0.0539726
148.912	179.252		137.313		142.109		195.789		96.952		104.445		148.912	0.0701199	0.0187924	0.0856317	0.212124	0.0114682	0.0373472	0.0725806
149.366	263.074		139.57		169.323		181.748		102.406		94.734		149.366	0.232251	0.0225415	0.152007	0.176577	0.0219769	0.0103722	0.102621
149.82	341.257		139.035		204.913		176.237		112.249		85.577		149.82	0.383476	0.0216528	0.238812	0.162625	0.0409422	0	0.141251
150.274	398.722		134.685		244.782		193.153		108.645		78.378		150.274	0.494627	0.0144269	0.336054	0.205451	0.0339981	0	0.180759
150.728	457.764		121.305		264.902		212.803		88.027		71.795		150.728	0.608828	0	0.385127	0.255197	0	0	0.208192
151.182	490.021		105.196		270.899		242.155		77.812		62.481		151.182	0.671221	0	0.399754	0.329506	0	0	0.233413
151.636	445.062		96.893		269.998		233.29		77.044		62.093		151.636	0.584259	0	0.397556	0.307063	0	0	0.214813
152.09	413.016		95.932		253.83		233.429		86.763		72.307		152.09	0.522275	0	0.358122	0.307415	0	0	0.197969
152.544	385.099		102.536		237.155		241.851		109.021		68.94		152.544	0.468277	0	0.317451	0.328737	0.0347225	0	0.191531
152.998	355.99		104.115		229.806		245.04		126.83		66.283		152.998	0.411973	0	0.299527	0.33681	0.0690366	0	0.186224
153.452	267.378		114.529		214.227		250.918		141.451		66.168		153.452	0.240576	0	0.261529	0.351691	0.0972081	0	0.158501
153.906	186.514		142.989		180.462		238.187		163.107		71.092		153.906	0.0841663	0.0282209	0.179176	0.319461	0.138934	0	0.124993
154.36	168.433		182.332		149.413		226.414		172.822		79.385		154.36	0.0491934	0.0935748	0.103446	0.289656	0.157653	0	0.115587
154.814	208.34		217.317		118.695		225.875		188.895		89.831		154.814	0.126383	0.151689	0.0285244	0.288291	0.188622	0	0.130585
155.268	265.197		236.29		92.663		208.174		182.859		102.086		155.268	0.236358	0.183206	0	0.243478	0.176992	0.0307944	0.145138
155.722	327.984		230.825		88.078		188.777		160.646		115.025		155.722	0.357803	0.174128	0	0.194372	0.134193	0.0667361	0.154539
156.176	374.344		212.04		94.942		160.563		161.54		137.451		156.176	0.447474	0.142924	0	0.122944	0.135915	0.129031	0.163048
156.63	403.237		190.931		103.108		124.615		193.837		145.893		156.63	0.50336	0.107859	0	0.0319367	0.198145	0.152481	0.16563
157.084	426.915		170.444		122.29		102.46		228.531		144.909		157.084	0.549159	0.0738272	0.0372927	0	0.264992	0.149747	0.17917
157.538	475.079		170.367		147.226		101.411		246.877		150.506		157.538	0.642319	0.0736993	0.0981122	0	0.300341	0.165294	0.213294
157.992	512.373		183.419		181.249		115.683		275.058		152.938		157.992	0.714455	0.0953804	0.181095	0.00932405	0.35464	0.17205	0.254491
158.446	501.102		210.563		221.742		125.398		281.36		147.71		158.446	0.692654	0.14047	0.279859	0.033919	0.366782	0.157528	0.278535
158.9	495.818		238.754		265.699		124.61		315.975		144.818		158.9	0.682433	0.187299	0.387071	0.0319241	0.433478	0.149494	0.31195
159.354	468.628		272.124		309.476		138.879		341.19		135.653		159.354	0.629841	0.242731	0.493844	0.0680481	0.482062	0.124036	0.340094
159.808	415.453		280.691		344.045		129.266		362.604		121.753		159.808	0.526988	0.256962	0.578159	0.0437114	0.523322	0.085425	0.335761
160.262	350.318		295.329		365.357		134.722		345.211		101.747		160.262	0.401002	0.281277	0.630139	0.0575241	0.489809	0.0298528	0.314934
160.716	312.144		336.143		361.833		121.66		327.253		98.916		160.716	0.327164	0.349075	0.621544	0.0244557	0.455208	0.0219889	0.299906
161.17	345.917		359.515		363.042		110.729		300.354		103.484		161.17	0.392489	0.387899	0.624493	0	0.40338	0.0346778	0.307156
161.624	429.979		368.495		344.436		100.63		266.882		104.159		161.624	0.555085	0.402816	0.579112	0	0.338886	0.0365528	0.318742
162.078	547.547		364.476		319.206		109.074		236.89		103.029		162.078	0.782489	0.39614	0.517576	0	0.281098	0.0334139	0.335119
162.532	589.772		369.335		283.352		135.345		212.767		106.059		162.532	0.864162	0.404211	0.430127	0.0591013	0.234618	0.0418306	0.339008
162.986	582.766		368.542		251.578		188.574		186.762		113.228		162.986	0.850611	0.402894	0.352629	0.193858	0.184513	0.0617444	0.341042
163.44	599.32		346.742		217.134		259.407		141.467		116.443		163.44	0.882631	0.366681	0.26862	0.373182	0.0972389	0.070675	0.343171
163.894	556.072		298.161		180.912		285.96		108.971		114.31		163.894	0.798979	0.285982	0.180273	0.440405	0.0346262	0.06475	0.300836
164.348	473.205		241.48		146.497		292.238		85.79		126.384		164.348	0.638694	0.191827	0.0963341	0.456299	0	0.0982889	0.246907
164.802	363.467		221.083		115.142		293.636		75.112		138.018		164.802	0.426435	0.157945	0.0198585	0.459838	0	0.130606	0.199114
165.256	317.587		238.634		98.166		289.627		89.01		147.946		165.256	0.337692	0.1871	0	0.449689	0	0.158183	0.188777
165.71	285.856		291.06		85.471		274.917		104.431		174.588		165.71	0.276317	0.274186	0	0.412448	0.0258786	0.232189	0.203503
166.164	256.453		355.901		79.923		242.351		113.602		202.122		166.164	0.219445	0.381895	0	0.330003	0.0435491	0.308672	0.213927
166.618	226.11		426.699		74.642		204.639		146.348		227.286		166.618	0.160754	0.4995	0	0.234529	0.106644	0.378572	0.23
167.072	213.758		505.178		69.782		181.24		183.01		218.36		167.072	0.136863	0.629864	0	0.175291	0.177283	0.353778	0.245513
167.526	204.592		531.03		70.314		165.101		209.657		214.673		167.526	0.119133	0.672807	0	0.134433	0.228626	0.343536	0.249756
167.98	214.014		535.641		72.523		156.97		235.37		231.526		167.98	0.137358	0.680467	0	0.113848	0.27817	0.39035	0.266699
168.434	259.967		511.436		77.546		194.392		242.358		240.845		168.434	0.226242	0.640259	0	0.208587	0.291634	0.416236	0.29716
168.888	322.996		429.05		81.97		226.761		250.882		252.551		168.888	0.348155	0.503405	0	0.290534	0.308058	0.448753	0.316484
169.342	380.54		324.264		90.879		251.174		243.206		258.223		169.342	0.459458	0.329342	0	0.352339	0.293268	0.464508	0.316486
169.796	419.691		265.981		121.174		267.785		219.596		247.314		169.796	0.535186	0.232527	0.0345707	0.394392	0.247776	0.434206	0.31311
170.25	439.486		334.354		149.276		259.821		212.147		239.637		170.25	0.573474	0.346103	0.103112	0.37423	0.233424	0.412881	0.340537
170.704	413.127		423.789		167.577		269.491		206.305		216.533		170.704	0.522489	0.494666	0.147749	0.398711	0.222168	0.348703	0.355748
171.158	404.951		489.326		205.513		312.702		198.513		178.431		171.158	0.506675	0.603532	0.240276	0.508106	0.207154	0.242864	0.384768
171.612	392.47		532.573		240.746		349.025		212.139		166.169		171.612	0.482534	0.67537	0.32621	0.600063	0.233408	0.208803	0.421065
172.066	371.809		597.884		251.022		358.165		246.888		153.911		172.066	0.442571	0.78386	0.351273	0.623203	0.300362	0.174753	0.446004
172.52	349.541		615.588		245.003		354.067		262.78		157.92		172.52	0.399499	0.813269	0.336593	0.612828	0.330983	0.185889	0.44651
172.974	300.58		640.717		243.239		344.856		274.726		164.376		172.974	0.304797	0.855012	0.33229	0.589509	0.354	0.203822	0.439905
173.428	264.485		635.843		248.298		302.127		265.249		148.88		173.428	0.234981	0.846915	0.344629	0.481334	0.33574	0.160778	0.40073
173.882	212.326		577.735		252.85		274.128		251.245		141.96		173.882	0.134093	0.75039	0.355732	0.410451	0.308757	0.141556	0.350163
174.336	161.048		485.896		260.559		289.113		240.766		141.113		174.336	0.0349091	0.597834	0.374534	0.448387	0.288566	0.139203	0.313906
174.79	135.814		399.56		244.171		298.194		248.189		127.391		174.79	0	0.454419	0.334563	0.471377	0.302869	0.101086	0.277386
175.244	129.747		355.701		233.379		284.853		225.66		117.384		175.244	0	0.381563	0.308241	0.437603	0.259461	0.0732889	0.243359
175.698	156.537		306.14		220.461		269.769		197.463		112.576		175.698	0.0261838	0.299236	0.276734	0.399415	0.205131	0.0599333	0.211106
176.152	202.73		227.515		197.786		241.049		193.408		116.799		176.152	0.115532	0.16863	0.221429	0.326706	0.197318	0.0716639	0.183546
176.606	285.557		149.037		181.583		232.382		181.781		123.051		176.606	0.275739	0.0382674	0.18191	0.304765	0.174915	0.0890306	0.177438
177.06	375.144		116.812		173.45		202.058		132.929		112.325		177.06	0.449021	0	0.162073	0.227995	0.0807881	0.0592361	0.163186
177.514	445.032		106.835		164.474		190.089		88.123		106.354		177.514	0.584201	0	0.14018	0.197694	0	0.04265	0.160788
177.968	515.706		79.012		151.905		178.279		72.484		112.774		177.968	0.720901	0	0.109524	0.167795	0	0.0604833	0.176451
178.422	537.767		85.045		144.177		175.981		69.938		129.249		178.422	0.763573	0	0.0906756	0.161977	0	0.106247	0.187079
178.876	551.428		122.597		147.962		198.744		71.255		128.666		178.876	0.789996	0	0.0999073	0.219605	0	0.104628	0.202356
179.33	548.599		207.977		143.375		214.021		75.852		111.112		179.33	0.784524	0.136174	0.0887195	0.258281	0	0.0558667	0.220594
179.784	536.386		273.907		150.143		226.628		84.299		104.064		179.784	0.760901	0.245693	0.105227	0.290197	0	0.0362889	0.239718
180.238	505.905		307.157		166.101		254.101		86.486		94.365		180.238	0.701944	0.300925	0.144149	0.359749	0	0.00934722	0.252686
180.692	454.499		302.695		181.61		256.191		78.204		78.132		180.692	0.602513	0.293513	0.181976	0.365041	0	0	0.240507
181.146	388.66		290.177		189.772		273.04		68.011		75.083		181.146	0.475164	0.272719	0.201883	0.407696	0	0	0.226244
181.6	343.97		280.407		190.36		273.583		60.995		89.141		181.6	0.388723	0.25649	0.203317	0.409071	0	0	0.2096
182.054	319.713		259.987		190.289		291.24		61.504		120.884		182.054	0.341805	0.22257	0.203144	0.453772	0	0.0830111	0.217384
182.508	306.771		244.541		196.641		292.546		81.415		162.541		182.508	0.316772	0.196912	0.218637	0.457078	0	0.198725	0.231354
182.962	308.195		228.069		196.573		302.11		119.835		197.839		182.962	0.319526	0.16955	0.218471	0.481291	0.0555588	0.296775	0.256862
183.416	299.511		190.545		191.411		334.949		162.702		192.903		183.416	0.302729	0.107218	0.20588	0.564428	0.138154	0.283064	0.266912
183.87	284.225		136.971		178.142		324.85		197.863		206.42		183.87	0.273162	0.0182243	0.173517	0.538861	0.205902	0.320611	0.255046
184.324	250.08		98.767		168.901		281.572		249.235		204.574		184.324	0.207118	0	0.150978	0.429296	0.304884	0.315483	0.234627
184.778	226.224		75.752		159.95		236.069		268.244		193.634		184.778	0.160975	0	0.129146	0.314099	0.341511	0.285094	0.205137
185.232	199.163		73.959		146.461		227.099		266.048		189.147		185.232	0.108632	0	0.0962463	0.29139	0.337279	0.272631	0.184363
185.686	181.694		102.063		144.11		228.191		262.957		175.865		185.686	0.0748433	0	0.0905122	0.294154	0.331324	0.235736	0.171095
186.14	184.074		155.85		136.081		229.416		251.119		150.652		186.14	0.0794468	0.0495847	0.0709293	0.297256	0.308514	0.1657	0.161905
186.594	191.408		179.936		132.258		251.119		212.826		126.736		186.594	0.0936325	0.0895947	0.0616049	0.3522	0.234732	0.0992667	0.155172
187.048	213.262		176.952		134.49		269.7		191.765		106.637		187.048	0.135903	0.0846379	0.0670488	0.399241	0.194152	0.0434361	0.15407
187.502	213.735		196.028		139.998		273.132		196.947		91.977		187.502	0.136818	0.116326	0.0804829	0.407929	0.204137	0.00271389	0.158068
187.956	216.155		200.426		147.545		255.324		176.634		81.664		187.956	0.141499	0.123631	0.0988902	0.362846	0.164998	0	0.148644
188.41	210.791		202.936		161.485		256.723		148.312		76.412		188.41	0.131124	0.127801	0.13289	0.366387	0.110428	0	0.144772
188.864	218.193		189.92		173.314		237.906		125.542		83.194		188.864	0.145441	0.106179	0.161741	0.318749	0.0665549	0	0.133111
189.318	218.841		176.156		184.697		205.572		121.982		109.166		189.318	0.146694	0.0833156	0.189505	0.236891	0.0596956	0.0504611	0.12776
189.772	229.643		156.993		186.28		165.724		130.437		135.474		189.772	0.167588	0.0514834	0.193366	0.13601	0.0759865	0.123539	0.124662
190.226	233.197		127.367		192.154		162.814		148.597		158.234		190.226	0.174462	0.00227076	0.207693	0.128643	0.110977	0.186761	0.135134
190.68	222.365		113.783		201.803		156.082		179.471		191.578		190.68	0.153511	0	0.231227	0.1116	0.170464	0.279383	0.157698
191.134	233.081		119.029		211.136		149.975		174.986		225.5		191.134	0.174238	0	0.25399	0.0961392	0.161823	0.373611	0.176634
191.588	239.03		128.286		209.432		168.408		200.939		215.672		191.588	0.185745	0.00379734	0.249834	0.142805	0.211829	0.346311	0.190053
192.042	243.859		143.167		191.642		193.373		211.153		203.316		192.042	0.195085	0.0285166	0.206444	0.206008	0.231509	0.311989	0.196592
192.496	265.661		150.592		186.41		220.457		223.186		173.264		192.496	0.237255	0.0408505	0.193683	0.274575	0.254694	0.228511	0.204928
192.95	277.831		168.974		191.021		241.628		226.734		152.611		192.95	0.260795	0.0713854	0.204929	0.328172	0.26153	0.171142	0.216326
193.404	296.696		184.545		178.447		247.863		245.362		147.55		193.404	0.297284	0.0972508	0.174261	0.343957	0.297422	0.157083	0.227876
193.858	286.601		181.914		144.739		253.926		256.206		157.347		193.858	0.277758	0.0928804	0.0920463	0.359306	0.318316	0.184297	0.220767
194.312	311.275		187.022		109.304		257.593		269.414		183.817		194.312	0.325484	0.101365	0.00561951	0.36859	0.343765	0.257825	0.233775
194.766	386.095		190.072		104.712		239.043		265.256		205.962		194.766	0.470203	0.106432	0	0.321628	0.335753	0.319339	0.258893
195.22	448.106		193.1		126.666		230.19		285.859		199.694		195.22	0.590147	0.111462	0.0479659	0.299215	0.375451	0.301928	0.287695
195.674	499.105		187.816		172.881		219.704		286.596		202.946		195.674	0.688791	0.102684	0.160685	0.272668	0.376871	0.310961	0.318777
196.128	532.183		190.984		215.076		194.098		246.341		197.726		196.128	0.752772	0.107947	0.2636	0.207843	0.299308	0.296461	0.321322
196.582	539.384		179.767		229.532		167.169		201.14		184.033		196.582	0.7667	0.089314	0.298859	0.139668	0.212216	0.258425	0.294197
197.036	536.035		165.463		226.937		180.138		174.732		180.62		197.036	0.760222	0.0655532	0.292529	0.172501	0.161333	0.248944	0.283514
197.49	532.007		150.709		220.357		197.316		149.26		170.281		197.49	0.752431	0.0410449	0.27648	0.21599	0.112254	0.220225	0.269738
197.944	492.146		148.472		208.25		207.063		143.56		168.099		197.944	0.675331	0.0373289	0.246951	0.240666	0.101272	0.214164	0.252619
198.398	473.866		161.138		205.464		211.242		177.205		156.974		198.398	0.639973	0.0583688	0.240156	0.251246	0.166098	0.183261	0.256517
198.852	433.823		196.619		199.1		218.699		226.63		145.435		198.852	0.56252	0.117307	0.224634	0.270124	0.261329	0.151208	0.264521
199.306	378.485		237.543		187.859		223.281		279.816		141.769		199.306	0.455484	0.185287	0.197217	0.281724	0.363807	0.141025	0.270757
199.76	326.553		264.432		196.139		223.374		312.708		126.16		199.76	0.355035	0.229953	0.217412	0.281959	0.427183	0.0976667	0.268202
200.214	273.968		287.223		201.469		232.076		334.217		140.147		200.214	0.253323	0.267812	0.230412	0.30399	0.468626	0.136519	0.276781
200.668	237.4		311.566		200.159		237.497		370.982		160.158		200.668	0.182592	0.308249	0.227217	0.317714	0.539464	0.192106	0.294557
201.122	235.39		326.238		194.944		209.639		389.943		178.502		201.122	0.178704	0.332621	0.214498	0.247187	0.575998	0.243061	0.298678
201.576	222.515		344.77		189.434		169.743		372.241		210.634		201.576	0.153801	0.363405	0.201059	0.146185	0.54189	0.332317	0.289776
202.03	226.169		345.406		189.164		149.201		326.546		271.254		202.03	0.160868	0.364462	0.2004	0.0941797	0.453846	0.500706	0.295744
202.484	209.701		334.135		205.214		162.595		252.4		338.975		202.484	0.129015	0.345739	0.239546	0.128089	0.310983	0.688819	0.307032
202.938	208.436		314.475		218.722		172.661		165.837		355.703		202.938	0.126569	0.313081	0.272493	0.153572	0.144195	0.735286	0.290866
203.392	244.218		300.85		226.455		169.846		106.07		365.035		203.392	0.195779	0.290449	0.291354	0.146446	0.0290366	0.761208	0.285712
203.846	300.233		270.88		222.711		164.113		77.458		359.561		203.846	0.304126	0.240664	0.282222	0.131932	0	0.746003	0.284158
204.3	322.966		236.484		205.077		159.993		81.111		348.913		204.3	0.348097	0.183528	0.239212	0.121501	0	0.716425	0.268127
204.754	341.413		207.413		202.65		167.343		118.818		320.573		204.754	0.383778	0.135238	0.233293	0.140109	0.0535992	0.637703	0.263953
205.208	348.358		172.276		200.826		128.65		176.25		289.847		205.208	0.397211	0.0768704	0.228844	0.0421519	0.164258	0.552353	0.243615
205.662	354.125		128.627		190.987		108.312		246.178		283.787		205.662	0.408366	0.00436379	0.204846	0	0.298994	0.535519	0.242015
206.116	358.66		96.314		175.258		87.862		317.562		276.216		206.116	0.417137	0	0.166483	0	0.436536	0.514489	0.255774
206.57	345.621		97.225		163.902		80.837		365.352		278.949		206.57	0.391917	0	0.138785	0	0.528617	0.522081	0.263567
207.024	328.189		126.897		132.325		79.079		379.783		258.636		207.024	0.358199	0.00149003	0.0617683	0	0.556422	0.465656	0.240589
207.478	289.303		161.471		95.71		89.189		383.165		231.879		207.478	0.282985	0.0589219	0	0	0.562938	0.391331	0.216029
207.932	245.836		198.044		89.626		109.254		381.563		212.703		207.932	0.198909	0.119674	0	0	0.559852	0.338064	0.20275
208.386	215.709		224.301		133.3		152.531		364.388		204.491		208.386	0.140636	0.163291	0.0641463	0.10261	0.526759	0.315253	0.218783
208.84	204.789		224.803		200.818		196.77		356.82		205.394		208.84	0.119515	0.164125	0.228824	0.214608	0.512177	0.317761	0.259502
209.294	184.49		223.843		260.816		213.335		333.867		202.84		209.294	0.0802515	0.16253	0.375161	0.256544	0.467952	0.310667	0.275518
209.748	177.391		213.803		314.772		190.889		289.101		211.126		209.748	0.0665203	0.145852	0.506761	0.199719	0.381697	0.333683	0.272372
210.202	209.972		210.938		356.7		147.507		215.525		211.491		210.202	0.12954	0.141093	0.609024	0.0898911	0.239933	0.334697	0.257363
210.656	214.217		209.983		387.022		99.641		123.256		196.179		210.656	0.13775	0.139507	0.68298	0	0.0621503	0.292164	0.219092
211.11	216.126		233.876		411.144		94.065		77.537		182.067		211.11	0.141443	0.179196	0.741815	0	0	0.252964	0.219236
211.564	218.889		252.652		434.644		109.624		75.333		175.911		211.564	0.146787	0.210385	0.799132	0	0	0.235864	0.232028
212.018	220.287		289.798		452.846		109.017		90.402		167.257		212.018	0.149491	0.27209	0.843527	0	0	0.211825	0.246155
212.472	222.352		343.403		452.438		78.568		142.943		170.572		212.472	0.153485	0.361135	0.842532	0	0.100083	0.221033	0.279711
212.926	224.922		377.763		445.422		46.306		183.657		206.541		212.926	0.158456	0.418211	0.82542	0	0.17853	0.320947	0.316927
213.38	214.487		407.903		445.036		23.668		250.997		248.41		213.38	0.138273	0.468277	0.824478	0	0.308279	0.43725	0.36276
213.834	184.18		426.787		477.125		13.162		287.273		298.851		213.834	0.0796518	0.499646	0.902744	0	0.378175	0.577364	0.406264
214.288	161.505		446.05		536.16				301.525		344.66		214.288	0.035793	0.531645	1.04673	0	0.405636	0.704611	0.454069
214.742	128.992		458.337		575.313				293.741		374.403		214.742	0	0.552055	1.14223	0	0.390638	0.787231	0.478692

## Sheet: e2
sections-HH8
Six1 expression
position	section	average of	section	average of	section	average of	section	average of	section	average of	section	average of	position	section	section	section	section	section	section	average
	1right		1left		2right		2left		3right		3left			1right	1left	2right	2left	3right	3left
0	150.756	background	195.259	background	133.526	background	249.213	background	132.926	background	103.615	background	0	0	0	0	0.0167751	0	0	0.00279585
0.454	155.135	165	193.508	222	113.098	214	295.06	224	130.815	171	119.751	176	0.454	0	0	0	0.0472788	0	0	0.0078798
0.908	133.211		210.317		115.123		254.435		135.656		124.263		0.908	0	0	0	0.0202495	0	0	0.00337492
1.362	126.298	reference area	217.788	reference area	105.131	reference area	222.127	reference area	123.205	reference area	107.088	reference area	1.362	0	0	0	0	0	0	0
1.816	142.087	1455	235.638	1310	107.131	1026	201.961	1727	112.569	1031	108.371	998	1.816	0	0.0125349	0	0	0	0	0.00208915
2.27	133.62		265.956		111.626		211.669		121.391		104.076		2.27	0	0.0404007	0	0	0	0	0.00673346
2.724	158.435		297.706		104.962		213.135		136.726		101.557		2.724	0	0.0695827	0	0	0	0	0.0115971
3.178	170.69		278.368		112.991		193.715		147.077		96.524		3.178	0.00441085	0.0518088	0	0	0	0	0.00936995
3.632	151.792		214.571		112.156		189.924		148.524		100.277		3.632	0	0	0	0	0	0	0
4.086	165.92		207.5		131.606		188.857		136.835		94.82		4.086	0.000713178	0	0	0	0	0	0.000118863
4.54	154.877		205.479		151.528		201.634		132.153		113.43		4.54	0	0	0	0	0	0	0
4.994	164.063		246.03		269.808		195.881		141.031		121.752		4.994	0	0.0220864	0.0687291	0	0	0	0.0151359
5.448	170.808		250.991		402.292		178.063		125.59		102.777		5.448	0.00450233	0.0266461	0.231887	0	0	0	0.0438392
5.902	155.397		235.719		234.638		193.064		113.097		97.084		5.902	0	0.0126094	0.0254163	0	0	0	0.00633761
6.356	149.927		240.538		142.924		215.089		125.037		110.257		6.356	0	0.0170386	0	0	0	0	0.00283977
6.81	140.827		207.578		140.038		289.785		130.986		110.018		6.81	0	0	0	0.0437691	0	0	0.00729485
7.264	144.454		177.138		130.978		308.573		117.8		117.67		7.264	0	0	0	0.0562695	0	0	0.00937824
7.718	103.986		202.853		102.26		291.76		103.47		117.743		7.718	0	0	0	0.0450832	0	0	0.00751386
8.172	93.409		171.027		97.073		262.208		108.026		165.176		8.172	0	0	0	0.0254212	0	0	0.00423686
8.626	97.769		140.873		99.331		234.627		113.734		160.266		8.626	0	0	0	0.00707053	0	0	0.00117842
9.08	81.374		126.713		84.076		209.463		119.303		142.439		9.08	0	0	0	0	0	0	0
9.534	82.871		152.344		114.088		234.492		130.902		138.535		9.534	0	0	0	0.00698071	0	0	0.00116345
9.988	77.632		196.41		143.984		249.014		151.905		134.187		9.988	0	0	0	0.0166427	0	0	0.00277379
10.442	76.261		181.594		154.033		213.19		139.514		110.253		10.442	0	0	0	0	0	0	0
10.896	63.345		160.182		170.328		229.97		124.995		118.711		10.896	0	0	0	0.00397206	0	0	0.000662009
11.35	65.108		162.615		185.823		259.761		139.609		126.009		11.35	0	0	0	0.0237931	0	0	0.00396551
11.804	65.844		195.798		146.145		263.958		148.897		119.296		11.804	0	0	0	0.0265855	0	0	0.00443092
12.258	77.053		205.809		154.53		244.372		133.423		123.635		12.258	0	0	0	0.0135542	0	0	0.00225904
12.712	73.421		194.492		179.09		227.677		121.734		130.98		12.712	0	0	0	0.00244644	0	0	0.00040774
13.166	83.457		202.57		182.142		242.756		109.208		150.691		13.166	0	0	0	0.012479	0	0	0.00207984
13.62	76.707		202.593		175.072		252.721		112.48		149.491		13.62	0	0	0	0.0191091	0	0	0.00318485
14.074	64.517		186.586		179.371		243.226		116.242		146.066		14.074	0	0	0	0.0127917	0	0	0.00213196
14.528	82.15		205.362		182.761		197.302		134.184		137.358		14.528	0	0	0	0	0	0	0
14.982	135.585		213.528		201.888		213.904		124.813		132.282		14.982	0	0	0	0	0	0	0
15.436	191.297		198.827		229.507		221.847		134.042		124.808		15.436	0.0203853	0	0.0190973	0	0	0	0.00658043
15.89	166.897		205.395		237.31		185.312		158.068		123.038		15.89	0.00147054	0	0.0287069	0	0	0	0.00502957
16.344	170.113		204.37		248.216		176.484		117.107		131.818		16.344	0.00396357	0	0.0421379	0	0	0	0.00768358
16.798	173.395		187.697		247.215		173.661		113.098		115.84		16.798	0.00650775	0	0.0409052	0	0	0	0.00790215
17.252	178.127		164.251		284.949		204.678		106.575		106.476		17.252	0.010176	0	0.0873756	0	0	0	0.0162586
17.706	192.318		161.303		284.998		230		109.689		138.854		17.706	0.0211767	0	0.087436	0.00399202	0	0	0.0187675
18.16	183.501		147.795		257.448		284.231		106.346		200.149		18.16	0.0143419	0	0.0535074	0.0400739	0	0.0293783	0.0228836
18.614	143.552		128.733		225.134		288.165		108.568		190.335		18.614	0	0	0.0137118	0.0426913	0	0.0174392	0.012307
19.068	137.558		134.952		190.154		206.985		115.758		158.933		19.068	0	0	0	0	0	0	0
19.522	128.54		160.05		185.64		184.949		127.008		156.899		19.522	0	0	0	0	0	0	0
19.976	134.995		167.35		182.432		201.224		111.057		164.575		19.976	0	0	0	0	0	0	0
20.43	145.626		206.173		196.971		146.341		108.781		158.214		20.43	0	0	0	0	0	0	0
20.884	161.288		213.048		194.531		127.882		111.888		177.304		20.884	0	0	0	0	0	0.00158637	0.000264396
21.338	168.453		214.262		187.403		128.747		103.04		160.021		21.338	0.00267674	0	0	0	0	0	0.000446124
21.792	168.785		231.314		247.972		153.614		96.097		148.389		21.792	0.00293411	0.00856066	0.0418374	0	0	0	0.0088887
22.246	156.731		278.688		288.196		161.288		103.786		116.963		22.246	0	0.0521029	0.0913744	0	0	0	0.0239129
22.7	148.835		261.097		249.295		143.735		110.518		133.739		22.7	0	0.0359347	0.0434667	0	0	0	0.0132336
23.154	150.201		271.724		220.389		127.209		114.645		188.573		23.154	0	0.0457022	0.00786823	0	0	0.0152956	0.0114777
23.608	151.384		256.424		204.232		130.629		138.504		167.849		23.608	0	0.0316397	0	0	0	0	0.00527328
24.062	145.006		216.983		195.452		153.742		160.173		132.788		24.062	0	0	0	0	0	0	0
24.516	148.472		196.051		183.006		199.034		143.711		126.191		24.516	0	0	0	0	0	0	0
24.97	163.469		174.248		194.395		215.702		118.126		126.868		24.97	0	0	0	0	0	0	0
25.424	151.085		182.838		197.643		182.636		122.165		138.209		25.424	0	0	0	0	0	0	0
25.878	128.85		211.035		194.952		176.405		119.927		138.492		25.878	0	0	0	0	0	0	0
26.332	141.528		227.513		201.451		168.621		109.62		121.587		26.332	0	0.0050671	0	0	0	0	0.000844516
26.786	171.533		222.501		212.678		180.284		101.126		129.52		26.786	0.00506434	0.000460478	0	0	0	0	0.000920803
27.24	187.479		224.086		226.738		178.276		121.096		148.893		27.24	0.0174256	0.00191728	0.0156872	0	0	0	0.00583834
27.694	155.987		189.6		213.39		195.364		164.767		153.821		27.694	0	0	0	0	0	0	0
28.148	165.498		184.316		186.224		204.444		180.01		122.179		28.148	0.000386047	0	0	0	0.0104767	0	0.00181047
28.602	142.189		168.471		191.397		189.008		158.648		103.895		28.602	0	0	0	0	0	0	0
29.056	137.927		159.548		183.459		161.343		128.67		91.131		29.056	0	0	0	0	0	0	0
29.51	140.346		153.962		192.189		174.04		124.548		93.472		29.51	0	0	0	0	0	0	0
29.964	128.84		174.114		198.153		199.642		135.514		112.803		29.964	0	0	0	0	0	0	0
30.418	124.864		189.784		195.03		183.562		136.148		126.962		30.418	0	0	0	0	0	0	0
30.872	145.394		187.119		192.39		140.337		128.956		111.828		30.872	0	0	0	0	0	0	0
31.326	133.317		211.03		182.12		139.685		115.907		121.22		31.326	0	0	0	0	0	0	0
31.78	135.356		226.43		172.785		149.207		102.521		137.621		31.78	0	0.00407169	0	0	0	0	0.000678615
32.234	134.377		210.661		201.289		177.4		124.547		135.574		32.234	0	0	0	0	0	0	0
32.688	133.043		204.817		220.083		214.259		152.731		143.44		32.688	0	0	0.00749138	0	0	0	0.00124856
33.142	136.72		197.466		190.935		230.622		163.572		230.986		33.142	0	0	0	0.00440585	0	0.0668929	0.0118831
33.596	128.621		183.966		158.262		196.232		158.589		177.885		33.596	0	0	0	0	0	0.00229319	0.000382198
34.05	132.663		170.071		148.06		144.466		150.523		108.559		34.05	0	0	0	0	0	0	0
34.504	150.9		170.04		144.801		145.635		152.104		107.56		34.504	0	0	0	0	0	0	0
34.958	165.352		201.981		160.88		175.585		174.252		122.893		34.958	0.000272868	0	0	0	0.0037814	0	0.000675711
35.412	167.521		203.639		169.746		209.937		185.627		111.873		35.412	0.00195426	0	0	0	0.0170081	0	0.0031604
35.866	170.229		202.883		185.817		221.417		196.574		123.201		35.866	0.00405349	0	0	0	0.0297372	0	0.00563178
36.32	164.101		182.48		292.737		181.621		171.587		104.699		36.32	0	0	0.0969667	0	0.000682558	0	0.0162749
36.774	165.448		173.241		415.421		185.854		142.436		105.003		36.774	0.000347287	0	0.248055	0	0	0	0.0414005
37.228	153.106		175.673		332.733		199.738		122.351		91.973		37.228	0	0	0.146223	0	0	0	0.0243705
37.682	125.856		170.06		192.334		218.425		137.086		82.521		37.682	0	0	0	0	0	0	0
38.136	101.025		168.913		224.969		189.241		141.017		81.937		38.136	0	0	0.0135086	0	0	0	0.00225144
38.59	98.688		160.794		460.052		167.783		123.286		89.707		38.59	0	0	0.30302	0	0	0	0.0505033
39.044	112.029		151.936		484.689		177.191		112.568		108.361		39.044	0	0	0.333361	0	0	0	0.0555601
39.498	97.607		144.404		283.416		179.818		120.145		104.263		39.498	0	0	0.0854877	0	0	0	0.0142479
39.952	95.981		154.352		207.4		192.123		124.755		126.931		39.952	0	0	0	0	0	0	0
40.406	98.271		158.564		163.833		199.408		117.369		125.704		40.406	0	0	0	0	0	0	0
40.86	93.664		152.987		121.803		194.539		109.586		132.755		40.86	0	0	0	0	0	0	0
41.314	103.208		152.346		107.099		187.453		129.15		146.906		41.314	0	0	0	0	0	0	0
41.768	107.2		155.72		106.223		218.201		138.022		159.714		41.768	0	0	0	0	0	0	0
42.222	116.188		193.514		115.836		261.204		128.541		148.654		42.222	0	0	0	0.0247532	0	0	0.00412553
42.676	139.071		209.883		141.827		244.499		117.09		160.696		42.676	0	0	0	0.0136387	0	0	0.00227312
43.13	159.721		155.464		156.604		187.006		121.447		143.077		43.13	0	0	0	0	0	0	0
43.584	159.641		139.155		159.866		205.991		127.214		132.244		43.584	0	0	0	0	0	0	0
44.038	146.505		134.207		158.078		225.026		127.986		146.236		44.038	0	0	0	0.000682635	0	0	0.000113772
44.492	129.835		157.735		149.988		218.485		130.442		164.587		44.492	0	0	0	0	0	0	0
44.946	154.276		164.522		155.139		221.859		150.158		187.245		44.946	0	0	0	0	0	0.01368	0.00228001
45.4	168.304		152.426		160.411		218.919		168.468		155.389		45.4	0.00256124	0	0	0	0	0	0.000426873
45.854	152.242		160.095		157.69		210.244		162.582		128.108		45.854	0	0	0	0	0	0	0
46.308	157.58		166.475		158.171		210		153.818		130.109		46.308	0	0	0	0	0	0	0
46.762	142.575		172.276		162.286		208.932		161.199		132.246		46.762	0	0	0	0	0	0	0
47.216	123.2		181.865		185.558		206.955		160.297		146.56		47.216	0	0	0	0	0	0	0
47.67	113.999		189.137		187.521		210.632		151.536		127.995		47.67	0	0	0	0	0	0	0
48.124	107.378		155.654		186.589		187.706		148.799		113.211		48.124	0	0	0	0	0	0	0
48.578	101.212		113.352		179.556		191.862		134.014		112.784		48.578	0	0	0	0	0	0	0
49.032	116.729		118.004		166.559		221.779		146.172		117.408		49.032	0	0	0	0	0	0	0
49.486	152.194		147.198		183.451		223.079		159.242		128.303		49.486	0	0	0	0	0	0	0
49.94	165.965		172.343		213.178		219.252		180.963		137.771		49.94	0.000748062	0	0	0	0.0115849	0	0.00205549
50.394	151.981		197.165		207.02		214.412		183.424		134.965		50.394	0	0	0	0	0.0144465	0	0.00240775
50.848	132.17		208.379		190.35		227.437		151.216		157.368		50.848	0	0	0	0.00228676	0	0	0.000381127
51.302	142.247		189.738		171.152		275.322		151.19		175.042		51.302	0	0	0	0.0341464	0	0	0.00569106
51.756	156.862		215.732		164.802		296.532		165.849		160.673		51.756	0	0	0	0.0482582	0	0	0.00804303
52.21	158.75		230.011		174.12		244.622		172.027		155.531		52.21	0	0.00736305	0	0.0137206	0.00119419	0	0.00371297
52.664	140.047		235.171		171.124		251.788		178.179		142.151		52.664	0	0.0121057	0	0.0184884	0.00834767	0	0.00649029
53.118	127.723		240.025		177.273		281.503		183.156		128.004		53.118	0	0.0165671	0	0.0382588	0.0141349	0	0.0114935
53.572	125.906		253.666		155.891		253.367		175.971		116.994		53.572	0	0.0291048	0	0.0195389	0.00578023	0	0.00907066
54.026	118.995		276.43		158.657		215.846		180.791		111.049		54.026	0	0.0500276	0	0	0.0113849	0	0.0102354
54.48	121.619		273.08		167.264		211.847		207.16		121.925		54.48	0	0.0469485	0	0	0.0420465	0	0.0148325
54.934	126.414		263.939		167.681		231.69		185.044		121.423		54.934	0	0.0385469	0	0.00511643	0.0163302	0	0.00999892
55.388	167.329		265.616		162.196		263.526		174.505		137.139		55.388	0.00180543	0.0400882	0	0.0262981	0.00407558	0	0.0120446
55.842	169.844		252.672		145.805		262.439		235.359		151.679		55.842	0.00375504	0.0281912	0	0.0255749	0.074836	0	0.0220595
56.296	138.677		219.823		156.437		249.868		282.423		181.397		56.296	0	0	0	0.0172109	0.129562	0.00656569	0.0255564
56.75	160.299		208.192		160.936		248.066		178.409		170.082		56.75	0	0	0	0.016012	0.00861512	0	0.00410452
57.204	183.86		236.055		164.292		221.676		154.519		177.274		57.204	0.0146202	0.0129182	0	0	0	0.00154988	0.00484804
57.658	183.361		253.228		141.687		190.926		163.905		190.167		57.658	0.0142333	0.0287022	0	0	0	0.0172348	0.0100284
58.112	160.897		213.772		155.058		173.992		168.754		190.078		58.112	0	0	0	0	0	0.0171265	0.00285442
58.566	158.991		206.508		180.826		170.966		162.655		178.556		58.566	0	0	0	0	0	0.00310949	0.000518248
59.02	162.731		201.576		206.712		184.923		168.081		179.359		59.02	0	0	0	0	0	0.00408637	0.000681062
59.474	172.133		171.009		237.362		177.399		173.036		154.343		59.474	0.00552946	0	0.0287709	0	0.00236744	0	0.00611131
59.928	187.937		178.079		217.444		168.476		165.125		157.198		59.928	0.0177806	0	0.00424138	0	0	0	0.00367033
60.382	197.889		220.122		183.545		164.119		159.873		177.058		60.382	0.0254953	0	0	0	0	0.0012871	0.00446374
60.836	197.805		209.955		179.647		160.026		157.995		154.485		60.836	0.0254302	0	0	0	0	0	0.00423837
61.29	192.224		191.036		210.732		184.198		167.143		162.117		61.29	0.0211039	0	0	0	0	0	0.00351731
61.744	170.752		206.57		252.013		182.92		162.357		162.248		61.744	0.00445891	0	0.046814	0	0	0	0.00854549
62.198	174.574		208.466		257.292		185.055		176.713		165.381		62.198	0.00742171	0	0.0533153	0	0.00664302	0	0.01123
62.652	173.25		196.645		232.116		184.062		200.324		168.715		62.652	0.00639535	0	0.0223103	0	0.0340977	0	0.0104672
63.106	156.778		238.084		218.705		175.811		208.122		155.432		63.106	0	0.0147831	0.00579433	0	0.0431651	0	0.0106238
63.56	151.253		200.021		195.992		184.792		224.545		147.008		63.56	0	0	0	0	0.0622616	0	0.0103769
64.014	151.7		189.928		187.188		203.842		256.948		118.191		64.014	0	0	0	0	0.0999395	0	0.0166566
64.468	149.983		171.6		208.465		208.643		224.247		108.164		64.468	0	0	0	0	0.0619151	0	0.0103192
64.922	161.159		177.937		199.426		204.95		201.98		108.537		64.922	0	0	0	0	0.0360233	0	0.00600388
65.376	181.519		166.483		169.266		190.428		187.508		119.147		65.376	0.0128054	0	0	0	0.0191953	0	0.00533346
65.83	184.95		168.413		178.695		171.133		174.599		116.354		65.83	0.0154651	0	0	0	0.00418488	0	0.003275
66.284	172.264		175.529		173.102		182.493		157.078		119.062		66.284	0.00563101	0	0	0	0	0	0.000938501
66.738	148.074		175.042		154.333		196.333		150.855		117.555		66.738	0	0	0	0	0	0	0
67.192	151.056		159.443		154.919		186.27		153.184		120.915		67.192	0	0	0	0	0	0	0
67.646	155.732		171.704		157.87		180.385		131.922		120.664		67.646	0	0	0	0	0	0	0
68.1	175.064		184.258		192.752		195.129		134.059		129.355		68.1	0.00780155	0	0	0	0	0	0.00130026
68.554	178.944		171.802		220.989		183.253		152.74		140.237		68.554	0.0108093	0	0.00860714	0	0	0	0.00323607
69.008	169.357		172.534		203.772		163.144		152.989		137.895		69.008	0.00337752	0	0	0	0	0	0.00056292
69.462	164.159		179.398		168.312		168.645		143.5		148.013		69.462	0	0	0	0	0	0	0
69.916	164.686		159.912		151.143		186.884		143.448		160.543		69.916	0	0	0	0	0	0	0
70.37	159.076		143.649		165.748		181.463		174.768		170.211		70.37	0	0	0	0	0.0043814	0	0.000730233
70.824	176.685		125.021		147.303		180.824		208.252		185.324		70.824	0.00905814	0	0	0	0.0433163	0.0113431	0.0106196
71.278	209.375		136.832		132.501		191.12		167.741		201.495		71.278	0.0343992	0	0	0	0	0.0310158	0.0109025
71.732	204.094		164.379		120.593		185.209		153.295		177.872		71.732	0.0303054	0	0	0	0	0.00227737	0.00543047
72.186	210.538		189.269		111.261		172.245		176.779		176.858		72.186	0.0353008	0	0	0	0.00671977	0.0010438	0.00717739
72.64	182.575		205.007		106.432		191.133		175.019		165.501		72.64	0.013624	0	0	0	0.00467326	0	0.00304955
73.094	172.273		249.001		95.958		185.966		171.295		166.792		73.094	0.00563798	0.0248171	0	0	0.000343023	0	0.00513302
73.548	164.204		232.532		134.681		193.053		194.765		155.696		73.548	0	0.00968015	0	0	0.0276337	0	0.00621898
74.002	155.052		216.201		176.83		167.636		200.44		155.147		74.002	0	0	0	0	0.0342326	0	0.00570543
74.456	162.541		237.969		104.107		161.258		209.838		142.368		74.456	0	0.0146774	0	0	0.0451605	0	0.00997298
74.91	154.768		251.993		70.457		150.583		214.386		136.095		74.91	0	0.0275671	0	0	0.0504488	0	0.0130027
75.364	134.075		234.782		78.894		152.221		216.539		144.193		75.364	0	0.0117482	0	0	0.0529523	0	0.0107834
75.818	132.323		218.836		97.793		131.212		212.052		152.068		75.818	0	0	0	0	0.0477349	0	0.00795581
76.272	140.472		215.863		93.57		134.262		252.422		159.883		76.272	0	0	0	0	0.0946767	0	0.0157795
76.726	137.772		143.232		98.981		145.467		207.682		149.88		76.726	0	0	0	0	0.0426535	0	0.00710891
77.18	121.099		192.405		127.286		147.758		176.41		141.08		77.18	0	0	0	0	0.0062907	0	0.00104845
77.634	114.391		165.373		179.681		126.964		166.74		140.005		77.634	0	0	0	0	0	0	0
78.088	120.202		191.009		139.272		170.492		166.868		162.418		78.088	0	0	0	0	0	0	0
78.542	127.504		189.038		117.279		153.75		164.437		150.758		78.542	0	0	0	0	0	0	0
78.996	124.711		187.299		118.093		148.007		167.823		159.243		78.996	0	0	0	0	0	0	0
79.45	129.108		178.97		120.957		129.901		178.255		165.827		79.45	0	0	0	0	0.00843605	0	0.00140601
79.904	117.374		218.055		125.917		140.034		182.81		170.372		79.904	0	0	0	0	0.0137326	0	0.00228876
80.358	122.744		166.601		134.385		199.531		183.151		198.86		80.358	0	0	0	0	0.0141291	0.0278102	0.00698988
80.812	124.255		202.921		136.476		210.303		196.979		204.656		80.812	0	0	0	0	0.0302081	0.0348613	0.0108449
81.266	118.095		193.889		148.855		176.337		195.705		255.067		81.266	0	0	0	0	0.0287267	0.0961886	0.0208192
81.72	106.45		217.658		144.124		299.602		181.73		217.997		81.72	0	0	0	0.0503007	0.0124767	0.0510912	0.0189781
82.174	113.061		194.836		132.013		238.548		149.971		182.128		82.174	0	0	0	0.00967931	0	0.00745499	0.00285572
82.628	123.277		187.79		171.387		218.052		152.803		173.319		82.628	0	0	0	0	0	0	0
83.082	137.004		189.702		223.472		225.294		175.086		186.49		83.082	0	0	0.011665	0.000860945	0.00475116	0.0127616	0.00500645
83.536	139.223		152.448		214.165		239.118		170.707		164.423		83.536	0	0	0.000203202	0.0100585	0	0	0.00171029
83.99	147.166		142.67		224.184		178.975		191.699		160.43		83.99	0	0	0.0125419	0	0.0240686	0	0.00610175
84.444	141.025		174.891		221.493		152.855		170.375		169.314		84.444	0	0	0.00922783	0	0	0	0.00153797
84.898	163.394		169.533		199.993		191.206		168.168		175.183		84.898	0	0	0	0	0	0	0
85.352	162.955		180.881		158.791		222.018		173.172		172.726		85.352	0	0	0	0	0.00252558	0	0.00042093
85.806	160.249		211.687		129.749		228.272		185.477		165.698		85.806	0	0	0	0.00284232	0.0168337	0	0.00327934
86.26	158.745		245.06		130.598		254.807		189.641		171.037		86.26	0	0.0211949	0	0.020497	0.0216756	0	0.0105612
86.714	160.571		252.144		102.998		238.666		185.196		163.689		86.714	0	0.0277059	0	0.00975782	0.016507	0	0.00899511
87.168	166.791		213.889		104.09		240.885		165.91		167.236		87.168	0.00138837	0	0	0.0112342	0	0	0.00210376
87.622	158.973		194.786		109.055		229.812		151.761		173.081		87.622	0	0	0	0.00386693	0	0	0.000644489
88.076	168.744		189.305		126.956		196.495		192.118		157.829		88.076	0.00290233	0	0	0	0.0245558	0	0.00457636
88.53	179.368		222.582		171.441		184.418		185.342		158.781		88.53	0.011138	0.000534926	0	0	0.0166767	0	0.00472494
88.984	159.978		211.178		180.764		173.668		179.358		177.362		88.984	0	0	0	0	0.0097186	0.00165693	0.00189592
89.438	145.975		193.348		168.418		167.999		181.363		211.28		89.438	0	0	0	0	0.01205	0.0429197	0.00916162
89.892	140.243		185.442		159.244		157.362		178.485		223.32		89.892	0	0	0	0	0.00870349	0.0575669	0.0110451
90.346	133.286		169.198		157.373		154.007		178.67		216.054		90.346	0	0	0	0	0.0089186	0.0487275	0.00960768
90.8	147.677		154.19		154.827		160.536		173.017		222.355		90.8	0	0	0	0	0.00234535	0.0563929	0.00978972
91.254	147.585		153.725		154.833		203.729		149.752		228.541		91.254	0	0	0	0	0	0.0639185	0.0106531
91.708	166.315		181.666		161.114		227.057		156.844		209.867		91.708	0.00101938	0	0	0.00203393	0	0.0412007	0.00737567
92.162	140.613		171.971		161.63		273.594		150.159		187.026		92.162	0	0	0	0.0329967	0	0.0134136	0.00773505
92.616	150.987		170.333		158.744		308.546		148.433		199.761		92.616	0	0	0	0.0562515	0	0.0289063	0.014193
93.07	154.383		152.317		143.585		320.174		148.616		211.192		93.07	0	0	0	0.063988	0	0.0428127	0.0178001
93.524	158.788		177.532		125.308		259.795		157.326		219.204		93.524	0	0	0	0.0238157	0	0.0525596	0.0127292
93.978	172.051		171.083		110.507		248.446		158.256		221.229		93.978	0.00546589	0	0	0.0162648	0	0.0550231	0.0127923
94.432	170.133		165.792		102.829		222.924		167.333		203.323		94.432	0.00397907	0	0	0	0	0.0332397	0.00620312
94.886	162.307		177.596		109.264		205.443		151.588		181.851		94.886	0	0	0	0	0	0.007118	0.00118633
95.34	178.771		193.306		112.48		198.409		175.69		173.248		95.34	0.0106752	0	0	0	0.00545349	0	0.00268811
95.794	169.374		226.255		125.012		192.15		173.485		167.769		95.794	0.0033907	0.00391085	0	0	0.00288953	0	0.00169851
96.248	177.488		195.044		105.963		183.552		160.999		167.995		96.248	0.00968062	0	0	0	0	0	0.00161344
96.702	170.16		167.271		113.338		154.826		163.927		175.852		96.702	0.004	0	0	0	0	0	0.000666667
97.156	172.652		151.636		109.685		166.728		173.877		176.665		97.156	0.00593178	0	0	0	0.00334535	0.000809002	0.00168102
97.61	198.943		156.697		111.281		161.561		181.197		185.094		97.61	0.0263124	0	0	0	0.011857	0.0110633	0.00820544
98.064	205.568		167.451		118.16		159.853		201.01		186.346		98.064	0.0314481	0	0	0	0.0348953	0.0125864	0.013155
98.518	199.545		164.659		120.491		147.354		180.895		198.836		98.518	0.0267791	0	0	0	0.0115058	0.027781	0.011011
98.972	194.832		160.654		135.308		134.062		170.246		195.358		98.972	0.0231256	0	0	0	0	0.0235499	0.00777924
99.426	188.812		163.297		152.574		130.591		166.848		185.972		99.426	0.0184589	0	0	0	0	0.0121314	0.00509838
99.88	169.621		173.222		291.662		126.377		193.244		175.232		99.88	0.00358217	0	0.0956429	0	0.0258651	0	0.0208484
100.334	161.883		169.029		205.547		137.68		177.633		162.853		100.334	0	0	0	0	0.00771279	0	0.00128547
100.788	143.986		177.171		209.832		158.46		208.214		155.437		100.788	0	0	0	0	0.0432721	0	0.00721202
101.242	125.511		175.768		166.758		146.725		216.597		138.286		101.242	0	0	0	0	0.0530198	0	0.00883663
101.696	128.001		183.229		158.785		146.965		229.241		114.868		101.696	0	0	0	0	0.0677221	0	0.011287
102.15	133.648		216.306		150.973		152.861		211.049		102.966		102.15	0	0	0	0	0.0465686	0	0.00776143
102.604	132.348		207.419		152.034		134.923		215.507		100.952		102.604	0	0	0	0	0.0517523	0	0.00862539
103.058	143.211		202.628		119.204		145.093		213.73		93.606		103.058	0	0	0	0	0.049686	0	0.00828101
103.512	142.589		193.311		109.238		145.765		207.706		103.025		103.512	0	0	0	0	0.0426814	0	0.00711357
103.966	152.442		184.396		112.736		138.581		200.028		116.017		103.966	0	0	0	0	0.0337535	0	0.00562558
104.42	144.161		195.338		126.063		150.551		177.771		126.338		104.42	0	0	0	0	0.00787326	0	0.00131221
104.874	134.387		192.252		132.483		146.436		150.643		142.548		104.874	0	0	0	0	0	0	0
105.328	119.421		176.545		126.528		129.552		160.223		161.405		105.328	0	0	0	0	0	0	0
105.782	105.958		171.657		127.841		120.604		164.12		156.195		105.782	0	0	0	0	0	0	0
106.236	104.582		163.448		146.619		142.178		138.7		154.447		106.236	0	0	0	0	0	0	0
106.69	119.393		148.355		163.037		163.942		141.419		153.106		106.69	0	0	0	0	0	0	0
107.144	107.392		150.404		161.642		153.797		129.25		143.622		107.144	0	0	0	0	0	0	0
107.598	110.382		157.609		177.35		158.996		138.12		143.289		107.598	0	0	0	0	0	0	0
108.052	118.971		168.675		167.499		202.114		119.179		141.82		108.052	0	0	0	0	0	0	0
108.506	123.096		174.435		166.175		199.126		136.369		150.349		108.506	0	0	0	0	0	0	0
108.96	140.18		177.626		181.413		188.185		139.693		164.679		108.96	0	0	0	0	0	0	0
109.414	165.86		187.814		176.321		194.454		146.29		152.63		109.414	0.000666667	0	0	0	0	0	0.000111111
109.868	152.429		192.986		164.911		176.125		139.493		144.74		109.868	0	0	0	0	0	0	0
110.322	143.921		201.574		154.43		165.844		143.304		149.373		110.322	0	0	0	0	0	0	0
110.776	137.813		175.365		143.871		149.468		151.401		152.886		110.776	0	0	0	0	0	0	0
111.23	140.62		166.645		147.803		151.697		138.37		168.278		111.23	0	0	0	0	0	0	0
111.684	138.343		139.797		157.358		167.03		162.475		223.182		111.684	0	0	0	0	0	0.057399	0.0095665
112.138	134.762		139.008		144.695		162.183		166.375		189.339		112.138	0	0	0	0	0	0.0162275	0.00270458
112.592	135.042		146.299		147.427		180.107		172.041		183.818		112.592	0	0	0	0	0.00121047	0.00951095	0.0017869
113.046	128.045		175.033		137.317		166.307		172.987		180.741		113.046	0	0	0	0	0.00231047	0.00576764	0.00134635
113.5	132.964		228.647		131.604		154.81		161.001		177.949		113.5	0	0.00610937	0	0	0	0.00237105	0.0014134
113.954	136.764		246.017		136.946		143.475		165.961		183.966		113.954	0	0.0220744	0	0	0	0.009691	0.00529424
114.408	115.012		199.22		140.259		127.036		179.549		201.731		114.408	0	0	0	0	0.0099407	0.0313029	0.00687394
114.862	106.547		191.931		156.104		122.9		163.85		189.534		114.862	0	0	0	0	0	0.0164647	0.00274412
115.316	106.698		190.608		161.769		120.168		152.791		186.536		115.316	0	0	0	0	0	0.0128175	0.00213625
115.77	111.711		200.904		156.989		113.555		153.634		185.627		115.77	0	0	0	0	0	0.0117117	0.00195195
116.224	120.653		195.622		152.897		97.627		142.287		188.729		116.224	0	0	0	0	0	0.0154854	0.0025809
116.678	137.428		190.045		165.38		113.46		133.954		191.374		116.678	0	0	0	0	0	0.0187032	0.00311719
117.132	131.521		196.969		157.097		130.087		125.789		194.206		117.132	0	0	0	0	0	0.0221484	0.0036914
117.586	131.255		209.378		161.423		121.101		112.648		204.884		117.586	0	0	0	0	0	0.0351387	0.00585645
118.04	130.951		215.545		161.193		107.245		112.238		187.091		118.04	0	0	0	0	0	0.0134927	0.00224878
118.494	139.878		213.754		163.277		107.736		117.64		199.653		118.494	0	0	0	0	0	0.0287749	0.00479582
118.948	151.816		204.379		190.117		111.978		134.67		211.524		118.948	0	0	0	0	0	0.0432165	0.00720276
119.402	154.103		200.023		196.417		133.45		121.509		183.242		119.402	0	0	0	0	0	0.00881022	0.00146837
119.856	152.406		204.322		174.096		128.604		118.916		166.395		119.856	0	0	0	0	0	0	0
120.31	167.806		190.921		149.054		114.066		118.482		165.235		120.31	0.00217519	0	0	0	0	0	0.000362532
120.764	177.045		162.886		137.082		126.687		122.976		163.794		120.764	0.00933721	0	0	0	0	0	0.0015562
121.218	151.424		157.178		149.01		122.997		131.577		155.608		121.218	0	0	0	0	0	0	0
121.672	149.095		147.237		157.299		118.731		142.908		134.584		121.672	0	0	0	0	0	0	0
122.126	156.17		141.376		180.799		140.427		135.528		122.67		122.126	0	0	0	0	0	0	0
122.58	157.727		159.919		153.959		146.116		118.103		129.292		122.58	0	0	0	0	0	0	0
123.034	156.017		158.504		165.189		129.854		132.392		129.689		123.034	0	0	0	0	0	0	0
123.488	186.021		151.42		123.797		135.244		163.775		147.669		123.488	0.0162953	0	0	0	0	0	0.00271589
123.942	198.305		168.25		109.071		131.424		172.532		151.888		123.942	0.0258178	0	0	0	0.0017814	0	0.00459987
124.396	188.439		177.371		98.707		136.74		181.051		166.349		124.396	0.0181698	0	0	0	0.0116872	0	0.00497616
124.85	181.71		159.097		104.373		156.013		193.456		163.674		124.85	0.0129535	0	0	0	0.0261116	0	0.00651085
125.304	176.755		164.443		122.794		161.987		193.896		172.67		125.304	0.0091124	0	0	0	0.0266233	0	0.00595594
125.758	170.898		172.538		169.905		144.987		170.919		179.01		125.758	0.00457209	0	0	0	0	0.0036618	0.00137232
126.212	162.677		156.521		155.978		157.235		159.375		174.958		126.212	0	0	0	0	0	0	0
126.666	165.867		155.28		113.692		178.601		163.327		161.219		126.666	0.000672093	0	0	0	0	0	0.000112016
127.12	168.232		152.144		101.812		169.01		168.823		147.334		127.12	0.00250543	0	0	0	0	0	0.000417571
127.574	154.739		148.253		104.012		175.353		164.326		144.896		127.574	0	0	0	0	0	0	0
128.028	155.096		138.678		102.517		166.616		173.303		154.58		128.028	0	0	0	0	0.00267791	0	0.000446318
128.482	161.436		128.62		97.082		163.34		179.815		158.964		128.482	0	0	0	0	0.01025	0	0.00170833
128.936	166.992		112.41		94.094		174.212		153.303		202.785		128.936	0.00154419	0	0	0	0	0.0325852	0.00568822
129.39	189.665		114.392		104.897		164.255		111.217		180.19		129.39	0.0191202	0	0	0	0	0.00509732	0.00403625
129.844	219.129		112.852		112.596		159.011		93.437		157.664		129.844	0.0419605	0	0	0	0	0	0.00699341
130.298	248.501		114.451		144.531		160.428		88.859		164.149		130.298	0.0647295	0	0	0	0	0	0.0107882
130.752	265.431		125.483		190.341		170.776		96.825		161.698		130.752	0.0778535	0	0	0	0	0	0.0129756
131.206	268.544		126.152		190.404		172.286		93.81		163.439		131.206	0.0802667	0	0	0	0	0	0.0133778
131.66	275.14		139.126		152.859		172.817		103.129		174.473		131.66	0.0853798	0	0	0	0	0	0.01423
132.114	276.946		152.606		155.058		193.715		124.685		194.413		132.114	0.0867798	0	0	0	0	0.0224002	0.0181967
132.568	262.68		145.214		153.876		195.185		133.973		199.84		132.568	0.0757209	0	0	0	0	0.0290024	0.0174539
133.022	242.714		142.728		139.568		179.98		144.886		200.801		133.022	0.0602434	0	0	0	0	0.0301715	0.0150692
133.476	225.127		152.855		149.366		196.35		142.428		209.521		133.476	0.0466101	0	0	0	0	0.0407798	0.014565
133.93	218.435		150.95		160.149		223.678		163.532		228.849		133.93	0.0414225	0	0	0	0	0.0642932	0.0176193
134.384	208.448		148.06		150.207		240.664		174.083		224.91		134.384	0.0336806	0	0	0.0110872	0.00358488	0.0595012	0.0179756
134.838	195.626		151.715		154.577		214.539		176.615		221.965		134.838	0.0237411	0	0	0	0.00652907	0.0559185	0.0143648
135.292	182.174		168.726		147.776		177.56		185.996		224.92		135.292	0.0133132	0	0	0	0.0174372	0.0595134	0.015044
135.746	171.636		196.616		135.431		182.566		195.016		201.794		135.746	0.00514419	0	0	0	0.0279256	0.0313796	0.0107416
136.2	154.884		223.125		131.345		207.647		191.619		176.509		136.2	0	0.00103401	0	0	0.0239756	0.000619221	0.00427147
136.654	148.042		217.889		140.899		213.162		190.986		176.804		136.654	0	0	0	0	0.0232395	0.000978102	0.00403627
137.108	140.269		207.552		146.272		193.586		178.132		185.75		137.108	0	0	0	0	0.00829302	0.0118613	0.00335906
137.562	130.399		205.47		150.348		192.563		174.399		176.852		137.562	0	0	0	0	0.00395233	0.0010365	0.00083147
138.016	124.022		213.368		142.077		208.617		167.393		154.192		138.016	0	0	0	0	0	0	0
138.47	136.474		203.756		133.57		229.578		154.94		108.437		138.47	0	0	0	0.00371124	0	0	0.000618541
138.924	155.97		183.72		132.622		246.493		144.542		92.145		138.924	0	0	0	0.0149654	0	0	0.00249423
139.378	190.123		185.936		163.832		248.532		141.425		68.076		139.378	0.0194752	0	0	0.016322	0	0	0.0059662
139.832	234.822		198.499		196.839		223.777		147.722		53.109		139.832	0.0541256	0	0	0	0	0	0.00902093
140.286	248.813		220.671		189.443		223.422		160.879		60.869		140.286	0.0649713	0	0	0	0	0	0.0108286
140.74	249.488		217.89		170.533		250.457		177.887		68.291		140.74	0.0654946	0	0	0.0176028	0.00800814	0	0.0151843
141.194	264.158		210.959		159.011		283.619		166.003		67.954		141.194	0.0768667	0	0	0.0396667	0	0	0.0194222
141.648	268.243		247.191		152.914		315.17		159.121		60.03		141.648	0.0800333	0.0231535	0	0.0606587	0	0	0.0273076
142.102	269.943		283.305		153.821		345.01		155.337		67.166		142.102	0.0813512	0.0563465	0	0.0805123	0	0	0.0363683
142.556	272.063		287.309		145.611		334.411		140.849		74.362		142.556	0.0829946	0.0600267	0	0.0734604	0	0	0.0360803
143.01	264.481		287.695		151.926		340.51		147.906		95.499		143.01	0.0771171	0.0603814	0	0.0775183	0	0	0.0358361
143.464	256.167		309.461		159.127		367.307		171.911		112.843		143.464	0.0706721	0.0803869	0	0.0953473	0.0010593	0	0.0412443
143.918	246.823		313.426		171.021		412.554		216.184		129.85		143.918	0.0634287	0.0840312	0	0.125452	0.0525395	0	0.0542419
144.372	237.129		313.433		169.393		456.972		177.987		151.47		144.372	0.055914	0.0840377	0	0.155005	0.00812442	0	0.0505135
144.826	230.681		322.625		170.573		470.613		120.908		179.866		144.826	0.0509155	0.0924862	0	0.164081	0	0.00470316	0.0520309
145.28	237.053		327.394		172.672		431.033		132.213		204.101		145.28	0.055855	0.0968695	0	0.137747	0	0.0341861	0.0541095
145.734	239.488		292.455		175.348		389.253		130.737		177.307		145.734	0.0577426	0.0647564	0	0.109949	0	0.00159002	0.0390063
146.188	224.683		263.34		176.433		333.293		129.54		174.718		146.188	0.0462659	0.0379963	0	0.0727166	0	0	0.0261631
146.642	227.742		236.327		175.623		302.574		157.351		185.945		146.642	0.0486372	0.0131682	0	0.0522781	0	0.0120985	0.0210303
147.096	213.64		222.415		164.983		322.534		178.349		184.672		147.096	0.0377054	0.000381434	0	0.0655582	0.00854535	0.0105499	0.0204567
147.55	227.087		216.276		152.988		370.019		196.135		164.686		147.55	0.0481295	0	0	0.0971517	0.0292267	0	0.0290846
148.004	229.35		198.425		139.52		387.747		209.615		147.475		148.004	0.0498837	0	0	0.108947	0.0449012	0	0.0339553
148.458	210.24		176.135		132.791		369.878		214.787		152.635		148.458	0.0350698	0	0	0.0970579	0.0509151	0	0.0305071
148.912	194.247		167.698		130.692		386.711		225.478		149.131		148.912	0.0226721	0	0	0.108257	0.0633465	0	0.0323793
149.366	175.35		188.848		110.658		398.915		227.75		134.502		149.366	0.00802326	0	0	0.116377	0.0659884	0	0.0317315
149.82	165.056		217.656		93.532		354.658		228.048		118.746		149.82	4.34109e-05	0	0	0.0869315	0.0663349	0	0.0255516
150.274	153.962		218.608		88.757		320.587		228.27		119.7		150.274	0	0	0	0.0642628	0.066593	0	0.0218093
150.728	160.318		257.451		104.015		301.544		219.267		110.763		150.728	0	0.0325836	0	0.0515928	0.0561244	0	0.0233835
151.182	144.844		312.267		129.589		262.273		199.63		133.244		151.182	0	0.082966	0	0.0254644	0.0332907	0	0.0236202
151.636	154.257		410.782		152.97		240.234		193.838		158.407		151.636	0	0.173513	0	0.0108011	0.0265558	0	0.035145
152.09	169.972		528.865		178.927		244.808		223.863		190.552		152.09	0.00385426	0.282045	0	0.0138443	0.0614686	0.0177032	0.0631526
152.544	173.329		683.015		204.482		277.012		264.243		201.411		152.544	0.00645659	0.423727	0	0.0352708	0.108422	0.0309136	0.100798
152.998	177.516		755.091		252.064		341.749		282.96		232.71		152.998	0.00970233	0.489973	0.0468768	0.0783426	0.130186	0.0689903	0.137345
153.452	173.394		709.438		297.197		418.638		256.895		257.556		153.452	0.00650698	0.448013	0.102459	0.1295	0.0998779	0.0992165	0.147596
153.906	178.282		672.573		348.256		507.751		262.667		292.886		153.906	0.0102961	0.41413	0.16534	0.18879	0.10659	0.142197	0.171224
154.36	187.76		609.191		397.314		558.202		278.737		307.736		154.36	0.0176434	0.355874	0.225756	0.222357	0.125276	0.160263	0.184528
154.814	202.222		522.694		420.035		572.496		272.398		300.283		154.814	0.0288543	0.276373	0.253738	0.231867	0.117905	0.151196	0.176655
155.268	246.946		379.62		398.716		580.637		237.92		297.481		155.268	0.063524	0.144871	0.227483	0.237283	0.077814	0.147787	0.149794
155.722	294.548		239.338		375.315		538.465		187.741		269.28		155.722	0.100425	0.0159357	0.198664	0.209225	0.0194663	0.113479	0.109532
156.176	315.155		159.871		318.136		494.91		148.928		271.043		156.176	0.116399	0	0.128246	0.180246	0	0.115624	0.090086
156.63	313.305		159.202		275.68		462.523		117.971		269.428		156.63	0.114965	0	0.0759606	0.158698	0	0.113659	0.0772138
157.084	317.854		218.06		280.257		425.913		108.672		261.576		157.084	0.118491	0	0.0815973	0.13434	0	0.104107	0.0730893
157.538	304.848		320.215		259.156		380.792		116.343		210.445		157.538	0.108409	0.0902711	0.0556108	0.104319	0	0.0419039	0.0667524
157.992	288.088		377.865		227.988		318.836		145.659		186.849		157.992	0.0954171	0.143258	0.0172266	0.0630978	0	0.0131983	0.0553663
158.446	279.195		387.96		205.339		226.246		190.504		194.465		158.446	0.0885233	0.152537	0	0.00149434	0.0226791	0.0224635	0.0479495
158.9	271.78		399.786		221.375		183.713		242.813		174.754		158.9	0.0827752	0.163406	0.00908251	0	0.0835035	0	0.0564612
159.354	254.219		419.19		201.279		159.204		309.77		179.122		159.354	0.069162	0.181241	0	0	0.16136	0.00379805	0.0692602
159.808	224.828		466.656		171.449		137.532		353.304		232.527		159.808	0.0463783	0.224868	0	0	0.211981	0.0687676	0.0919992
160.262	182.458		452.898		169.469		143.117		372.335		337.861		160.262	0.0135333	0.212222	0	0	0.23411	0.196911	0.109463
160.716	153.812		468.15		203.82		154.422		389.15		457.691		160.716	0	0.226241	0	0	0.253663	0.34269	0.137099
161.17	146.409		445.257		295.231		156.372		371.3		576.148		161.17	0	0.205199	0.100038	0	0.232907	0.486798	0.170824
161.624	151.193		417.48		435.121		167.222		347.087		623.535		161.624	0	0.179669	0.272317	0	0.204752	0.544446	0.200197
162.078	166.456		393.502		548.24		210.318		314.144		642.115		162.078	0.00112868	0.157631	0.411626	0	0.166447	0.56705	0.217314
162.532	211.904		361.898		628.49		299.286		285.289		683.898		162.532	0.0363597	0.128583	0.510456	0.0500905	0.132894	0.617881	0.246044
162.986	262.428		343.158		689.919		328.24		267.158		661.683		162.986	0.0755256	0.111358	0.586107	0.0693546	0.111812	0.590855	0.257502
163.44	269.369		336.411		648.998		284.837		212.639		613.734		163.44	0.0809062	0.105157	0.535712	0.040477	0.0484174	0.532523	0.223865
163.894	286.551		329.814		566.507		302.428		188.854		593.158		163.894	0.0942256	0.0990938	0.434122	0.052181	0.0207605	0.507491	0.201312
164.348	343.605		322.408		479.825		293.587		186.125		577.094		164.348	0.138453	0.0922868	0.327371	0.0462987	0.0175872	0.487949	0.184991
164.802	428.784		306.115		428.144		297.803		187.607		571.16		164.802	0.204484	0.0773116	0.263724	0.0491038	0.0193105	0.48073	0.182444
165.256	529.889		304.849		405.955		283.453		169.839		468.304		165.256	0.28286	0.076148	0.236398	0.0395562	0	0.355601	0.165094
165.71	552.916		329.734		344.179		265.736		143.394		462.666		165.71	0.30071	0.0990202	0.160319	0.0277685	0	0.348742	0.156093
166.164	474.39		353.054		252.647		242.122		144.823		442.805		166.164	0.239837	0.120454	0.0475948	0.0120572	0	0.32458	0.124087
166.618	453.826		332.205		203.404		255.863		204.226		433.806		166.618	0.223896	0.101291	0	0.0211996	0.0386349	0.313633	0.116442
167.072	502.346		305.949		286.998		300.61		266.618		427.319		167.072	0.261509	0.077159	0.089899	0.0509714	0.111184	0.305741	0.14941
167.526	579.641		275.183		379.293		320.788		335.942		438.138		167.526	0.321427	0.0488814	0.203563	0.0643965	0.191793	0.318903	0.191494
167.98	579.133		243.557		444.05		328.072		383.12		416.412		167.98	0.321033	0.0198134	0.283313	0.0692428	0.246651	0.292472	0.205421
168.434	529.382		218.557		523.541		319.2		445.417		512.81		168.434	0.282467	0	0.381208	0.06334	0.31909	0.409745	0.242641
168.888	537.496		209.17		586.923		282.42		493.583		574.803		168.888	0.288757	0	0.459265	0.0388689	0.375097	0.485162	0.274525
169.342	475.586		213.026		613.578		246.058		507.036		651.968		169.342	0.240764	0	0.492091	0.014676	0.39074	0.579036	0.286218
169.796	381.074		251.17		648.048		192.752		490.543		728.329		169.796	0.167499	0.0268107	0.534542	0	0.371562	0.671933	0.295391
170.25	331.712		263.694		697.158		145.848		418.117		760.254		170.25	0.129234	0.0383217	0.595022	0	0.287345	0.710771	0.293449
170.704	310.026		298.84		681.256		145.642		379.728		794.242		170.704	0.112423	0.070625	0.575438	0	0.242707	0.752119	0.292219
171.158	335.171		352.26		637.723		168.655		389.459		834.998		171.158	0.131916	0.119724	0.521826	0	0.254022	0.801701	0.304865
171.612	379.871		387.192		562.164		216.318		439.869		783.712		171.612	0.166567	0.151831	0.428773	0	0.312638	0.739309	0.299853
172.066	393.004		411.703		489.102		272.406		485.169		745.792		172.066	0.176747	0.174359	0.338796	0.0322063	0.365313	0.693178	0.296766
172.52	407.578		408.481		449.448		309.164		511.656		727.588		172.52	0.188045	0.171398	0.289961	0.0566627	0.396112	0.671032	0.295535
172.974	427.391		396.926		398.554		324.329		481.679		611.794		172.974	0.203404	0.160778	0.227283	0.0667525	0.361255	0.530163	0.258272
173.428	428.09		450.164		318.088		340.193		477.617		514.31		173.428	0.203946	0.20971	0.128187	0.0773074	0.356531	0.411569	0.231208
173.882	447.569		485.795		240.986		364.369		481.197		398.294		173.882	0.219046	0.242459	0.033234	0.0933925	0.360694	0.270431	0.203209
174.336	455.45		498.93		214.833		381.08		464.448		342.276		174.336	0.225155	0.254531	0.00102586	0.104511	0.341219	0.202282	0.188121
174.79	417.48		461.93		242.432		367.763		441.917		274.185		174.79	0.195721	0.220524	0.0350148	0.0956507	0.31502	0.119446	0.163563
175.244	362.807		440.418		284.264		340.287		436.076		233.451		175.244	0.153339	0.200752	0.086532	0.0773699	0.308228	0.0698917	0.149352
175.698	357.992		449.349		322.96		329.043		462.808		242.1		175.698	0.149606	0.20896	0.134187	0.0698889	0.339312	0.0804136	0.163728
176.152	405.636		437.99		361.331		307.296		476.852		295.739		176.152	0.18654	0.19852	0.181442	0.0554198	0.355642	0.145668	0.187205
176.606	431.932		447.882		419.736		276.129		480.913		370.21		176.606	0.206924	0.207612	0.253369	0.0346833	0.360364	0.236265	0.216536
177.06	444.008		434.041		478.433		251.338		455.733		462.377		177.06	0.216285	0.194891	0.325656	0.018189	0.331085	0.348391	0.239083
177.514	443.629		436.651		452.325		236.09		430.403		509.286		177.514	0.215991	0.19729	0.293504	0.00804391	0.301631	0.405457	0.236986
177.968	416.088		448.373		374.042		220.101		402.89		494.38		177.968	0.194642	0.208063	0.197096	0	0.26964	0.387324	0.209461
178.422	379.117		438.105		327.818		203.336		381.433		501.399		178.422	0.165982	0.198626	0.14017	0	0.24469	0.395863	0.190888
178.876	339.878		427.458		350.093		199.391		375.306		546.051		178.876	0.135564	0.18884	0.167602	0	0.237565	0.450184	0.196626
179.33	301.223		407.758		335.694		212.735		339.915		552.901		179.33	0.105599	0.170733	0.149869	0	0.196413	0.458517	0.180189
179.784	267		434.631		315.92		254.97		282.792		512.016		179.784	0.0790698	0.195433	0.125517	0.0206055	0.129991	0.408779	0.159899
180.238	268.777		438.706		306.093		292.949		250.552		442.934		180.238	0.0804473	0.199178	0.113415	0.0458743	0.0925023	0.324737	0.142692
180.692	284.575		350.895		309.177		348.929		240.096		328.183		180.692	0.0926938	0.11847	0.117213	0.0831198	0.0803442	0.185137	0.11283
181.146	333.847		323.726		313.434		428.475		252.178		252.78		181.146	0.130889	0.0934982	0.122456	0.136045	0.094393	0.0934063	0.111781
181.6	399.382		316.373		299.404		520.95		281.43		223.065		181.6	0.181691	0.0867399	0.105177	0.197572	0.128407	0.0572567	0.126141
182.054	434.599		337.654		286.141		531.199		307.05		209.679		182.054	0.208991	0.1063	0.0888436	0.204391	0.158198	0.040972	0.134616
182.508	430.543		362.148		282.315		453.772		316.215		212.449		182.508	0.205847	0.128813	0.0841318	0.152876	0.168855	0.0443418	0.130811
182.962	428.085		421.071		280.015		436.194		327.843		221.41		182.962	0.203942	0.18297	0.0812993	0.14118	0.182376	0.0552433	0.141168
183.416	469.562		432.359		227.764		447.097		361.886		194.653		183.416	0.236095	0.193345	0.0169507	0.148434	0.22196	0.0226922	0.139913
183.87	464.107		453.072		184.065		472.184		365.524		209.517		183.87	0.231866	0.212382	0	0.165126	0.226191	0.0407749	0.146057
184.324	464.608		466.546		157.193		475.711		307.092		256.992		184.324	0.232254	0.224767	0	0.167472	0.158247	0.0985304	0.146878
184.778	445.373		453.476		134.771		432.525		257.209		265.658		184.778	0.217343	0.212754	0	0.138739	0.100243	0.109073	0.129692
185.232	400.978		441.078		142.944		359.162		239.006		280.359		185.232	0.182929	0.201358	0	0.0899281	0.0790767	0.126957	0.113375
185.686	395.59		377.847		158.953		260.849		228.604		306.274		185.686	0.178752	0.143242	0	0.024517	0.0669814	0.158484	0.0953294
186.14	349.107		325.87		153.717		162.146		231.429		313.727		186.14	0.142719	0.0954688	0	0	0.0702663	0.167551	0.0793341
186.594	250.098		356.785		161.868		103.546		230.859		353.103		186.594	0.0659674	0.123883	0	0	0.0696035	0.215454	0.0791513
187.048	200.168		367.097		176.887		93.226		198.753		412.962		187.048	0.027262	0.133361	0	0	0.0322709	0.288275	0.0801948
187.502	199.891		361.209		173.057		119.812		185.6		397.786		187.502	0.0270473	0.127949	0	0	0.0169767	0.269813	0.073631
187.956	212.304		365.577		167.816		184.962		198.524		415.16		187.956	0.0366698	0.131964	0	0	0.0320047	0.290949	0.0819312
188.41	220.961		350.021		159.098		277.756		227.356		476.472		188.41	0.0433806	0.117666	0	0.0357658	0.0655302	0.365538	0.104647
188.864	217.432		338.538		160.167		376.89		264.312		417.867		188.864	0.040645	0.107112	0	0.101723	0.108502	0.294242	0.108704
189.318	235.707		358.208		159.565		491.161		309.952		448.41		189.318	0.0548116	0.125191	0	0.177752	0.161572	0.331399	0.141788
189.772	256.96		369.366		148.301		559.903		336.53		425.27		189.772	0.0712868	0.135447	0	0.223488	0.192477	0.303248	0.154324
190.226	284.032		399.145		168.348		597.785		358.59		384.199		190.226	0.0922729	0.162817	0	0.248693	0.218128	0.253283	0.162532
190.68	301.822		468.091		207.527		625.87		370.12		320.896		190.68	0.106064	0.226187	0	0.267379	0.231535	0.176273	0.167906
191.134	304.314		540.263		254.904		646.399		331.844		286.458		191.134	0.107995	0.292521	0.0503744	0.281037	0.187028	0.134377	0.175556
191.588	322.205		565.862		290.707		632.771		280.35		251.37		191.588	0.121864	0.31605	0.0944667	0.27197	0.127151	0.091691	0.170532
192.042	330.565		567.542		264.103		635.822		248.811		237.196		192.042	0.128345	0.317594	0.0617032	0.274	0.0904779	0.0744477	0.157761
192.496	323.563		584.482		229.462		590.419		204.175		206.887		192.496	0.122917	0.333164	0.0190419	0.243792	0.0385756	0.0375754	0.132511
192.95	325.033		581.1		219.113		561.328		190.386		175.48		192.95	0.124057	0.330055	0.0062968	0.224436	0.0225419	0	0.117898
193.404	324.402		568.432		220.44		538.862		188.166		155.687		193.404	0.123567	0.318412	0.00793103	0.209489	0.0199605	0	0.113227
193.858	286.544		525.075		223.612		482.073		177.606		134.902		193.858	0.0942202	0.278562	0.0118374	0.171705	0.0076814	0	0.094001
194.312	209.383		469.346		235.024		435.874		213.42		122.437		194.312	0.0344054	0.22734	0.0258916	0.140967	0.0493256	0	0.079655
194.766	128.997		383.146		198.22		359.619		194.058		112.058		194.766	0	0.148112	0	0.0902322	0.0268116	0	0.0441927
195.22	100.911		311.254		157.394		264.371		156.68		121.206		195.22	0	0.0820349	0	0.0268603	0	0	0.0181492
195.674	122.472		294.483		194.188		216.466		183.767		189.177		195.674	0	0.0666204	0	0	0.0148453	0.0160304	0.0162494
196.128	139.499		352.206		255.063		298.445		224.007		220.132		196.128	0	0.119675	0.0505702	0.0495309	0.061636	0.0536886	0.0558501
196.582	146.798		389.788		307.795		521.639		278.281		247.996		196.582	0	0.154217	0.115511	0.19803	0.124745	0.0875864	0.113348
197.036	194.302		446.047		316.756		733.004		378.949		264.408		197.036	0.0227147	0.205926	0.126547	0.338659	0.241801	0.107552	0.173867
197.49	188.674		530.601		316.043		895.104		446.067		262.189		197.49	0.0183519	0.283641	0.125669	0.44651	0.319845	0.104853	0.216478
197.944	184.945		611.336		309.212		998.612		459.959		263.876		197.944	0.0154612	0.357846	0.117256	0.515377	0.335999	0.106905	0.241474
198.398	193.198		675.889		285.225		1048.63		456.785		295.559		198.398	0.0218589	0.417177	0.0877155	0.548655	0.332308	0.145449	0.258861
198.852	202.611		726.013		269.079		1100.3		451.92		274.609		198.852	0.0291558	0.463247	0.0678313	0.583031	0.326651	0.119962	0.26498
199.306	226.6		768.556		249.196		1091.2		444.241		291.953		199.306	0.0477519	0.502349	0.0433448	0.576977	0.317722	0.141062	0.271534
199.76	237.002		776.52		246.675		1081.46		401.929		324.412		199.76	0.0558155	0.509669	0.0402401	0.570498	0.268522	0.18055	0.270882
200.214	220.838		750.776		238.561		1049.19		390.256		325.031		200.214	0.0432853	0.486007	0.0302475	0.549031	0.254949	0.181303	0.25747
200.668	194.904		709.293		227.682		999.711		419.45		341.464		200.668	0.0231814	0.44788	0.0168498	0.516108	0.288895	0.201294	0.249035
201.122	160.262		677.147		224.894		942.729		448.795		394.222		201.122	0	0.418334	0.0134163	0.478196	0.323017	0.265477	0.24974
201.576	134.983		578.791		206.362		822.381		409.864		447.476		201.576	0	0.327933	0	0.398124	0.277749	0.330263	0.222345
202.03	163.384		429.094		178.133		690.608		321.608		466.806		202.03	0	0.190344	0	0.310451	0.175126	0.353779	0.171617
202.484	224.989		317.807		134.34		549.35		241.88		451.85		202.484	0.0465031	0.0880579	0	0.216467	0.0824186	0.335584	0.128172
202.938	304.554		250.368		100.921		426.122		164.363		448.692		202.938	0.108181	0.0260735	0	0.134479	0	0.331742	0.100079
203.392	367.767		281.675		100.298		286.031		116.219		451.694		203.392	0.157184	0.0548483	0	0.0412715	0	0.335394	0.0981163
203.846	400.399		379.066		87.572		168.954		102.603		481.016		203.846	0.18248	0.144362	0	0	0	0.371066	0.116318
204.3	415.824		485.392		66.573		151.314		105.58		428.201		204.3	0.194437	0.242088	0	0	0	0.306814	0.12389
204.754	460.189		531.616		67.816		255.427		131.135		410.551		204.754	0.228829	0.284574	0	0.0209095	0	0.285342	0.136609
205.208	546.13		570.255		79.216		418.892		165.66		366.403		205.208	0.29545	0.320087	0	0.129669	0	0.231634	0.162807
205.662	590.351		610.115		114.019		566.48		173.976		329.475		205.662	0.329729	0.356723	0	0.227864	0.00346047	0.186709	0.184081
206.116	576.78		592.278		192.783		649.055		179.08		274.839		206.116	0.319209	0.340329	0	0.282804	0.00939535	0.120242	0.178663
206.57	500.268		503.343		348.906		723.529		173.831		232.775		206.57	0.259898	0.258587	0.16614	0.332355	0.00329186	0.0690693	0.181557
207.024	368.538		463.545		459.3		717.329		204.113		207.726		207.024	0.157781	0.222008	0.302094	0.32823	0.0385035	0.0385961	0.181202
207.478	246.924		402.529		514.728		713.635		266.043		197.601		207.478	0.063507	0.165927	0.370355	0.325772	0.110515	0.0262786	0.177059
207.932	190.388		332.51		536.632		777.1		306.32		188.355		207.932	0.0196806	0.101572	0.39733	0.367997	0.157349	0.0150304	0.176493
208.386	145.564		275.212		531.65		837.529		345.405		200.658		208.386	0	0.0489081	0.391195	0.408203	0.202797	0.0299976	0.180183
208.84	142.984		268.405		515.669		832.705		375.705		188.393		208.84	0	0.0426517	0.371514	0.404993	0.238029	0.0150766	0.178711
209.294	174.643		305.64		418.717		830.476		413.808		176.627		209.294	0.00747519	0.076875	0.252115	0.40351	0.282335	0.000762774	0.170512
209.748	200.912		327.503		299.716		803.902		443.815		157.72		209.748	0.0278388	0.0969697	0.105562	0.38583	0.317227	0	0.155571
210.202	219.506		345.462		283.519		756.453		458.224		156.128		210.202	0.0422527	0.113476	0.0856145	0.35426	0.333981	0	0.154931
210.656	249.572		376.485		287.11		633.167		424.581		159.399		210.656	0.0655597	0.14199	0.0900369	0.272234	0.294862	0	0.144114
211.11	277.162		464.183		271.072		528.788		380.084		162.646		211.11	0.0869473	0.222595	0.0702857	0.202786	0.243121	0	0.137623
211.564	299.823		542.561		299.745		456.917		384.429		213.264		211.564	0.104514	0.294633	0.105597	0.154968	0.248173	0.0453333	0.15887
212.018	307.691		644.883		276.998		411.177		415.139		295.456		212.018	0.110613	0.388679	0.0775837	0.124536	0.283883	0.145324	0.188436
212.472	304.848		775.138		214.709		398.622		475.726		402.225		212.472	0.108409	0.508399	0.000873153	0.116182	0.354333	0.275213	0.227235
212.926	301.131		863.856		222.148		440.604		531.207		471.369		212.926	0.105528	0.589941	0.0100345	0.144114	0.418845	0.35933	0.271299
213.38	275.925		925.648		169.448		468.39		571.539		505.181		213.38	0.0859884	0.646735	0	0.162601	0.465743	0.400464	0.293589
213.834	244.353		995.818		134.575		465.972		603.75		525.149		213.834	0.061514	0.71123	0	0.160993	0.503198	0.424755	0.310282
214.288	192.532		1029.99		130.785		460.905		601.421		567.935		214.288	0.0213426	0.742642	0	0.157621	0.50049	0.476807	0.316484
214.742	133.965		1000.34		130.593		482.177		585.274		559.44		214.742	0	0.715386	0	0.171774	0.481714	0.466472	0.305891

## Sheet: e3
sections-HH8
Six1 expression
position	section	average of	section	average of	section	average of	section	average of	section	average of	section	average of	section	average of	section	average of	position	section	section	section	section	section	section	section	section	average
	1right		1left		2right		2left		3right		3left		4right		4left			1right	1left	2right	2left	3right	3left	4right	4left
0	83.812	background	71.483	background	39.917	background	44.61	background	42.7375	background	37.8565	background	23.2508	background	26.6473	background	0	0	0	0	0	0	0	0	0	0
0.454	92.625	121	68.482	107	40.171	68	45.619	49	38.3303	57	37.0001	61	20.0514	42	27.5647	36	0.454	0	0	0	0	0	0	0	0	0
0.908	86.365		61.639		43.508		45.724		36.3702		35.7179		20.1095		24.3584		0.908	0	0	0	0	0	0	0	0	0
1.362	86.497	reference area	63.706	reference area	43.375	reference area	46.726	reference area	36.8777	reference area	34.6177	reference area	21.6445	reference area	25.1027	reference area	1.362	0	0	0	0	0	0	0	0	0
1.816	94.281	154	67.675	241	43.855	105	44.068	123	36.7243	73	35.9077	75	22.5844	76	25.9515	72	1.816	0	0	0	0	0	0	0	0	0
2.27	97.145		66.895		40.769		42.902		34.1423		33.3615		24.1568		23.626		2.27	0	0	0	0	0	0	0	0	0
2.724	93.761		74.614		39.553		43.208		34.4959		34.6338		25.9107		24.3078		2.724	0	0	0	0	0	0	0	0	0
3.178	87.616		79.876		37.223		42.394		34.9821		33.9442		28.9336		23.8956		3.178	0	0	0	0	0	0	0	0	0
3.632	88.301		81.554		36.897		40.68		34.8302		31.7444		30.8074		24.3808		3.632	0	0	0	0	0	0	0	0	0
4.086	88.147		79.955		37.129		35.112		34.0566		31.4544		31.0944		23.9644		4.086	0	0	0	0	0	0	0	0	0
4.54	85.758		82.35		34.944		33.746		29.3463		33.3557		31.4321		24.7671		4.54	0	0	0	0	0	0	0	0	0
4.994	80.239		83.266		34.55		34.52		30.6528		36.9642		34.2135		27.1789		4.994	0	0	0	0	0	0	0	0	0
5.448	83.983		81.703		33.845		39.293		28.1677		38.9631		34.1025		26.3024		5.448	0	0	0	0	0	0	0	0	0
5.902	80.761		76.208		31.885		39.634		30.3101		34.5122		33.146		24.0221		5.902	0	0	0	0	0	0	0	0	0
6.356	85.857		73.727		30.699		43.979		33.0928		34.7663		37.2018		23.2092		6.356	0	0	0	0	0	0	0	0	0
6.81	89.952		72.213		35.105		41.01		30.6923		36.0404		33.9911		20.2429		6.81	0	0	0	0	0	0	0	0	0
7.264	82.696		68.864		39.779		39.461		29.103		36.6654		30.838		20.4972		7.264	0	0	0	0	0	0	0	0	0
7.718	83.567		71.358		46.029		37.947		29.9799		35.2789		29.6718		21.821		7.718	0	0	0	0	0	0	0	0	0
8.172	82.492		76.344		46.684		35.989		31.6543		34.739		28.4318		23.271		8.172	0	0	0	0	0	0	0	0	0
8.626	83.158		79.496		49.555		34.77		33.4255		35.7387		26.0901		23.8639		8.626	0	0	0	0	0	0	0	0	0
9.08	74.127		78.642		51.528		32.91		32.8145		36.2995		24.5776		23.8722		9.08	0	0	0	0	0	0	0	0	0
9.534	68.399		79.122		52.105		34.636		31.7568		40.7146		25.8307		26.0198		9.534	0	0	0	0	0	0	0	0	0
9.988	73.077		85.63		54.933		32.911		31.686		43.9467		27.7934		26.3497		9.988	0	0	0	0	0	0	0	0	0
10.442	76.861		88.005		53.707		33.564		30.8347		41.8867		28.1065		27.0268		10.442	0	0	0	0	0	0	0	0	0
10.896	76.502		84.809		48.482		36.022		28.6151		40.8568		27.2797		27.6235		10.896	0	0	0	0	0	0	0	0	0
11.35	73.931		81.948		43.633		37.825		26.0848		41.2069		24.3639		26.5889		11.35	0	0	0	0	0	0	0	0	0
11.804	74.896		80.322		39.678		38.311		27.7568		39.7063		22.8659		28.0354		11.804	0	0	0	0	0	0	0	0	0
12.258	82.55		78.284		34.128		35.153		28.4156		39.2352		23.7484		28.1842		12.258	0	0	0	0	0	0	0	0	0
12.712	82.458		73.476		35.145		33.477		29.4409		38.3349		26.6252		28.9737		12.712	0	0	0	0	0	0	0	0	0
13.166	82.657		73.413		39.053		32.836		29.5565		39.9241		27.3195		27.2946		13.166	0	0	0	0	0	0	0	0	0
13.62	82.544		74.522		41.765		32.349		30.5126		43.7324		24.3591		27.8693		13.62	0	0	0	0	0	0	0	0	0
14.074	80.756		72.875		44.834		33.172		28.9133		47.6584		23.1097		24.8709		14.074	0	0	0	0	0	0	0	0	0
14.528	78.565		69.958		43.621		36.674		29.3558		43.0462		22.1818		22.7485		14.528	0	0	0	0	0	0	0	0	0
14.982	71.443		69.1		42.434		36.959		30.8395		42.6434		23.5063		24.5534		14.982	0	0	0	0	0	0	0	0	0
15.436	68.636		76.179		40.759		36.801		30.2715		38.7037		22.0968		23.8812		15.436	0	0	0	0	0	0	0	0	0
15.89	75.041		80.544		41.428		35.969		31.447		37.9088		23.5616		21.3788		15.89	0	0	0	0	0	0	0	0	0
16.344	84.671		81.405		41.121		34.334		30.1886		36.3411		29.7632		22.9274		16.344	0	0	0	0	0	0	0	0	0
16.798	95.226		75.321		38.62		36.135		28.9225		36.399		31.9024		24.4048		16.798	0	0	0	0	0	0	0	0	0
17.252	93.457		72.93		35.817		37.405		25.8032		35.8446		30.5556		27.8602		17.252	0	0	0	0	0	0	0	0	0
17.706	101.778		78.508		33.45		38.851		23.6588		36.7185		33.2315		29.6723		17.706	0	0	0	0	0	0	0	0	0
18.16	111.972		76.705		34.632		38.829		23.1898		34.7218		32.1137		28.1042		18.16	0	0	0	0	0	0	0	0	0
18.614	105.644		76.633		35.021		37.185		25.9846		34.6553		34.1968		27.2287		18.614	0	0	0	0	0	0	0	0	0
19.068	108.012		82.695		35.692		35.937		31.7775		33.8596		34.4624		27.6355		19.068	0	0	0	0	0	0	0	0	0
19.522	116.521		82.886		32.903		38.255		39.5385		34.4306		31.3617		26.7779		19.522	0	0	0	0	0	0	0	0	0
19.976	110.769		77.054		35.887		41.405		42.542		31.8638		33.5735		28.7349		19.976	0	0	0	0	0	0	0	0	0
20.43	90.321		79.472		36.081		44.7		41.1229		30.0449		32.6288		24.791		20.43	0	0	0	0	0	0	0	0	0
20.884	90.5		83.892		37.389		47.729		42.5369		30.8544		34.1035		24.3066		20.884	0	0	0	0	0	0	0	0	0
21.338	80.739		80.924		36.47		49.796		46.375		31.7377		34.674		22.7345		21.338	0	0	0	0.0107568	0	0	0	0	0.00134459
21.792	67.533		76.613		35.967		51.213		50.4727		33.1103		34.9674		23.9986		21.792	0	0	0	0.0299054	0	0	0	0	0.00373818
22.246	67.412		73.177		39.162		51.756		44.7601		37.0547		33.0021		25.4429		22.246	0	0	0	0.0372432	0	0	0	0	0.00465541
22.7	74.848		73.632		42.691		49.07		43.3722		39.3582		29.3113		25.5909		22.7	0	0	0	0.000945946	0	0	0	0	0.000118243
23.154	68.25		71.156		45.537		42.962		42.5133		41.4358		27.8366		24.9418		23.154	0	0	0	0	0	0	0	0	0
23.608	61.438		66.788		53.751		41.654		39.884		41.0583		25.2437		24.8503		23.608	0	0	0	0	0	0	0	0	0
24.062	58.343		60.61		53.186		39.919		39.6403		45.0093		24.2144		26.5341		24.062	0	0	0	0	0	0	0	0	0
24.516	61.04		58.928		54.007		40.465		39.8259		52.0478		22.6852		25.4227		24.516	0	0	0	0	0	0	0	0	0
24.97	66.489		59.236		48.101		39.853		34.2575		53.492		23.1631		24.4849		24.97	0	0	0	0	0	0	0	0	0
25.424	64.836		58.901		43.687		40.119		35.0863		51.3229		20.7522		23.0928		25.424	0	0	0	0	0	0	0	0	0
25.878	68.658		59.786		41.787		38.179		35.3615		48.1424		18.7286		22.7568		25.878	0	0	0	0	0	0	0	0	0
26.332	68.902		66.127		40.112		39.989		36.6042		44.5276		20.4077		23.8803		26.332	0	0	0	0	0	0	0	0	0
26.786	67.848		72.632		36.711		38.027		31.871		43.0926		20.3147		23.0954		26.786	0	0	0	0	0	0	0	0	0
27.24	75.05		75.104		35.868		37.779		31.2643		42.9092		19.3621		22.7046		27.24	0	0	0	0	0	0	0	0	0
27.694	77.693		73.557		33.691		37.737		33.0017		37.72		20.6835		21.7831		27.694	0	0	0	0	0	0	0	0	0
28.148	80.528		72.887		33.468		34.79		31.1156		36.9735		22.3896		20.3913		28.148	0	0	0	0	0	0	0	0	0
28.602	78.266		77.658		28.383		34.819		32.2422		40.3715		22.5678		22.1882		28.602	0	0	0	0	0	0	0	0	0
29.056	73.207		79.646		28.062		36.208		30.1606		41.7852		20.9925		24.3329		29.056	0	0	0	0	0	0	0	0	0
29.51	81.251		81.507		28.216		37.782		32.5263		42.6122		22.8853		26.9712		29.51	0	0	0	0	0	0	0	0	0
29.964	95.958		81.226		31.932		38.703		31.1027		41.6317		21.5813		30.6083		29.964	0	0	0	0	0	0	0	0	0
30.418	97.881		80.593		32.724		38.848		31.7385		38.3058		21.7224		33.4748		30.418	0	0	0	0	0	0	0	0	0
30.872	107.559		81.542		36.568		38.319		31.7582		35.6972		23.8437		36.756		30.872	0	0	0	0	0	0	0	0.021	0.002625
31.326	108.647		83.18		39.117		40.564		31.406		36.5583		27.4311		35.0185		31.326	0	0	0	0	0	0	0	0	0
31.78	114.508		85.369		39.559		39.272		34.3765		39.1719		28.814		31.738		31.78	0	0	0	0	0	0	0	0	0
32.234	101.452		83.773		38.134		40.392		35.0808		36.8671		31.884		29.8023		32.234	0	0	0	0	0	0	0	0	0
32.688	89.131		87.71		37.302		43.278		36.5663		35.9198		35.8179		28.7207		32.688	0	0	0	0	0	0	0	0	0
33.142	92.719		87.643		35.906		45.222		37.8034		39.8676		40.5319		29.4836		33.142	0	0	0	0	0	0	0	0	0
33.596	91.281		86.233		36.072		46.379		36.0498		43.5506		40.0563		28.91		33.596	0	0	0	0	0	0	0	0	0
34.05	88.65		93.883		36.844		41.363		35.7595		46.269		40.054		29.136		34.05	0	0	0	0	0	0	0	0	0
34.504	97.121		92.315		39.647		39.068		37.4135		43.9992		36.8594		27.6708		34.504	0	0	0	0	0	0	0	0	0
34.958	110.379		82.487		37.414		36.806		32.5217		41.2517		32.2124		28.5459		34.958	0	0	0	0	0	0	0	0	0
35.412	121.222		77.142		35.52		38.992		36.326		39.25		28.4114		26.2099		35.412	0.00672727	0	0	0	0	0	0	0	0.000840909
35.866	115.683		75.076		35.701		40.641		35.646		43.5117		26.6974		24.9992		35.866	0	0	0	0	0	0	0	0	0
36.32	101.908		83.96		33.165		37.212		41.282		43.1194		26.3574		21.6776		36.32	0	0	0	0	0	0	0	0	0
36.774	116.912		89.21		32.857		34.923		42.8575		43.9084		28.0163		19.5171		36.774	0	0	0	0	0	0	0	0	0
37.228	108.996		82.561		39.058		32.833		39.0438		39.3238		26.6692		19.3603		37.228	0	0	0	0	0	0	0	0	0
37.682	99.226		90.21		38.698		32.98		42.3125		37.5061		29.2567		18.6592		37.682	0	0	0	0	0	0	0	0	0
38.136	99.457		93.845		41.932		32.478		39.3881		36.219		31.2812		20.9928		38.136	0	0	0	0	0	0	0	0	0
38.59	92.145		90.008		43.606		34.155		38.7865		37.5958		30.3886		21.2333		38.59	0	0	0	0	0	0	0	0	0
39.044	90.627		84.272		47.593		36.763		42.1976		38.4934		24.2493		22.6154		39.044	0	0	0	0	0	0	0	0	0
39.498	98.793		78.267		49.353		38.556		45.0024		39.1083		23.9163		22.028		39.498	0	0	0	0	0	0	0	0	0
39.952	82.955		74.959		52.757		37.423		43.9956		39.3012		24.0014		24.5479		39.952	0	0	0	0	0	0	0	0	0
40.406	85.409		77.878		50.873		39.715		42.3171		38.4202		27.7052		24.5321		40.406	0	0	0	0	0	0	0	0	0
40.86	81.09		83.323		54.888		36.1		42.9845		39.4692		28.2322		25.106		40.86	0	0	0	0	0	0	0	0	0
41.314	70.592		94.47		55.514		35.931		45.0373		37.1782		31.8477		23.2099		41.314	0	0	0	0	0	0	0	0	0
41.768	62.146		97.156		54.383		36.888		44.8448		35.6472		31.4626		25.1836		41.768	0	0	0	0	0	0	0	0	0
42.222	60.009		87.409		53.757		36.928		42.1868		35.5229		28.4676		23.819		42.222	0	0	0	0	0	0	0	0	0
42.676	56.823		81.054		53.339		36.414		42.1601		33.8225		30.0655		22.8316		42.676	0	0	0	0	0	0	0	0	0
43.13	60.229		81.644		48.69		35.725		41.4229		36.1401		36.1471		21.0716		43.13	0	0	0	0	0	0	0	0	0
43.584	63.412		75.703		44.897		38.012		40.9723		35.6022		35.967		23.3233		43.584	0	0	0	0	0	0	0	0	0
44.038	66.222		68.534		43.267		35.709		42.959		35.1217		37.433		24.9534		44.038	0	0	0	0	0	0	0	0	0
44.492	76.817		68.071		46.109		31.898		41.6571		36.749		36.0529		26.4983		44.492	0	0	0	0	0	0	0	0	0
44.946	84.127		72.252		47.538		30.651		41.7668		39.549		35.6011		26.9769		44.946	0	0	0	0	0	0	0	0	0
45.4	82.349		75.638		48.657		31.878		41.1911		37.6345		32.5252		27.1224		45.4	0	0	0	0	0	0	0	0	0
45.854	87.297		75.386		52.552		32.885		42.439		37.2493		34.1813		25.8477		45.854	0	0	0	0	0	0	0	0	0
46.308	83.66		73.894		43.05		32.676		43.5998		36.4727		31.738		26.2978		46.308	0	0	0	0	0	0	0	0	0
46.762	84.291		76.908		39.091		33.566		42.322		33.3074		31.3574		27.1264		46.762	0	0	0	0	0	0	0	0	0
47.216	86.401		73.771		40.343		35.708		42.3351		34.6521		31.4883		27.0846		47.216	0	0	0	0	0	0	0	0	0
47.67	99.103		73.774		45.037		35.914		45.6885		33.4076		29.2307		23.3552		47.67	0	0	0	0	0	0	0	0	0
48.124	106.767		77.738		45.741		37.108		46.8763		32.497		28.3985		21.8072		48.124	0	0	0	0	0	0	0	0	0
48.578	104.14		71.281		45.705		37.428		48.3965		34.2012		29.479		21.5427		48.578	0	0	0	0	0	0	0	0	0
49.032	103.373		63.791		46.022		36.073		53.7088		36.6066		32.614		21.1072		49.032	0	0	0	0	0	0	0	0	0
49.486	96.973		69.271		43.07		33.9		52.6839		36.8808		33.1288		22.0908		49.486	0	0	0	0	0	0	0	0	0
49.94	91.545		71.825		41.898		35.269		50.0031		37.0294		33.5769		20.7171		49.94	0	0	0	0	0	0	0	0	0
50.394	79.806		71.829		44.714		32.925		47.7711		39.9318		33.9723		21.8414		50.394	0	0	0	0	0	0	0	0	0
50.848	86.681		76.049		51.667		30.735		52.6909		40.2473		32.3884		21.8327		50.848	0	0	0	0	0	0	0	0	0
51.302	89.889		78.223		52.42		28.847		51.612		42.0439		33.7083		21.3344		51.302	0	0	0	0	0	0	0	0	0
51.756	89.897		80.174		52.406		29.125		52.1699		41.9213		35.4752		23.7955		51.756	0	0	0	0	0	0	0	0	0
52.21	94.331		80.014		48.156		29.981		54.862		45.2487		35.9072		24.8121		52.21	0	0	0	0	0	0	0	0	0
52.664	99.944		78.48		45.323		31.717		52.3644		46.6065		34.0767		26.0985		52.664	0	0	0	0	0	0	0	0	0
53.118	90.583		81.234		42.675		35.45		52.5183		47.8622		30.7801		27.2964		53.118	0	0	0	0	0	0	0	0	0
53.572	89.667		81.37		44.326		36.768		48.4534		48.4557		29.3769		26.9037		53.572	0	0	0	0	0	0	0	0	0
54.026	89.137		76.694		41.035		34.318		51.9614		45.0685		27.6719		26.7566		54.026	0	0	0	0	0	0	0	0	0
54.48	83.199		72.51		45.511		35.988		50.3743		43.0226		21.5806		28.3517		54.48	0	0	0	0	0	0	0	0	0
54.934	79.825		69.827		42.596		36.982		52.2772		39.9643		21.2856		26.191		54.934	0	0	0	0	0	0	0	0	0
55.388	68.487		72.98		43.061		39.986		47.8834		34.9635		23.526		25.5901		55.388	0	0	0	0	0	0	0	0	0
55.842	70.517		79.67		43.789		41.587		47.6229		32.7192		25.1018		26.7942		55.842	0	0	0	0	0	0	0	0	0
56.296	73.757		90.101		39.68		43.553		43.0866		31.5583		29.1676		26.6691		56.296	0	0	0	0	0	0	0	0	0
56.75	79.872		93.222		36.078		45.407		42.9635		33.3615		28.3694		25.7023		56.75	0	0	0	0	0	0	0	0	0
57.204	84.665		92.782		40.49		46.941		42.8716		33.4986		29.5834		23.9483		57.204	0	0	0	0	0	0	0	0	0
57.658	96.174		84.874		46.986		44.16		39.7023		34.3759		30.7638		24.725		57.658	0	0	0	0	0	0	0	0	0
58.112	98.751		81.82		57.052		39.865		41.0869		33.6893		32.5375		25.5605		58.112	0	0	0	0	0	0	0	0	0
58.566	100.341		75.405		64.631		43.253		46.19		35.9688		32.0217		27.2638		58.566	0	0	0	0	0	0	0	0	0
59.02	103.914		75.157		58.625		43.769		44.1548		34.99		27.7976		29.7644		59.02	0	0	0	0	0	0	0	0	0
59.474	95.053		93.109		57.74		43.422		45.1693		33.1971		26.3307		28.5311		59.474	0	0	0	0	0	0	0	0	0
59.928	104.11		101.399		55.198		42.998		46.2757		33.381		27.469		28.2978		59.928	0	0	0	0	0	0	0	0	0
60.382	102.937		91.951		51.949		41.285		49.1571		34.2214		27.6513		29.9301		60.382	0	0	0	0	0	0	0	0	0
60.836	110.15		100.82		47.075		42.37		46.1335		35.0577		30.9896		29.2032		60.836	0	0	0	0	0	0	0	0	0
61.29	107.446		100.735		45.022		41.468		39.1281		38.4662		29.9477		26.7499		61.29	0	0	0	0	0	0	0	0	0
61.744	95.92		102.043		45.213		44.566		39.3067		43.6236		25.824		24.8924		61.744	0	0	0	0	0	0	0	0	0
62.198	92.723		98.803		41.316		44.264		46.0572		44.178		25.6993		25.5903		62.198	0	0	0	0	0	0	0	0	0
62.652	89.941		91.99		43.958		42.709		45.8837		43.5224		24.9301		25.0312		62.652	0	0	0	0	0	0	0	0	0
63.106	79.777		92.694		51.399		39.565		46.1142		43.0846		26.6525		21.8083		63.106	0	0	0	0	0	0	0	0	0
63.56	75.356		93.919		53.078		41.443		44.4406		44.8891		26.5221		20.2716		63.56	0	0	0	0	0	0	0	0	0
64.014	77.831		88.054		58.346		41.363		41.2294		45.2333		29.0134		19.7462		64.014	0	0	0	0	0	0	0	0	0
64.468	74.725		85.456		59.513		37.559		37.7004		45.2996		32.6793		18.8121		64.468	0	0	0	0	0	0	0	0	0
64.922	81.665		91.068		57.983		40.337		40.4428		45.0212		32.4664		22.4514		64.922	0	0	0	0	0	0	0	0	0
65.376	89.199		93.418		56.572		39.375		42.4828		41.9782		33.9512		22.1018		65.376	0	0	0	0	0	0	0	0	0
65.83	92.805		86.215		61.049		39.103		43.9651		42.1515		36.2649		25.4377		65.83	0	0	0	0	0	0	0	0	0
66.284	95.691		78.576		60.58		38.173		47.4453		39.1237		34.5887		26.7572		66.284	0	0	0	0	0	0	0	0	0
66.738	100.374		76.721		58.124		35.743		48.7181		39.4481		33.7484		27.7242		66.738	0	0	0	0	0	0	0	0	0
67.192	103.257		78.024		53.815		36.167		48.7513		37.8466		31.2963		28.045		67.192	0	0	0	0	0	0	0	0	0
67.646	108.033		83.325		51.181		35.586		45.418		37.1001		31.9998		31.2034		67.646	0	0	0	0	0	0	0	0	0
68.1	109.447		90.034		45.999		32.853		48.0505		40.6076		31.9429		35.0458		68.1	0	0	0	0	0	0	0	0	0
68.554	107.16		91.114		44.571		32.355		54.7604		42.4109		31.6997		34.4298		68.554	0	0	0	0	0	0	0	0	0
69.008	99.997		93.109		44.596		34.982		54.2762		43.0625		29.8352		33.6939		69.008	0	0	0	0	0	0	0	0	0
69.462	92.409		108.019		48.821		34.683		58.873		46.5969		31.0655		33.1011		69.462	0	0.00760448	0	0	0.117062	0	0	0	0.0155834
69.916	88.039		118.725		50.383		36.464		52.8489		48.2126		27.9716		32.5789		69.916	0	0.0875	0	0	0	0	0	0	0.0109375
70.37	79.399		127.342		53.516		40.47		45.7543		49.7793		26.0277		32.5249		70.37	0	0.151806	0	0	0	0	0	0	0.0189757
70.824	73.019		120.266		52.381		42.762		40.31		48.9227		25.1849		32.7654		70.824	0	0.099	0	0	0	0	0	0	0.012375
71.278	73.598		112.127		51.028		44.644		37.9434		49.8913		25.3302		31.3981		71.278	0	0.0382612	0	0	0	0	0	0	0.00478265
71.732	70.358		109.726		51.955		45.903		35.7298		51.4746		25.1856		31.9671		71.732	0	0.0203433	0	0	0	0	0	0	0.00254291
72.186	68.552		106.846		52.448		48.928		38.5271		55.9483		27.393		30.0666		72.186	0	0	0	0	0	0	0	0	0
72.64	67.143		101.597		53.234		48.322		35.8866		57.4531		32.5041		27.3755		72.64	0	0	0	0	0	0	0	0	0
73.094	68.351		99.502		48.197		49.67		37.0503		56.2564		36.3951		24.0132		73.094	0	0	0	0.00905405	0	0	0	0	0.00113176
73.548	70.751		96.569		47.65		48.722		38.485		60.726		37.1214		22.8709		73.548	0	0	0	0	0	0	0	0	0
74.002	74.144		102.569		48.64		48.27		36.7733		59.9082		34.1162		22.3959		74.002	0	0	0	0	0	0	0	0	0
74.456	80.331		103.823		49.866		50.075		34.5523		56.9165		38.9184		21.319		74.456	0	0	0	0.014527	0	0	0	0	0.00181588
74.91	94.512		95.79		53.192		47.329		37.7281		50.6767		37.2893		22.7018		74.91	0	0	0	0	0	0	0	0	0
75.364	109.609		78.321		53.874		44.817		41.9946		46.103		32.4177		24.6198		75.364	0	0	0	0	0	0	0	0	0
75.818	113.519		75.836		49.363		39.806		43.8075		43.6514		31.2776		27.0764		75.818	0	0	0	0	0	0	0	0	0
76.272	118.517		85.31		48.577		38.025		45.3507		46.097		28.5006		27.8181		76.272	0	0	0	0	0	0	0	0	0
76.726	122.586		92.58		46.951		37.838		46.4379		43.4034		30.5051		26.2475		76.726	0.0480606	0	0	0	0	0	0	0	0.00600758
77.18	119.255		99.575		44.907		37.459		48.5238		44.4381		32.9887		26.3157		77.18	0	0	0	0	0	0	0	0	0
77.634	112.9		115.572		41.437		36.997		49.8555		46.4984		32.2947		27.8199		77.634	0	0.0639701	0	0	0	0	0	0	0.00799627
78.088	104.071		128.184		42.65		39.933		47.0634		50.0491		33.2701		29.2644		78.088	0	0.15809	0	0	0	0	0	0	0.0197612
78.542	95.806		128.02		41.205		41.45		43.9114		51.424		31.8231		32.706		78.542	0	0.156866	0	0	0	0	0	0	0.0196082
78.996	95.177		112.919		40.049		44.296		40.2562		48.5698		31.9946		32.2686		78.996	0	0.0441716	0	0	0	0	0	0	0.00552146
79.45	100.29		96.722		44.02		45.646		38.7049		49.4466		30.4247		32.5039		79.45	0	0	0	0	0	0	0	0	0
79.904	98.892		97.58		45.615		44.298		36.8346		52.3849		32.3219		30.3304		79.904	0	0	0	0	0	0	0	0	0
80.358	93.756		93.281		48.723		39.532		32.6348		56.3307		33.6275		28.7205		80.358	0	0	0	0	0	0	0	0	0
80.812	91.22		94.029		47.433		37.865		31.6041		56.7795		29.1217		25.8		80.812	0	0	0	0	0	0	0	0	0
81.266	86.697		90.232		47.64		40.084		32.9483		56.6166		30.3607		25.2162		81.266	0	0	0	0	0	0	0	0	0
81.72	85.42		86.341		46.607		41.385		35.6046		52.8587		37.8607		25.6826		81.72	0	0	0	0	0	0	0	0	0
82.174	80.951		88.434		48.496		40.478		34.5222		45.3833		31.9358		28.426		82.174	0	0	0	0	0	0	0	0	0
82.628	74.552		85.723		47.101		40.512		31.631		42.9807		26.6627		28.1108		82.628	0	0	0	0	0	0	0	0	0
83.082	73.444		84.965		43.054		40.606		32.9903		41.5816		24.2423		31.3946		83.082	0	0	0	0	0	0	0	0	0
83.536	73.149		82.968		41.082		40.533		31.7419		40.7446		23.6381		32.5419		83.536	0	0	0	0	0	0	0	0	0
83.99	74.895		85.946		43.393		42.254		34.3066		47.0698		22.7008		32.8545		83.99	0	0	0	0	0	0	0	0	0
84.444	86.469		84.991		42.225		44.009		33.1456		43.0937		26.2322		34.2378		84.444	0	0	0	0	0	0	0	0	0
84.898	93.27		81.258		47.345		44.747		37.1534		41.0155		28.9667		34.0847		84.898	0	0	0	0	0	0	0	0	0
85.352	98.606		82.316		48.22		43.561		37.6719		40.6332		33.5853		33.5219		85.352	0	0	0	0	0	0	0	0	0
85.806	98.032		88.024		49.411		48.65		37.3933		40.217		36.7233		30.4077		85.806	0	0	0	0	0	0	0	0	0
86.26	95.871		88.485		51.112		48.072		36.3173		44.5476		36.1662		30.7724		86.26	0	0	0	0	0	0	0	0	0
86.714	87.455		88.796		51.583		46.701		37.7789		48.1372		35.6868		30.8553		86.714	0	0	0	0	0	0	0	0	0
87.168	77.862		91.389		52.843		44.722		37.0343		48.5255		32.534		30.0049		87.168	0	0	0	0	0	0	0	0	0
87.622	72.551		87.968		54.815		43.502		39.5822		45.5496		27.504		30.4692		87.622	0	0	0	0	0	0	0	0	0
88.076	70.013		93.317		58.865		42.225		43.9391		41.9756		25.8605		28.5358		88.076	0	0	0	0	0	0	0	0	0
88.53	68.033		94.75		58.33		38.577		45.6101		42.0196		24.9537		29.0198		88.53	0	0	0	0	0	0	0	0	0
88.984	72.689		89.852		61.481		38.298		42.6145		40.3672		24.0122		28.6368		88.984	0	0	0	0	0	0	0	0	0
89.438	74.168		92.667		62.417		38.222		40.5955		43.6295		24.0746		27.975		89.438	0	0	0	0	0	0	0	0	0
89.892	72.34		80.716		63.041		37.784		41.2073		43.7368		25.2575		27.8596		89.892	0	0	0	0	0	0	0	0	0
90.346	74.586		73.037		64.21		39.764		41.3257		39.0747		24.2978		27.7005		90.346	0	0	0	0	0	0	0	0	0
90.8	77.003		75.726		66.424		43.088		43.6821		42.4588		23.9887		27.4411		90.8	0	0	0	0	0	0	0	0	0
91.254	84.614		77.544		65.257		41.697		45.8054		45.5024		25.7426		29.0523		91.254	0	0	0	0	0	0	0	0	0
91.708	93.833		82.936		67.379		45.416		44.9087		47.3052		28.9169		35.3316		91.708	0	0	0	0	0	0	0	0	0
92.162	101.315		86.739		66.987		50.135		44.363		52.1862		31.3549		39.4836		92.162	0	0	0	0.0153378	0	0	0	0.0967667	0.0140131
92.616	103.619		86.884		67.841		52.292		42.7627		52.1314		34.5346		39.3475		92.616	0	0	0	0.0444865	0	0	0	0.0929861	0.0171841
93.07	100.436		87.527		67.489		55.541		41.0786		51.7361		38.3438		37.4927		93.07	0	0	0	0.0883919	0	0	0	0.0414639	0.016232
93.524	103.189		89.392		66.907		54.07		44.9379		52.0156		39.0423		33.1572		93.524	0	0	0	0.0685135	0	0	0	0	0.00856419
93.978	103.002		87.805		60.322		58.551		49.3083		49.4169		39.3576		29.3596		93.978	0	0	0	0.129068	0	0	0	0	0.0161334
94.432	101.878		89.058		56.835		57.985		55.1182		47.4861		40.994		27.4226		94.432	0	0	0	0.121419	0	0	0	0	0.0151774
94.886	101.51		86.784		51.132		55.967		58.4254		45.3416		42.6738		24.6955		94.886	0	0	0	0.0941486	0.0890875	0	0.0198176	0	0.0253817
95.34	98.05		88.49		46.988		53.724		55.5246		44.3552		38.4351		24.6707		95.34	0	0	0	0.0638378	0	0	0	0	0.00797973
95.794	97.191		89.13		40.981		51.882		54.5804		43.6534		32.9488		24.0377		95.794	0	0	0	0.0389459	0	0	0	0	0.00486824
96.248	96.267		91.994		36.502		54.594		49.843		42.4375		29.1062		25.2687		96.248	0	0	0	0.0755946	0	0	0	0	0.00944932
96.702	94.523		90.497		35.404		53.463		45.9292		42.0735		27.3749		25.9479		96.702	0	0	0	0.0603108	0	0	0	0	0.00753885
97.156	98.106		91.451		32.17		48.557		40.3377		39.2886		28.6738		25.4562		97.156	0	0	0	0	0	0	0	0	0
97.61	99.062		93.262		32.101		50.885		41.3577		37.4491		29.2106		23.4895		97.61	0	0	0	0.025473	0	0	0	0	0.00318412
98.064	93.747		89.049		33.113		53.483		45.3487		34.9145		31.2287		24.3382		98.064	0	0	0	0.0605811	0	0	0	0	0.00757264
98.518	90.008		93.375		37.647		59.581		44.7048		33.5254		37.5986		25.1992		98.518	0	0	0	0.142986	0	0	0	0	0.0178733
98.972	90.805		96.032		44.469		68.481		43.6863		31.5027		44.0583		25.3198		98.972	0	0	0	0.263257	0	0	0.0605382	0	0.0404744
99.426	95.938		104.263		49.237		71.971		43.0919		31.8443		45.7595		27.6856		99.426	0	0	0	0.310419	0	0	0.110574	0	0.0526241
99.88	89.001		98.924		56.852		75.272		40.875		31.2088		43.9075		26.7878		99.88	0	0	0	0.355027	0	0	0.0561029	0	0.0513912
100.334	91.052		100.956		64.225		71.133		42.3496		33.0912		41.6598		28.2945		100.334	0	0	0	0.299095	0	0	0	0	0.0373868
100.788	91.669		92.12		71.39		64.102		45.2228		33.2046		40.6324		30.0765		100.788	0	0	0.0916216	0.204081	0	0	0	0	0.0369628
101.242	83.337		93.803		77.025		61.245		49.9666		32.7666		38.0591		34.018		101.242	0	0	0.243919	0.165473	0	0	0	0	0.051174
101.696	76.012		108.117		80.526		62.734		55.2385		41.2995		39.3668		41.678		101.696	0	0.00833582	0.338541	0.185595	0	0	0	0.157722	0.0862741
102.15	67.978		99.115		77.899		55.869		61.359		46.4798		40.5918		47.9894		102.15	0	0	0.267541	0.0928243	0.272438	0	0	0.333039	0.12073
102.604	69.095		95.58		75.6		55.72		61.5394		48.0105		39.6966		48.1203		102.604	0	0	0.205405	0.0908108	0.283713	0	0	0.336675	0.114575
103.058	68.762		99.807		70.638		53.376		57.1869		46.407		36.9379		45.0964		103.058	0	0	0.0712973	0.0591351	0.0116813	0	0	0.252678	0.0493489
103.512	71.933		97.07		67.017		54.862		56.1523		47.6367		38.8497		38.0464		103.512	0	0	0	0.0792162	0	0	0	0.0568444	0.0170076
103.966	76.592		100.817		62.654		55.693		50.7404		48.7774		40.4999		34.043		103.966	0	0	0	0.0904459	0	0	0	0	0.0113057
104.42	77.887		102.313		62.812		55.436		44.0775		51.8428		41.7301		34.4463		104.42	0	0	0	0.086973	0	0	0	0	0.0108716
104.874	88.545		94.261		58.191		52.375		39.0069		50.6348		43.1025		35.4235		104.874	0	0	0	0.0456081	0	0	0.0324265	0	0.00975432
105.328	99.993		87.061		57.945		52.378		40.6372		49.8124		48.1043		33.2368		105.328	0	0	0	0.0456486	0	0	0.179538	0	0.0281484
105.782	100.562		90.75		59.492		48.246		40.7912		47.0699		47.6262		34.361		105.782	0	0	0	0	0	0	0.165476	0	0.0206846
106.236	94.946		100.579		64.529		48.785		43.3102		41.9771		47.0434		37.368		106.236	0	0	0	0	0	0	0.148335	0.038	0.0232919
106.69	93.621		100.692		66.257		47.784		49.7912		38.908		41.5093		38.8705		106.69	0	0	0	0	0	0	0	0.0797361	0.00996701
107.144	90.669		95.327		68.654		48.866		56.0425		43.9795		39.32		40.3913		107.144	0	0	0.0176757	0	0	0	0	0.121981	0.017457
107.598	81.656		101.402		75.889		50.939		61.4127		45.7892		36.1277		38.0166		107.598	0	0	0.213216	0.0262027	0.275794	0	0	0.0560167	0.0714037
108.052	72.482		102.705		81.11		48.634		65.1517		48.8394		34.137		32.0853		108.052	0	0	0.354324	0	0.509481	0	0	0	0.107976
108.506	64.71		96.414		78.316		49.482		67.0217		53.262		37.169		28.3736		108.506	0	0	0.278811	0.00651351	0.626356	0	0	0	0.11396
108.96	60.17		97.873		77.159		50.908		60.9793		54.2965		37.963		30.3293		108.96	0	0	0.247541	0.0257838	0.248706	0	0	0	0.0652538
109.414	58.506		91.086		76.209		52.791		55.2224		52.3971		41.3146		30.088		109.414	0	0	0.221865	0.0512297	0	0	0	0	0.0341368
109.868	60.262		91.334		73.646		58.902		52.9467		49.8141		39.9898		31.9877		109.868	0	0	0.152595	0.133811	0	0	0	0	0.0358007
110.322	65.492		90.613		73.027		64.508		48.8951		45.4653		35.0657		34.1757		110.322	0	0	0.135865	0.209568	0	0	0	0	0.0431791
110.776	69.388		97.932		66.712		64.119		45.7214		46.8553		29.9749		36.5938		110.776	0	0	0	0.204311	0	0	0	0.0164944	0.0276007
111.23	73.403		101.298		67.253		63.052		43.127		46.9721		31.9484		36.4784		111.23	0	0	0	0.189892	0	0	0	0.0132889	0.0253976
111.684	78.531		98.46		70.041		58.88		42.752		45.0005		39.3864		33.1271		111.684	0	0	0.0551622	0.133514	0	0	0	0	0.0235845
112.138	85.931		103.166		73.271		56.391		43.8734		44.6255		44.7718		33.8452		112.138	0	0	0.142459	0.0998784	0	0	0.0815235	0	0.0404827
112.592	93.128		95.172		71.563		57.799		44.8677		43.1856		53.075		40.5169		112.592	0	0	0.0962973	0.118905	0	0	0.325735	0.125469	0.0833009
113.046	93.199		83.379		82.743		63.497		43.2216		47.1011		53.4869		50.2591		113.046	0	0	0.398459	0.195905	0	0	0.33785	0.396086	0.166038
113.5	93.207		74.589		88.242		64.594		48.149		47.5864		50.8475		58.7574		113.5	0	0	0.547081	0.21073	0	0	0.260221	0.63215	0.206273
113.954	93.187		79.939		90.133		63.341		52.0586		51.1932		43.8262		60.0826		113.954	0	0	0.598189	0.193797	0	0	0.0537118	0.668961	0.189332
114.408	92.326		89.138		80.059		62.04		57.8814		53.707		40.1095		55.725		114.408	0	0	0.325919	0.176216	0.0550875	0	0	0.547917	0.138142
114.862	96.938		103.778		68.184		64.576		60.7507		58.0149		41.7839		50.4083		114.862	0	0	0.00497297	0.210486	0.234419	0	0	0.400231	0.106264
115.316	96.564		115.788		66.056		65.298		64.7935		67.8699		43.2748		49.6866		115.316	0	0.0655821	0	0.220243	0.487094	0.490707	0.0374941	0.380183	0.210163
115.77	86.895		120.961		71.576		67.651		71.5971		76.3891		40.9077		48.1135		115.77	0	0.104187	0.0966486	0.252041	0.912319	1.09922	0	0.336486	0.350113
116.224	85.311		126.278		80.417		69.648		71.8555		79.7285		41.918		46.427		116.224	0	0.143866	0.335595	0.279027	0.928469	1.33775	0	0.289639	0.414293
116.678	83.569		118.012		88.352		70.951		66.287		79.6874		44.6913		46.0557		116.678	0	0.0821791	0.550054	0.296635	0.580438	1.33481	0.0791559	0.279325	0.400325
117.132	78.153		119.03		88.548		69.336		61.633		81.6726		52.9798		44.1412		117.132	0	0.0897761	0.555351	0.274811	0.289563	1.47661	0.322935	0.226144	0.404399
117.586	76.415		113.039		90.063		62.616		61.467		80.2864		54.4099		42.04		117.586	0	0.0450672	0.596297	0.184	0.279187	1.3776	0.364997	0.167778	0.376866
118.04	79.426		104.183		84.824		63.965		60.2517		81.2932		57.6779		38.1354		118.04	0	0	0.454703	0.20223	0.203231	1.44951	0.461115	0.0593167	0.353764
118.494	85.459		99.536		82.923		67.073		58.7139		84.7212		60.4873		39.7159		118.494	0	0	0.403324	0.24423	0.107119	1.69437	0.543744	0.103219	0.387001
118.948	89.219		95.24		82.923		68.673		58.3606		86.7574		59.169		38.6641		118.948	0	0	0.403324	0.265851	0.0850375	1.83981	0.504971	0.0740028	0.396625
119.402	96.149		94.324		92.367		66.706		62.2856		81.1778		46.7696		38.5275		119.402	0	0	0.658568	0.23927	0.33035	1.44127	0.140282	0.0702083	0.359994
119.856	111.644		95.458		94.63		64.49		72.6533		76.8838		45.5638		36.9901		119.856	0	0	0.71973	0.209324	0.978331	1.13456	0.104818	0.0275028	0.396783
120.31	115.74		114.535		96.468		62.464		77.8782		77.5864		46.71		35.1732		120.31	0	0.0562313	0.769405	0.181946	1.30489	1.18474	0.138529	0	0.454468
120.764	113.86		134.693		89.272		57.836		82.4845		73.1154		46.7551		33.0802		120.764	0	0.206664	0.574919	0.119405	1.59278	0.865386	0.139856	0	0.437376
121.218	115.186		156.506		83.517		58.504		69.7439		66.0764		50.2859		33.2771		121.218	0	0.369448	0.419378	0.128432	0.796494	0.3626	0.243703	0	0.290007
121.672	110.2		159.193		87.655		69.27		57.6182		63.0042		47.1596		31.7107		121.672	0	0.3895	0.531216	0.273919	0.0386375	0.143157	0.151753	0	0.191023
122.126	109.895		148.92		96.056		82.474		47.1531		61.17		43.2566		31.6557		122.126	0	0.312836	0.75827	0.452351	0	0.0121429	0.0369588	0	0.19657
122.58	112.858		140.7		100.89		91.967		43.8034		65.3315		46.4362		33.6072		122.58	0	0.251493	0.888919	0.580635	0	0.309393	0.130476	0	0.270114
123.034	120.085		146.588		105.06		99.308		45.4162		71.5947		44.0761		34.4084		123.034	0	0.295433	1.00162	0.679838	0	0.756764	0.0610618	0	0.34934
123.488	115.808		133.045		96.918		100.608		56.0842		71.0708		42.6821		31.9631		123.488	0	0.194366	0.781568	0.697405	0	0.719343	0.0200618	0	0.301593
123.942	108.976		120.423		77.705		100.527		58.3038		65.362		39.5406		30.4279		123.942	0	0.100172	0.262297	0.696311	0.0814875	0.311571	0	0	0.18148
124.396	111.526		112.77		65.747		103.735		55.5698		60.6925		40.4302		30.0039		124.396	0	0.0430597	0	0.739662	0	0	0	0	0.0978402
124.85	115.336		135.722		58.392		98.502		55.9743		58.7525		39.7123		31.151		124.85	0	0.214343	0	0.668946	0	0	0	0	0.110411
125.304	109.69		141.939		53.47		87.595		58.3189		62.3739		40.5363		31.781		125.304	0	0.260739	0	0.521554	0.0824312	0.0981357	0	0	0.120357
125.758	110.856		142.774		56.101		71.865		52.8989		59.2231		41.0878		36.1477		125.758	0	0.26697	0	0.308986	0	0	0	0.00410278	0.0725074
126.212	119.284		134.27		67.027		62.769		51.4697		54.9757		40.7344		38.9233		126.212	0	0.203507	0	0.186068	0	0	0	0.0812028	0.0588472
126.666	114.563		128.881		69.01		64.604		55.9944		49.9052		41.7447		36.396		126.666	0	0.163291	0.0272973	0.210865	0	0	0	0.011	0.0515567
127.12	102.046		130.575		70.636		72.793		63.1584		51.9206		44.1745		38.0045		127.12	0	0.175933	0.0712432	0.321527	0.3849	0	0.0639559	0.0556806	0.134155
127.574	97.026		137.059		83.909		81.829		61.2562		54.4108		42.2247		39.4996		127.574	0	0.224321	0.429973	0.443635	0.266012	0	0.00660882	0.0972111	0.18347
128.028	95.06		151.172		83.742		89.974		52.7908		56.742		44.9167		40.7196		128.028	0	0.329642	0.425459	0.553703	0	0	0.0857853	0.1311	0.190711
128.482	102.156		161.677		84.504		96.805		51.9107		65.0384		50.914		42.0598		128.482	0	0.408037	0.446054	0.646014	0	0.288457	0.262176	0.168328	0.277383
128.936	105.51		172.06		90.007		102.895		55.4752		71.0131		58.0636		47.2523		128.936	0	0.485522	0.594784	0.728311	0	0.715221	0.472459	0.312564	0.413608
129.39	111.563		179.269		93.503		117.227		60.0994		72.2114		63.93		47.7203		129.39	0	0.539321	0.68927	0.921986	0.193713	0.800814	0.645	0.325564	0.514459
129.844	115.928		171.883		91.352		131.723		57.5858		76.5007		70.2838		44.513		129.844	0	0.484201	0.631135	1.11788	0.0366125	1.10719	0.831876	0.236472	0.555671
130.298	115.218		157.061		96.28		132.529		70.1319		79.0683		71.5369		43.5382		130.298	0	0.37359	0.764324	1.12877	0.820744	1.29059	0.868732	0.209394	0.682018
130.752	120.448		143.305		97.062		120.588		74.4548		84.3998		73.5275		46.3738		130.752	0	0.270933	0.785459	0.967405	1.09093	1.67141	0.927279	0.288161	0.750197
131.206	130.667		135.321		98.004		110.437		67.7256		82.7031		70.554		48.7151		131.206	0.292939	0.211351	0.810919	0.83023	0.67035	1.55022	0.839824	0.353197	0.694879
131.66	136.646		129.718		103.827		98.139		61.4056		77.7032		72.5493		49.0545		131.66	0.474121	0.169537	0.968297	0.664041	0.27535	1.19309	0.898509	0.362625	0.625696
132.114	128.386		122.255		97.751		92.325		69.4803		75.6772		80.1903		49.06		132.114	0.223818	0.113843	0.804081	0.585473	0.780019	1.04837	1.12324	0.362778	0.630203
132.568	131.487		119.876		92.788		98.661		82.6716		74.7554		78.1551		52.6803		132.568	0.317788	0.0960896	0.669946	0.671095	1.60447	0.982529	1.06339	0.463342	0.733581
133.022	135.37		110.905		90.377		120.768		81.9945		72.4114		70.2058		51.8284		133.022	0.435455	0.0291418	0.604784	0.969838	1.56216	0.8151	0.829582	0.439678	0.710717
133.476	125.504		104.055		88.482		132.252		76.9864		66.8644		69.6227		51.9267		133.476	0.136485	0	0.553568	1.12503	1.24915	0.418886	0.812432	0.442408	0.592244
133.93	110.1		105.539		82.748		125.215		63.2219		63.9859		63.4059		49.3194		133.93	0	0	0.398595	1.02993	0.388869	0.213279	0.629585	0.369983	0.37878
134.384	99.177		120.368		80.154		122.563		50.1424		59.8884		51.4536		47.243		134.384	0	0.0997612	0.328486	0.994095	0	0	0.278047	0.312306	0.251587
134.838	96.097		128.945		75.86		123.809		48.1627		55.8655		46.1544		46.144		134.838	0	0.163769	0.212432	1.01093	0	0	0.122188	0.281778	0.223887
135.292	101.953		126.595		79.718		119.532		54.54		53.0648		40.2105		45.0801		135.292	0	0.146231	0.316703	0.953135	0	0	0	0.252225	0.208537
135.746	111.301		119.082		87.562		121.205		56.8631		48.0819		43.8562		45.2024		135.746	0	0.0901642	0.528703	0.975743	0	0	0.0545941	0.255622	0.238103
136.2	116.589		104.135		92.669		128.822		55.8933		49.6897		49.0999		41.2974		136.2	0	0	0.66673	1.07868	0	0	0.208821	0.14715	0.262672
136.654	123.245		93.27		96.422		138.277		52.1997		61.8321		55.8173		38.425		136.654	0.0680303	0	0.768162	1.20645	0	0.0594357	0.406391	0.0673611	0.321978
137.108	123.688		81.342		106.926		135.185		44.1811		79.8609		57.825		36.2843		137.108	0.0814545	0	1.05205	1.16466	0	1.34721	0.465441	0.00789722	0.51484
137.562	117.668		69.446		111.473		119.92		36.9402		93.5723		62.3516		31.2305		137.562	0	0	1.17495	0.958378	0	2.32659	0.598576	0	0.632312
138.016	128.736		55.29		110.981		98.242		44.2575		96.918		67.5979		28.6099		138.016	0.234424	0	1.16165	0.665432	0	2.56557	0.752879	0	0.672495
138.47	121.022		53.044		100.507		84.988		60.1171		89.8		69.7575		28.0079		138.47	0.000666667	0	0.878568	0.486324	0.194819	2.05714	0.816397	0	0.55424
138.924	117.575		74.862		89.52		78.751		74.6811		89.5858		70.2685		28.7036		138.924	0	0	0.581622	0.402041	1.10507	2.04184	0.831426	0	0.62025
139.378	124.571		110.122		88.346		80.073		88.2057		94.2122		61.8817		28.1751		139.378	0.108212	0.0232985	0.549892	0.419905	1.95036	2.3723	0.584756	0	0.75109
139.832	128.275		138.331		86.41		77.234		99.1669		100.43		59.5598		26.7173		139.832	0.220455	0.233813	0.497568	0.381541	2.63543	2.81646	0.516465	0	0.912717
140.286	130.691		162.208		77.787		68.011		103.58		97.5971		59.2511		27.6535		140.286	0.293667	0.412	0.264514	0.256905	2.91125	2.61408	0.507385	0	0.907475
140.74	125.379		165.865		66.308		60.805		95.7108		86.305		62.0356		31.1637		140.74	0.132697	0.439291	0	0.159527	2.41943	1.8075	0.589282	0	0.693465
141.194	114.446		160.919		63.277		59.709		78.4257		71.5698		63.8816		34.1946		141.194	0	0.402381	0	0.144716	1.33911	0.754986	0.643576	0	0.410596
141.648	112.096		152.31		62.061		60.745		65.4718		59.5877		60.6242		35.4586		141.648	0	0.338134	0	0.158716	0.529488	0	0.547771	0	0.196764
142.102	102.055		138.264		61.017		61.056		60.9506		54.2337		68.6989		34.7323		142.102	0	0.233313	0	0.162919	0.246913	0	0.785262	0	0.178551
142.556	95.04		134.308		65.106		62.093		58.0155		52.008		73.4256		39.4316		142.556	0	0.203791	0	0.176932	0.0634688	0	0.924282	0.0953222	0.182975
143.01	80.359		131.161		74.702		63.292		67.3373		53.1626		77.7184		39.8178		143.01	0	0.180306	0.181135	0.193135	0.646081	0	1.05054	0.10605	0.294656
143.464	84.409		127.802		87.257		63.512		80.0933		51.8426		74.4191		38.5658		143.464	0	0.155239	0.520459	0.196108	1.44333	0	0.953503	0.0712722	0.417489
143.918	92.323		151.393		93.586		75.419		89.8437		48.2461		69.7985		41.5757		143.918	0	0.331291	0.691514	0.357014	2.05273	0	0.817603	0.154881	0.550629
144.372	111.846		171.198		102.969		84.641		89.2956		50.1442		62.4483		41.5945		144.372	0	0.47909	0.945108	0.481635	2.01847	0	0.601421	0.155403	0.585141
144.826	124.715		187.611		113.201		92.204		78.4155		56.2424		69.3293		40.5254		144.826	0.112576	0.601575	1.22165	0.583838	1.33847	0	0.803803	0.125706	0.598452
145.28	125.928		193.094		108.569		98.577		64.0592		56.2364		76.397		37.8995		145.28	0.149333	0.642493	1.09646	0.669959	0.4412	0	1.01168	0.0527639	0.507986
145.734	128.917		209.046		105.19		94.088		50.5263		51.5324		78.8728		34.408		145.734	0.239909	0.761537	1.00514	0.609297	0	0	1.08449	0	0.462547
146.188	130.516		214.567		95.576		82.723		47.5505		44.2015		80.7121		36.8715		146.188	0.288364	0.802739	0.745297	0.455716	0	0	1.13859	0.0242083	0.431864
146.642	126.932		205.948		89.561		68.558		48.7409		41.1497		82.0763		33.3447		146.642	0.179758	0.738418	0.58273	0.264297	0	0	1.17871	0	0.36799
147.096	141.308		181.688		80.322		65.967		48.2636		35.7443		84.6378		28.9937		147.096	0.615394	0.557373	0.333027	0.229284	0	0	1.25405	0	0.373641
147.55	147.792		163.336		79.237		66.034		50.4924		32.1902		79.5158		28.3956		147.55	0.811879	0.420418	0.303703	0.230189	0	0	1.10341	0	0.358699
148.004	146.139		119.319		75.176		74.121		51.4794		29.7503		76.4603		27.0728		148.004	0.761788	0.0919328	0.193946	0.339473	0	0	1.01354	0	0.300085
148.458	151.07		83.322		68.933		77.41		48.6046		31.3623		74.2096		26.4112		148.458	0.911212	0	0.0252162	0.383919	0	0	0.947341	0	0.283461
148.912	154.342		58.531		71.643		74.426		49.0319		36.0703		68.2063		26.7379		148.912	1.01036	0	0.0984595	0.343595	0	0	0.770774	0	0.277899
149.366	152.008		47.327		73.763		76.684		49.6438		38.5934		67.0011		27.0052		149.366	0.939636	0	0.155757	0.374108	0	0	0.735326	0	0.275603
149.82	158.633		49.706		72.244		77.748		44.6348		34.5006		66.3141		26.6558		149.82	1.14039	0	0.114703	0.388486	0	0	0.715121	0	0.294838
150.274	162.277		60.442		74.279		72.544		45.4377		35.5058		70.7713		30.9377		150.274	1.25082	0	0.169703	0.318162	0	0	0.846215	0	0.323112
150.728	161.734		80.451		69.156		70.588		53.0426		35.1024		69.0067		36.6379		150.728	1.23436	0	0.0312432	0.29173	0	0	0.794315	0.0177194	0.296171
151.182	163.597		100.804		66.986		59.206		55.7061		32.8427		56.8276		41.955		151.182	1.29082	0	0	0.137919	0	0	0.436106	0.165417	0.253782
151.636	164.8		125.925		63.17		59.299		51.0594		29.8109		52.9562		49.9665		151.636	1.32727	0.141231	0	0.139176	0	0	0.322241	0.387958	0.289735
152.09	155.756		139.5		62.994		68.686		47.3707		30.9269		46.7399		57.884		152.09	1.05321	0.242537	0	0.266027	0	0	0.139409	0.607889	0.288634
152.544	146.759		137.008		62.605		76.915		49.4326		46.5148		40.3625		58.1791		152.544	0.780576	0.22394	0	0.37723	0	0	0	0.616086	0.249729
152.998	142.408		134.35		74.54		71.452		59.6942		57.4715		37.3435		54.2756		152.998	0.648727	0.204104	0.176757	0.303405	0.168388	0	0	0.507656	0.25113
153.452	150.352		131.717		88.678		67.522		65.2955		64.4865		33.9515		48.1793		153.452	0.889455	0.184455	0.558865	0.250297	0.518469	0.249036	0	0.338314	0.373611
153.906	146.125		128.742		97.089		63.48		68.4989		68.7789		33.2814		39.8804		153.906	0.761364	0.162254	0.786189	0.195676	0.718681	0.555636	0	0.107789	0.410949
154.36	143.589		139.46		94.55		63.569		70.3938		73.2693		36.244		34.4781		154.36	0.684515	0.242239	0.717568	0.196878	0.837112	0.876379	0	0	0.444336
154.814	144.68		144.102		85.474		54.176		74.7785		73.9478		46.4975		25.5967		154.814	0.717576	0.276881	0.47227	0.0699459	1.11116	0.924843	0.132279	0	0.463119
155.268	147.484		150.423		76.238		46.441		78.826		67.8515		49.6715		22.2663		155.268	0.802545	0.324052	0.222649	0	1.36412	0.489393	0.225632	0	0.42855
155.722	139.674		141.163		79.715		45.304		85.2927		59.4008		59.971		25.064		155.722	0.565879	0.254948	0.316622	0	1.76829	0	0.528559	0	0.429288
156.176	144.968		108.818		82.472		45.631		83.9646		59.8874		59.5464		33.8725		156.176	0.726303	0.0135672	0.391135	0	1.68529	0	0.516071	0	0.416545
156.63	161.193		81.784		77.059		46.933		76.8242		54.8661		59.7258		44.4414		156.63	1.21797	0	0.244838	0	1.23901	0	0.521347	0.234483	0.432206
157.084	171.144		64.012		77.422		49.084		69.3024		51.3045		62.6425		53.8313		157.084	1.51952	0	0.254649	0.00113514	0.7689	0	0.607132	0.495314	0.455831
157.538	177.305		67.628		79.327		52.748		67.1406		44.1045		62.6288		62.366		157.538	1.70621	0	0.306135	0.0506486	0.633788	0	0.606729	0.732389	0.504488
157.992	180.913		70.152		84.817		53.437		70.084		39.6334		59.1249		61.0842		157.992	1.81555	0	0.454514	0.0599595	0.81775	0	0.503674	0.696783	0.543528
158.446	158.625		74.955		88.082		52.621		64.7164		37.5169		55.0051		58.5658		158.446	1.14015	0	0.542757	0.0489324	0.482275	0	0.382503	0.626828	0.402931
158.9	129.075		77.526		83.928		50.681		62.3335		32.3178		51.3919		62.8143		158.9	0.244697	0	0.430486	0.0227162	0.333344	0	0.276232	0.744842	0.25654
159.354	115.263		78.127		80.017		45.343		63.6037		26.7644		50.0799		62.0027		159.354	0	0	0.324784	0	0.412731	0	0.237644	0.722297	0.212182
159.808	130.945		79.553		82.823		38.034		62.6052		29.1708		44.0631		51.5267		159.808	0.301364	0	0.400622	0	0.350325	0	0.0606794	0.431297	0.193036
160.262	145.358		83.332		80.267		34.212		60.5529		31.2229		44.9161		41.9757		160.262	0.738121	0	0.331541	0	0.222056	0	0.0857676	0.165992	0.192935
160.716	176.837		93.326		75.187		36.07		59.5659		36.792		44.7406		35.9116		160.716	1.69203	0	0.194243	0	0.160369	0	0.0806059	0	0.265906
161.17	185.021		100.23		69.437		40.357		64.9751		35.154		40.3776		33.5472		161.17	1.94003	0	0.0388378	0	0.498444	0	0	0	0.309664
161.624	194.428		102.044		75.235		49.53		69.5196		33.2512		32.2344		33.7963		161.624	2.22509	0	0.195541	0.00716216	0.782475	0	0	0	0.401284
162.078	189.519		103.389		79.821		57.438		71.9238		33.2405		26.0499		34.4811		162.078	2.07633	0	0.319486	0.114027	0.932737	0	0	0	0.430323
162.532	164.003		109.862		92.394		59.858		74.9284		27.3585		22.9193		37.8138		162.532	1.30312	0.0213582	0.659297	0.14673	1.12052	0	0	0.0503833	0.412677
162.986	132.863		124.599		102.939		65.119		71.7797		21.8183		19.5975		41.3716		162.986	0.359485	0.131336	0.944297	0.217824	0.923731	0	0	0.149211	0.340736
163.44	113.076		140.687		106.355		64.499		65.3458		19.5324		18.4031		49.0453		163.44	0	0.251396	1.03662	0.209446	0.521612	0	0	0.362369	0.297681
163.894	111.058		126.437		116.423		62.873		64.3939		22.5564		18.2165		45.7154		163.894	0	0.145052	1.30873	0.187473	0.462119	0	0	0.269872	0.296656
164.348	107.684		123.648		126.86		59.36		68.1039		28.927		18.3723		52.2159		164.348	0	0.124239	1.59081	0.14	0.693994	0	0	0.450442	0.374936
164.802	116.509		137.819		127.698		53.332		66.1805		43.0011		19.626		46.8759		164.802	0	0.229993	1.61346	0.0585405	0.573781	0	0	0.302108	0.347235
165.256	121.942		155.886		121.16		53.455		64.5457		47.9584		18.2724		38.3808		165.256	0.0285455	0.364821	1.43676	0.0602027	0.471606	0	0	0.0661333	0.303508
165.71	131.074		173.492		105.467		58.892		68.8019		54.9708		20.6673		35.956		165.71	0.305273	0.496209	1.01262	0.133676	0.737619	0	0	0	0.335675
166.164	127.083		174.727		103.518		51.767		61.0042		62.9191		25.0449		28.8686		166.164	0.184333	0.505425	0.959946	0.0373919	0.250262	0.137079	0	0	0.259305
166.618	130.95		176.186		102.878		49.711		50.4344		70.9765		27.0485		30.7509		166.618	0.301515	0.516313	0.942649	0.00960811	0	0.712607	0	0	0.310337
167.072	135.386		194.282		99.378		41.123		42.7336		72.6244		27.6033		21.5252		167.072	0.435939	0.651358	0.848054	0	0	0.830314	0	0	0.345708
167.526	123.775		192.666		101.629		41.586		37.9269		78.5875		30.6897		19.9375		167.526	0.0840909	0.639299	0.908892	0	0	1.25625	0	0	0.361066
167.98	115.114		189.232		103.862		43.648		35.6212		77.1755		31.4542		17.8456		167.98	0	0.613672	0.969243	0	0	1.15539	0	0	0.342288
168.434	119.629		181.599		101.19		47.98		31.3595		63.6291		32.1639		18.0191		168.434	0	0.556709	0.897027	0	0	0.187793	0	0	0.205191
168.888	129.13		182.174		98.817		50.842		29.785		54.6704		31.5141		20.4817		168.888	0.246364	0.561	0.832892	0.0248919	0	0	0	0	0.208143
169.342	136.225		165.329		94.805		55.465		27.6278		46.7703		30.4015		20.3227		169.342	0.461364	0.435291	0.724459	0.0873649	0	0	0	0	0.21356
169.796	138.863		150.677		90.415		54.01		28.7625		50.5843		30.7736		26.1665		169.796	0.541303	0.325948	0.605811	0.0677027	0	0	0	0	0.192596
170.25	154.411		128.179		87.026		53.702		30.231		53.3188		32.6767		40.4361		170.25	1.01245	0.158052	0.514216	0.0635405	0	0	0	0.123225	0.233936
170.704	154.862		105.679		84.167		57.967		27.9732		60.3347		38.3024		49.0271		170.704	1.02612	0	0.436946	0.121176	0	0	0	0.361864	0.243263
171.158	156.41		99.641		77.741		62.283		27.33		66.7642		44.3574		45.6151		171.158	1.07303	0	0.26327	0.1795	0	0.411729	0.0693353	0.267086	0.282994
171.612	155.309		97.853		76.425		60.278		31.0635		67.9847		49.8945		41.628		171.612	1.03967	0	0.227703	0.152405	0	0.498907	0.232191	0.156333	0.288401
172.066	145.044		98.564		73.575		57.357		33.2335		74.088		54.5547		40.4135		172.066	0.728606	0	0.150676	0.112932	0	0.934857	0.369256	0.122597	0.302366
172.52	133.841		81.385		68.114		56.256		31.4084		79.0484		59.7934		37.0279		172.52	0.389121	0	0.00308108	0.0980541	0	1.28917	0.523335	0.0285528	0.291414
172.974	133.369		82.892		67.954		62.646		31.1566		80.6943		58.769		39.6785		172.974	0.374818	0	0	0.184405	0	1.40674	0.493206	0.102181	0.320168
173.428	123.07		73.603		72.28		68.107		28.5888		77.4683		62.4915		37.0727		173.428	0.0627273	0	0.115676	0.258203	0	1.17631	0.602691	0.0297972	0.280675
173.882	105.007		75.734		81.3		74.436		29.5026		74.9479		64.1054		32.0229		173.882	0	0	0.359459	0.34373	0	0.996279	0.650159	0	0.293703
174.336	104.257		69.969		87.127		79.061		33.3611		69.9746		63.8128		29.9959		174.336	0	0	0.516946	0.40623	0	0.641043	0.641553	0	0.275721
174.79	98.195		74.323		96.6		80.624		35.1671		58.91		59.5691		31.9955		174.79	0	0	0.772973	0.427351	0	0	0.516738	0	0.214633
175.244	94.404		68.938		95.507		81.915		35.6404		56.1148		57.8558		34.139		175.244	0	0	0.743432	0.444797	0	0	0.466347	0	0.206822
175.698	94.007		60.816		93.617		84.798		36.112		51.2222		53.9973		38.8175		175.698	0	0	0.692351	0.483757	0	0	0.352862	0.0782639	0.200904
176.152	86.377		54.531		88.174		84.953		39.3197		59.7185		54.8662		40.549		176.152	0	0	0.545243	0.485851	0	0	0.378418	0.126361	0.191984
176.606	79.654		51.48		79.677		84.067		41.1429		57.6632		56.6617		43.4133		176.606	0	0	0.315595	0.473878	0	0	0.431226	0.205925	0.178328
177.06	76.629		51.697		77.434		82.606		42.2624		61.4362		60.0562		39.9414		177.06	0	0	0.254973	0.454135	0	0.0311571	0.531065	0.109483	0.172602
177.514	85.85		49.478		84.826		79.607		40.4981		67.6515		60.8756		34.8838		177.514	0	0	0.454757	0.413608	0	0.475107	0.555165	0	0.23733
177.968	91.079		48.406		90.015		76.483		37.5965		70.9497		61.0526		34.5318		177.968	0	0	0.595	0.371392	0	0.710693	0.560371	0	0.279682
178.422	109.274		54.912		89.923		76.672		33.8544		65.3063		56.5775		31.2202		178.422	0	0	0.592514	0.373946	0	0.307593	0.42875	0	0.21285
178.876	122.128		64.99		88.283		81.525		26.9444		61.778		51.13		32.7004		178.876	0.0341818	0	0.548189	0.439527	0	0.0555714	0.268529	0	0.16825
179.33	127.258		71.681		97.123		84.294		23.1949		56.4648		51.0052		39.3924		179.33	0.189636	0	0.787108	0.476946	0	0	0.264859	0.0942333	0.226598
179.784	129.451		76.785		111.916		89.759		22.5409		56.6705		51.9474		47.2273		179.784	0.256091	0	1.18692	0.550797	0	0	0.292571	0.311869	0.324781
180.238	123.78		80.479		118.47		91.02		24.8098		54.3378		48.9481		53.9176		180.238	0.0842424	0	1.36405	0.567838	0	0	0.204356	0.497711	0.339775
180.692	118.12		81.954		118.701		111.969		27.2718		51.2535		43.5212		56.6351		180.692	0	0	1.3703	0.850932	0	0	0.0447412	0.573197	0.354896
181.146	116.18		81.537		117.837		132.043		28.8815		48.6138		44.0853		51.5615		181.146	0	0	1.34695	1.1222	0	0	0.0613324	0.432264	0.370343
181.6	110.518		83.088		114.893		148.793		24.7865		53.1465		40.7901		49.6443		181.6	0	0	1.26738	1.34855	0	0	0	0.379008	0.374368
182.054	105.884		85.537		96.379		155.943		21.3422		61.1861		43.9749		44.6992		182.054	0	0	0.767	1.44518	0	0.0132929	0.0580853	0.241644	0.31565
182.508	123.064		74.094		77.455		155.287		20.6573		62.4037		45.1015		39.2955		182.508	0.0625455	0	0.255541	1.43631	0	0.100264	0.0912206	0.0915417	0.254678
182.962	141.252		67.553		65.156		152.816		21.7679		66.449		47.6651		32.6637		182.962	0.613697	0	0	1.40292	0	0.389214	0.166621	0	0.321556
183.416	135.338		69.669		54.722		147.102		20.0672		69.6148		49.5955		28.8723		183.416	0.434485	0	0	1.3257	0	0.615343	0.223397	0	0.324866
183.87	125.08		67.945		41.123		139.561		18.8973		66.4155		46.7344		26.7457		183.87	0.123636	0	0	1.2238	0	0.386821	0.139247	0	0.234188
184.324	112.957		62.793		35.514		117.093		19.8638		61.6523		40.3492		21.7867		184.324	0	0	0	0.920176	0	0.0465929	0	0	0.120846
184.778	103.782		56.729		45.85		89.985		25.4777		56.607		37.9819		17.6532		184.778	0	0	0	0.553851	0	0	0	0	0.0692314
185.232	86.799		52.158		51.312		70.119		39.8312		51.3358		32.0059		18.6493		185.232	0	0	0	0.285392	0	0	0	0	0.035674
185.686	74.039		54.198		49.362		58.078		57.2706		44.8418		30.1147		21.6318		185.686	0	0	0	0.122676	0.0169125	0	0	0	0.0174485
186.14	73.168		57.084		49.428		60.645		74.6946		34.4885		33.9826		27.0443		186.14	0	0	0	0.157365	1.10591	0	0	0	0.15791
186.594	80.496		54.805		51.506		70.502		88.0305		32.0559		40.6142		35.0439		186.594	0	0	0	0.290568	1.93941	0	0	0	0.278747
187.048	86.476		58.283		49.882		80.315		101.014		32.0613		44.5085		36.4799		187.048	0	0	0	0.423176	2.75085	0	0.0737794	0.0133306	0.407642
187.502	84.1		57.864		46.812		84.732		100.809		32.0971		44.7441		39.21		187.502	0	0	0	0.482865	2.73806	0	0.0807088	0.0891667	0.42385
187.956	85.974		56.74		46.762		89.977		104.761		30.0445		43.838		45.5389		187.956	0	0	0	0.553743	2.98506	0	0.0540588	0.264969	0.482229
188.41	79.796		60.737		47.645		90.201		96.7979		28.2106		42.6382		47.7976		188.41	0	0	0	0.55677	2.48737	0	0.0187706	0.327711	0.423828
188.864	79.133		55.209		49.958		95.917		81.7383		30.6191		41.9159		47.9682		188.864	0	0	0	0.634014	1.54614	0	0	0.33245	0.314076
189.318	82.777		47.691		51.522		95.184		69.7764		32.0152		37.7296		48.1289		189.318	0	0	0	0.624108	0.798525	0	0	0.336914	0.219943
189.772	80.815		42.713		53.028		91.909		68.7763		27.5299		30.1066		50.1552		189.772	0	0	0	0.579851	0.736019	0	0	0.3932	0.213634
190.226	78.839		43.132		53.476		82.713		67.4639		28.2083		25.5085		48.7823		190.226	0	0	0	0.455581	0.653994	0	0	0.355064	0.18308
190.68	74.848		45.866		48.182		71.347		63.7712		32.4099		20.8268		51.5307		190.68	0	0	0	0.301986	0.4232	0	0	0.431408	0.144574
191.134	65.867		49.336		43.312		58.147		60.2835		39.9065		23.2031		48.1637		191.134	0	0	0	0.123608	0.205219	0	0	0.337881	0.0833384
191.588	59.298		50.326		46.757		54.553		63.1299		47.8352		22.6287		44.0205		191.588	0	0	0	0.0750405	0.383119	0	0	0.222792	0.0851189
192.042	56.625		53.672		57.316		57.042		58.5202		52.6428		26.4379		38.8465		192.042	0	0	0	0.108676	0.0950125	0	0	0.0790694	0.0353447
192.496	48.481		50.067		62.877		64.118		60.0444		53.7587		29.7673		38.5509		192.496	0	0	0	0.204297	0.190275	0	0	0.0708583	0.0581788
192.95	41.339		42.1		66.097		65.082		58.1233		56.3742		34.1001		38.5735		192.95	0	0	0	0.217324	0.0702063	0	0	0.0714861	0.0448771
193.404	43.957		38.088		72.394		66.769		53.8951		59.2334		34.6246		43.4335		193.404	0	0	0.118757	0.240122	0	0	0	0.206486	0.0706706
193.858	61.326		36.762		68.122		64.969		55.2401		66.1765		37.2467		49.2933		193.858	0	0	0.0032973	0.215797	0	0.36975	0	0.369258	0.119763
194.312	83.159		40.871		64.272		63.514		51.782		59.8644		36.846		50.9585		194.312	0	0	0	0.196135	0	0	0	0.415514	0.0764561
194.766	92.756		39.097		60.367		59.02		49.8479		61.1258		33.8241		51.4419		194.766	0	0	0	0.135405	0	0.00898571	0	0.428942	0.0716666
195.22	98.579		38.333		57.873		62.327		53.8069		62.4241		33.8452		56.0322		195.22	0	0	0	0.180095	0	0.101721	0	0.55645	0.104783
195.674	108.122		38.604		53.789		64.62		54.5808		56.6177		34.4526		52.2347		195.674	0	0	0	0.211081	0	0	0	0.450964	0.0827556
196.128	114.619		42.747		48.587		68.475		54.212		45.6589		38.8568		51.4843		196.128	0	0	0	0.263176	0	0	0	0.430119	0.0866619
196.582	117.312		47.056		42.974		72.243		51.0247		38.4812		38.7743		50.3895		196.582	0	0	0	0.314095	0	0	0	0.399708	0.0892254
197.036	115.327		50.773		44.609		73.122		45.868		34.8934		42.2459		52.5395		197.036	0	0	0	0.325973	0	0	0.00723235	0.459431	0.0990795
197.49	118.427		55.755		49.066		72.311		37.6099		30.6774		49.3935		55.2417		197.49	0	0	0	0.315014	0	0	0.217456	0.534492	0.13337
197.944	118.916		56.381		61.442		73.27		28.9123		32.0819		56.3862		55.7807		197.944	0	0	0	0.327973	0	0	0.423124	0.549464	0.16257
198.398	116.475		61.279		68.679		70.955		23.3687		40.71		64.4171		59.1648		198.398	0	0	0.0183514	0.296689	0	0	0.659326	0.643467	0.202229
198.852	103.636		59.967		78.311		68.244		23.7448		58.3456		64.8012		66.3102		198.852	0	0	0.278676	0.260054	0	0	0.670624	0.84195	0.256413
199.306	97.818		52.209		89.146		76.798		23.2453		73.7808		59.163		61.5811		199.306	0	0	0.571514	0.375649	0	0.912914	0.504794	0.710586	0.384432
199.76	101.054		47.159		100.438		75.437		23.2957		91.7224		52.9875		58.8345		199.76	0	0	0.876703	0.357257	0	2.19446	0.323162	0.634292	0.548234
200.214	93.501		43.349		95.742		76.38		29.6264		100.871		51.0085		55.5864		200.214	0	0	0.749784	0.37	0	2.84791	0.264956	0.544067	0.59709
200.668	81.277		41.47		89.875		78.294		34.5357		105.102		48.2718		57.3191		200.668	0	0	0.591216	0.395865	0	3.15011	0.184465	0.592197	0.614232
201.122	74.807		39.404		72.299		75.553		37.5515		107.832		45.4438		51.6646		201.122	0	0	0.116189	0.358824	0	3.34518	0.101288	0.435128	0.544576
201.576	69.059		38.253		57.541		75.573		38.7867		112.592		40.6308		45.5858		201.576	0	0	0	0.359095	0	3.68514	0	0.266272	0.538813
202.03	60.937		43.413		48.504		79.668		39.6116		105.72		29.5973		45.7809		202.03	0	0	0	0.414432	0	3.1943	0	0.271692	0.485053
202.484	57.061		51.436		42.565		80.423		38.3957		92.6107		22.8082		41.7864		202.484	0	0	0	0.424635	0	2.25791	0	0.160733	0.355409
202.938	60.908		55.629		43.635		82.471		39.5317		83.9911		21.039		42.8946		202.938	0	0	0	0.452311	0	1.64222	0	0.191517	0.285756
203.392	70.478		57.924		47.592		80.446		38.2569		74.0172		26.2294		40.9551		203.392	0	0	0	0.424946	0	0.9298	0	0.137642	0.186548
203.846	80.589		66.52		59.289		73.443		39.106		65.0927		34.9869		44.8378		203.846	0	0	0	0.330311	0	0.292336	0	0.245494	0.108518
204.3	88.122		77.59		74.01		65.213		31.6448		49.8063		44.5343		47.3306		204.3	0	0	0.162432	0.219095	0	0	0.0745382	0.314739	0.0963505
204.754	111.649		68.388		92.327		57.547		22.7271		38.7237		48.5005		46.9184		204.754	0	0	0.657486	0.1155	0	0	0.191191	0.303289	0.158433
205.208	132.977		52.623		103.105		45.228		20.1879		37.4069		55.4689		46.3194		205.208	0.362939	0	0.948784	0	0	0	0.396144	0.28665	0.249315
205.662	150.774		43.112		104.161		44.008		22.1527		41.1768		60.012		44.618		205.662	0.902242	0	0.977324	0	0	0	0.529765	0.239389	0.33109
206.116	162.844		42.761		103.264		52.981		27.1632		46.8524		60.0381		44.1303		206.116	1.268	0	0.953081	0.0537973	0	0	0.530532	0.225842	0.378907
206.57	170.75		48.136		103.003		67.424		31.1724		58.5991		51.7642		50.3967		206.57	1.50758	0	0.946027	0.248973	0	0	0.287182	0.399908	0.423708
207.024	180.235		51.425		98.249		82.541		33.3125		68.9065		41.5237		59.9361		207.024	1.795	0	0.817541	0.453257	0	0.56475	0	0.664892	0.53693
207.478	176.445		58.618		95.879		95.1		34.1841		73.4491		33.2791		64.7549		207.478	1.68015	0	0.753486	0.622973	0	0.889221	0	0.798747	0.593072
207.932	156.205		64.797		91.541		103.547		34.5786		74.1436		28.2568		66.4694		207.932	1.06682	0	0.636243	0.737122	0	0.938829	0	0.846372	0.528173
208.386	144.274		68.617		78.845		108.098		34.8156		73.8548		34.4277		70.9571		208.386	0.705273	0	0.293108	0.798622	0	0.9182	0	0.971031	0.460779
208.84	136.59		76.721		71.574		114.196		36.9064		67.2692		47.4218		80.1023		208.84	0.472424	0	0.0965946	0.881027	0	0.4478	0.159465	1.22506	0.410297
209.294	136.162		81.521		68.168		109.793		44.1883		63.4491		56.9959		89.6029		209.294	0.459455	0	0.00454054	0.821527	0	0.174936	0.441056	1.48897	0.42381
209.748	148.721		89.894		63.416		105.998		51.55		56.2381		69.3413		95.5689		209.748	0.84003	0	0	0.770243	0	0	0.804156	1.65469	0.50864
210.202	145.336		94.597		54.682		93.771		55.4033		59.3721		71.9224		93.6506		210.202	0.737455	0	0	0.605014	0	0	0.880071	1.60141	0.477993
210.656	145.001		85.133		47.621		86.504		58.0488		67.3534		75.1579		97.473		210.656	0.727303	0	0	0.506811	0.06555	0.453814	0.975232	1.70758	0.554537
211.11	138.307		66.95		47.096		80.088		61.7388		70.2155		78.8491		103.764		211.11	0.524455	0	0	0.420108	0.296175	0.65825	1.0838	1.88235	0.608141
211.564	111.611		50.913		50.433		80.671		64.3812		69.7296		82.6996		92.5669		211.564	0	0	0	0.427986	0.461325	0.623543	1.19705	1.5713	0.535151
212.018	93.075		41.172		53.982		75.926		61.7244		67.2216		78.768		83.1768		212.018	0	0	0	0.363865	0.295275	0.4444	1.08141	1.31047	0.436927
212.472	85.124		38.483		60.592		70.453		53.8707		66.7382		68.8344		74.8785		212.472	0	0	0	0.289905	0	0.409871	0.789247	1.07996	0.321123
212.926	81.944		34.884		71.142		66.541		51.1322		76.2654		55.2591		68.6697		212.926	0	0	0.0849189	0.237041	0	1.09039	0.389974	0.907492	0.338726
213.38	91.206		33.707		84.984		78.068		46.0644		83.4791		39.7442		69.6227		213.38	0	0	0.459027	0.392811	0	1.60565	0	0.933964	0.423931
213.834	111.388		34.909		97.025		83.545		43.3285		83.3877		29.3408		64.5069		213.834	0	0	0.784459	0.466824	0	1.59912	0	0.791858	0.455283
214.288	141.443		35.44		105.146		84.144		40.853		90.0853		23.4256		62.4292		214.288	0.619485	0	1.00395	0.474919	0	2.07752	0	0.734144	0.613752
214.742	170.558		36.218		107.112		75.68		36.4118		93.9599		21.8285		64.3762		214.742	1.50176	0	1.05708	0.360541	0	2.35428	0	0.788228	0.757736

## Sheet: e4
sections-HH8
Six1 expression
position	section	average of	section	average of	section	average of	section	average of	section	average of	section	average of	section	average of	position	section	section	section	section	section	section	section	average
	1right		1left		2right		2left		3right		3left		4right			1right	1left	2right	2left	3right	3left	4right
0	80.488	background	29.559	background	38.452	background	201.908	background	76.669	background	43.404	background	39.926	background	0	0	0	0	0	0	0	0	0
0.454	80.265	92	25.722	39	39.225	47	160.68	301	61.529	152	42.001	74	39.534	59	0.454	0	0	0	0	0	0	0	0
0.908	83.584		23.667		40.293		130.02		56.561		45.832		43.227		0.908	0	0	0	0	0	0	0	0
1.362	88.276	reference area	24.559	reference area	38.564	reference area	136	reference area	53.813	reference area	45.626	reference area	40.654	reference area	1.362	0	0	0	0	0	0	0	0
1.816	87.908	201	24.822	111	34.231	137	141.807	767	53.048	304	43.438	284	36.695	149	1.816	0	0	0	0	0	0	0	0
2.27	87.702		23.976		34.652		148.704		57.764		39.468		33.312		2.27	0	0	0	0	0	0	0	0
2.724	77.177		22.863		32.818		178.138		62.744		43.208		34.763		2.724	0	0	0	0	0	0	0	0
3.178	76.272		22.875		30.484		191.783		51.659		42.064		37.057		3.178	0	0	0	0	0	0	0	0
3.632	68.446		24.878		29.365		190.532		48.986		43.683		40.673		3.632	0	0	0	0	0	0	0	0
4.086	55.742		25.839		28.8		181.196		51.329		52.398		42.802		4.086	0	0	0	0	0	0	0	0
4.54	47.156		26.695		28.347		167.54		50.645		47.12		40.481		4.54	0	0	0	0	0	0	0	0
4.994	47.271		27.13		29.925		147.905		47.306		39.279		41.922		4.994	0	0	0	0	0	0	0	0
5.448	47.488		27.832		30.369		130.84		46.105		37.143		44.084		5.448	0	0	0	0	0	0	0	0
5.902	50.768		30.576		30.751		136.378		49.549		38.297		45.074		5.902	0	0	0	0	0	0	0	0
6.356	54.841		30.548		33.453		149.94		55.692		36.16		43.169		6.356	0	0	0	0	0	0	0	0
6.81	70.498		35.7		40.395		153.885		58.824		37.991		45.598		6.81	0	0	0	0	0	0	0	0
7.264	75.796		34.38		33.069		192.023		67.398		36.319		37.862		7.264	0	0	0	0	0	0	0	0
7.718	81.707		32.014		29.693		222.961		70.381		38.027		37.123		7.718	0	0	0	0	0	0	0	0
8.172	84.861		30.935		28.726		246.394		67.247		38.189		39.498		8.172	0	0	0	0	0	0	0	0
8.626	75.503		33.918		28.616		260.085		69.129		33.425		40.863		8.626	0	0	0	0	0	0	0	0
9.08	77.062		36.062		28.645		287.071		70.97		34.186		40.322		9.08	0	0	0	0	0	0	0	0
9.534	75.344		35.127		28.434		273.419		64.828		36.78		38.386		9.534	0	0	0	0	0	0	0	0
9.988	74.746		36.862		28.467		272.024		60.615		36.91		32.435		9.988	0	0	0	0	0	0	0	0
10.442	70.518		37.618		28.969		302.757		49.812		36.974		24.57		10.442	0	0	0	0.00377039	0	0	0	0.000538627
10.896	60.789		31.244		30.105		297.611		41.194		39.126		25.991		10.896	0	0	0	0	0	0	0	0
11.35	55.169		27.753		30.404		267.235		45.264		46.593		26.03		11.35	0	0	0	0	0	0	0	0
11.804	62.122		28.675		33.799		221.637		48.604		49.425		27.368		11.804	0	0	0	0	0	0	0	0
12.258	65.91		30.935		36.339		206.775		48.963		48.254		30.832		12.258	0	0	0	0	0	0	0	0
12.712	71.323		34.005		32.509		215.136		50.072		47.298		25.895		12.712	0	0	0	0	0	0	0	0
13.166	80.906		32.906		32.683		223.083		46.886		45.14		26.096		13.166	0	0	0	0	0	0	0	0
13.62	86.504		30.666		34.713		203.994		60.98		45.204		26.655		13.62	0	0	0	0	0	0	0	0
14.074	80.903		30.465		35.431		214.723		72.021		46.875		30.875		14.074	0	0	0	0	0	0	0	0
14.528	84.783		30.29		37.555		220.009		80.651		42.678		33.353		14.528	0	0	0	0	0	0	0	0
14.982	86.392		31.29		40.642		198.171		82.702		43.404		33.495		14.982	0	0	0	0	0	0	0	0
15.436	85.152		29.58		36.891		196.136		82.147		42.806		32.929		15.436	0	0	0	0	0	0	0	0
15.89	77.759		30.551		37.064		200.975		94.558		45.832		37.159		15.89	0	0	0	0	0	0	0	0
16.344	69.474		31.792		38.393		227.404		105.646		43.023		41.322		16.344	0	0	0	0	0	0	0	0
16.798	68.007		33.378		39.28		261.271		101.79		40.059		39.283		16.798	0	0	0	0	0	0	0	0
17.252	69.187		32.625		40.085		261.087		88.06		40.154		43.574		17.252	0	0	0	0	0	0	0	0
17.706	73.01		29.801		42.105		258.048		88.155		38.541		39.846		17.706	0	0	0	0	0	0	0	0
18.16	73.538		29.178		38.39		262.134		80.858		39.045		38.811		18.16	0	0	0	0	0	0	0	0
18.614	66.891		32.446		38.534		248.118		87.2		34.529		46.28		18.614	0	0	0	0	0	0	0	0
19.068	72.041		32.64		36.27		240.308		77.503		32.268		46.548		19.068	0	0	0	0	0	0	0	0
19.522	67.549		35.261		35.698		205.291		68.486		33.639		40.66		19.522	0	0	0	0	0	0	0	0
19.976	70.796		33.462		32.399		191.405		70.941		36.826		41.836		19.976	0	0	0	0	0	0	0	0
20.43	64.898		29.59		30.905		185.053		79.224		33.708		40.737		20.43	0	0	0	0	0	0	0	0
20.884	69.365		28.337		29.233		181.556		75.471		32.131		36.263		20.884	0	0	0	0	0	0	0	0
21.338	72.258		29.154		32.53		154.142		77.264		28.717		35.273		21.338	0	0	0	0	0	0	0	0
21.792	74.71		27.144		31.699		141.177		87.397		27.299		38.84		21.792	0	0	0	0	0	0	0	0
22.246	75.325		29.375		31.926		167.498		93.468		26.456		45.042		22.246	0	0	0	0	0	0	0	0
22.7	70.977		27.328		31.339		205.312		87.885		26.154		44.787		22.7	0	0	0	0	0	0	0	0
23.154	68.337		28.026		31.308		198.725		82.425		28.255		39.77		23.154	0	0	0	0	0	0	0	0
23.608	62.194		28.857		26.727		179.167		77.601		27.419		42.129		23.608	0	0	0	0	0	0	0	0
24.062	55.863		29.529		28.765		186.419		78.993		28.62		44.232		24.062	0	0	0	0	0	0	0	0
24.516	53.508		28.79		33.308		194.332		76.546		33.22		46.556		24.516	0	0	0	0	0	0	0	0
24.97	49.269		29.424		30.354		218.78		79.588		32.312		47.307		24.97	0	0	0	0	0	0	0	0
25.424	52.364		29.41		26.933		192.796		86.572		38.606		47.297		25.424	0	0	0	0	0	0	0	0
25.878	49.121		29.736		25.533		151.39		86.368		41.102		47.547		25.878	0	0	0	0	0	0	0	0
26.332	50.522		30.816		28.979		144.481		84.794		38.812		49.33		26.332	0	0	0	0	0	0	0	0
26.786	58.484		31.097		32.265		138.008		90.874		35.332		49.002		26.786	0	0	0	0	0	0	0	0
27.24	59.728		30.974		31.939		142.334		91.744		37.024		52.944		27.24	0	0	0	0	0	0	0	0
27.694	58.238		29.365		28.881		133.082		89.053		35.317		52.886		27.694	0	0	0	0	0	0	0	0
28.148	58.199		29.754		31.409		134.033		92.702		34.289		50.275		28.148	0	0	0	0	0	0	0	0
28.602	60.493		29.236		35.731		128.435		90.721		30.085		41.812		28.602	0	0	0	0	0	0	0	0
29.056	66.321		29.801		36.562		126.502		87.608		36.178		46.764		29.056	0	0	0	0	0	0	0	0
29.51	69.04		26.905		35.257		148.363		86.941		34.316		47.064		29.51	0	0	0	0	0	0	0	0
29.964	72.985		24.885		37.439		182.519		92.804		32.719		46.943		29.964	0	0	0	0	0	0	0	0
30.418	73.358		24.365		44.184		252.962		89.508		35.957		42.248		30.418	0	0	0	0	0	0	0	0
30.872	75.947		25.38		41.054		252.039		81.833		39.467		38.271		30.872	0	0	0	0	0	0	0	0
31.326	73.495		26.554		36.348		250.811		87.675		40.591		43.183		31.326	0	0	0	0	0	0	0	0
31.78	75.786		25.684		30.825		293.066		87.201		40.154		46.919		31.78	0	0	0	0	0	0	0	0
32.234	71.932		23.893		28.896		310.182		88.877		48.178		50.872		32.234	0	0	0	0.0197039	0	0	0	0.00281484
32.688	66.008		26.478		29.829		309.185		86.059		51.645		47.949		32.688	0	0	0	0.0175644	0	0	0	0.0025092
33.142	64.338		25.582		32.279		344.869		80.427		50.798		41.076		33.142	0	0	0	0.0941395	0	0	0	0.0134485
33.596	64.088		22.292		33.477		313.779		86.945		48.117		43.317		33.596	0	0	0	0.0274227	0	0	0	0.00391754
34.05	67.26		22.613		30.286		281.24		91.301		43.667		43.449		34.05	0	0	0	0	0	0	0	0
34.504	64.996		20.839		31.348		233.753		85.09		49.825		45.674		34.504	0	0	0	0	0	0	0	0
34.958	68.004		20.213		32.981		217.299		90.13		53.957		41.93		34.958	0	0	0	0	0	0	0	0
35.412	70.019		20.966		35.403		240.871		92.243		60.84		40.715		35.412	0	0	0	0	0	0	0	0
35.866	70.675		22.763		34.804		261.749		93.688		53.377		44.323		35.866	0	0	0	0	0	0	0	0
36.32	68.568		26.103		36.521		296.388		93.883		48.689		44.293		36.32	0	0	0	0	0	0	0	0
36.774	65.489		26.704		35.735		346.159		109.427		42.285		45.455		36.774	0	0	0	0.0969077	0	0	0	0.013844
37.228	62.416		27.917		33.358		387.817		121.756		42.117		48.508		37.228	0	0	0	0.186303	0	0	0	0.0266147
37.682	54.321		27.213		32.318		362.421		114.407		45.649		45.091		37.682	0	0	0	0.131805	0	0	0	0.0188292
38.136	53.251		29.436		34.059		365.599		105.311		46.453		46.263		38.136	0	0	0	0.138624	0	0	0	0.0198035
38.59	51.154		33.87		36.615		346.662		104.177		50.628		42.358		38.59	0	0	0	0.0979871	0	0	0	0.0139982
39.044	53.838		36.704		36.119		331.246		111.23		46.25		46.042		39.044	0	0	0	0.0649056	0	0	0	0.00927223
39.498	52.072		36.677		38.892		277.436		126.902		43.25		47.819		39.498	0	0	0	0	0	0	0	0
39.952	51.371		33.659		37.17		206.719		129.419		42.866		53.169		39.952	0	0	0	0	0	0	0	0
40.406	56.82		31.001		36.021		183.747		122.786		41.032		53.307		40.406	0	0	0	0	0	0	0	0
40.86	65.061		32.469		38.768		167.943		115.966		43.831		50.763		40.86	0	0	0	0	0	0	0	0
41.314	67.384		34.246		39.659		152.455		118.14		41.7		46.821		41.314	0	0	0	0	0	0	0	0
41.768	68.614		34.934		39.095		135.357		108.951		44.106		41.21		41.768	0	0	0	0	0	0	0	0
42.222	68.261		33.17		38.511		128.576		96.59		45.703		36.076		42.222	0	0	0	0	0	0	0	0
42.676	64.875		35.613		34.8		141.4		84.31		43.481		38.988		42.676	0	0	0	0	0	0	0	0
43.13	63.016		36.335		34.712		153.752		86.565		40.117		45.925		43.13	0	0	0	0	0	0	0	0
43.584	66.659		37.984		36.421		159.963		89.66		41.829		46.906		43.584	0	0	0	0	0	0	0	0
44.038	63.683		38.254		31.774		180.717		83.305		38.176		40.909		44.038	0	0	0	0	0	0	0	0
44.492	60.405		38.381		35.903		212.023		82.366		35.153		41.317		44.492	0	0	0	0	0	0	0	0
44.946	56.944		40.083		36.023		256.899		90.374		35.272		41.168		44.946	0	0.0150417	0	0	0	0	0	0.00214881
45.4	55.878		37.756		35.696		333.327		100.244		36.331		36.885		45.4	0	0	0	0.0693712	0	0	0	0.00991018
45.854	63.3		35.875		37.012		351.309		121.627		42.966		38.647		45.854	0	0	0	0.107959	0	0	0	0.0154227
46.308	65.164		33.461		34.198		341.507		141.517		38.862		39.954		46.308	0	0	0	0.0869249	0	0	0	0.0124178
46.762	64.241		33.249		32.021		300.156		150.884		39.468		38.647		46.762	0	0	0	0	0	0	0	0
47.216	63.076		34.502		32.448		275.934		152.042		36.562		38.739		47.216	0	0	0	0	0.000276316	0	0	3.94737e-05
47.67	65.358		32.372		31.491		246.017		163.563		37.567		36.921		47.67	0	0	0	0	0.0760724	0	0	0.0108675
48.124	66.047		34.681		33.496		228.049		164.231		43.201		36.589		48.124	0	0	0	0	0.0804671	0	0	0.0114953
48.578	71.734		37.817		36.013		201.578		155.818		44.272		35.386		48.578	0	0	0	0	0.0251184	0	0	0.00358835
49.032	66.053		37.068		35.751		177.638		138.31		41.392		40.813		49.032	0	0	0	0	0	0	0	0
49.486	64.171		35.252		30.008		156.423		131.849		41.824		42.493		49.486	0	0	0	0	0	0	0	0
49.94	54.85		37.005		28.179		138.904		133.604		41.328		47.492		49.94	0	0	0	0	0	0	0	0
50.394	50.004		39.088		29.195		136.898		149.185		39.954		46.543		50.394	0	0.00122222	0	0	0	0	0	0.000174603
50.848	46.482		36.496		31.101		119.438		160.572		35.143		44.92		50.848	0	0	0	0	0.0563947	0	0	0.00805639
51.302	47.544		38.204		30.722		107.7		158.603		38.486		49.671		51.302	0	0	0	0	0.0434408	0	0	0.00620583
51.756	51.961		41.57		31.522		110.36		146.837		33.94		51.652		51.756	0	0.0356944	0	0	0	0	0	0.00509921
52.21	55.9		43.327		30.035		112.064		168.165		38.166		56.056		52.21	0	0.0600972	0	0	0.106349	0	0	0.023778
52.664	61.66		40.959		36.213		112.723		146.468		48.706		56.906		52.664	0	0.0272083	0	0	0	0	0	0.0038869
53.118	65.591		36.381		40.48		110.163		122.497		44.109		58.309		53.118	0	0	0	0	0	0	0	0
53.572	65.471		36.672		34.978		114.968		110.895		40.233		57.181		53.572	0	0	0	0	0	0	0	0
54.026	68.232		35.78		34.053		118.306		100.138		34.768		53.582		54.026	0	0	0	0	0	0	0	0
54.48	64.148		34.26		35.757		123.527		102.167		36.725		52.668		54.48	0	0	0	0	0	0	0	0
54.934	62.968		34.864		35.761		128.444		98.975		37.833		45.47		54.934	0	0	0	0	0	0	0	0
55.388	59.878		35.729		35.825		129.402		100.989		41.716		43.988		55.388	0	0	0	0	0	0	0	0
55.842	57.213		32.893		33.294		120.037		104.333		43.98		40.993		55.842	0	0	0	0	0	0	0	0
56.296	57.629		33.589		34.244		106.296		105.597		49.463		38.278		56.296	0	0	0	0	0	0	0	0
56.75	58.14		34.681		33.445		99.767		111.459		47.838		32.739		56.75	0	0	0	0	0	0	0	0
57.204	57.822		38.447		36.973		107.035		116.578		45.232		27.463		57.204	0	0	0	0	0	0	0	0
57.658	57.004		36.578		40.219		120.557		113.569		47.035		31.38		57.658	0	0	0	0	0	0	0	0
58.112	60.503		35.698		41.366		132.704		111.76		52.856		33.562		58.112	0	0	0	0	0	0	0	0
58.566	65.168		35.144		37.609		160.195		102.526		46.364		37.037		58.566	0	0	0	0	0	0	0	0
59.02	64.53		32.087		36.033		170.72		88.369		49.526		40.594		59.02	0	0	0	0	0	0	0	0
59.474	63.586		30.532		36.221		160.307		84.563		48.796		39.003		59.474	0	0	0	0	0	0	0	0
59.928	66.315		34.708		38.629		168.133		75.518		43.478		43.344		59.928	0	0	0	0	0	0	0	0
60.382	65.383		36.653		41.943		163.654		81.874		37.972		44.49		60.382	0	0	0	0	0	0	0	0
60.836	61.235		36.725		43.335		163.294		91.283		36.883		44.135		60.836	0	0	0	0	0	0	0	0
61.29	55.374		34.248		46.291		153.01		96.718		33.496		43.774		61.29	0	0	0	0	0	0	0	0
61.744	56.11		35.037		47.504		149.744		109.244		36.178		48.894		61.744	0	0	0.0056	0	0	0	0	0.0008
62.198	61.263		39.254		44.8		152.383		129.271		34.874		42.616		62.198	0	0.00352778	0	0	0	0	0	0.000503968
62.652	63.884		37.704		41.846		175.34		133.139		38.188		40.34		62.652	0	0	0	0	0	0	0	0
63.106	59.732		38.579		42.753		188.695		133.272		46.858		39.06		63.106	0	0	0	0	0	0	0	0
63.56	62.176		37.168		43.404		174.318		115.135		42.776		39.297		63.56	0	0	0	0	0	0	0	0
64.014	55.874		38.328		42.584		167.707		87.703		37.077		43.106		64.014	0	0	0	0	0	0	0	0
64.468	53.007		37.124		41.197		153.824		75.458		37.591		50.335		64.468	0	0	0	0	0	0	0	0
64.922	57.61		36		37.758		139.648		84.703		44.038		48.832		64.922	0	0	0	0	0	0	0	0
65.376	57.675		38.203		37.068		115.187		95.19		47.004		41.855		65.376	0	0	0	0	0	0	0	0
65.83	56.448		38.704		36.201		108.37		104.373		41.354		46.708		65.83	0	0	0	0	0	0	0	0
66.284	53.798		33.763		35.226		99.567		106.544		39.281		50.487		66.284	0	0	0	0	0	0	0	0
66.738	49.481		32.986		34.861		91.691		89.932		42.776		50.984		66.738	0	0	0	0	0	0	0	0
67.192	45.125		37.465		33.565		91.227		93.421		44.553		51.539		67.192	0	0	0	0	0	0	0	0
67.646	46.164		36.351		36.83		103.236		96.797		41.821		45.215		67.646	0	0	0	0	0	0	0	0
68.1	51.205		30.559		39.238		114.841		119.271		42.814		43.575		68.1	0	0	0	0	0	0	0	0
68.554	58.096		31.293		38.576		124.206		130.704		41.929		42.926		68.554	0	0	0	0	0	0	0	0
69.008	61.117		31.589		37.804		153.48		131.186		38.298		42.795		69.008	0	0	0	0	0	0	0	0
69.462	61.268		34.784		39.971		175.43		126.177		39.39		42.572		69.462	0	0	0	0	0	0	0	0
69.916	58.687		37.026		40.774		179.363		117.685		38.513		40.007		69.916	0	0	0	0	0	0	0	0
70.37	54.34		33.057		42.397		193.892		102.177		40.951		38.295		70.37	0	0	0	0	0	0	0	0
70.824	51.684		33.445		46.301		206.996		88.278		40.751		45.588		70.824	0	0	0	0	0	0	0	0
71.278	56.071		33.934		44.373		215.872		93.228		45.087		48.488		71.278	0	0	0	0	0	0	0	0
71.732	62.036		34.14		42.09		212.483		85.968		41.303		53.221		71.732	0	0	0	0	0	0	0	0
72.186	58.031		34.252		36.021		195.772		82.648		38.062		56.071		72.186	0	0	0	0	0	0	0	0
72.64	54.694		35.357		33.098		213.335		87.2		33.578		52.392		72.64	0	0	0	0	0	0	0	0
73.094	62.912		37.841		32.091		214.731		83.103		39.191		49.865		73.094	0	0	0	0	0	0	0	0
73.548	70.07		35.817		34.173		203.181		84.728		38.887		45.864		73.548	0	0	0	0	0	0	0	0
74.002	75.481		34.743		35.826		173.855		85.045		39.444		55.182		74.002	0	0	0	0	0	0	0	0
74.456	82.912		34.083		34.54		140.492		81.653		42.758		57.44		74.456	0	0	0	0	0	0	0	0
74.91	89.992		34.648		31.258		127.293		84.166		46.433		60.038		74.91	0	0	0	0	0	0	0.0115333	0.00164762
75.364	93.132		32.249		28.342		121.754		88.653		54.245		57.019		75.364	0.0103853	0	0	0	0	0	0	0.00148362
75.818	92.21		35.572		28.485		130.512		93.083		71.143		56.497		75.818	0.00192661	0	0	0	0	0	0	0.000275229
76.272	86.494		34.596		32.123		111.841		99.848		68.971		52.715		76.272	0	0	0	0	0	0	0	0
76.726	81.064		36.521		33.344		109.161		100.982		62.48		51.305		76.726	0	0	0	0	0	0	0	0
77.18	74.932		32.758		35.201		111.627		114.26		69.895		57.572		77.18	0	0	0	0	0	0	0	0
77.634	64.534		31.315		37.627		131.328		109.398		64.254		57.338		77.634	0	0	0	0	0	0	0	0
78.088	66.91		34.568		36.901		168.241		104.915		57.419		57.53		78.088	0	0	0	0	0	0	0	0
78.542	78.998		37.255		34.506		211.905		93.19		56.525		58.074		78.542	0	0	0	0	0	0	0	0
78.996	73.197		35.848		35.897		207.532		91.92		53.363		55.635		78.996	0	0	0	0	0	0	0	0
79.45	82.282		34.666		34.144		210.739		83.286		51.336		55.876		79.45	0	0	0	0	0	0	0	0
79.904	81.336		32.065		35.763		200.446		87.349		53.549		51.22		79.904	0	0	0	0	0	0	0	0
80.358	65.757		30.614		35.556		169.53		92.16		54.725		48.426		80.358	0	0	0	0	0	0	0	0
80.812	63.022		31.551		37.604		144.877		110.495		52.115		51.884		80.812	0	0	0	0	0	0	0	0
81.266	66.776		33.193		38.156		142.635		120.032		49.616		50.97		81.266	0	0	0	0	0	0	0	0
81.72	63.108		36.002		38.056		152.602		137.099		46.76		47.498		81.72	0	0	0	0	0	0	0	0
82.174	66.03		33.655		37.764		176.947		147.014		46.759		54.128		82.174	0	0	0	0	0	0	0	0
82.628	60.751		31.259		44.109		187.43		143.115		48.694		57.34		82.628	0	0	0	0	0	0	0	0
83.082	60.012		31.881		48.642		186.554		148.857		51.136		55.548		83.082	0	0	0.0182444	0	0	0	0	0.00260635
83.536	57.894		35.807		38.658		189.502		153.121		56.912		52.198		83.536	0	0	0	0	0.007375	0	0	0.00105357
83.99	60.49		35.284		37.252		184.492		142.229		61.362		50.757		83.99	0	0	0	0	0	0	0	0
84.444	65.224		36.696		35.736		192.116		122.22		62.176		52.017		84.444	0	0	0	0	0	0	0	0
84.898	63.936		35.666		33.886		186.306		109.597		63.058		55.906		84.898	0	0	0	0	0	0	0	0
85.352	73.781		33.266		33.412		180.003		94.497		60.484		56.097		85.352	0	0	0	0	0	0	0	0
85.806	74.787		30.867		31.983		166.973		83.28		63.458		56.477		85.806	0	0	0	0	0	0	0	0
86.26	80.17		30.503		32.102		169.196		79.762		62.47		55.495		86.26	0	0	0	0	0	0	0	0
86.714	87.157		33.56		30.798		171.262		79.641		67.252		57.474		86.714	0	0	0	0	0	0	0	0
87.168	80.23		33.793		33.148		178.156		84.593		69.253		55.837		87.168	0	0	0	0	0	0	0	0
87.622	69.618		32.307		34.755		187.823		83.791		76.206		56.587		87.622	0	0	0	0	0	0.0105048	0	0.00150068
88.076	69.506		35.816		37.113		184.172		73.096		79.565		57.355		88.076	0	0	0	0	0	0.0265	0	0.00378571
88.53	61.836		37.782		37.237		192.298		76.016		77.936		57.147		88.53	0	0	0	0	0	0.0187429	0	0.00267755
88.984	56.257		39.287		37.024		198.989		68.744		74.031		59.221		88.984	0	0.00398611	0	0	0	0.000147619	0.00245556	0.000941327
89.438	54.137		40		38.638		210.217		65.765		65.625		55.827		89.438	0	0.0138889	0	0	0	0	0	0.00198413
89.892	51.615		42.409		41.488		217.926		62.436		63.112		56.087		89.892	0	0.0473472	0	0	0	0	0	0.00676389
90.346	57.789		44.971		40.952		226.734		62.961		60.353		58.486		90.346	0	0.0829306	0	0	0	0	0	0.0118472
90.8	58.543		46.676		41.449		207.913		56.429		54.013		61.26		90.8	0	0.106611	0	0	0	0	0.0251111	0.0188175
91.254	64.24		43.322		38.612		213.679		54.853		51.711		57.371		91.254	0	0.0600278	0	0	0	0	0	0.0085754
91.708	68.919		42.166		39.646		221.477		51.728		50.617		60.063		91.708	0	0.0439722	0	0	0	0	0.0118111	0.00796905
92.162	73.089		40.516		38.366		233.251		47.225		47.775		53.997		92.162	0	0.0210556	0	0	0	0	0	0.00300794
92.616	76.066		40.115		40.788		227.308		54.149		46.472		51.711		92.616	0	0.0154861	0	0	0	0	0	0.0022123
93.07	78.504		40.685		39.788		206.44		63.91		44.751		52.13		93.07	0	0.0234028	0	0	0	0	0	0.00334325
93.524	75.337		42.289		38.984		194.521		61.232		43.909		50.681		93.524	0	0.0456806	0	0	0	0	0	0.00652579
93.978	72.884		38.21		37.463		188.805		58.191		44.761		53.361		93.978	0	0	0	0	0	0	0	0
94.432	65.069		39.604		42.291		183.74		58.539		42.588		50.719		94.432	0	0.00838889	0	0	0	0	0	0.00119841
94.886	59.3		41.318		40.453		181.15		64.397		48.373		47.789		94.886	0	0.0321944	0	0	0	0	0	0.00459921
95.34	56.023		42.227		40.208		179.529		68.742		47.867		44.767		95.34	0	0.0448194	0	0	0	0	0	0.00640278
95.794	52.739		41.536		40.756		191.589		78.511		47.731		43.114		95.794	0	0.0352222	0	0	0	0	0	0.00503175
96.248	45.598		40.518		33.399		187.884		93.504		50.279		44.708		96.248	0	0.0210833	0	0	0	0	0	0.0030119
96.702	43.931		36.152		33.795		188.173		108.585		57.406		49.591		96.702	0	0	0	0	0	0	0	0
97.156	43.704		37.2		33.132		190.32		112.307		61.964		49.984		97.156	0	0	0	0	0	0	0	0
97.61	44.558		38.703		30.251		187.8		110.64		67.48		47.118		97.61	0	0	0	0	0	0	0	0
98.064	48.043		36.707		28.245		175.483		104.749		74.449		43.959		98.064	0	0	0	0	0	0.0021381	0	0.000305442
98.518	49.239		33.983		26.964		172.093		101.788		76.493		42.068		98.518	0	0	0	0	0	0.0118714	0	0.00169592
98.972	44.761		33.722		28.935		181.191		93.593		79.569		42.965		98.972	0	0	0	0	0	0.026519	0	0.00378844
99.426	48.947		33.358		30.286		194.066		86.463		72.36		45.684		99.426	0	0	0	0	0	0	0	0
99.88	50.283		33.556		30.964		213.78		86.646		64.069		46.037		99.88	0	0	0	0	0	0	0	0
100.334	59.838		31.132		28.485		222.209		92.782		62.602		44.651		100.334	0	0	0	0	0	0	0	0
100.788	66.772		34.316		28.751		225.323		95.976		62.937		46.461		100.788	0	0	0	0	0	0	0	0
101.242	70.654		35.199		27.111		228.021		92.034		66.25		47.886		101.242	0	0	0	0	0	0	0	0
101.696	74.447		35.439		26.811		228.6		98.379		65.478		53.366		101.696	0	0	0	0	0	0	0	0
102.15	83.049		34.094		26.078		216.34		104.056		64.972		50.044		102.15	0	0	0	0	0	0	0	0
102.604	94.421		35.533		27.577		211.004		121.475		59.71		44.258		102.604	0.022211	0	0	0	0	0	0	0.003173
103.058	96.892		37.626		30.701		230.267		139.29		64.587		40.362		103.058	0.0448807	0	0	0	0	0	0	0.00641153
103.512	93.534		36.509		32.579		243.769		144.351		74.887		37.21		103.512	0.0140734	0	0	0	0	0.00422381	0	0.00261389
103.966	80.208		37.136		35.558		240.106		134.746		78.285		40.379		103.966	0	0	0	0	0	0.0204048	0	0.00291497
104.42	74.521		36.893		35.597		233.395		133.001		77.05		42.531		104.42	0	0	0	0	0	0.0145238	0	0.00207483
104.874	71.972		36.501		36.314		226.744		123.022		72.112		39.76		104.874	0	0	0	0	0	0	0	0
105.328	74.507		36.219		34.201		214.426		112.268		68.056		41.57		105.328	0	0	0	0	0	0	0	0
105.782	80.205		33.805		36.465		201.719		105.423		69.809		45.305		105.782	0	0	0	0	0	0	0	0
106.236	83.839		34.145		36.121		194.189		90.747		68.151		43.448		106.236	0	0	0	0	0	0	0	0
106.69	77.748		36.145		34.358		184.486		87.866		66.355		44.653		106.69	0	0	0	0	0	0	0	0
107.144	78.089		34.442		33.887		170.527		90.282		66.903		50.737		107.144	0	0	0	0	0	0	0	0
107.598	79.21		33.845		35.187		158.872		99.498		64.038		58.236		107.598	0	0	0	0	0	0	0	0
108.052	77.429		35.365		35.319		151.365		108.581		65.824		57.728		108.052	0	0	0	0	0	0	0	0
108.506	73.781		33.689		37.083		141.612		107.433		63.87		55.453		108.506	0	0	0	0	0	0	0	0
108.96	69.881		36.362		39.479		140.456		95.82		72.906		56.268		108.96	0	0	0	0	0	0	0	0
109.414	65.16		35.376		44.57		154.73		90.219		71.399		64.946		109.414	0	0	0	0	0	0	0.0660667	0.0094381
109.868	63.816		34.083		46.303		171.462		92.146		71.376		70.738		109.868	0	0	0	0	0	0	0.130422	0.0186317
110.322	62.866		35.044		46.923		194.106		92.443		65.3		63.254		110.322	0	0	0	0	0	0	0.0472667	0.00675238
110.776	64.342		33.884		43.739		219.42		93.784		67.89		61.769		110.776	0	0	0	0	0	0	0.0307667	0.00439524
111.23	70.701		35.896		40.447		240.72		96.038		64.461		59.704		111.23	0	0	0	0	0	0	0.00782222	0.00111746
111.684	67.513		35.56		37.297		242.892		90.587		69.736		60.714		111.684	0	0	0	0	0	0	0.0190444	0.00272063
112.138	67.508		36.186		39.367		241.066		93.948		67.156		59.601		112.138	0	0	0	0	0	0	0.00667778	0.000953968
112.592	64.85		37.203		39.088		231.103		96.925		59.621		54.137		112.592	0	0	0	0	0	0	0	0
113.046	60.727		36.762		38.575		231.579		104.493		62.922		47.408		113.046	0	0	0	0	0	0	0	0
113.5	58.432		38.349		40.155		218.254		114.4		67.662		46.15		113.5	0	0	0	0	0	0	0	0
113.954	57.395		36.977		36.328		219.227		126.974		72.896		47.037		113.954	0	0	0	0	0	0	0	0
114.408	54.191		35.258		35.113		224.871		136.237		74.223		52.412		114.408	0	0	0	0	0	0.0010619	0	0.000151701
114.862	53.494		32.489		30.051		221.873		136.575		80.879		53.513		114.862	0	0	0	0	0	0.0327571	0	0.00467959
115.316	50.953		30.374		29.792		217.391		139.357		76.909		55.097		115.316	0	0	0	0	0	0.0138524	0	0.00197891
115.77	54.572		27.664		29.577		230.846		139.138		81.471		58.071		115.77	0	0	0	0	0	0.0355762	0	0.00508231
116.224	57.229		29.064		30.523		239.97		134.463		80.936		58.369		116.224	0	0	0	0	0	0.0330286	0	0.00471837
116.678	63.476		28.554		29.486		232.154		132.305		78.639		59.711		116.678	0	0	0	0	0	0.0220905	0.0079	0.00428435
117.132	63.469		32.251		29.685		206.17		110.815		75.655		67.248		117.132	0	0	0	0	0	0.00788095	0.0916444	0.0142179
117.586	59.753		39.072		30.087		193.251		92.981		64.515		66.319		117.586	0	0.001	0	0	0	0	0.0813222	0.0117603
118.04	60.565		46.702		30.575		197.483		83.88		74.845		68.595		118.04	0	0.106972	0	0	0	0.00402381	0.106611	0.0310867
118.494	61.883		52.406		36.102		192.351		68.047		64.634		75.148		118.494	0	0.186194	0	0	0	0	0.179422	0.052231
118.948	59.883		57.151		42.789		185.583		62.593		64.325		78.062		118.948	0	0.252097	0	0	0	0	0.2118	0.066271
119.402	58.398		61.555		42.609		188.247		64.144		63.241		82.472		119.402	0	0.313264	0	0	0	0	0.2608	0.0820091
119.856	60.86		62.29		47.842		192.835		64.452		57.195		80.576		119.856	0	0.323472	0.00935556	0	0	0	0.239733	0.0817944
120.31	65.567		60.226		47.283		190.026		62.272		59.044		83.696		120.31	0	0.294806	0.00314444	0	0	0	0.2744	0.0817643
120.764	71.274		53.674		47.175		198.879		64.49		58.629		87.939		120.764	0	0.203806	0.00194444	0	0	0	0.321544	0.0753278
121.218	76.419		47.815		49.3		211.592		71.957		60.307		90.861		121.218	0	0.122431	0.0255556	0	0	0	0.354011	0.0717139
121.672	81.328		44.554		45.186		196.403		84.357		59.984		90.246		121.672	0	0.0771389	0	0	0	0	0.347178	0.0606167
122.126	83.559		40.762		44.163		195.85		100.677		60.235		87.833		122.126	0	0.0244722	0	0	0	0	0.320367	0.0492627
122.58	83.193		39.906		45.444		215.412		111.597		56.965		81.829		122.58	0	0.0125833	0	0	0	0	0.253656	0.0380341
123.034	85.84		43.808		44.234		231.438		113.772		52.082		74.905		123.034	0	0.0667778	0	0	0	0	0.176722	0.0347857
123.488	89.497		44.457		53.892		222.995		115.274		60.364		81.032		123.488	0	0.0757917	0.0765778	0	0	0	0.2448	0.0567385
123.942	84.279		43.384		57.544		228.544		118.63		60.678		79.194		123.942	0	0.0608889	0.117156	0	0	0	0.224378	0.0574889
124.396	80.824		43.424		55.162		224.537		114.388		59.27		75.608		124.396	0	0.0614444	0.0906889	0	0	0	0.184533	0.0480952
124.85	74.644		41.327		52.796		204.081		114.666		60.487		68.095		124.85	0	0.0323194	0.0644	0	0	0	0.101056	0.0282536
125.304	68.769		41.478		55.434		177.244		115.951		68.423		62.279		125.304	0	0.0344167	0.0937111	0	0	0	0.0364333	0.0235087
125.758	66.576		40.923		57.921		155.97		103.84		71.667		61.59		125.758	0	0.0267083	0.121344	0	0	0	0.0287778	0.0252615
126.212	71.789		35.565		55.629		148.565		99.917		81.167		60.487		126.212	0	0	0.0958778	0	0	0.0341286	0.0165222	0.0209327
126.666	73.704		34.985		59.535		159.943		118.041		76.078		52.683		126.666	0	0	0.139278	0	0	0.00989524	0	0.0213104
127.12	76.624		37.237		67.042		168.409		141.479		79.261		51.992		127.12	0	0	0.222689	0	0	0.0250524	0	0.0353916
127.574	80.601		38.822		62.275		176.246		151.501		95.015		51.853		127.574	0	0	0.169722	0	0	0.100071	0	0.038542
128.028	90.374		41.511		60.587		180.561		147.018		94.71		50.607		128.028	0	0.034875	0.150967	0	0	0.098619	0	0.0406372
128.482	95.852		44.123		61.453		165.89		136.024		101.721		44.653		128.482	0.0353394	0.0711528	0.160589	0	0	0.132005	0	0.0570123
128.936	95.798		41.958		63.458		139.261		136.147		104.208		46.889		128.936	0.034844	0.0410833	0.182867	0	0	0.143848	0	0.0575202
129.39	100.913		42.171		61.171		135.609		144.632		96.297		51.718		129.39	0.0817706	0.0440417	0.157456	0	0	0.106176	0	0.0556349
129.844	96.357		43.932		60.216		146.851		134.5		91.001		56.481		129.844	0.0399725	0.0685	0.146844	0	0	0.0809571	0	0.0480392
130.298	93.347		43.894		52.84		155.217		132.038		88.594		70.643		130.298	0.0123578	0.0679722	0.0648889	0	0	0.0694952	0.129367	0.0491544
130.752	79.224		43.765		45.267		161.584		124.169		81.87		63.363		130.752	0	0.0661806	0	0	0	0.0374762	0.0484778	0.0217335
131.206	72.468		40.868		40.232		173.629		110.779		64.609		65.981		131.206	0	0.0259444	0	0	0	0	0.0775667	0.0147873
131.66	66.063		40.197		45.142		203.981		99.936		52.188		82.103		131.66	0	0.016625	0	0	0	0	0.2567	0.0390464
132.114	66.706		41.535		50.31		236.751		105.383		61.884		82.772		132.114	0	0.0352083	0.0367778	0	0	0	0.264133	0.0480171
132.568	71.407		42.104		55.505		234.427		104.818		86.369		80.462		132.568	0	0.0431111	0.0945	0	0	0.0589	0.238467	0.0621397
133.022	78.274		40.926		63.825		226.512		116.45		91.536		78.799		133.022	0	0.02675	0.186944	0	0	0.0835048	0.219989	0.073884
133.476	88.129		40.887		71.541		210.374		121.599		94.169		76.316		133.476	0	0.0262083	0.272678	0	0	0.0960429	0.1924	0.0839041
133.93	94.588		46.796		73.968		203.812		130.419		94.047		76.241		133.93	0.0237431	0.108278	0.299644	0	0	0.0954619	0.191567	0.102671
134.384	91.927		47.465		76.664		230.557		129.65		91.212		67.521		134.384	0	0.117569	0.3296	0	0	0.0819619	0.0946778	0.0891156
134.838	95.891		49.503		81.087		255.13		129.708		91.658		55.591		134.838	0.0356972	0.145875	0.378744	0	0	0.0840857	0	0.0920575
135.292	103.408		46.017		87.361		267.859		144.369		95.207		50.958		135.292	0.104661	0.0974583	0.448456	0	0	0.100986	0	0.107366
135.746	101.057		48.058		81.295		262.643		152.182		96.346		51.28		135.746	0.0830917	0.125806	0.381056	0	0.00119737	0.10641	0	0.0996514
136.2	109.698		46.833		70.576		253.279		146.456		101.461		53.601		136.2	0.162367	0.108792	0.261956	0	0	0.130767	0	0.0948401
136.654	117.755		46.757		75.321		237.784		148.579		120.682		53.726		136.654	0.236284	0.107736	0.314678	0	0	0.222295	0	0.125856
137.108	125.747		48.479		61.649		198.441		160.159		141.489		66.871		137.108	0.309606	0.131653	0.162767	0	0.0536776	0.321376	0.0874556	0.152362
137.562	125.909		48.927		52.17		174.691		159.188		156.087		66.656		137.562	0.311092	0.137875	0.0574444	0	0.0472895	0.39089	0.0850667	0.147094
138.016	131.577		54.712		46.612		176.214		155.625		164.532		70.121		138.016	0.363092	0.218222	0	0	0.0238487	0.431105	0.123567	0.165691
138.47	125.284		56.779		41.245		161.724		163.002		175.675		78.71		138.47	0.305358	0.246931	0	0	0.0723816	0.484167	0.219	0.189691
138.924	115.079		61.201		44.604		142		160.577		171.165		89.588		138.924	0.211734	0.308347	0	0	0.0564276	0.46269	0.339867	0.197009
139.378	102.253		59.124		41.254		145.026		165.604		158.13		98.602		139.378	0.0940642	0.2795	0	0	0.0895	0.400619	0.440022	0.186244
139.832	106.519		56.832		32.615		156.82		175.036		154.976		101.375		139.832	0.133202	0.247667	0	0	0.151553	0.3856	0.470833	0.198408
140.286	124.316		62.696		28.05		188.91		182.269		170.331		115.342		140.286	0.296477	0.329111	0	0	0.199138	0.458719	0.626022	0.272781
140.74	155.213		62.418		29.249		226.082		191.209		158.603		124.584		140.74	0.579936	0.32525	0	0	0.257954	0.402871	0.728711	0.327817
141.194	155.814		60.722		32.477		253.48		219.101		152.187		115.589		141.194	0.58545	0.301694	0	0	0.441454	0.372319	0.628767	0.332812
141.648	148.973		56.393		34.858		300.08		199.705		156.78		104.002		141.648	0.522688	0.241569	0	0	0.313849	0.39419	0.500022	0.28176
142.102	137.328		48.247		34.568		347.621		203.325		164.785		106.866		142.102	0.415853	0.128431	0	0.100045	0.337664	0.43231	0.531844	0.278021
142.556	126.816		39.601		43.17		395.797		223.106		165.003		107.92		142.556	0.319413	0.00834722	0	0.203427	0.467803	0.433348	0.543556	0.28227
143.01	102.915		38.469		59.653		450.833		234.968		157.352		104.012		143.01	0.100138	0	0.140589	0.32153	0.545842	0.396914	0.500133	0.286449
143.464	80.708		40.257		71.565		478.178		233.363		169.122		86.67		143.464	0	0.0174583	0.272944	0.38021	0.535283	0.452962	0.307444	0.2809
143.918	71.455		41.399		71.342		465.51		209.882		183.808		77.584		143.918	0	0.0333194	0.270467	0.353026	0.380803	0.522895	0.206489	0.252428
144.372	76.967		43.777		75.25		447.164		183.034		183.156		71.679		144.372	0	0.0663472	0.313889	0.313657	0.204171	0.51979	0.140878	0.222676
144.826	84.122		52.953		70.552		446.892		163.414		190.844		66.31		144.826	0	0.193792	0.261689	0.313073	0.0750921	0.5564	0.0812222	0.21161
145.28	94.86		54.156		64.76		444.574		137.755		184.253		62.045		145.28	0.0262385	0.2105	0.197333	0.308099	0	0.525014	0.0338333	0.18586
145.734	98.994		59.275		69.763		401.681		115.55		167.236		60.987		145.734	0.0641651	0.281597	0.252922	0.216054	0	0.443981	0.0220778	0.182971
146.188	96.77		64.34		78.342		357.658		91.841		165.503		86.821		146.188	0.0437615	0.351944	0.348244	0.121584	0	0.435729	0.309122	0.230055
146.642	92.031		72.284		78.053		306.759		84.306		164.107		135.943		146.642	0.000284404	0.462278	0.345033	0.0123584	0	0.429081	0.854922	0.300565
147.096	83.434		70.986		80.987		248.862		92.328		163.233		204.882		147.096	0	0.44425	0.377633	0	0	0.424919	1.62091	0.409673
147.55	74.629		73.165		75.446		202.281		110.747		138.152		257.134		147.55	0	0.474514	0.316067	0	0	0.305486	2.20149	0.471079
148.004	94.241		65.131		73.137		179.109		127.598		109.664		272.32		148.004	0.0205596	0.362931	0.290411	0	0	0.169829	2.37022	0.459136
148.458	123.829		63.234		69.545		183.506		136.171		87.601		287.539		148.458	0.292009	0.336583	0.2505	0	0	0.0647667	2.53932	0.497597
148.912	148.028		59.485		58.175		202.021		141.625		85.569		318.948		148.912	0.514018	0.284514	0.124167	0	0	0.0550905	2.88831	0.5523
149.366	161.464		55.637		42.066		242.148		139.547		79.106		307.264		149.366	0.637284	0.231069	0	0	0	0.0243143	2.75849	0.521594
149.82	164.89		54.108		41.737		273.103		135.992		88.155		287.119		149.82	0.668716	0.209833	0	0	0	0.0674048	2.53466	0.49723
150.274	158.074		52.881		43.94		281.161		137.366		90.98		274.106		150.274	0.606183	0.192792	0	0	0	0.0808571	2.39007	0.467128
150.728	146.931		52.417		46.994		288.83		147.704		93.905		239.748		150.728	0.503954	0.186347	0	0	0	0.0947857	2.00831	0.399057
151.182	151.369		51.511		57.399		291.132		149.264		111.61		175.131		151.182	0.54467	0.173764	0.115544	0	0	0.179095	1.29034	0.32906
151.636	161.31		50.056		63.214		289.602		153.179		108.519		137.914		151.636	0.635872	0.153556	0.180156	0	0.00775658	0.164376	0.876822	0.288363
152.09	176.986		46.153		71.559		302.644		168.17		109.376		135.784		152.09	0.779688	0.0993472	0.272878	0.0035279	0.106382	0.168457	0.853156	0.326205
152.544	171.832		44.321		94.404		332.398		181.81		106.532		142.412		152.544	0.732404	0.0739028	0.526711	0.0673777	0.196118	0.154914	0.9268	0.382604
152.998	154.763		43.471		99.925		372.191		180.269		99.101		144.19		152.998	0.575807	0.0620972	0.588056	0.15277	0.18598	0.119529	0.946556	0.375828
153.452	146.081		44.634		104.228		408.13		187.698		77.117		143.186		153.452	0.496156	0.07825	0.635867	0.229893	0.234855	0.0148429	0.9354	0.375038
153.906	136.315		47.056		114.918		400.879		189.962		74.079		134.247		153.906	0.40656	0.111889	0.754644	0.214333	0.24975	0.00037619	0.836078	0.367661
154.36	126.524		47.909		102.75		385.729		182.621		60.378		125.525		154.36	0.316734	0.123736	0.619444	0.181822	0.201454	0	0.739167	0.311765
154.814	122.226		43.244		124.175		371.405		169.489		60.368		116.507		154.814	0.277303	0.0589444	0.8575	0.151084	0.115059	0	0.638967	0.299837
155.268	119.391		44.724		133.644		352.105		161.126		53.545		103.072		155.268	0.251294	0.0795	0.962711	0.109667	0.0600395	0	0.489689	0.278986
155.722	114.705		47.887		135.672		340.945		163.025		52.461		100.422		155.722	0.208303	0.123431	0.985244	0.0857189	0.0725329	0	0.460244	0.276496
156.176	125.027		45.486		141.246		330.402		166.851		57.066		97.505		156.176	0.303	0.0900833	1.04718	0.0630944	0.0977039	0	0.427833	0.289842
156.63	143.508		48.645		141.209		307.144		162.106		62.093		85.19		156.63	0.47255	0.133958	1.04677	0.0131845	0.0664868	0	0.291	0.289135
157.084	177.135		52.207		143.738		273.382		146.639		69.912		93.888		157.084	0.781055	0.183431	1.07487	0	0	0	0.387644	0.346714
157.538	205.161		59.373		140.796		264.343		134.639		65.684		115.261		157.538	1.03817	0.282958	1.04218	0	0	0	0.625122	0.426919
157.992	236.651		61.859		133.548		264.739		132.906		75.919		122.857		157.992	1.32707	0.317486	0.961644	0	0	0.0091381	0.709522	0.474981
158.446	255.503		64.07		139.399		282.301		131.501		89.208		138.354		158.446	1.50003	0.348194	1.02666	0	0	0.072419	0.881711	0.547001
158.9	265.068		64.267		137.224		272.808		125.067		110.037		145.707		158.9	1.58778	0.350931	1.00249	0	0	0.171605	0.963411	0.582316
159.354	267.504		66.206		140.96		258.98		117.429		116.28		145.561		159.354	1.61013	0.377861	1.044	0	0	0.201333	0.961789	0.599302
159.808	279.212		77.148		128.078		249.542		123.942		116.957		131.192		159.808	1.71754	0.529833	0.900867	0	0	0.204557	0.802133	0.593562
160.262	276.057		74.624		111.74		220.464		120.615		108.427		122.507		160.262	1.6886	0.494778	0.719333	0	0	0.163938	0.705633	0.538897
160.716	264.265		72.689		107.585		184.106		111.342		103.199		133.585		160.716	1.58041	0.467903	0.673167	0	0	0.139043	0.828722	0.527035
161.17	240.481		69.676		96.795		151.563		87.97		108.357		140.834		161.17	1.36221	0.426056	0.553278	0	0	0.163605	0.909267	0.487774
161.624	218.296		71.502		80.798		143.742		71.91		107.91		147.404		161.624	1.15868	0.451417	0.375533	0	0	0.161476	0.982267	0.447053
162.078	175.465		68.612		77.968		153.013		77.426		103.01		131.549		162.078	0.765734	0.411278	0.344089	0	0	0.138143	0.8061	0.352192
162.532	136.599		64.581		74.444		159.22		69.752		90.483		114.338		162.532	0.409165	0.355292	0.304933	0	0	0.0784905	0.614867	0.251821
162.986	123.816		56.009		89.395		170.004		64.871		74.633		96.606		162.986	0.29189	0.236236	0.471056	0	0	0.00301429	0.417844	0.202863
163.44	116.661		47.327		70.494		197.835		65.249		61.986		83.264		163.44	0.226248	0.115653	0.261044	0	0	0	0.2696	0.124649
163.894	121.371		46.023		59.727		216.746		68.745		64.444		80.956		163.894	0.269459	0.0975417	0.141411	0	0	0	0.243956	0.107481
164.348	133.821		51.495		51.048		225.794		82.653		72.498		79.95		164.348	0.383679	0.173542	0.0449778	0	0	0	0.232778	0.119282
164.802	132.794		59.221		41.194		234.446		88.411		78.222		94.859		164.802	0.374257	0.280847	0	0	0	0.0201048	0.398433	0.153377
165.256	134.056		60.431		44.151		243.594		97.689		77.78		110.75		165.256	0.385835	0.297653	0	0	0	0.018	0.575	0.182355
165.71	126.967		60.088		63.679		274.186		102.547		107.61		134.807		165.71	0.320798	0.292889	0.185322	0	0	0.160048	0.8423	0.257337
166.164	118.907		52.766		86.538		310.768		100.998		123.598		143.26		166.164	0.246853	0.191194	0.439311	0.0209614	0	0.236181	0.936222	0.295818
166.618	100.889		49.047		111.729		348.004		114.679		135.212		128.566		166.618	0.0815505	0.139542	0.719211	0.100867	0	0.291486	0.772956	0.300802
167.072	83.394		52.4		135.282		370.66		98.545		148.008		119.024		167.072	0	0.186111	0.980911	0.149485	0	0.352419	0.666933	0.333694
167.526	77.77		57.635		170.554		391.824		93.879		142.834		109.902		167.526	0	0.258819	1.37282	0.194901	0	0.327781	0.565578	0.388557
167.98	72.808		61.257		140.292		418.633		98.033		144.504		110.841		167.98	0	0.309125	1.03658	0.252431	0	0.335733	0.576011	0.358554
168.434	76.227		69.308		125.738		419.966		63.007		141.389		101.384		168.434	0	0.420944	0.874867	0.255292	0	0.3209	0.470933	0.334705
168.888	78.277		74.3		91.552		404.017		48.985		151.696		86.135		168.888	0	0.490278	0.495022	0.221067	0	0.369981	0.3015	0.268264
169.342	79.329		74.831		65.65		386.348		55.517		141.392		79.285		169.342	0	0.497653	0.207222	0.18315	0	0.320914	0.225389	0.204904
169.796	96.179		76.016		62.031		315.284		71.828		144.18		78.18		169.796	0.0383394	0.514111	0.167011	0.0306524	0	0.33419	0.213111	0.185345
170.25	105.176		67.862		54.388		271.604		98.603		158.548		75.229		170.25	0.120881	0.400861	0.0820889	0	0	0.40261	0.180322	0.169537
170.704	112.083		68.81		60.481		227.587		126.972		158.291		71.353		170.704	0.184248	0.414028	0.149789	0	0	0.401386	0.137256	0.183815
171.158	118.701		66.319		68.66		206.42		150.468		160.017		66.945		171.158	0.244963	0.379431	0.240667	0	0	0.409605	0.0882778	0.194706
171.612	114.965		63.318		73.4		218.111		169.17		136.576		65.719		171.612	0.210688	0.33775	0.293333	0	0.112961	0.297981	0.0746556	0.189624
172.066	114.645		53.183		77.359		254.208		180.966		124.067		70.518		172.066	0.207752	0.196986	0.337322	0	0.190566	0.238414	0.127978	0.185574
172.52	128.348		50.721		92.598		342.166		173.793		103.563		70.531		172.52	0.333468	0.162792	0.506644	0.0883391	0.143375	0.140776	0.128122	0.214788
172.974	141.13		53.487		100.498		394.022		159.478		81.767		71.712		172.974	0.450734	0.201208	0.594422	0.199618	0.0491974	0.0369857	0.141244	0.239059
173.428	157.402		53.018		95.4		424.272		138.621		72.044		78.697		173.428	0.600018	0.194694	0.537778	0.264532	0	0	0.218856	0.259411
173.882	180.087		60.493		98.573		487.526		107.921		66.824		87.387		173.882	0.808138	0.298514	0.573033	0.40027	0	0	0.315411	0.342195
174.336	200.732		61.245		95.279		513.458		93.391		72.941		88.291		174.336	0.997541	0.308958	0.536433	0.455918	0	0	0.325456	0.374901
174.79	208.468		60.766		86.851		535.1		83.186		66.186		94.704		174.79	1.06851	0.302306	0.442789	0.502361	0	0	0.396711	0.387526
175.244	197.951		59.084		82.86		544.61		75.791		63.025		94.337		175.244	0.972028	0.278944	0.398444	0.522768	0	0	0.392633	0.366403
175.698	178.01		61.259		71.856		500.088		56.729		69.132		95.114		175.698	0.789083	0.309153	0.276178	0.427227	0	0	0.401267	0.314701
176.152	167.571		64.003		63.999		456.954		44.78		74.894		95.62		176.152	0.693312	0.347264	0.188878	0.334665	0	0.00425714	0.406889	0.282181
176.606	139.84		64.701		52.097		450.651		37.819		81.735		85.182		176.606	0.438899	0.356958	0.0566333	0.321139	0	0.0368333	0.290911	0.214482
177.06	99.238		63.397		44.906		422.709		39.973		84.2		76.793		177.06	0.0664037	0.338847	0	0.261178	0	0.0485714	0.1977	0.130386
177.514	78.639		62.404		44.919		337.145		45.861		93.135		72.223		177.514	0	0.325056	0	0.0775644	0	0.091119	0.146922	0.091523
177.968	77.826		63.418		45.642		241.564		49.937		98.904		75.896		177.968	0	0.339139	0	0	0	0.11859	0.187733	0.092209
178.422	78.23		62.274		46.538		177.553		46.02		100.056		82.131		178.422	0	0.32325	0	0	0	0.124076	0.257011	0.10062
178.876	87.316		61.346		52.164		176.486		34.937		100.292		78.326		178.876	0	0.310361	0.0573778	0	0	0.1252	0.214733	0.101096
179.33	95.05		69.113		63.486		203.099		47.946		103.357		68.478		179.33	0.0279817	0.418236	0.183178	0	0	0.139795	0.105311	0.124929
179.784	97.711		81.874		72.198		226.157		77.803		78.574		60.672		179.784	0.0523945	0.595472	0.279978	0	0	0.021781	0.0185778	0.138315
180.238	91.251		94.844		72.732		252.483		114.065		69.653		62.672		180.238	0	0.775611	0.285911	0	0	0	0.0408	0.157475
180.692	85.36		109.043		81.902		275.98		135.023		56.469		64.154		180.692	0	0.972819	0.3878	0	0	0	0.0572667	0.202555
181.146	75.893		116.316		76.105		301.4		166.253		60.144		65.485		181.146	0	1.07383	0.323389	0.000858369	0.0937697	0	0.0720556	0.223415
181.6	64.93		120.372		74.596		285.239		174.745		63.302		61.099		181.6	0	1.13017	0.306622	0	0.149638	0	0.0233222	0.229964
182.054	69.433		117.01		64.998		268.598		188.122		70.873		53.009		182.054	0	1.08347	0.199978	0	0.237645	0	0	0.217299
182.508	68.754		113.889		58.145		234.332		200.919		76.198		57.728		182.508	0	1.04012	0.123833	0	0.321836	0.0104667	0	0.213752
182.962	72.37		109.23		51.039		228.549		187.188		68.034		79.033		182.962	0	0.975417	0.0448778	0	0.2315	0	0.222589	0.210626
183.416	75.847		106.197		52.161		214.636		178.777		68.088		109.206		183.416	0	0.933292	0.0573444	0	0.176164	0	0.557844	0.246378
183.87	74.222		104.138		53.874		187.514		140.162		79.788		130.265		183.87	0	0.904694	0.0763778	0	0	0.0275619	0.791833	0.25721
184.324	69.158		98.874		68.471		135.15		118.645		86.446		148.093		184.324	0	0.831583	0.238567	0	0	0.0592667	0.989922	0.302763
184.778	66.527		92.811		89.252		118.662		101.061		95.742		151.341		184.778	0	0.747375	0.469467	0	0	0.103533	1.02601	0.335198
185.232	56.956		88.99		108.379		116.087		83.787		117.623		147.024		185.232	0	0.694306	0.681989	0	0	0.207729	0.978044	0.36601
185.686	54.255		82.931		120.316		106.088		71.031		128.094		148.167		185.686	0	0.610153	0.814622	0	0	0.25759	0.990744	0.381873
186.14	65.486		71.591		122.474		109.006		60.063		122.593		153.088		186.14	0	0.452653	0.8386	0	0	0.231395	1.04542	0.366867
186.594	70.784		63.338		119.303		112.286		52.034		114.576		137.802		186.594	0	0.338028	0.803367	0	0	0.193219	0.875578	0.315742
187.048	79.864		55.311		119.536		113.325		52.536		90.502		121.927		187.048	0	0.226542	0.805956	0	0	0.078581	0.699189	0.25861
187.502	80.478		56.268		125.735		128.295		60.709		72.823		108.148		187.502	0	0.239833	0.874833	0	0	0	0.546089	0.237251
187.956	76.109		55.348		116.712		145.282		58.187		60.692		93.309		187.956	0	0.227056	0.774578	0	0	0	0.381211	0.197549
188.41	85.196		51.699		107.262		164.544		59.768		64.149		84.08		188.41	0	0.176375	0.669578	0	0	0	0.278667	0.16066
188.864	85.842		49.19		106.4		200.046		54.34		83.396		82.655		188.864	0	0.141528	0.66	0	0	0.0447429	0.262833	0.158443
189.318	77.422		48.891		101.422		233.46		47.754		109.438		74.56		189.318	0	0.137375	0.604689	0	0	0.168752	0.172889	0.154815
189.772	87.924		57.244		102.162		253.237		60.623		151.099		56.901		189.772	0	0.253389	0.612911	0	0	0.367138	0	0.176205
190.226	90.089		59.143		91.256		269.325		112.674		192.092		43.852		190.226	0	0.279764	0.491733	0	0	0.562343	0	0.190549
190.68	91.861		61.655		88.406		281.953		166.593		203.381		42.734		190.68	0	0.314653	0.460067	0	0.0960066	0.6161	0	0.212404
191.134	93.802		60.506		77.323		283.931		195.206		219.283		49.362		191.134	0.0165321	0.298694	0.336922	0	0.28425	0.691824	0	0.232603
191.588	97.616		60.09		69.775		301.381		213.215		206.39		57.402		191.588	0.0515229	0.292917	0.253056	0.000817597	0.40273	0.630429	0	0.233067
192.042	100.748		52.303		53.002		355.016		220.786		215.33		60.538		192.042	0.0802569	0.184764	0.0666889	0.115914	0.452539	0.673	0.0170889	0.227179
192.496	103.961		47.339		54.009		384.146		243.271		240.379		66.336		192.496	0.109734	0.115819	0.0778778	0.178425	0.600467	0.792281	0.0815111	0.279445
192.95	110.999		44.3		66.871		367.108		249.344		236.918		73.417		192.95	0.174303	0.0736111	0.220789	0.141863	0.640421	0.7758	0.160189	0.312425
193.404	116.329		43.381		81.604		351.205		244.697		258.203		79.989		193.404	0.223202	0.0608472	0.384489	0.107736	0.609849	0.877157	0.233211	0.356642
193.858	118.463		42.036		85.109		323.491		229.505		281.37		81.91		193.858	0.24278	0.0421667	0.423433	0.0482639	0.509901	0.987476	0.254556	0.358368
194.312	120.268		42.248		86.257		383.173		200.184		275.445		78.519		194.312	0.259339	0.0451111	0.436189	0.176337	0.317	0.959262	0.216878	0.344302
194.766	118.287		41.933		83.959		548.977		173.421		278.291		63.431		194.766	0.241165	0.0407361	0.410656	0.532139	0.140928	0.972814	0.0492333	0.341096
195.22	113.232		39.185		72.086		738.562		154.83		269.753		60.644		195.22	0.194789	0.00256944	0.278733	0.938974	0.0186184	0.932157	0.0182667	0.340587
195.674	105.585		39.59		66.907		777.795		127.988		228.714		76.654		195.674	0.124633	0.00819444	0.221189	1.02317	0	0.736733	0.196156	0.33001
196.128	101.331		39.523		59.295		779.566		104.831		185.116		84.8		196.128	0.0856055	0.00726389	0.136611	1.02697	0	0.529124	0.286667	0.296034
196.582	103.828		39.876		56.632		780.985		104.478		157.831		99.799		196.582	0.108514	0.0121667	0.107022	1.03001	0	0.399195	0.453322	0.301462
197.036	103.453		45.464		57.074		699.288		118.379		131.001		108.698		197.036	0.105073	0.0897778	0.111933	0.854695	0	0.271433	0.5522	0.283588
197.49	99.964		43.963		65.682		603.218		129.015		107.07		94.888		197.49	0.0730642	0.0689306	0.207578	0.648536	0	0.157476	0.398756	0.222049
197.944	96.13		44.777		69.621		569.357		122.654		101.413		69.978		197.944	0.0378899	0.0802361	0.251344	0.575873	0	0.130538	0.121978	0.171123
198.398	96.177		50.625		71.236		450.263		109.316		104.512		53.913		198.398	0.0383211	0.161458	0.269289	0.320307	0	0.145295	0	0.133524
198.852	100.337		57.108		70.096		373.407		101.206		107.864		59.326		198.852	0.0764862	0.2515	0.256622	0.15538	0	0.161257	0.00362222	0.129267
199.306	103.578		58.826		83.507		348.384		93.245		119.921		71.305		199.306	0.10622	0.275361	0.405633	0.101682	0	0.218671	0.136722	0.177756
199.76	106.33		64.84		89.154		359.518		82.467		124.865		73.791		199.76	0.131468	0.358889	0.468378	0.125575	0	0.242214	0.164344	0.212981
200.214	109.18		74.157		94.993		393.181		72.991		133.675		76.269		200.214	0.157615	0.488292	0.533256	0.197813	0	0.284167	0.191878	0.264717
200.668	120.77		84.137		103.275		416.534		77.914		125.901		80.413		200.668	0.263945	0.626903	0.625278	0.247927	0	0.247148	0.237922	0.321303
201.122	128.963		104.715		111.84		421.594		89.3		114.049		85.852		201.122	0.33911	0.912708	0.720444	0.258785	0	0.19071	0.298356	0.388588
201.576	139.677		114.168		116.69		382.111		94.71		110.526		84.731		201.576	0.437404	1.044	0.774333	0.174058	0	0.173933	0.2859	0.412804
202.03	146.058		127.002		117.653		321.209		112.22		114.083		104.178		202.03	0.495945	1.22225	0.785033	0.043367	0	0.190871	0.501978	0.462778
202.484	148.078		144.322		115.223		281.129		122.855		132.252		116.421		202.484	0.514477	1.46281	0.758033	0	0	0.27739	0.638011	0.521531
202.938	155.75		147.431		109.823		257.938		129.146		136.961		118.846		202.938	0.584862	1.50599	0.698033	0	0	0.299814	0.664956	0.536236
203.392	163.876		140.514		89.778		233.812		143.458		123.525		124.172		203.392	0.659413	1.40992	0.475311	0	0	0.235833	0.724133	0.500658
203.846	177.563		136.83		64.656		221.313		157.555		111.743		112.511		203.846	0.784982	1.35875	0.196178	0	0.0365461	0.179729	0.594567	0.450107
204.3	191.439		135.47		47.728		218.361		164.43		115.666		109.505		204.3	0.912284	1.33986	0.00808889	0	0.0817763	0.19841	0.561167	0.443084
204.754	185.646		131.556		45.209		232.156		168.144		132.767		102.835		204.754	0.859138	1.2855	0	0	0.106211	0.279843	0.487056	0.431107
205.208	177.342		125.503		47.11		262.518		173.599		148.091		92.833		205.208	0.782954	1.20143	0.00122222	0	0.142099	0.352814	0.375922	0.408063
205.662	157.014		109.238		58.399		340.615		177.964		161.371		104.238		205.662	0.596459	0.975528	0.126656	0.0850107	0.170816	0.416052	0.502644	0.410452
206.116	128.711		95.986		68.724		447.838		183.664		166.603		115.42		206.116	0.336798	0.791472	0.241378	0.315103	0.208316	0.440967	0.626889	0.422989
206.57	121.572		81.996		71.324		518.539		197.537		181.79		112.747		206.57	0.271303	0.597167	0.270267	0.466822	0.299586	0.513286	0.597189	0.430803
207.024	114.029		69.897		74.643		544.84		215.615		203.71		123.821		207.024	0.202101	0.429125	0.307144	0.523262	0.41852	0.617667	0.720233	0.459722
207.478	117.574		60.329		73.585		574.653		225.902		198.941		131.746		207.478	0.234624	0.296236	0.295389	0.587238	0.486197	0.594957	0.808289	0.471847
207.932	115.578		60.614		79.155		592.934		218.221		191.286		125.706		207.932	0.216312	0.300194	0.357278	0.626468	0.435664	0.558505	0.741178	0.462228
208.386	105.703		58.79		98.057		596.433		214.278		181.61		124.39		208.386	0.125716	0.274861	0.5673	0.633976	0.409724	0.512429	0.726556	0.464366
208.84	102.319		58.288		114.695		536.509		197.8		167.602		138.194		208.84	0.0946697	0.267889	0.752167	0.505384	0.301316	0.445724	0.879933	0.463869
209.294	105.763		59.27		131.463		426.055		176.267		138.722		141.739		209.294	0.126266	0.281528	0.938478	0.268358	0.159651	0.3082	0.919322	0.428829
209.748	111.113		59.493		135.62		338.985		183.925		137.476		134.393		209.748	0.175349	0.284625	0.984667	0.0815129	0.210033	0.302267	0.8377	0.410879
210.202	111.545		59.502		141.829		283.877		208.016		120.6		145.571		210.202	0.179312	0.28475	1.05366	0	0.368526	0.221905	0.9619	0.438578
210.656	115.839		54.187		146.852		268.354		230.594		112.797		137.905		210.656	0.218706	0.210931	1.10947	0	0.517066	0.184748	0.876722	0.445377
211.11	122.936		49.221		148.792		254.527		256.611		107.767		107.769		211.11	0.283817	0.141958	1.13102	0	0.68823	0.160795	0.541878	0.4211
211.564	143.496		43.764		136.044		242.783		262.555		88.785		86.621		211.564	0.47244	0.0661667	0.989378	0	0.727336	0.0704048	0.3069	0.376089
212.018	157.772		39.741		113.319		230.401		244.962		72.801		68.073		212.018	0.603413	0.0102917	0.736878	0	0.611592	0	0.100811	0.294712
212.472	176.662		36.881		88.35		211.436		217.605		72.605		60.282		212.472	0.776716	0	0.459444	0	0.431612	0	0.0142444	0.240288
212.926	179.181		44.948		84.326		214.087		182.368		85.32		68.708		212.926	0.799826	0.0826111	0.414733	0	0.199789	0.0539048	0.107867	0.236962
213.38	171.971		50.177		83.058		247.914		148.947		111.879		78.884		213.38	0.733679	0.155236	0.400644	0	0	0.180376	0.220933	0.241553
213.834	182.382		53.502		77.355		282.295		127.771		139.694		39.63		213.834	0.829193	0.201417	0.337278	0	0	0.312829	0	0.240102
214.288	209.693		57.295		72.094		282.647		115.369		161.841		9.732		214.288	1.07975	0.254097	0.278822	0	0	0.41829	0	0.290137
214.742	234.767		66.293		62.934		319.842		108.562		163.623		2.728		214.742	1.30979	0.379069	0.177044	0.0404335	0	0.426776	0	0.333302

## Sheet: e5
sections-HH8
Six1 expression
position	section	average of	section	average of	section	average of	section	average of	section	average of	position	section	section	section	section	section	average
	1right		1left		2right		2left		3right			1right	1left	2right	2left	3right
0	72.329	background	75.75	background	100.029	background	61.515	background	54.71	background	0	0	0	0	0	0	0
0.454	72.824	134	74.172	145	98.894	139	53.394	87	57.855	98	0.454	0	0	0	0	0	0
0.907	68.151		73.831		100.003		58.879		54.081		0.908	0	0	0	0	0	0
1.361	71.206	reference area	78.091	reference area	100.391	reference area	54.018	reference area	51.963	reference area	1.362	0	0	0	0	0	0
1.815	73.029	682	81.542	382	101.692	576	52.761	343	49.538	323	1.816	0	0	0	0	0	0
2.268	83.432		86.307		93.536		53.46		55.473		2.27	0	0	0	0	0	0
2.722	80.308		83.558		86.477		50.131		61.647		2.724	0	0	0	0	0	0
3.176	75.038		81.317		90.512		49.823		59.519		3.178	0	0	0	0	0	0
3.629	73.203		77.726		98.256		52.523		56.507		3.632	0	0	0	0	0	0
4.083	69.462		79.497		119.279		64.468		60.166		4.086	0	0	0	0	0	0
4.537	73.454		74.26		102.134		67.581		61.187		4.54	0	0	0	0	0	0
4.99	77.221		75.057		98.299		57.353		58.234		4.994	0	0	0	0	0	0
5.444	76.874		69.731		102.395		58.358		49.787		5.448	0	0	0	0	0	0
5.898	77.017		70.321		103.321		52.072		49.951		5.902	0	0	0	0	0	0
6.351	83.432		73.093		97.952		48.762		48.76		6.356	0	0	0	0	0	0
6.805	84.895		74.013		97.299		56.302		49.185		6.81	0	0	0	0	0	0
7.259	97.205		80.136		94.828		53.848		47.003		7.264	0	0	0	0	0	0
7.712	85.667		77.65		91.885		51.441		46.17		7.718	0	0	0	0	0	0
8.166	78.264		73.638		95.588		58.07		54.147		8.172	0	0	0	0	0	0
8.62	91.046		80.089		100.563		57.951		71.177		8.626	0	0	0	0	0	0
9.073	92.01		88.666		103.167		53.941		75.887		9.08	0	0	0	0	0	0
9.527	83.638		84.798		113.687		51.19		85.826		9.534	0	0	0	0	0	0
9.981	82.598		78.866		120.404		51.888		84.291		9.988	0	0	0	0	0	0
10.434	82.644		79.53		126.09		52.899		94.178		10.442	0	0	0	0	0	0
10.888	82.14		80.192		142.004		52.644		91.318		10.896	0	0	0.00687414	0	0	0.00137483
11.342	76.752		73.154		160.616		47.566		88.848		11.35	0	0	0.0494645	0	0	0.00989291
11.795	76.156		69.398		108.853		44.618		82.614		11.804	0	0	0	0	0	0
12.249	81.391		79.102		85.55		47.314		72.645		12.258	0	0	0	0	0	0
12.703	93.581		75.989		94.84		49.387		60.243		12.712	0	0	0	0	0	0
13.156	90.258		80.905		92.526		51.364		53.453		13.166	0	0	0	0	0	0
13.61	95.41		78.771		87.318		56.003		49.68		13.62	0	0	0	0	0	0
14.064	80.624		79.293		85.953		56.824		46.226		14.074	0	0	0	0	0	0
14.517	86.601		84.179		84.922		56.5		46.911		14.528	0	0	0	0	0	0
14.971	92.04		89.815		82.062		60.015		55.523		14.982	0	0	0	0	0	0
15.425	104.772		78.79		82.328		61.464		63.156		15.436	0	0	0	0	0	0
15.878	109.621		75.057		82.233		59.179		66.211		15.89	0	0	0	0	0	0
16.332	94.256		84.34		84.516		63.616		70.16		16.344	0	0	0	0	0	0
16.785	91.25		87.873		88.343		64.546		77.361		16.798	0	0	0	0	0	0
17.239	91.124		88.455		86.864		64.402		84.06		17.252	0	0	0	0	0	0
17.693	95.337		84.054		90.241		66.269		80.825		17.706	0	0	0	0	0	0
18.146	92.243		82.498		89.292		64.117		66.563		18.16	0	0	0	0	0	0
18.6	87.143		85.249		87.923		62.426		61.529		18.614	0	0	0	0	0	0
19.054	82.809		77.787		85.717		66.782		69.227		19.068	0	0	0	0	0	0
19.507	94.567		75.801		87.48		60.042		65.697		19.522	0	0	0	0	0	0
19.961	104.984		82.13		82.916		62.412		66.764		19.976	0	0	0	0	0	0
20.415	97.197		82.175		82.22		64.263		67.292		20.43	0	0	0	0	0	0
20.868	87.567		80.472		90.217		74.647		68.708		20.884	0	0	0	0	0	0
21.322	89.85		81.451		92.807		68.666		57.953		21.338	0	0	0	0	0	0
21.776	91.177		85.459		81.795		73.691		62.487		21.792	0	0	0	0	0	0
22.229	93.742		80.071		81.644		70.936		50.987		22.246	0	0	0	0	0	0
22.683	84.696		77.564		83.728		71.792		56.765		22.7	0	0	0	0	0	0
23.137	99.499		77.018		83.786		60.966		63.859		23.154	0	0	0	0	0	0
23.59	112.975		84.809		84.195		69.706		66.877		23.608	0	0	0	0	0	0
24.044	90.421		84.815		78.595		68.432		60.104		24.062	0	0	0	0	0	0
24.498	88.291		81.072		71.446		70.672		60.24		24.516	0	0	0	0	0	0
24.951	100.264		82.853		71.06		71.474		69.931		24.97	0	0	0	0	0	0
25.405	104.27		85.839		73.569		76.916		70.603		25.424	0	0	0	0	0	0
25.859	95.108		93.726		75.228		77.082		81.768		25.878	0	0	0	0	0	0
26.312	98.418		97.287		77.059		76.938		90.65		26.332	0	0	0	0	0	0
26.766	96.951		92.041		84.225		69.082		91.397		26.786	0	0	0	0	0	0
27.22	83.562		88.724		91.692		75.97		99.57		27.24	0	0	0	0	0.00697778	0.00139556
27.673	85.928		91.054		101.151		80.724		86.77		27.694	0	0	0	0	0	0
28.127	88.538		89.007		97.097		85.726		79.197		28.148	0	0	0	0	0	0
28.581	95.137		94.455		92.586		79.551		70.082		28.602	0	0	0	0	0	0
29.034	90.917		90.277		90.266		85.953		87.725		29.056	0	0	0	0	0	0
29.488	86.231		88.703		95.122		77.031		75.611		29.51	0	0	0	0	0	0
29.942	86.434		96.115		95.335		78.415		74.664		29.964	0	0	0	0	0	0
30.395	89.698		86.31		88.114		81.229		90.494		30.418	0	0	0	0	0	0
30.849	81.434		82.847		89.254		80.701		106.764		30.872	0	0	0	0	0.0389511	0.00779022
31.303	79.084		87.454		89.342		74.56		96.845		31.326	0	0	0	0	0	0
31.756	83.146		92.35		89.972		65.551		81.29		31.78	0	0	0	0	0	0
32.21	87.414		99.998		89.154		72.066		79.533		32.234	0	0	0	0	0	0
32.664	88.579		83.711		94.156		77.966		72.019		32.688	0	0	0	0	0	0
33.117	81.506		87.514		97.088		82.366		58.124		33.142	0	0	0	0	0	0
33.571	81.024		95.522		87.166		70.364		44.939		33.596	0	0	0	0	0	0
34.025	86.144		90.545		100.753		71.305		45.866		34.05	0	0	0	0	0	0
34.478	85.958		86.034		110.041		68.631		47.713		34.504	0	0	0	0	0	0
34.932	85.365		85.611		97.745		74.532		52.837		34.958	0	0	0	0	0	0
35.386	85.851		83.357		89.731		75.125		54.32		35.412	0	0	0	0	0	0
35.839	83.905		89.11		85.226		88.772		53.391		35.866	0	0	0	0.00692188	0	0.00138438
36.293	87.529		88.287		81.662		89.525		52.475		36.32	0	0	0	0.00986328	0	0.00197266
36.747	83.209		90.735		78.721		90.886		56.842		36.774	0	0	0	0.0151797	0	0.00303594
37.2	85.632		91.299		78.991		95.095		52.694		37.228	0	0	0	0.0316211	0	0.00632422
37.654	88.635		86.667		88.189		89.86		48.485		37.682	0	0	0	0.0111719	0	0.00223437
38.108	83.739		83.683		87.467		82.262		48.489		38.136	0	0	0	0	0	0
38.561	93.026		78.265		84.3		87.139		48.177		38.59	0	0	0	0.000542969	0	0.000108594
39.015	92.819		87.411		89.703		83.905		49.323		39.044	0	0	0	0	0	0
39.469	88.076		91.311		85.341		85.143		47.167		39.498	0	0	0	0	0	0
39.922	86.132		103.394		92.062		80.76		56.979		39.952	0	0	0	0	0	0
40.376	82.547		106.617		99.79		87.095		63.686		40.406	0	0	0	0.000371094	0	7.42187e-05
40.83	76.533		121.606		107.947		79.718		68.324		40.86	0	0	0	0	0	0
41.283	83.761		107.636		120.197		78.017		62.265		41.314	0	0	0	0	0	0
41.737	78.891		111.769		113.094		77.579		52.759		41.768	0	0	0	0	0	0
42.191	83.06		110.309		95.985		68.824		53.746		42.222	0	0	0	0	0	0
42.644	86.072		106.399		80.823		69.61		52.643		42.676	0	0	0	0	0	0
43.098	93.491		103.58		78.059		67.875		53.392		43.13	0	0	0	0	0	0
43.552	87.591		100.217		81.989		74.412		57.742		43.584	0	0	0	0	0	0
44.005	94.758		102.969		95.941		75.629		72.568		44.038	0	0	0	0	0	0
44.459	96.996		125.961		100.27		78.757		66.998		44.492	0	0	0	0	0	0
44.913	87.422		134.714		98.186		81.325		64.196		44.946	0	0	0	0	0	0
45.366	87.997		126.245		93.91		84.956		75.529		45.4	0	0	0	0	0	0
45.82	103.192		125.115		88.97		88.479		70.721		45.854	0	0	0	0.00577734	0	0.00115547
46.274	101.569		128.057		83.411		88.448		75.158		46.308	0	0	0	0.00565625	0	0.00113125
46.727	103.399		132.762		85.562		90.315		69.39		46.762	0	0	0	0.0129492	0	0.00258984
47.181	102.505		118.166		88.047		84.087		73.694		47.216	0	0	0	0	0	0
47.635	100.51		133.104		86.407		79.757		74.482		47.67	0	0	0	0	0	0
48.088	92.369		113.006		91.884		83.58		79.537		48.124	0	0	0	0	0	0
48.542	90.056		109.997		91.661		94.569		75.017		48.578	0	0	0	0.0295664	0	0.00591328
48.996	103.681		123.734		80.975		77.114		60.983		49.032	0	0	0	0	0	0
49.449	97.331		118.749		79.013		75.452		65.532		49.486	0	0	0	0	0	0
49.903	92.429		103.946		87.358		74.15		65.485		49.94	0	0	0	0	0	0
50.356	100.175		101.811		82.515		66.702		66.593		50.394	0	0	0	0	0	0
50.81	96.055		106.61		87.459		68.267		68.849		50.848	0	0	0	0	0	0
51.264	106.997		118.002		93.127		67.209		72.091		51.302	0	0	0	0	0	0
51.717	108.446		107.233		84.241		83.808		68.264		51.756	0	0	0	0	0	0
52.171	115.329		109.281		81.686		78.016		60.164		52.21	0	0	0	0	0	0
52.625	100.28		118.32		80.829		78.731		57.543		52.664	0	0	0	0	0	0
53.078	98.651		119.192		74.962		74.42		49.727		53.118	0	0	0	0	0	0
53.532	96.301		140.527		76.807		61.826		53.805		53.572	0	0	0	0	0	0
53.986	114.907		128.171		77.31		68.102		54.52		54.026	0	0	0	0	0	0
54.439	126.933		122.094		70.956		65.669		61.06		54.48	0	0	0	0	0	0
54.893	117.599		122.085		73.365		61.281		64.543		54.934	0	0	0	0	0	0
55.347	96.394		144.323		77.976		73.693		61.974		55.388	0	0	0	0	0	0
55.8	90.113		143.303		89.215		69.202		57.037		55.842	0	0	0	0	0	0
56.254	83.505		127.387		92.848		76.253		61.69		56.296	0	0	0	0	0	0
56.708	85.875		137.928		96.477		67.703		59.259		56.75	0	0	0	0	0	0
57.161	90.858		132.938		92.898		69.772		61.479		57.204	0	0	0	0	0	0
57.615	108.364		153.434		84.369		66.604		59.989		57.658	0	0.0355865	0	0	0	0.0071173
58.069	92.575		123.34		89.701		66.383		67.861		58.112	0	0	0	0	0	0
58.522	90.706		148.449		106.13		65.082		68.886		58.566	0	0.0145527	0	0	0	0.00291055
58.976	96.599		132.042		107.272		62.119		75.86		59.02	0	0	0	0	0	0
59.43	91.515		119.694		107.796		65.791		69.195		59.474	0	0	0	0	0	0
59.883	97.454		137.077		111.112		69.086		62.953		59.928	0	0	0	0	0	0
60.337	96.793		133.323		108.75		64.069		63.202		60.382	0	0	0	0	0	0
60.791	118.703		120.764		113.89		55.899		62.046		60.836	0	0	0	0	0	0
61.244	131.399		130.28		102.253		65.552		62.79		61.29	0	0	0	0	0	0
61.698	98.003		147.576		99.671		58.043		63.801		61.744	0	0.0108692	0	0	0	0.00217384
62.152	100.35		125.463		89.642		58.301		59.293		62.198	0	0	0	0	0	0
62.605	91.591		149.097		88.614		53.652		58.235		62.652	0	0.0172869	0	0	0	0.00345738
63.059	109.812		148.812		99.227		56.093		64.804		63.106	0	0.0160844	0	0	0	0.00321688
63.513	105.188		143.406		117.468		56.747		62.667		63.56	0	0	0	0	0	0
63.966	103.194		123.411		123.738		62.24		61.774		64.014	0	0	0	0	0	0
64.42	100.522		139.422		102.619		57.772		52.886		64.468	0	0	0	0	0	0
64.874	98.09		134.148		104.228		58.722		48.071		64.922	0	0	0	0	0	0
65.327	112.122		137.654		103.084		64.009		54.621		65.376	0	0	0	0	0	0
65.781	117.581		116.595		107.234		61.443		58.292		65.83	0	0	0	0	0	0
66.235	117.799		115.848		111.328		62.268		60.117		66.284	0	0	0	0	0	0
66.688	116.917		126.969		106.731		66.236		61.14		66.738	0	0	0	0	0	0
67.142	111.788		123.205		116.09		68.025		57.171		67.192	0	0	0	0	0	0
67.596	103.959		133.117		120.63		67.84		62.325		67.646	0	0	0	0	0	0
68.049	99.847		123.255		143.036		65.25		66.731		68.1	0	0	0.0092357	0	0	0.00184714
68.503	96.254		116.769		139.322		66.538		66.788		68.554	0	0	0.000736842	0	0	0.000147368
68.957	106.626		119.354		127.096		65.226		58.79		69.008	0	0	0	0	0	0
69.41	105.276		111.615		124.938		70.901		57.444		69.462	0	0	0	0	0	0
69.864	108.952		108.441		133.023		64.096		51.974		69.916	0	0	0	0	0	0
70.318	114.387		106.944		122.14		63.12		51.461		70.37	0	0	0	0	0	0
70.771	110.095		108.62		126.143		57.773		50.662		70.824	0	0	0	0	0	0
71.225	96.668		116.122		130.256		59.4		53.615		71.278	0	0	0	0	0	0
71.679	98.117		134.611		104.25		59.368		58.459		71.732	0	0	0	0	0	0
72.132	111.204		140.424		109.982		59.563		68.782		72.186	0	0	0	0	0	0
72.586	103.894		124.512		103.77		60.656		66.164		72.64	0	0	0	0	0	0
73.04	105.668		122.56		97.12		63.775		63.153		73.094	0	0	0	0	0	0
73.493	114.678		140.233		102.217		70.748		65.167		73.548	0	0	0	0	0	0
73.947	110.483		124.236		110.984		68.612		58.657		74.002	0	0	0	0	0	0
74.401	103.803		132.958		103.2		71.396		54.003		74.456	0	0	0	0	0	0
74.854	108.758		131.57		110.732		72.114		59.088		74.91	0	0	0	0	0	0
75.308	108.127		118.007		107.379		70.598		56.28		75.364	0	0	0	0	0	0
75.762	113.744		103.669		103.154		75.2		61.591		75.818	0	0	0	0	0	0
76.215	104.55		104.589		105.879		76.837		63.924		76.272	0	0	0	0	0	0
76.669	105.147		106.145		102.821		76.685		61.789		76.726	0	0	0	0	0	0
77.123	100.63		121.469		100.969		73.107		60.262		77.18	0	0	0	0	0	0
77.576	114.032		94.318		100.495		70.47		56.84		77.634	0	0	0	0	0	0
78.03	113.668		98.789		103.673		71.988		54.463		78.088	0	0	0	0	0	0
78.484	118.076		88.861		111.966		66.474		51.873		78.542	0	0	0	0	0	0
78.937	164.343		88.406		118.239		63.954		49.004		78.996	0.0553704	0	0	0	0	0.0110741
79.391	136.452		92.323		118.967		66.202		46.514		79.45	0.00447445	0	0	0	0	0.000894891
79.845	130.941		115.878		118.2		69.461		56.15		79.904	0	0	0	0	0	0
80.298	118.458		118.679		125.574		75.898		62.066		80.358	0	0	0	0	0	0
80.752	118.053		91.944		120.091		75.864		65.244		80.812	0	0	0	0	0	0
81.206	133.87		96.743		121.454		76.05		75.911		81.266	0	0	0	0	0	0
81.659	123.907		99.205		119.312		69.951		72.539		81.72	0	0	0	0	0	0
82.113	114.982		103.535		112.398		76.519		70.737		82.174	0	0	0	0	0	0
82.567	109.664		100.072		99.768		74.359		71.026		82.628	0	0	0	0	0	0
83.02	141.307		132.152		110.322		75.479		67.988		83.082	0.0133339	0	0	0	0	0.00266679
83.474	130.458		128.436		107.944		67.693		57.365		83.536	0	0	0	0	0	0
83.927	120.946		110.75		106.99		71.792		57.963		83.99	0	0	0	0	0	0
84.381	115.193		105.023		113.501		66.657		63.451		84.444	0	0	0	0	0	0
84.835	108.564		113.072		117.072		66.884		70.321		84.898	0	0	0	0	0	0
85.288	115.909		106.933		120.963		64.576		62.68		85.352	0	0	0	0	0	0
85.742	117.435		104.599		110.517		61.427		63.976		85.806	0	0	0	0	0	0
86.196	120.36		100.7		112.066		64.709		61.897		86.26	0	0	0	0	0	0
86.649	119.698		103.06		120.095		70.124		62.038		86.714	0	0	0	0	0	0
87.103	131.262		106.863		118.882		77.191		64.196		87.168	0	0	0	0	0	0
87.557	168.832		122.928		120.311		75.631		63.956		87.622	0.063562	0	0	0	0	0.0127124
88.01	177.262		128.714		118.961		71.752		62.76		88.076	0.0789453	0	0	0	0	0.0157891
88.464	165.747		97.658		108.081		60.731		58.656		88.53	0.0579325	0	0	0	0	0.0115865
88.918	169.638		89.815		118.56		60.715		59.587		88.984	0.0650328	0	0	0	0	0.0130066
89.371	141.676		92.216		110.683		59.47		58.121		89.438	0.0140073	0	0	0	0	0.00280146
89.825	127.441		89.482		116.432		56.775		59.48		89.892	0	0	0	0	0	0
90.279	126.001		93.06		106.192		61.017		59.288		90.346	0	0	0	0	0	0
90.732	122.117		106.169		107.198		62.876		59.223		90.8	0	0	0	0	0	0
91.186	132.921		101.228		129.046		71.902		53.563		91.254	0	0	0	0	0	0
91.64	135.189		110.169		142.817		68.507		55.64		91.708	0.00216971	0	0.00873455	0	0	0.00218085
92.093	122.294		108.251		125.311		64.199		61.69		92.162	0	0	0	0	0	0
92.547	129.71		106.229		129.124		61.038		70.292		92.616	0	0	0	0	0	0
93.001	173.278		106.696		121.881		61.041		70.359		93.07	0.0716752	0	0	0	0	0.014335
93.454	172.27		97.429		120.721		67.766		76.159		93.524	0.0698358	0	0	0	0	0.0139672
93.908	143.856		93.976		117.72		66.576		79.707		93.978	0.0179854	0	0	0	0	0.00359708
94.362	128.788		89.719		114.405		70.42		95.838		94.432	0	0	0	0	0	0
94.815	148.496		99.722		122.264		70.878		92.175		94.886	0.0264526	0	0	0	0	0.00529051
95.269	130.315		91.025		114.196		72.122		101.571		95.34	0	0	0	0	0.0158711	0.00317422
95.723	130.468		89.502		120.677		78.792		98.431		95.794	0	0	0	0	0.00191556	0.000383111
96.176	121.287		102.211		110.491		75.74		101.387		96.248	0	0	0	0	0.0150533	0.00301067
96.63	124.387		115.908		105.554		81.847		93.758		96.702	0	0	0	0	0	0
97.084	129.307		103.841		97.868		83.177		91.763		97.156	0	0	0	0	0	0
97.537	129.226		92.404		101.186		89.422		83.373		97.61	0	0	0	0.00946094	0	0.00189219
97.991	131.05		94.141		103.78		89.187		70.143		98.064	0	0	0	0.00854297	0	0.00170859
98.445	178.912		88.899		116.237		85.503		67.931		98.518	0.0819562	0	0	0	0	0.0163912
98.898	155.945		90.195		124.798		77.415		59.168		98.972	0.0400456	0	0	0	0	0.00800912
99.352	143.255		93.685		120.813		69.423		51.849		99.426	0.0168887	0	0	0	0	0.00337774
99.806	159.093		89.294		123.283		76.288		56.142		99.88	0.0457901	0	0	0	0	0.00915803
100.259	144.289		87.07		124.08		75.173		68.731		100.334	0.0187755	0	0	0	0	0.00375511
100.713	150.402		86.926		115.669		69.224		65.484		100.788	0.0299307	0	0	0	0	0.00598613
101.167	174.157		87.003		119.299		61.749		67.163		101.242	0.0732792	0	0	0	0	0.0146558
101.62	144.742		89.554		131.467		55.853		63.97		101.696	0.0196022	0	0	0	0	0.00392044
102.074	138.73		90.174		133.682		62.256		61.235		102.15	0.00863139	0	0	0	0	0.00172628
102.528	143.052		96.563		125.705		63.46		61.767		102.604	0.0165182	0	0	0	0	0.00330365
102.981	128.483		100.711		131.353		61.736		71.306		103.058	0	0	0	0	0	0
103.435	130.312		105.47		132.659		66.491		82.462		103.512	0	0	0	0	0	0
103.889	140.154		113.316		134.323		71.537		77.029		103.966	0.0112299	0	0	0	0	0.00224599
104.342	132.425		110.947		119.054		66.076		87.521		104.42	0	0	0	0	0	0
104.796	140.097		105.48		120.828		65.409		76.745		104.874	0.0111259	0	0	0	0	0.00222518
105.25	133.941		114.547		115.332		64.783		79.253		105.328	0	0	0	0	0	0
105.703	128.538		136.469		114.572		67.301		73.171		105.782	0	0	0	0	0	0
106.157	124.409		110.291		118.634		64.138		71.082		106.236	0	0	0	0	0	0
106.611	117.777		95.464		112.589		60.232		73.655		106.69	0	0	0	0	0	0
107.064	111.247		102.106		125.737		59.681		72.681		107.144	0	0	0	0	0	0
107.518	111.59		116.972		104.813		53.319		68.348		107.598	0	0	0	0	0	0
107.972	157.497		112.312		113.521		62.289		70.403		108.052	0.0428777	0	0	0	0	0.00857555
108.425	211.362		114.96		104.204		60.831		67.646		108.506	0.141172	0	0	0	0	0.0282343
108.879	156.398		114.735		111.602		57.667		79.197		108.96	0.0408723	0	0	0	0	0.00817445
109.333	157.619		114.437		115.782		57.865		70.888		109.414	0.0431004	0	0	0	0	0.00862007
109.786	128.5		102.991		121.741		61.549		77.544		109.868	0	0	0	0	0	0
110.24	123.551		102.418		118.074		66.684		88.58		110.322	0	0	0	0	0	0
110.694	121.931		102.658		118.375		65.942		95.245		110.776	0	0	0	0	0	0
111.147	138.837		109.502		110.539		72.064		72.821		111.23	0.00882664	0	0	0	0	0.00176533
111.601	132.619		103.329		108.988		81.179		78.696		111.684	0	0	0	0	0	0
112.055	152.142		104.835		104.765		91.694		78.585		112.138	0.0331058	0	0	0.0183359	0	0.0102884
112.508	147.601		107.163		107.822		93.017		91.863		112.592	0.0248193	0	0	0.0235039	0	0.00966465
112.962	157.155		106.618		105.665		84.577		86.134		113.046	0.0422536	0	0	0	0	0.00845073
113.416	139.111		101.25		116.713		82.041		80.857		113.5	0.00932664	0	0	0	0	0.00186533
113.869	135.286		95.134		142.906		84.26		84.015		113.954	0.00234672	0	0.00893822	0	0	0.00225699
114.323	126.662		96.244		128.189		84.467		89.799		114.408	0	0	0	0	0	0
114.777	118.508		106.979		133.416		79.178		85.485		114.862	0	0	0	0	0	0
115.23	135.161		119.678		134.358		70.103		85.513		115.316	0.00211861	0	0	0	0	0.000423723
115.684	127.637		140.344		133.515		72.313		99.067		115.77	0	0	0	0	0.00474222	0.000948444
116.138	135.94		185.837		120.399		70.279		103.936		116.224	0.00354015	0.172308	0	0	0.0263822	0.0404461
116.591	146.427		185.817		125.942		73.176		98.65		116.678	0.022677	0.172224	0	0	0.00288889	0.0395579
117.045	152.311		184.703		148.687		76.626		96.996		117.132	0.0334142	0.167523	0.022167	0	0	0.0446209
117.498	166.963		190.844		145.069		68.023		80.612		117.586	0.0601515	0.193435	0.0138879	0	0	0.0534948
117.952	157.824		181.295		140.712		62.738		75.912		118.04	0.0434745	0.153143	0.00391762	0	0	0.0401071
118.406	153.555		195.481		161.142		66.291		77.161		118.494	0.0356843	0.213	0.0506682	0	0	0.0598705
118.859	159.671		206.754		148.457		64.524		79.648		118.948	0.0468449	0.260565	0.0216407	0	0	0.0658102
119.313	171.722		188.426		151.655		60.623		71.893		119.402	0.0688358	0.183232	0.0289588	0	0	0.0562053
119.767	170.325		188.6		165.14		59.692		71.335		119.856	0.0662865	0.183966	0.0598169	0	0	0.0620139
120.22	159.252		176.457		150.704		53.764		80.929		120.31	0.0460803	0.13273	0.0267826	0	0	0.0411186
120.674	144.281		160.217		145.564		55.032		87.55		120.764	0.0187609	0.0642068	0.0150206	0	0	0.0195977
121.128	152.452		151.185		143.747		63.579		87.322		121.218	0.0336715	0.026097	0.0108627	0	0	0.0141263
121.581	148.759		166.225		126.502		67.97		83.741		121.672	0.0269325	0.089557	0	0	0	0.0232979
122.035	148.624		181.503		129.92		72.024		99.357		122.126	0.0266861	0.154021	0	0	0.00603111	0.0373477
122.489	151.671		176.685		126.985		71.527		93.911		122.58	0.0322464	0.133692	0	0	0	0.0331877
122.942	173.658		184.367		132.077		75.022		106.544		123.034	0.0723686	0.166105	0	0	0.0379733	0.0552895
123.396	155.883		176.968		140.096		68.109		80.984		123.488	0.0399325	0.134886	0.00250801	0	0	0.0354653
123.85	155.759		168.077		144.24		71.078		77.451		123.942	0.0397062	0.0973713	0.0119908	0	0	0.0298137
124.303	168.197		176.318		139.726		89.271		75.989		124.396	0.0624033	0.132143	0.00166133	0.00887109	0	0.0410158
124.757	160.292		190.999		123.206		98.465		93.81		124.85	0.0479781	0.194089	0	0.0447852	0	0.0573704
125.211	164.477		225.879		133.154		94.966		102.988		125.304	0.055615	0.341262	0	0.0311172	0.0221689	0.0900325
125.664	167.063		252.015		134.307		116.339		107.846		125.758	0.0603339	0.45154	0	0.114605	0.04376	0.134048
126.118	178.385		275.245		139.381		149.566		100.629		126.212	0.0809945	0.549557	0.000871854	0.244398	0.0116844	0.177501
126.572	180.186		269.403		123.193		166.169		98.642		126.666	0.084281	0.524907	0	0.309254	0.00285333	0.184259
127.025	186.94		263.742		122.614		190.795		92.909		127.12	0.0966058	0.501021	0	0.405449	0	0.200615
127.479	165.601		237.784		124.296		214.624		103.47		127.574	0.0576661	0.391494	0	0.498531	0.0243111	0.1944
127.933	192.283		190.649		119.529		228.044		123.797		128.028	0.106356	0.192612	0	0.550953	0.114653	0.192915
128.386	255.801		171.736		122.552		246.694		147.242		128.482	0.222265	0.11281	0	0.623805	0.218853	0.235547
128.84	296.42		161.91		121.056		228.222		149.169		128.936	0.296387	0.0713502	0	0.551648	0.227418	0.229361
129.294	285.127		174.148		111.025		205.127		162.166		129.39	0.275779	0.122987	0	0.461434	0.285182	0.229076
129.747	310.488		191.945		113.639		184.257		191.537		129.844	0.322058	0.19808	0	0.37991	0.41572	0.263154
130.201	291.123		204.88		134.392		137.942		219.759		130.298	0.286721	0.252658	0	0.198992	0.541151	0.255904
130.655	280.692		275.831		139.429		131.22		192.67		130.752	0.267686	0.55203	0.000981693	0.172734	0.420756	0.282837
131.108	265.966		367.538		133.483		126.93		148.79		131.206	0.240814	0.938979	0	0.155977	0.225733	0.312301
131.562	227.351		441.335		143.771		124.067		111.008		131.66	0.170349	1.25036	0.0109176	0.144793	0.0578133	0.326846
132.016	185.835		508.469		158.57		123.461		83.837		132.114	0.0945894	1.53362	0.0447826	0.142426	0	0.363084
132.469	184.017		499.831		173.712		130.657		76.557		132.568	0.0912719	1.49718	0.0794325	0.170535	0	0.367683
132.923	188.678		489.415		161.205		132.062		83.565		133.022	0.0997774	1.45323	0.0508124	0.176023	0	0.355968
133.377	222.551		461.344		179.479		116.18		90		133.476	0.161589	1.33478	0.0926293	0.113984	0	0.340598
133.83	231.352		433.399		248.973		112.2		93.312		133.93	0.17765	1.21687	0.251654	0.0984375	0	0.348923
134.284	246.986		381.01		287.715		108.306		85.319		134.384	0.206179	0.995823	0.340309	0.0832266	0	0.325107
134.738	257.608		335.121		320.918		109.633		87.901		134.838	0.225562	0.802198	0.416288	0.0884102	0	0.306492
135.191	264.071		319.344		350.09		98.867		82.662		135.292	0.237356	0.735629	0.483043	0.0463555	0	0.300477
135.645	310.58		270.637		342.192		102.837		83.009		135.746	0.322226	0.530114	0.46497	0.0618633	0	0.275835
136.099	290.67		262.876		317.623		130.171		66.136		136.2	0.285894	0.497367	0.408748	0.168637	0	0.272129
136.552	281.119		258.047		281.21		140.101		60.626		136.654	0.268465	0.476992	0.325423	0.207426	0	0.255661
137.006	240.961		259.018		232.822		135.506		52.538		137.108	0.195184	0.481089	0.214696	0.189477	0	0.216089
137.46	226.958		240.325		247.193		134.066		55.721		137.562	0.169631	0.402215	0.247581	0.183852	0	0.200656
137.913	205.046		212.395		275.42		141.335		51.615		138.016	0.129646	0.284367	0.312174	0.212246	0	0.187687
138.367	227.016		234.209		249.851		137.117		59.643		138.47	0.169737	0.376409	0.253664	0.19577	0	0.199116
138.821	256.622		244.304		231.99		117.798		73.12		138.924	0.223763	0.419004	0.212792	0.120305	0	0.195173
139.274	276.386		253.266		195.505		121.93		94.456		139.378	0.259828	0.456819	0.129302	0.136445	0	0.196479
139.728	242.719		221.336		180.747		133.794		83.642		139.832	0.198392	0.322093	0.0955309	0.182789	0	0.159761
140.182	271.977		204.163		228.319		153.701		85.461		140.286	0.251783	0.249633	0.204391	0.260551	0	0.193272
140.635	261.482		196.351		311.454		181.997		80.589		140.74	0.232631	0.216671	0.394632	0.371082	0	0.243003
141.089	234.844		228.852		393.725		181.796		77.472		141.194	0.184022	0.353806	0.582895	0.370297	0	0.298204
141.543	246.939		267.979		463.469		168.745		82.235		141.648	0.206093	0.518899	0.742492	0.319316	0	0.35736
141.996	251.154		283.747		319.44		179.795		66.517		142.102	0.213785	0.58543	0.412906	0.36248	0	0.31492
142.45	284.625		305.461		232.466		176.478		50.988		142.556	0.274863	0.677051	0.213881	0.349523	0	0.303064
142.904	305.682		344.843		159.606		143.549		55.42		143.01	0.313288	0.843219	0.0471533	0.220895	0	0.284911
143.357	283.592		368.097		195.688		125.546		70.959		143.464	0.272978	0.941338	0.129721	0.15057	0	0.298921
143.811	276.326		391.374		196.364		122.465		93.755		143.918	0.259719	1.03955	0.131268	0.138535	0	0.313815
144.265	270.191		345.638		173.243		145.277		93.482		144.372	0.248524	0.846574	0.0783593	0.227645	0	0.28022
144.718	294.313		323.079		193.636		164.78		108.455		144.826	0.292542	0.751388	0.125025	0.303828	0.0464667	0.30385
145.172	310.583		323.367		234.384		168.643		110.059		145.28	0.322232	0.752603	0.21827	0.318918	0.0535956	0.333124
145.626	327.086		316.343		238.051		161.262		84.415		145.734	0.352347	0.722966	0.226661	0.290086	0	0.318412
146.079	301.646		260.615		221.808		194.534		68.469		146.188	0.305923	0.487827	0.189492	0.420055	0	0.280659
146.533	316.163		270.487		222.886		216.551		58.209		146.642	0.332414	0.529481	0.191959	0.506059	0	0.311983
146.987	313.032		295.739		251.737		219.734		48.674		147.096	0.326701	0.63603	0.257979	0.518492	0	0.34784
147.44	357.634		306.127		279.23		239.385		51.525		147.55	0.408091	0.679861	0.320892	0.595254	0	0.40082
147.894	352.06		299.544		232.582		242.413		94.569		148.004	0.39792	0.652084	0.214146	0.607082	0	0.374247
148.348	353.159		274.153		185.102		209.336		171.809		148.458	0.399925	0.544949	0.105497	0.477875	0.32804	0.371257
148.801	390.213		257.237		136.144		167.373		204.753		148.912	0.467542	0.473574	0	0.313957	0.474458	0.345906
149.255	420.257		248.609		160.585		151.327		210.327		149.366	0.522367	0.437169	0.0493936	0.251277	0.499231	0.351888
149.709	470.925		229.587		335.515		161.593		232.475		149.82	0.614827	0.356907	0.449691	0.291379	0.597667	0.462094
150.162	503.583		220.787		526.804		184.828		255.862		150.274	0.674422	0.319776	0.887423	0.382141	0.701609	0.593074
150.616	479.832		209.307		575.929		179.761		227.813		150.728	0.63108	0.271338	0.999838	0.362348	0.576947	0.56831
151.07	486.906		210.984		496.252		184.937		205.944		151.182	0.643989	0.278414	0.81751	0.382566	0.479751	0.520446
151.523	579.553		198.208		472.334		197.237		179.243		151.636	0.813053	0.224506	0.762778	0.430613	0.36108	0.518406
151.977	605.414		209.916		466.562		207.524		146.884		152.09	0.860245	0.273907	0.74957	0.470797	0.217262	0.514356
152.43	539.724		206.483		419.87		203.784		145.137		152.544	0.740372	0.259422	0.642723	0.456187	0.209498	0.461641
152.884	541.896		196.383		312.721		227.021		140.427		152.998	0.744336	0.216806	0.397531	0.546957	0.188564	0.418839
153.338	509.082		210.22		205.36		245.205		127.389		153.452	0.684456	0.27519	0.151854	0.617988	0.130618	0.372021
153.791	464.876		225.065		199.566		274.648		112.597		153.906	0.603788	0.337827	0.138595	0.733	0.0648756	0.375617
154.245	478.928		260.427		248.218		301.055		115.171		154.36	0.629431	0.487034	0.249927	0.836152	0.0763156	0.455772
154.699	462.308		280.325		281.544		339.783		83.8		154.814	0.599102	0.570992	0.326188	0.987434	0	0.496743
155.152	403.007		317.778		278.801		372.677		64.804		155.268	0.490889	0.729021	0.319911	1.11593	0	0.531149
155.606	437.681		351.552		270.802		351.807		61.476		155.722	0.554162	0.871527	0.301606	1.0344	0	0.55234
156.06	501.607		373.072		250.813		345.498		55.026		156.176	0.670816	0.962329	0.255865	1.00976	0	0.579754
156.513	538.906		384.609		209.073		344.909		58.192		156.63	0.73888	1.01101	0.16035	1.00746	0	0.583539
156.967	558.132		379.143		251.047		274.964		50.648		157.084	0.773964	0.987945	0.2564	0.734234	0	0.550509
157.421	590.984		361.726		297.832		201.066		50.782		157.538	0.833912	0.914456	0.36346	0.44557	0	0.51148
157.874	667.614		298.753		291.933		202.742		46.402		157.992	0.973748	0.648747	0.349961	0.452117	0	0.484915
158.328	630.9		248.998		257.846		179.949		67.743		158.446	0.906752	0.43881	0.271959	0.363082	0	0.396121
158.782	584.107		257.444		206.557		150.208		104.655		158.9	0.821363	0.474447	0.154593	0.246906	0.0295778	0.345377
159.235	470.156		261.988		164.516		150.529		107.053		159.354	0.613423	0.49362	0.058389	0.24816	0.0402356	0.290766
159.689	376.971		260.215		148.13		151.713		136.934		159.808	0.443378	0.486139	0.0208924	0.252785	0.17304	0.275247
160.143	335.233		258.116		196.811		157.156		207.879		160.262	0.367214	0.477283	0.132291	0.274047	0.488351	0.347837
160.596	338.458		227.718		260.283		180.094		261.255		160.716	0.373099	0.349021	0.277535	0.363648	0.725578	0.417776
161.05	316.812		233.016		296.829		252.964		252.776		161.17	0.333599	0.371376	0.361165	0.648297	0.687893	0.480466
161.504	344.417		218.326		277.675		297.038		232.441		161.624	0.383973	0.309392	0.317334	0.820461	0.597516	0.485735
161.957	302.811		199.962		318.377		313.288		220.233		162.078	0.308049	0.231907	0.410474	0.883938	0.543258	0.475525
162.411	309.103		190.246		292.623		313.092		264.035		162.532	0.319531	0.190911	0.35154	0.883172	0.737933	0.496618
162.865	322.512		176.686		224.942		301.981		263.831		162.986	0.344	0.133696	0.196664	0.83977	0.737027	0.450231
163.318	360.118		174.949		179.065		304.262		211.258		163.44	0.412624	0.126367	0.0916819	0.84868	0.503369	0.396544
163.772	419.796		209.217		183.656		292.217		150.949		163.894	0.521526	0.270958	0.102188	0.801629	0.235329	0.386326
164.226	413.243		243.389		226.039		229.385		116.089		164.348	0.509568	0.415143	0.199174	0.556191	0.0803956	0.352094
164.679	409.265		290.753		238.94		213.525		112.457		164.802	0.502308	0.614992	0.228696	0.494238	0.0642533	0.380897
165.133	336.908		350.922		265.979		262.88		98.237		165.256	0.37027	0.868869	0.29057	0.687031	0.00105333	0.443559
165.587	297.755		355.782		356.547		343.727		104.997		165.71	0.298823	0.889376	0.497819	1.00284	0.0310978	0.543991
166.04	296.758		368.987		320.653		417.884		98.684		166.164	0.297004	0.945093	0.415682	1.29252	0.00304	0.590667
166.494	241.296		339.851		257.193		450.513		91.7		166.618	0.195796	0.822156	0.270465	1.41997	0	0.541678
166.948	273.002		298.524		196.804		458.664		87.23		167.072	0.253653	0.647781	0.132275	1.45181	0	0.497104
167.401	329.846		265.861		181.608		413.67		89.094		167.526	0.357383	0.509962	0.0975011	1.27605	0	0.44818
167.855	343.998		253.337		298.377		324.885		96.496		167.98	0.383208	0.457118	0.364707	0.929238	0	0.426854
168.309	476.401		232.745		377.69		295.105		93.968		168.434	0.624819	0.370232	0.546201	0.81291	0	0.470833
168.762	506.618		224.455		382.938		263.698		80.16		168.888	0.67996	0.335253	0.558211	0.690227	0	0.45273
169.216	612.084		225.378		342.755		223.207		74.409		169.342	0.872416	0.339148	0.466259	0.532059	0	0.441976
169.67	622.438		228.594		296.752		218.394		82.577		169.796	0.89131	0.352717	0.360989	0.513258	0	0.423655
170.123	657.476		230.26		271.327		236.443		93.419		170.25	0.955248	0.359747	0.302808	0.583762	0	0.440313
170.577	596.413		260.255		193.971		220.044		104.628		170.704	0.843819	0.486308	0.125792	0.519703	0.0294578	0.401016
171.031	547.816		272.342		158.842		210.925		117.508		171.158	0.755139	0.537308	0.045405	0.484082	0.0867022	0.381727
171.484	424.898		262.535		130.311		196.647		134.012		171.612	0.530836	0.495928	0	0.428309	0.160053	0.323025
171.938	336.169		264.112		127.927		203.662		130.31		172.066	0.368922	0.502582	0	0.455711	0.1436	0.294163
172.392	375.455		248.568		139.638		202.145		147.226		172.52	0.440611	0.436996	0.00145995	0.449785	0.218782	0.309527
172.845	461.034		228.483		149.073		201.958		180.426		172.974	0.596777	0.352249	0.0230503	0.449055	0.366338	0.357494
173.299	581.91		249.242		148.178		194.662		207.436		173.428	0.817354	0.43984	0.0210023	0.420555	0.486382	0.437027
173.753	636.544		284.58		212.301		151.391		246.898		173.882	0.917051	0.588945	0.167737	0.251527	0.661769	0.517406
174.206	654.269		298.859		292.115		115.24		241.027		174.336	0.949396	0.649194	0.350378	0.110312	0.635676	0.538991
174.66	632.344		324.609		394.903		98.641		240.125		174.79	0.909387	0.757844	0.58559	0.0454727	0.631667	0.585992
175.114	595.696		345.991		446.741		97.834		203.592		175.244	0.842511	0.848063	0.704213	0.0423203	0.469298	0.581281
175.567	656.993		334.286		405.297		114.631		177.421		175.698	0.954367	0.798675	0.609375	0.107934	0.352982	0.564667
176.021	604.067		340.93		441.343		142.945		144.201		176.152	0.857786	0.826709	0.69186	0.218535	0.205338	0.560046
176.475	557.484		336.918		483.116		133.731		130.558		176.606	0.772781	0.809781	0.787451	0.182543	0.144702	0.539452
176.928	452.593		297.826		496.825		145.735		119.09		177.06	0.581374	0.644835	0.818822	0.229434	0.0937333	0.47364
177.382	373.055		263.249		515.317		193.25		131.961		177.514	0.436232	0.498941	0.861137	0.415039	0.150938	0.472457
177.836	328.301		254.342		571.834		223.554		123.352		177.968	0.354564	0.461359	0.990467	0.533414	0.112676	0.490496
178.289	364.627		263.026		725.99		247.686		122.545		178.422	0.420852	0.498	1.34323	0.62768	0.109089	0.599769
178.743	474.926		272.396		672.773		287.718		134.56		178.876	0.622128	0.537536	1.22145	0.784055	0.162489	0.665531
179.197	500.568		275.798		667.746		330.644		134.067		179.33	0.66892	0.55189	1.20995	0.951734	0.160298	0.708557
179.65	460.672		293.716		587.016		316.063		149.179		179.784	0.596117	0.627494	1.02521	0.894777	0.227462	0.674212
180.104	506.258		294.713		446.728		287.573		142.373		180.238	0.679303	0.6317	0.704183	0.783488	0.197213	0.599178
180.558	454.588		252.511		364.098		252.146		146.791		180.692	0.585015	0.453633	0.515098	0.645102	0.216849	0.483139
181.011	449.016		246.715		378.35		241.903		146.575		181.146	0.574847	0.429177	0.547712	0.60509	0.215889	0.474543
181.465	469.061		274.534		491.929		252.043		102.665		181.6	0.611425	0.546557	0.807618	0.644699	0.0207333	0.526207
181.919	573.016		318.746		498.989		228.037		84.115		182.054	0.801124	0.733105	0.823773	0.550926	0	0.581786
182.372	669.486		397.086		543.012		216.932		90.384		182.508	0.977164	1.06365	0.924513	0.507547	0	0.694576
182.826	762.334		475.213		491.355		229.029		83.559		182.962	1.14659	1.3933	0.806304	0.554801	0	0.780201
183.28	885.897		503.555		481.628		231.268		88.657		183.416	1.37207	1.51289	0.784046	0.563547	0	0.846512
183.733	919.535		481.703		468.006		233.609		93.768		183.87	1.43346	1.42069	0.752874	0.572691	0	0.835942
184.187	870.761		490.424		420.841		233.632		94.393		184.324	1.34445	1.45749	0.644945	0.572781	0	0.803933
184.641	898.68		608.964		357.941		225.922		75.696		184.778	1.3954	1.95765	0.501009	0.542664	0	0.879346
185.094	809.966		650.643		403.324		190.307		87.303		185.232	1.23351	2.13351	0.60486	0.403543	0	0.875087
185.548	675.679		612.377		423.446		164.587		95.389		185.686	0.988465	1.97205	0.650906	0.303074	0	0.7829
186.001	551.794		493.279		342.367		151.429		115.788		186.14	0.762398	1.46953	0.465371	0.251676	0.0790578	0.605607
186.455	476.666		357.251		315.123		120.666		149.62		186.594	0.625303	0.895574	0.403027	0.131508	0.229422	0.456967
186.909	388.042		305.935		269.897		147.042		166.974		187.048	0.46358	0.679051	0.299535	0.234539	0.306551	0.396651
187.362	337.105		298.027		246.846		230.148		166.548		187.502	0.37063	0.645684	0.246787	0.559172	0.304658	0.425386
187.816	325.23		344.465		153.017		287.182		149.571		187.956	0.34896	0.841624	0.0320755	0.781961	0.229204	0.446765
188.27	317.472		408.031		116.219		322.653		133.003		188.41	0.334803	1.10984	0	0.92052	0.155569	0.504145
188.723	350.283		466.56		108.172		352.357		121.73		188.864	0.394677	1.35679	0	1.03655	0.105467	0.578698
189.177	340.535		454.453		134.878		379.607		103.617		189.318	0.376889	1.30571	0	1.143	0.0249644	0.570112
189.631	316.766		497.706		163.252		369.269		124.317		189.772	0.333515	1.48821	0.0554966	1.10261	0.116964	0.61936
190.084	287.46		530.805		242.872		366.583		136.887		190.226	0.280036	1.62787	0.237693	1.09212	0.172831	0.68211
190.538	272.636		495.823		349.299		343.097		157.19		190.68	0.252985	1.48027	0.481233	1.00038	0.263067	0.695586
190.992	221.957		489.068		425.04		349.866		163.097		191.134	0.160505	1.45176	0.654554	1.02682	0.28932	0.716593
191.445	194.313		487.074		450.063		336.649		177.066		191.588	0.11006	1.44335	0.711815	0.975191	0.351404	0.718364
191.899	174.343		454.109		455.587		303.809		172.945		192.042	0.0736186	1.30426	0.724455	0.84691	0.333089	0.656466
192.353	218.093		452.947		419.842		306.97		153.201		192.496	0.153454	1.29935	0.642659	0.859258	0.245338	0.640013
192.806	314.873		462.003		359.57		293.169		149.758		192.95	0.33006	1.33757	0.504737	0.805348	0.230036	0.641549
193.26	412.089		426.684		313.216		284.467		126.816		193.404	0.507462	1.18854	0.398664	0.771355	0.128071	0.598818
193.714	441.831		337.151		226.364		255.996		97.872		193.858	0.561735	0.810764	0.199918	0.660141	0	0.446511
194.167	420.894		244.021		145.507		221.676		114.916		194.312	0.523529	0.41781	0.0148902	0.526078	0.0751822	0.311498
194.621	384.133		212.474		117.593		247.573		152.318		194.766	0.456447	0.2847	0	0.627238	0.241413	0.32196
195.075	368.486		214.998		139.615		233.672		173.365		195.22	0.427894	0.29535	0.00140732	0.572937	0.334956	0.326509
195.528	321.161		195.522		230.461		152.433		178.265		195.674	0.341535	0.213173	0.209293	0.255598	0.356733	0.275266
195.982	295.466		198.105		321.746		102.833		183.242		196.128	0.294646	0.224072	0.418183	0.0618477	0.378853	0.27552
196.436	269.202		210.874		350.883		99.12		175.283		196.582	0.246719	0.277949	0.484858	0.0473438	0.34348	0.28007
196.889	256.741		248.205		339.375		116.701		136.16		197.036	0.22398	0.435464	0.458524	0.11602	0.1696	0.280718
197.343	268.381		262.365		306.526		113.478		97.037		197.49	0.245221	0.495211	0.383355	0.10343	0	0.245443
197.797	285.825		268.852		313.874		124.335		81.919		197.944	0.277053	0.522582	0.400169	0.14584	0	0.269129
198.25	311.74		277.55		305.45		124.657		83.243		198.398	0.324343	0.559283	0.380892	0.147098	0	0.282323
198.704	346.298		276.281		287.751		142.227		120.905		198.852	0.387405	0.553928	0.340391	0.21573	0.1018	0.319851
199.158	332.37		253.432		284.119		149.223		179.376		199.306	0.361989	0.457519	0.33208	0.243059	0.361671	0.351264
199.611	290.644		264.97		281.215		156.583		234.899		199.76	0.285847	0.506203	0.325435	0.271809	0.60844	0.399547
200.065	265.922		212.052		230.507		173.215		264.068		200.214	0.240734	0.28292	0.209398	0.336777	0.73808	0.361582
200.519	214.621		182.051		178.661		241.314		299.954		200.668	0.147119	0.156333	0.0907574	0.602789	0.897573	0.378914
200.972	278.59		104.327		126.401		289.817		328.963		201.122	0.26385	0	0	0.792254	1.0265	0.416521
201.426	545.113		62.483		107.225		306.159		366.272		201.576	0.750206	0	0	0.85609	1.19232	0.559723
201.88	646.071		25.139		170.24		343.962		369.323		202.03	0.934436	0	0.0714874	1.00376	1.20588	0.643112
202.333	701.316		12.727		262.372		391.49		308.857		202.484	1.03525	0	0.282316	1.18941	0.937142	0.688824
202.787	680.215		4.066		353.036		432.61		198.55		202.938	0.996743	0	0.489785	1.35004	0.446889	0.656691
203.241	434.232				447.626		431.187		203.69		203.392	0.547869			1.34448	0.469733	0.787361
203.694	248.402				500.03		402.784		201.302		203.846	0.208763			1.23353	0.45912	0.633805
204.148	175.28				488.73		373.804		161.86		204.3	0.0753285			1.12033	0.283822	0.49316
204.602	261.026				447.343		336.018		139.637		204.754	0.231799			0.972727	0.185053	0.463193
205.055	355.24				450.531		244.502		111.03		205.208	0.403723			0.615242	0.0579111	0.358959
205.509	401.2				422.031		179.591		104.937		205.662	0.487591			0.361684	0.0308311	0.293369
205.963	420.273				388.489		120.383		132.895		206.116	0.522396			0.130402	0.155089	0.269296
206.416	441.346				362.003		146.245		147.465		206.57	0.56085			0.231426	0.219844	0.337374
206.87	408.358				337.023		210.768		164.598		207.024	0.500653			0.483469	0.295991	0.426704
207.324	339.397				397.497		230.843		201.791		207.478	0.374812			0.561887	0.461293	0.465997
207.777	195.701				475.454		232.067		215.883		207.932	0.112593			0.566668	0.523924	0.401062
208.231	105.815				542.823		229.998		204.936		208.386	0			0.558586	0.475271	0.344619
208.685	33.947				603.46		229.682		221.199		208.84	0			0.557352	0.547551	0.368301
209.138	17.692				589.258		219.176		176.729		209.294	0			0.516312	0.349907	0.28874
209.592	22.003				509.842		206.594		153.78		209.748	0			0.467164	0.247911	0.238358
210.046	13.225				445.158		206.076		145.056		210.202	0			0.465141	0.209138	0.224759
210.499	6.413				370.776		209.392		145.609		210.656	0			0.478094	0.211596	0.229896
210.953	8.537				312.583		182.542		153.571		211.11	0			0.373211	0.246982	0.206731
211.407	7.147				278.597		139.651		177.406		211.564	0			0.205668	0.352916	0.186195
211.86	2.849				229.763		133.761		193.739		212.018	0			0.18266	0.425507	0.202722
212.314	2.391				225.049		149.546		224.975		212.472	0			0.24432	0.564333	0.269551
212.768	0				234.011		177.871		226.147		212.926	0			0.354965	0.569542	0.308169
213.221	0				238.854		210.807		218.008		213.38	0			0.483621	0.533369	0.338997
213.675	0				221.444		213.249		155.158		213.834	0			0.49316	0.254036	0.249065
214.129	0				178.573		184.155		109.4		214.288	0			0.379512	0.0506667	0.143393
214.582	0				152.984		151.358		100.215		214.742	0			0.251398	0.00984444	0.087081

## Sheet: combined averages
sections-HH8
Six1 expression
position	e1	e2	e3	e4	e5	average	Average-(smallest value)	Standard Dev
0	0.000603241	0.00279585	0	0	0	0.000679819	0.000679819	0.0012114
0.454	0.025094	0.0078798	0	0	0	0.00659476	0.00659476	0.0108897
0.908	0.0239306	0.00337492	0	0	0	0.00546109	0.00546109	0.0104277
1.362	0.00398426	0	0	0	0	0.000796852	0.000796852	0.00178181
1.816	0	0.00208915	0	0	0	0.000417831	0.000417831	0.000934298
2.27	0.00122743	0.00673346	0	0	0	0.00159218	0.00159218	0.00292279
2.724	0.000819512	0.0115971	0	0	0	0.00248333	0.00248333	0.00510711
3.178	0	0.00936995	0	0	0	0.00187399	0.00187399	0.00419037
3.632	0	0	0	0	0	0	0	0
4.086	0	0.000118863	0	0	0	2.37726e-05	2.37726e-05	5.31572e-05
4.54	0	0	0	0	0	0	0	0
4.994	0	0.0151359	0	0	0	0.00302718	0.00302718	0.00676898
5.448	0	0.0438392	0	0	0	0.00876784	0.00876784	0.0196055
5.902	0	0.00633761	0	0	0	0.00126752	0.00126752	0.00283426
6.356	0.00332489	0.00283977	0	0	0	0.00123293	0.00123293	0.00169695
6.81	0.0135693	0.00729485	0	0	0	0.00417284	0.00417284	0.00612941
7.264	0.00241435	0.00937824	0	0	0	0.00235852	0.00235852	0.00406102
7.718	0.00273418	0.00751386	0	0	0	0.00204961	0.00204961	0.00327603
8.172	0	0.00423686	0	0	0	0.000847372	0.000847372	0.00189478
8.626	0.000379747	0.00117842	0	0	0	0.000311634	0.000311634	0.00051169
9.08	0	0	0	0	0	0	0	0
9.534	0	0.00116345	0	0	0	0.00023269	0.00023269	0.000520311
9.988	0	0.00277379	0	0	0	0.000554757	0.000554757	0.00124047
10.442	0	0	0	0.000538627	0	0.000107725	0.000107725	0.000240881
10.896	0.0384204	0.000662009	0	0	0.00137483	0.00809144	0.00809144	0.0169639
11.35	0.0642076	0.00396551	0	0	0.00989291	0.0156132	0.0156132	0.0274652
11.804	7.43902e-05	0.00443092	0	0	0	0.000901061	0.000901061	0.00197351
12.258	0	0.00225904	0	0	0	0.000451807	0.000451807	0.00101027
12.712	0.00637985	0.00040774	0	0	0	0.00135752	0.00135752	0.00281311
13.166	0.0107423	0.00207984	0	0	0	0.00256443	0.00256443	0.00465945
13.62	0	0.00318485	0	0	0	0.000636971	0.000636971	0.00142431
14.074	0.00434911	0.00213196	0	0	0	0.00129621	0.00129621	0.00194031
14.528	0	0	0	0	0	0	0	0
14.982	0.00106101	0	0	0	0	0.000212203	0.000212203	0.0004745
15.436	0	0.00658043	0	0	0	0.00131609	0.00131609	0.00294286
15.89	0.000673611	0.00502957	0	0	0	0.00114064	0.00114064	0.00219346
16.344	0.0108417	0.00768358	0	0	0	0.00370505	0.00370505	0.00519476
16.798	0.00894537	0.00790215	0	0	0	0.0033695	0.0033695	0.0046286
17.252	0	0.0162586	0	0	0	0.00325172	0.00325172	0.00727107
17.706	0	0.0187675	0	0	0	0.00375349	0.00375349	0.00839306
18.16	0	0.0228836	0	0	0	0.00457671	0.00457671	0.0102338
18.614	0	0.012307	0	0	0	0.00246141	0.00246141	0.00550388
19.068	0	0	0	0	0	0	0	0
19.522	0	0	0	0	0	0	0	0
19.976	0	0	0	0	0	0	0	0
20.43	0.00656894	0	0	0	0	0.00131379	0.00131379	0.00293772
20.884	0.00239995	0.000264396	0	0	0	0.000532869	0.000532869	0.00104999
21.338	0.00133537	0.000446124	0.00134459	0	0	0.000625217	0.000625217	0.000677437
21.792	0.00407764	0.0088887	0.00373818	0	0	0.0033409	0.0033409	0.00366749
22.246	0.00936626	0.0239129	0.00465541	0	0	0.00758691	0.00758691	0.00991741
22.7	0.015163	0.0132336	0.000118243	0	0	0.00570297	0.00570297	0.00778524
23.154	0.0188382	0.0114777	0	0	0	0.00606317	0.00606317	0.00870063
23.608	0.0225066	0.00527328	0	0	0	0.00555597	0.00555597	0.00974691
24.062	0.0191521	0	0	0	0	0.00383041	0.00383041	0.00856507
24.516	0.0190167	0	0	0	0	0.00380335	0.00380335	0.00850455
24.97	0.00876657	0	0	0	0	0.00175331	0.00175331	0.00392053
25.424	0.00592483	0	0	0	0	0.00118497	0.00118497	0.00264966
25.878	0.0070787	0	0	0	0	0.00141574	0.00141574	0.00316569
26.332	0.015017	0.000844516	0	0	0	0.0031723	0.0031723	0.00663147
26.786	0.00905335	0.000920803	0	0	0	0.00199483	0.00199483	0.00396593
27.24	0.0133858	0.00583834	0	0	0.00139556	0.00412394	0.00412394	0.0057048
27.694	0.0127197	0	0	0	0	0.00254394	0.00254394	0.00568843
28.148	0.000520325	0.00181047	0	0	0	0.000466158	0.000466158	0.000784539
28.602	0	0	0	0	0	0	0	0
29.056	0.00320617	0	0	0	0	0.000641233	0.000641233	0.00143384
29.51	0.000932407	0	0	0	0	0.000186481	0.000186481	0.000416985
29.964	0.00468981	0	0	0	0	0.000937963	0.000937963	0.00209735
30.418	0.0170234	0	0	0	0	0.00340467	0.00340467	0.00761308
30.872	0.0190354	0	0.002625	0	0.00779022	0.00589012	0.00589012	0.00800713
31.326	0	0	0	0	0	0	0	0
31.78	0	0.000678615	0	0	0	0.000135723	0.000135723	0.000303486
32.234	0	0	0	0.00281484	0	0.000562968	0.000562968	0.00125883
32.688	0	0.00124856	0	0.0025092	0	0.000751552	0.000751552	0.00112148
33.142	0.00817963	0.0118831	0	0.0134485	0	0.00670225	0.00670225	0.00641047
33.596	0	0.000382198	0	0.00391754	0	0.000859947	0.000859947	0.00171724
34.05	0	0	0	0	0	0	0	0
34.504	0.00656528	0	0	0	0	0.00131306	0.00131306	0.00293608
34.958	0.000398611	0.000675711	0	0	0	0.000214864	0.000214864	0.000310098
35.412	0	0.0031604	0.000840909	0	0	0.000800262	0.000800262	0.00136868
35.866	0	0.00563178	0	0	0.00138438	0.00140323	0.00140323	0.00243866
36.32	0.00371622	0.0162749	0	0	0.00197266	0.00439275	0.00439275	0.00682078
36.774	0	0.0414005	0	0.013844	0.00303594	0.0116561	0.0116561	0.0175752
37.228	0	0.0243705	0	0.0266147	0.00632422	0.0114619	0.0114619	0.0130899
37.682	0	0	0	0.0188292	0.00223437	0.00421272	0.00421272	0.00822797
38.136	0	0.00225144	0	0.0198035	0	0.00441099	0.00441099	0.00865973
38.59	0	0.0505033	0	0.0139982	0.000108594	0.012922	0.012922	0.0218612
39.044	0	0.0555601	0	0.00927223	0	0.0129665	0.0129665	0.0241467
39.498	0.0064135	0.0142479	0	0	0	0.00413229	0.00413229	0.00629996
39.952	0	0	0	0	0	0	0	0
40.406	0	0	0	0	7.42187e-05	1.48437e-05	1.48437e-05	3.31916e-05
40.86	0.0120527	0	0	0	0	0.00241055	0.00241055	0.00539015
41.314	0.0099865	0	0	0	0	0.0019973	0.0019973	0.0044661
41.768	0.0360104	0	0	0	0	0.00720208	0.00720208	0.0161043
42.222	0.0547106	0.00412553	0	0	0	0.0117672	0.0117672	0.0240724
42.676	0.0126422	0.00227312	0	0	0	0.00298307	0.00298307	0.00548861
43.13	0	0	0	0	0	0	0	0
43.584	0.0108778	0	0	0	0	0.00217556	0.00217556	0.00486469
44.038	0.0217343	0.000113772	0	0	0	0.00436961	0.00436961	0.00970726
44.492	0.0294572	0	0	0	0	0.00589144	0.00589144	0.0131737
44.946	0.0192083	0.00228001	0	0.00214881	0	0.00472743	0.00472743	0.00817057
45.4	0.00286528	0.000426873	0	0.00991018	0	0.00264047	0.00264047	0.00423507
45.854	0.00283168	0	0	0.0154227	0.00115547	0.00388198	0.00388198	0.00655488
46.308	0.00516065	0	0	0.0124178	0.00113125	0.00374195	0.00374195	0.00529396
46.762	0.0040037	0	0	0	0.00258984	0.00131871	0.00131871	0.00187363
47.216	0.00335509	0	0	3.94737e-05	0	0.000678913	0.000678913	0.00149613
47.67	0.00951019	0	0	0.0108675	0	0.00407553	0.00407553	0.00560125
48.124	0.00914907	0	0	0.0114953	0	0.00412887	0.00412887	0.00571422
48.578	0.00359081	0	0	0.00358835	0.00591328	0.00261849	0.00261849	0.0025717
49.032	0.00681723	0	0	0	0	0.00136345	0.00136345	0.00304876
49.486	0.0011387	0	0	0	0	0.000227741	0.000227741	0.000509244
49.94	0	0.00205549	0	0	0	0.000411098	0.000411098	0.000919244
50.394	0	0.00240775	0	0.000174603	0	0.000516471	0.000516471	0.00105996
50.848	0.0021588	0.000381127	0	0.00805639	0	0.00211926	0.00211926	0.0034371
51.302	0.00260046	0.00569106	0	0.00620583	0	0.00289947	0.00289947	0.00298447
51.756	0.00136667	0.00804303	0	0.00509921	0	0.00290178	0.00290178	0.0035517
52.21	0.00251322	0.00371297	0	0.023778	0	0.00600083	0.00600083	0.0100678
52.664	0.000971759	0.00649029	0	0.0038869	0	0.00226979	0.00226979	0.00284677
53.118	0.00220278	0.0114935	0	0	0	0.00273925	0.00273925	0.00498584
53.572	0.00850787	0.00907066	0	0	0	0.00351571	0.00351571	0.00481819
54.026	0.0085412	0.0102354	0	0	0	0.00375532	0.00375532	0.00517696
54.48	0.00535109	0.0148325	0	0	0	0.00403672	0.00403672	0.00646456
54.934	0	0.00999892	0	0	0	0.00199978	0.00199978	0.00447165
55.388	0	0.0120446	0	0	0	0.00240891	0.00240891	0.00538649
55.842	0	0.0220595	0	0	0	0.0044119	0.0044119	0.00986532
56.296	0	0.0255564	0	0	0	0.00511127	0.00511127	0.0114292
56.75	0.00098692	0.00410452	0	0	0	0.00101829	0.00101829	0.00177739
57.204	0.00368017	0.00484804	0	0	0	0.00170564	0.00170564	0.00237176
57.658	0.000380999	0.0100284	0	0	0.0071173	0.00350534	0.00350534	0.00474164
58.112	0.00439435	0.00285442	0	0	0	0.00144975	0.00144975	0.00205846
58.566	0.0170973	0.000518248	0	0	0.00291055	0.00410522	0.00410522	0.00736195
59.02	0.00542871	0.000681062	0	0	0	0.00122195	0.00122195	0.00237007
59.474	0	0.00611131	0	0	0	0.00122226	0.00122226	0.00273306
59.928	0	0.00367033	0	0	0	0.000734067	0.000734067	0.00164142
60.382	0	0.00446374	0	0	0	0.000892748	0.000892748	0.00199625
60.836	0	0.00423837	0	0	0	0.000847674	0.000847674	0.00189546
61.29	0	0.00351731	0	0	0	0.000703463	0.000703463	0.00157299
61.744	0	0.00854549	0	0.0008	0.00217384	0.00230387	0.00230387	0.00360042
62.198	0	0.01123	0	0.000503968	0	0.00234679	0.00234679	0.00497066
62.652	0.0104086	0.0104672	0	0	0.00345738	0.00486663	0.00486663	0.00527811
63.106	0.014916	0.0106238	0	0	0.00321688	0.00575133	0.00575133	0.006714
63.56	0	0.0103769	0	0	0	0.00207539	0.00207539	0.00464071
64.014	0	0.0166566	0	0	0	0.00333132	0.00333132	0.00744905
64.468	0	0.0103192	0	0	0	0.00206384	0.00206384	0.00461488
64.922	0.00507739	0.00600388	0	0	0	0.00221625	0.00221625	0.00305236
65.376	0.00756134	0.00533346	0	0	0	0.00257896	0.00257896	0.00361816
65.83	0.00902376	0.003275	0	0	0	0.00245975	0.00245975	0.00393389
66.284	0.042914	0.000938501	0	0	0	0.0087705	0.0087705	0.0190911
66.738	0.0185106	0	0	0	0	0.00370212	0.00370212	0.00827819
67.192	0.00577936	0	0	0	0	0.00115587	0.00115587	0.00258461
67.646	0.00484778	0	0	0	0	0.000969557	0.000969557	0.002168
68.1	0.00350637	0.00130026	0	0	0.00184714	0.00133075	0.00133075	0.00146139
68.554	0.00205205	0.00323607	0	0	0.000147368	0.0010871	0.0010871	0.00148289
69.008	0.00562864	0.00056292	0	0	0	0.00123831	0.00123831	0.00246634
69.462	0.00574434	0	0.0155834	0	0	0.00426554	0.00426554	0.00679825
69.916	0.00321341	0	0.0109375	0	0	0.00283018	0.00283018	0.00474092
70.37	0.000406329	0.000730233	0.0189757	0	0	0.00402246	0.00402246	0.00836475
70.824	0.000526333	0.0106196	0.012375	0	0	0.00470418	0.00470418	0.00623591
71.278	0	0.0109025	0.00478265	0	0	0.00313703	0.00313703	0.00480972
71.732	0.00321741	0.00543047	0.00254291	0	0	0.00223816	0.00223816	0.0023055
72.186	0.00227347	0.00717739	0	0	0	0.00189017	0.00189017	0.00311528
72.64	6.22993e-05	0.00304955	0	0	0	0.000622369	0.000622369	0.0013571
73.094	0.00730016	0.00513302	0.00113176	0	0	0.00271299	0.00271299	0.00332113
73.548	0.0145213	0.00621898	0	0	0	0.00414805	0.00414805	0.00639358
74.002	4.95935e-05	0.00570543	0	0	0	0.001151	0.001151	0.00254609
74.456	0.00323049	0.00997298	0.00181588	0	0	0.00300387	0.00300387	0.00412546
74.91	0.00882245	0.0130027	0	0.00164762	0	0.00469454	0.00469454	0.00590393
75.364	0.0192493	0.0107834	0	0.00148362	0	0.00630326	0.00630326	0.00852001
75.818	0.016252	0.00795581	0	0.000275229	0	0.0048966	0.0048966	0.0072044
76.272	0.0112459	0.0157795	0	0	0	0.00540508	0.00540508	0.00757278
76.726	0.00386626	0.00710891	0.00600758	0	0	0.00339655	0.00339655	0.00331258
77.18	0	0.00104845	0	0	0	0.00020969	0.00020969	0.000468881
77.634	0.00202519	0	0.00799627	0	0	0.00200429	0.00200429	0.00346251
78.088	0.00170325	0	0.0197612	0	0	0.00429289	0.00429289	0.00867844
78.542	0.00236951	0	0.0196082	0	0	0.00439554	0.00439554	0.00856581
78.996	0.000104689	0	0.00552146	0	0.0110741	0.00334005	0.00334005	0.00493339
79.45	0	0.00140601	0	0	0.000894891	0.00046018	0.00046018	0.000655527
79.904	0.00449711	0.00228876	0	0	0	0.00135717	0.00135717	0.00201574
80.358	0.0237355	0.00698988	0	0	0	0.00614508	0.00614508	0.0102886
80.812	0.00397513	0.0108449	0	0	0	0.00296401	0.00296401	0.00472988
81.266	0.00809119	0.0208192	0	0	0	0.00578208	0.00578208	0.00910693
81.72	0.00892773	0.0189781	0	0	0	0.00558117	0.00558117	0.00842802
82.174	0.0214465	0.00285572	0	0	0	0.00486045	0.00486045	0.009354
82.628	0.0363812	0	0	0	0	0.00727624	0.00727624	0.0162702
83.082	0.0382264	0.00500645	0	0.00260635	0.00266679	0.0097012	0.0097012	0.0160442
83.536	0.0329942	0.00171029	0	0.00105357	0	0.00715161	0.00715161	0.0144648
83.99	0.0200534	0.00610175	0	0	0	0.00523104	0.00523104	0.00869703
84.444	0.0230999	0.00153797	0	0	0	0.00492757	0.00492757	0.0101804
84.898	0.0180593	0	0	0	0	0.00361186	0.00361186	0.00807637
85.352	0.0207858	0.00042093	0	0	0	0.00424134	0.00424134	0.00925041
85.806	0.0150613	0.00327934	0	0	0	0.00366813	0.00366813	0.00652536
86.26	0.0235601	0.0105612	0	0	0	0.00682427	0.00682427	0.0104135
86.714	0.00801196	0.00899511	0	0	0	0.00340141	0.00340141	0.00467053
87.168	0.0146015	0.00210376	0	0	0	0.00334106	0.00334106	0.00636038
87.622	0.0121485	0.000644489	0	0.00150068	0.0127124	0.00540122	0.00540122	0.00644192
88.076	0.0087827	0.00457636	0	0.00378571	0.0157891	0.00658676	0.00658676	0.00601617
88.53	0.0100764	0.00472494	0	0.00267755	0.0115865	0.00581307	0.00581307	0.00490702
88.984	0.016395	0.00189592	0	0.000941327	0.0130066	0.00644777	0.00644777	0.00765799
89.438	0.0104569	0.00916162	0	0.00198413	0.00280146	0.00488083	0.00488083	0.0046356
89.892	0.0165949	0.0110451	0	0.00676389	0	0.00688078	0.00688078	0.00718349
90.346	0.00957984	0.00960768	0	0.0118472	0	0.00620695	0.00620695	0.00574035
90.8	0.00689208	0.00978972	0	0.0188175	0	0.00709985	0.00709985	0.00783257
91.254	0.00821355	0.0106531	0	0.0085754	0	0.00548841	0.00548841	0.00509595
91.708	0.00996966	0.00737567	0	0.00796905	0.00218085	0.00549905	0.00549905	0.00420889
92.162	0.0129823	0.00773505	0.0140131	0.00300794	0	0.00754767	0.00754767	0.00610221
92.616	0.0112836	0.014193	0.0171841	0.0022123	0	0.0089746	0.0089746	0.00752048
93.07	0.00757511	0.0178001	0.016232	0.00334325	0.014335	0.0118571	0.0118571	0.00615264
93.524	0.00691366	0.0127292	0.00856419	0.00652579	0.0139672	0.00974	0.00974	0.00340977
93.978	0.0200657	0.0127923	0.0161334	0	0.00359708	0.0105177	0.0105177	0.00846156
94.432	0.0132816	0.00620312	0.0151774	0.00119841	0	0.00717211	0.00717211	0.00688247
94.886	0.0101993	0.00118633	0.0253817	0.00459921	0.00529051	0.00933142	0.00933142	0.00953193
95.34	0.00712317	0.00268811	0.00797973	0.00640278	0.00317422	0.0054736	0.0054736	0.00239328
95.794	0.0195726	0.00169851	0.00486824	0.00503175	0.000383111	0.00631085	0.00631085	0.0076812
96.248	0.0137074	0.00161344	0.00944932	0.0030119	0.00301067	0.00615855	0.00615855	0.00520297
96.702	0.00511179	0.000666667	0.00753885	0	0	0.00266346	0.00266346	0.0034619
97.156	0.00266789	0.00168102	0	0	0	0.000869782	0.000869782	0.00124105
97.61	0	0.00820544	0.00318412	0	0.00189219	0.00265635	0.00265635	0.00338258
98.064	0	0.013155	0.00757264	0.000305442	0.00170859	0.00454833	0.00454833	0.00570031
98.518	0.000332049	0.011011	0.0178733	0.00169592	0.0163912	0.0094607	0.0094607	0.00813683
98.972	0	0.00777924	0.0404744	0.00378844	0.00800912	0.0120102	0.0120102	0.0162478
99.426	0	0.00509838	0.0526241	0	0.00337774	0.01222	0.01222	0.0226939
99.88	0.0020183	0.0208484	0.0513912	0	0.00915803	0.0166832	0.0166832	0.0210476
100.334	0.00360662	0.00128547	0.0373868	0	0.00375511	0.0092068	0.0092068	0.0158328
100.788	0.00439756	0.00721202	0.0369628	0	0.00598613	0.0109117	0.0109117	0.0148165
101.242	0.0044271	0.00883663	0.051174	0	0.0146558	0.0158187	0.0158187	0.0204945
101.696	0.00417694	0.011287	0.0862741	0	0.00392044	0.0211317	0.0211317	0.0366425
102.15	0.00458767	0.00776143	0.12073	0	0.00172628	0.0269611	0.0269611	0.0525013
102.604	0.00228934	0.00862539	0.114575	0.003173	0.00330365	0.0263934	0.0263934	0.0493587
103.058	0.00328281	0.00828101	0.0493489	0.00641153	0	0.0134649	0.0134649	0.0203056
103.512	0.000302505	0.00711357	0.0170076	0.00261389	0	0.00540751	0.00540751	0.00708129
103.966	0	0.00562558	0.0113057	0.00291497	0.00224599	0.00441846	0.00441846	0.00434151
104.42	0	0.00131221	0.0108716	0.00207483	0	0.00285173	0.00285173	0.00457048
104.874	0	0	0.00975432	0	0.00222518	0.0023959	0.0023959	0.00422482
105.328	0.00146582	0	0.0281484	0	0	0.00592284	0.00592284	0.0124406
105.782	0.00333122	0	0.0206846	0	0	0.00480316	0.00480316	0.00899439
106.236	0	0	0.0232919	0	0	0.00465838	0.00465838	0.0104165
106.69	0	0	0.00996701	0	0	0.0019934	0.0019934	0.00445738
107.144	0	0	0.017457	0	0	0.00349141	0.00349141	0.00780702
107.598	0	0	0.0714037	0	0	0.0142807	0.0142807	0.0319327
108.052	0	0	0.107976	0	0.00857555	0.0233102	0.0233102	0.0474749
108.506	0	0	0.11396	0	0.0282343	0.0284389	0.0284389	0.0493463
108.96	0	0	0.0652538	0	0.00817445	0.0146857	0.0146857	0.0284892
109.414	0	0.000111111	0.0341368	0.0094381	0.00862007	0.0104612	0.0104612	0.013978
109.868	0.000168293	0	0.0358007	0.0186317	0	0.0109201	0.0109201	0.0160671
110.322	0.000226423	0	0.0431791	0.00675238	0	0.0100316	0.0100316	0.0187544
110.776	0.0032813	0	0.0276007	0.00439524	0	0.00705544	0.00705544	0.011651
111.23	0.00444553	0	0.0253976	0.00111746	0.00176533	0.00654518	0.00654518	0.010665
111.684	0.000372764	0.0095665	0.0235845	0.00272063	0	0.00724887	0.00724887	0.0099065
112.138	0	0.00270458	0.0404827	0.000953968	0.0102884	0.0108859	0.0108859	0.0170324
112.592	0	0.0017869	0.0833009	0	0.00966465	0.0189505	0.0189505	0.036194
113.046	0	0.00134635	0.166038	0	0.00845073	0.0351669	0.0351669	0.073243
113.5	0	0.0014134	0.206273	0	0.00186533	0.0419103	0.0419103	0.0918852
113.954	0.000454065	0.00529424	0.189332	0	0.00225699	0.0394675	0.0394675	0.0838028
114.408	0.0029122	0.00687394	0.138142	0.000151701	0	0.029616	0.029616	0.0607321
114.862	0.00022439	0.00274412	0.106264	0.00467959	0	0.0227823	0.0227823	0.0467072
115.316	0.000894715	0.00213625	0.210163	0.00197891	0.000423723	0.0431193	0.0431193	0.093383
115.77	0	0.00195195	0.350113	0.00508231	0.000948444	0.0716191	0.0716191	0.155694
116.224	0	0.0025809	0.414293	0.00471837	0.0404461	0.0924077	0.0924077	0.180698
116.678	0	0.00311719	0.400325	0.00428435	0.0395579	0.0894569	0.0894569	0.174528
117.132	0	0.0036914	0.404399	0.0142179	0.0446209	0.0933859	0.0933859	0.174743
117.586	0	0.00585645	0.376866	0.0117603	0.0534948	0.0895955	0.0895955	0.161961
118.04	0	0.00224878	0.353764	0.0310867	0.0401071	0.0854413	0.0854413	0.15102
118.494	0	0.00479582	0.387001	0.052231	0.0598705	0.10078	0.10078	0.162267
118.948	0.00413755	0.00720276	0.396625	0.066271	0.0658102	0.108009	0.108009	0.164144
119.402	0.0104253	0.00146837	0.359994	0.0820091	0.0562053	0.10202	0.10202	0.147944
119.856	0.0119741	0	0.396783	0.0817944	0.0620139	0.110513	0.110513	0.163593
120.31	0.0302759	0.000362532	0.454468	0.0817643	0.0411186	0.121598	0.121598	0.188351
120.764	0.0115542	0.0015562	0.437376	0.0753278	0.0195977	0.109082	0.109082	0.18574
121.218	0.0118193	0	0.290007	0.0717139	0.0141263	0.0775333	0.0775333	0.121993
121.672	0.00740211	0	0.191023	0.0606167	0.0232979	0.0564679	0.0564679	0.0787696
122.126	0.00614051	0	0.19657	0.0492627	0.0373477	0.0578642	0.0578642	0.0802462
122.58	0.00771879	0	0.270114	0.0380341	0.0331877	0.069811	0.069811	0.113139
123.034	0.0039748	0	0.34934	0.0347857	0.0552895	0.088678	0.088678	0.147481
123.488	0	0.00271589	0.301593	0.0567385	0.0354653	0.0793025	0.0793025	0.126489
123.942	0	0.00459987	0.18148	0.0574889	0.0298137	0.0546765	0.0546765	0.0745023
124.396	0.000730894	0.00497616	0.0978402	0.0480952	0.0410158	0.0385317	0.0385317	0.0392747
124.85	0	0.00651085	0.110411	0.0282536	0.0573704	0.0405092	0.0405092	0.045049
125.304	0	0.00595594	0.120357	0.0235087	0.0900325	0.0479709	0.0479709	0.0540228
125.758	8.65854e-05	0.00137232	0.0725074	0.0252615	0.134048	0.0466551	0.0466551	0.0569708
126.212	0.000827236	0	0.0588472	0.0209327	0.177501	0.0516217	0.0516217	0.0743044
126.666	0.00276098	0.000112016	0.0515567	0.0213104	0.184259	0.0519998	0.0519998	0.0767323
127.12	0.00343049	0.000417571	0.134155	0.0353916	0.200615	0.074802	0.074802	0.0887861
127.574	0.00190894	0	0.18347	0.038542	0.1944	0.0836643	0.0836643	0.0973953
128.028	0.00409592	0.000446318	0.190711	0.0406372	0.192915	0.0857611	0.0857611	0.0980821
128.482	0.00246911	0.00170833	0.277383	0.0570123	0.235547	0.114824	0.114824	0.132061
128.936	0.00376098	0.00568822	0.413608	0.0575202	0.229361	0.141988	0.141988	0.177645
129.39	0.00370488	0.00403625	0.514459	0.0556349	0.229076	0.161382	0.161382	0.217972
129.844	0.00594438	0.00699341	0.555671	0.0480392	0.263154	0.17596	0.17596	0.237488
130.298	0.0119338	0.0107882	0.682018	0.0491544	0.255904	0.20196	0.20196	0.286955
130.752	0.00412884	0.0129756	0.750197	0.0217335	0.282837	0.214375	0.214375	0.321585
131.206	0.00686992	0.0133778	0.694879	0.0147873	0.312301	0.208443	0.208443	0.301493
131.66	0.0114416	0.01423	0.625696	0.0390464	0.326846	0.203452	0.203452	0.270748
132.114	0.00862835	0.0181967	0.630203	0.0480171	0.363084	0.213626	0.213626	0.275462
132.568	0.0112843	0.0174539	0.733581	0.0621397	0.367683	0.238428	0.238428	0.313602
133.022	0.00656737	0.0150692	0.710717	0.073884	0.355968	0.232441	0.232441	0.303074
133.476	0.00306567	0.014565	0.592244	0.0839041	0.340598	0.206875	0.206875	0.254968
133.93	0.00569959	0.0176193	0.37878	0.102671	0.348923	0.170739	0.170739	0.180519
134.384	0.00551057	0.0179756	0.251587	0.0891156	0.325107	0.137859	0.137859	0.143405
134.838	0.00576211	0.0143648	0.223887	0.0920575	0.306492	0.128513	0.128513	0.132476
135.292	0.00659692	0.015044	0.208537	0.107366	0.300477	0.127604	0.127604	0.126646
135.746	0.00501927	0.0107416	0.238103	0.0996514	0.275835	0.12587	0.12587	0.126128
136.2	0.00689563	0.00427147	0.262672	0.0948401	0.272129	0.128162	0.128162	0.132273
136.654	0.00979544	0.00403627	0.321978	0.125856	0.255661	0.143465	0.143465	0.143242
137.108	0.0100318	0.00335906	0.51484	0.152362	0.216089	0.179336	0.179336	0.20873
137.562	0.00667405	0.00083147	0.632312	0.147094	0.200656	0.197513	0.197513	0.258217
138.016	0.00451606	0	0.672495	0.165691	0.187687	0.206078	0.206078	0.27505
138.47	0.00504271	0.000618541	0.55424	0.189691	0.199116	0.189742	0.189742	0.225182
138.924	0.00533269	0.00249423	0.62025	0.197009	0.195173	0.204052	0.204052	0.251726
139.378	0.00702023	0.0059662	0.75109	0.186244	0.196479	0.22936	0.22936	0.305975
139.832	0.0112502	0.00902093	0.912717	0.198408	0.159761	0.258231	0.258231	0.375743
140.286	0.0191338	0.0108286	0.907475	0.272781	0.193272	0.280698	0.280698	0.368036
140.74	0.0359406	0.0151843	0.693465	0.327817	0.243003	0.263082	0.263082	0.275168
141.194	0.0343365	0.0194222	0.410596	0.332812	0.298204	0.219074	0.219074	0.180185
141.648	0.032331	0.0273076	0.196764	0.28176	0.35736	0.179104	0.179104	0.147657
142.102	0.0357924	0.0363683	0.178551	0.278021	0.31492	0.168731	0.168731	0.130962
142.556	0.043249	0.0360803	0.182975	0.28227	0.303064	0.169528	0.169528	0.126963
143.01	0.0513287	0.0358361	0.294656	0.286449	0.284911	0.190636	0.190636	0.134404
143.464	0.0597651	0.0412443	0.417489	0.2809	0.298921	0.219664	0.219664	0.163223
143.918	0.0599996	0.0542419	0.550629	0.252428	0.313815	0.246223	0.246223	0.20543
144.372	0.0536427	0.0505135	0.585141	0.222676	0.28022	0.238439	0.238439	0.218896
144.826	0.0429744	0.0520309	0.598452	0.21161	0.30385	0.241783	0.241783	0.227764
145.28	0.0326989	0.0541095	0.507986	0.18586	0.333124	0.222756	0.222756	0.199663
145.734	0.0229517	0.0390063	0.462547	0.182971	0.318412	0.205178	0.205178	0.187332
146.188	0.0173029	0.0261631	0.431864	0.230055	0.280659	0.197209	0.197209	0.176585
146.642	0.0243917	0.0210303	0.36799	0.300565	0.311983	0.205192	0.205192	0.168529
147.096	0.0375203	0.0204567	0.373641	0.409673	0.34784	0.237826	0.237826	0.191998
147.55	0.0432806	0.0290846	0.358699	0.471079	0.40082	0.260593	0.260593	0.208814
148.004	0.0482716	0.0339553	0.300085	0.459136	0.374247	0.243139	0.243139	0.192885
148.458	0.0539726	0.0305071	0.283461	0.497597	0.371257	0.247359	0.247359	0.202297
148.912	0.0725806	0.0323793	0.277899	0.5523	0.345906	0.256213	0.256213	0.212135
149.366	0.102621	0.0317315	0.275603	0.521594	0.351888	0.256687	0.256687	0.196175
149.82	0.141251	0.0255516	0.294838	0.49723	0.462094	0.284193	0.284193	0.202777
150.274	0.180759	0.0218093	0.323112	0.467128	0.593074	0.317177	0.317177	0.226104
150.728	0.208192	0.0233835	0.296171	0.399057	0.56831	0.299023	0.299023	0.20418
151.182	0.233413	0.0236202	0.253782	0.32906	0.520446	0.272064	0.272064	0.179231
151.636	0.214813	0.035145	0.289735	0.288363	0.518406	0.269292	0.269292	0.173661
152.09	0.197969	0.0631526	0.288634	0.326205	0.514356	0.278063	0.278063	0.166482
152.544	0.191531	0.100798	0.249729	0.382604	0.461641	0.277261	0.277261	0.145206
152.998	0.186224	0.137345	0.25113	0.375828	0.418839	0.273873	0.273873	0.120674
153.452	0.158501	0.147596	0.373611	0.375038	0.372021	0.285353	0.285353	0.120844
153.906	0.124993	0.171224	0.410949	0.367661	0.375617	0.290089	0.290089	0.131648
154.36	0.115587	0.184528	0.444336	0.311765	0.455772	0.302398	0.302398	0.15211
154.814	0.130585	0.176655	0.463119	0.299837	0.496743	0.313388	0.313388	0.164571
155.268	0.145138	0.149794	0.42855	0.278986	0.531149	0.306723	0.306723	0.170818
155.722	0.154539	0.109532	0.429288	0.276496	0.55234	0.304439	0.304439	0.185931
156.176	0.163048	0.090086	0.416545	0.289842	0.579754	0.307855	0.307855	0.196507
156.63	0.16563	0.0772138	0.432206	0.289135	0.583539	0.309545	0.309545	0.203239
157.084	0.17917	0.0730893	0.455831	0.346714	0.550509	0.321062	0.321062	0.195634
157.538	0.213294	0.0667524	0.504488	0.426919	0.51148	0.344587	0.344587	0.196615
157.992	0.254491	0.0553663	0.543528	0.474981	0.484915	0.362656	0.362656	0.203964
158.446	0.278535	0.0479495	0.402931	0.547001	0.396121	0.334507	0.334507	0.186333
158.9	0.31195	0.0564612	0.25654	0.582316	0.345377	0.310529	0.310529	0.188779
159.354	0.340094	0.0692602	0.212182	0.599302	0.290766	0.302321	0.302321	0.195064
159.808	0.335761	0.0919992	0.193036	0.593562	0.275247	0.297921	0.297921	0.188914
160.262	0.314934	0.109463	0.192935	0.538897	0.347837	0.300813	0.300813	0.163819
160.716	0.299906	0.137099	0.265906	0.527035	0.417776	0.329544	0.329544	0.148956
161.17	0.307156	0.170824	0.309664	0.487774	0.480466	0.351177	0.351177	0.133756
161.624	0.318742	0.200197	0.401284	0.447053	0.485735	0.370602	0.370602	0.113764
162.078	0.335119	0.217314	0.430323	0.352192	0.475525	0.362095	0.362095	0.0991323
162.532	0.339008	0.246044	0.412677	0.251821	0.496618	0.349234	0.349234	0.107225
162.986	0.341042	0.257502	0.340736	0.202863	0.450231	0.318475	0.318475	0.0941386
163.44	0.343171	0.223865	0.297681	0.124649	0.396544	0.277182	0.277182	0.10622
163.894	0.300836	0.201312	0.296656	0.107481	0.386326	0.258522	0.258522	0.106847
164.348	0.246907	0.184991	0.374936	0.119282	0.352094	0.255642	0.255642	0.108623
164.802	0.199114	0.182444	0.347235	0.153377	0.380897	0.252614	0.252614	0.103735
165.256	0.188777	0.165094	0.303508	0.182355	0.443559	0.256659	0.256659	0.11794
165.71	0.203503	0.156093	0.335675	0.257337	0.543991	0.29932	0.29932	0.152187
166.164	0.213927	0.124087	0.259305	0.295818	0.590667	0.296761	0.296761	0.176396
166.618	0.23	0.116442	0.310337	0.300802	0.541678	0.299852	0.299852	0.155812
167.072	0.245513	0.14941	0.345708	0.333694	0.497104	0.314286	0.314286	0.129132
167.526	0.249756	0.191494	0.361066	0.388557	0.44818	0.327811	0.327811	0.104833
167.98	0.266699	0.205421	0.342288	0.358554	0.426854	0.319963	0.319963	0.085689
168.434	0.29716	0.242641	0.205191	0.334705	0.470833	0.310106	0.310106	0.10267
168.888	0.316484	0.274525	0.208143	0.268264	0.45273	0.304029	0.304029	0.0916663
169.342	0.316486	0.286218	0.21356	0.204904	0.441976	0.292629	0.292629	0.095998
169.796	0.31311	0.295391	0.192596	0.185345	0.423655	0.282019	0.282019	0.0981689
170.25	0.340537	0.293449	0.233936	0.169537	0.440313	0.295555	0.295555	0.103271
170.704	0.355748	0.292219	0.243263	0.183815	0.401016	0.295212	0.295212	0.0865678
171.158	0.384768	0.304865	0.282994	0.194706	0.381727	0.309812	0.309812	0.0787134
171.612	0.421065	0.299853	0.288401	0.189624	0.323025	0.304394	0.304394	0.0827764
172.066	0.446004	0.296766	0.302366	0.185574	0.294163	0.304975	0.304975	0.0926509
172.52	0.44651	0.295535	0.291414	0.214788	0.309527	0.311555	0.311555	0.0840284
172.974	0.439905	0.258272	0.320168	0.239059	0.357494	0.32298	0.32298	0.0807781
173.428	0.40073	0.231208	0.280675	0.259411	0.437027	0.32181	0.32181	0.091238
173.882	0.350163	0.203209	0.293703	0.342195	0.517406	0.341335	0.341335	0.114485
174.336	0.313906	0.188121	0.275721	0.374901	0.538991	0.338328	0.338328	0.131036
174.79	0.277386	0.163563	0.214633	0.387526	0.585992	0.32582	0.32582	0.16773
175.244	0.243359	0.149352	0.206822	0.366403	0.581281	0.309443	0.309443	0.171513
175.698	0.211106	0.163728	0.200904	0.314701	0.564667	0.291021	0.291021	0.162906
176.152	0.183546	0.187205	0.191984	0.282181	0.560046	0.280992	0.280992	0.161312
176.606	0.177438	0.216536	0.178328	0.214482	0.539452	0.265247	0.265247	0.154437
177.06	0.163186	0.239083	0.172602	0.130386	0.47364	0.235779	0.235779	0.138706
177.514	0.160788	0.236986	0.23733	0.091523	0.472457	0.239817	0.239817	0.143503
177.968	0.176451	0.209461	0.279682	0.092209	0.490496	0.24966	0.24966	0.150557
178.422	0.187079	0.190888	0.21285	0.10062	0.599769	0.258241	0.258241	0.19567
178.876	0.202356	0.196626	0.16825	0.101096	0.665531	0.266772	0.266772	0.226514
179.33	0.220594	0.180189	0.226598	0.124929	0.708557	0.292173	0.292173	0.236279
179.784	0.239718	0.159899	0.324781	0.138315	0.674212	0.307385	0.307385	0.217819
180.238	0.252686	0.142692	0.339775	0.157475	0.599178	0.298361	0.298361	0.185993
180.692	0.240507	0.11283	0.354896	0.202555	0.483139	0.278785	0.278785	0.143502
181.146	0.226244	0.111781	0.370343	0.223415	0.474543	0.281265	0.281265	0.141766
181.6	0.2096	0.126141	0.374368	0.229964	0.526207	0.293256	0.293256	0.157937
182.054	0.217384	0.134616	0.31565	0.217299	0.581786	0.293347	0.293347	0.173525
182.508	0.231354	0.130811	0.254678	0.213752	0.694576	0.305034	0.305034	0.222707
182.962	0.256862	0.141168	0.321556	0.210626	0.780201	0.342083	0.342083	0.253613
183.416	0.266912	0.139913	0.324866	0.246378	0.846512	0.364916	0.364916	0.277408
183.87	0.255046	0.146057	0.234188	0.25721	0.835942	0.345689	0.345689	0.277794
184.324	0.234627	0.146878	0.120846	0.302763	0.803933	0.321809	0.321809	0.279013
184.778	0.205137	0.129692	0.0692314	0.335198	0.879346	0.323721	0.323721	0.326085
185.232	0.184363	0.113375	0.035674	0.36601	0.875087	0.314902	0.314902	0.33617
185.686	0.171095	0.0953294	0.0174485	0.381873	0.7829	0.289729	0.289729	0.307291
186.14	0.161905	0.0793341	0.15791	0.366867	0.605607	0.274325	0.274325	0.213614
186.594	0.155172	0.0791513	0.278747	0.315742	0.456967	0.257156	0.257156	0.146551
187.048	0.15407	0.0801948	0.407642	0.25861	0.396651	0.259433	0.259433	0.144934
187.502	0.158068	0.073631	0.42385	0.237251	0.425386	0.263637	0.263637	0.157935
187.956	0.148644	0.0819312	0.482229	0.197549	0.446765	0.271424	0.271424	0.1814
188.41	0.144772	0.104647	0.423828	0.16066	0.504145	0.26761	0.26761	0.182645
188.864	0.133111	0.108704	0.314076	0.158443	0.578698	0.258606	0.258606	0.196079
189.318	0.12776	0.141788	0.219943	0.154815	0.570112	0.242884	0.242884	0.186302
189.772	0.124662	0.154324	0.213634	0.176205	0.61936	0.257637	0.257637	0.204797
190.226	0.135134	0.162532	0.18308	0.190549	0.68211	0.270681	0.270681	0.230997
190.68	0.157698	0.167906	0.144574	0.212404	0.695586	0.275634	0.275634	0.23614
191.134	0.176634	0.175556	0.0833384	0.232603	0.716593	0.276945	0.276945	0.251536
191.588	0.190053	0.170532	0.0851189	0.233067	0.718364	0.279427	0.279427	0.251205
192.042	0.196592	0.157761	0.0353447	0.227179	0.656466	0.254669	0.254669	0.236148
192.496	0.204928	0.132511	0.0581788	0.279445	0.640013	0.263015	0.263015	0.226252
192.95	0.216326	0.117898	0.0448771	0.312425	0.641549	0.266615	0.266615	0.232641
193.404	0.227876	0.113227	0.0706706	0.356642	0.598818	0.273447	0.273447	0.213104
193.858	0.220767	0.094001	0.119763	0.358368	0.446511	0.247882	0.247882	0.152061
194.312	0.233775	0.079655	0.0764561	0.344302	0.311498	0.209137	0.209137	0.126218
194.766	0.258893	0.0441927	0.0716666	0.341096	0.32196	0.207562	0.207562	0.140277
195.22	0.287695	0.0181492	0.104783	0.340587	0.326509	0.215545	0.215545	0.145247
195.674	0.318777	0.0162494	0.0827556	0.33001	0.275266	0.204612	0.204612	0.144983
196.128	0.321322	0.0558501	0.0866619	0.296034	0.27552	0.207078	0.207078	0.125518
196.582	0.294197	0.113348	0.0892254	0.301462	0.28007	0.21566	0.21566	0.105038
197.036	0.283514	0.173867	0.0990795	0.283588	0.280718	0.224153	0.224153	0.0843028
197.49	0.269738	0.216478	0.13337	0.222049	0.245443	0.217416	0.217416	0.0515003
197.944	0.252619	0.241474	0.16257	0.171123	0.269129	0.219383	0.219383	0.0490511
198.398	0.256517	0.258861	0.202229	0.133524	0.282323	0.226691	0.226691	0.0597868
198.852	0.264521	0.26498	0.256413	0.129267	0.319851	0.247006	0.247006	0.070511
199.306	0.270757	0.271534	0.384432	0.177756	0.351264	0.291149	0.291149	0.0805823
199.76	0.268202	0.270882	0.548234	0.212981	0.399547	0.339969	0.339969	0.135068
200.214	0.276781	0.25747	0.59709	0.264717	0.361582	0.351528	0.351528	0.143503
200.668	0.294557	0.249035	0.614232	0.321303	0.378914	0.371608	0.371608	0.143537
201.122	0.298678	0.24974	0.544576	0.388588	0.416521	0.379621	0.379621	0.114098
201.576	0.289776	0.222345	0.538813	0.412804	0.559723	0.404692	0.404692	0.148783
202.03	0.295744	0.171617	0.485053	0.462778	0.643112	0.411661	0.411661	0.18209
202.484	0.307032	0.128172	0.355409	0.521531	0.688824	0.400194	0.400194	0.213723
202.938	0.290866	0.100079	0.285756	0.536236	0.656691	0.373926	0.373926	0.22134
203.392	0.285712	0.0981163	0.186548	0.500658	0.787361	0.371679	0.371679	0.276553
203.846	0.284158	0.116318	0.108518	0.450107	0.633805	0.318581	0.318581	0.225215
204.3	0.268127	0.12389	0.0963505	0.443084	0.49316	0.284922	0.284922	0.180382
204.754	0.263953	0.136609	0.158433	0.431107	0.463193	0.290659	0.290659	0.15118
205.208	0.243615	0.162807	0.249315	0.408063	0.358959	0.284552	0.284552	0.0981464
205.662	0.242015	0.184081	0.33109	0.410452	0.293369	0.292201	0.292201	0.0861766
206.116	0.255774	0.178663	0.378907	0.422989	0.269296	0.301126	0.301126	0.0987009
206.57	0.263567	0.181557	0.423708	0.430803	0.337374	0.327402	0.327402	0.10655
207.024	0.240589	0.181202	0.53693	0.459722	0.426704	0.369029	0.369029	0.15126
207.478	0.216029	0.177059	0.593072	0.471847	0.465997	0.384801	0.384801	0.179713
207.932	0.20275	0.176493	0.528173	0.462228	0.401062	0.354141	0.354141	0.157043
208.386	0.218783	0.180183	0.460779	0.464366	0.344619	0.333746	0.333746	0.132396
208.84	0.259502	0.178711	0.410297	0.463869	0.368301	0.336136	0.336136	0.115656
209.294	0.275518	0.170512	0.42381	0.428829	0.28874	0.317482	0.317482	0.10942
209.748	0.272372	0.155571	0.50864	0.410879	0.238358	0.317164	0.317164	0.141222
210.202	0.257363	0.154931	0.477993	0.438578	0.224759	0.310725	0.310725	0.140387
210.656	0.219092	0.144114	0.554537	0.445377	0.229896	0.318603	0.318603	0.173172
211.11	0.219236	0.137623	0.608141	0.4211	0.206731	0.318566	0.318566	0.193314
211.564	0.232028	0.15887	0.535151	0.376089	0.186195	0.297666	0.297666	0.156962
212.018	0.246155	0.188436	0.436927	0.294712	0.202722	0.273791	0.273791	0.100189
212.472	0.279711	0.227235	0.321123	0.240288	0.269551	0.267582	0.267582	0.0367099
212.926	0.316927	0.271299	0.338726	0.236962	0.308169	0.294417	0.294417	0.0402949
213.38	0.36276	0.293589	0.423931	0.241553	0.338997	0.332166	0.332166	0.0691059
213.834	0.406264	0.310282	0.455283	0.240102	0.249065	0.332199	0.332199	0.0955361
214.288	0.454069	0.316484	0.613752	0.290137	0.143393	0.363567	0.363567	0.178093
214.742	0.478692	0.305891	0.757736	0.333302	0.087081	0.39254	0.39254	0.247544
