# Supplementary material for: Dynamic transcriptional signature and cell fate analysis reveals plasticity of individual neural plate border cells
Source: eLife. 2017 Mar 29;6:e21620. doi: 10.7554/eLife.21620 (PMC5371430; doi:10.7554/eLife.21620)
Supplement: Figure 6—source data 1. — DOI: http://dx.doi.org/10.7554/eLife.21620.020 [file elife-21620-fig6-data1.xlsx]

## Sheet: Sox2pCaggs
Sox2 overexpression experiment (Sox2 pCaggs)
	Pax7 expression on electroporated side is
embryo	unchanged	mildly decreased	strongly decreased
1		1
2			1
3	1
4		1
5	1
6		1
7	1
8	1
9	1
10	1
11			1
12	1
13			1
14			1
15		1
16			1
17	1
18			1
19			1
20		1
21	1
22			1
23	1
24			1
25			1
26			1
27		1
28		1
29		1
30	1
31		1
32		1
33	1
34			1
35			1
36		1
37	1
38			1
39	1
40	1
total	15	11	14	40

## Sheet: pCIG
Sox2 overexpression experiment (pCIG)
	Pax7 expression on electroporated side is
embryo	unchanged	mildly decreased	strongly decreased
1	1
2	1
3	1
4			1
5	1
6	1
7		1
8	1
9	1
10	1
11		1
12	1
13	1
14	1
15	1
16	1
17	1
18		1
19	1
20	1
21	1
22		1
23		1
24	1
25	1
26	1
27		1
28	1
29			1
30		1
31	1
32	1
33		1
34	1
35		1
total	24	9	2	35

## Sheet: Chi-square
contingency table and Chi-Square test
actual data	Sox2-pCAGGS	pCIG	total
unchanged	15	24	39	0.52
mildly decreased	11	9	20	0.266667
strongly decreased	14	2	16	0.213333
total	40	35	75
expected data	Sox2-pCAGGS	pCIG
unchanged	20.8	18.2
mildly decreased	10.6667	9.33333
strongly decreased	8.53333	7.46667
Chi-Square test	0.00410224
