# Supplementary material for: Dynamic transcriptional signature and cell fate analysis reveals plasticity of individual neural plate border cells
Source: eLife. 2017 Mar 29;6:e21620. doi: 10.7554/eLife.21620 (PMC5371430; doi:10.7554/eLife.21620)
Supplement: Figure 6—source data 2. — DOI: http://dx.doi.org/10.7554/eLife.21620.021 [file elife-21620-fig6-data2.xlsx]

## Sheet: Sox2-calc2
Sox2 knock down experiment
Sox2 expression measured
			Sox2 expression measured on		normalization		average per embryo on
embryo #	section #	area	controle side	Sox2 MO side			control side	Sox2 MO side
e1	1	737	831.274	687.586	100	82.7147	100	52.8182
	2	737	953.781	496.84	100	52.0916
	3	737	627.363	215.447	100	34.3417
	4	737	530.291	189.102	100	35.66
	5	737	785.512	305.376	100	38.876
	6	737	444.361	251.199	100	56.5304
	7	737	417.783	290.413	100	69.5129
e2	1	737	449.103	347.425	100	77.3598	100	79.5183
	2	737	317.871	237.664	100	74.7674
	3	737	321.184	280.126	100	87.2167
	4	737	407.312	344.64	100	84.6133
	5	737	418.972	362.01	100	86.4043
	6	737	416.133	333.326	100	80.1008
	7	737	387.375	283.981	100	73.3091
	8	737	458.187	321.693	100	70.21
	9	737	391.279	285.89	100	73.0655
	10	737	500.931	427.485	100	85.3381
	11	737	442.828	364.52	100	82.3164
e3	1	737	404.768	325.384	100	80.3878	100	81.6333
	2	737	367.209	310.42	100	84.535
	3	737	327.713	245.746	100	74.9882
	4	737	364.575	289.51	100	79.4103
	5	737	382.418	341.455	100	89.2884
	6	737	159.756	129.706	100	81.1901
e4	1	737	586.447	462.709	100	78.9004	100	79.1795
	2	737	616.156	496.78	100	80.6257
	3	737	219.372	140.484	100	64.0392
	4	737	226.206	162.73	100	71.9389
	5	737	138.103	130.658	100	94.6091
	6	737	175.076	151.709	100	86.6532
	7	737	174.024	134.851	100	77.4899
e5	1	737	1325.68	886.934	100	66.9042	100	70.2138
	2	737	1154.05	808.987	100	70.1
	3	737	771.223	373.36	100	48.4114
	4	737	800.122	685.791	100	85.7108
	5	737	863.99	585.028	100	67.7124
	6	737	983.333	559.093	100	56.8569
	7	737	1070.84	1025.88	100	95.8011
e6	1	737	240.459	206.858	100	86.0263	100	84.5314
	2	737	279.683	221.131	100	79.0649
	3	737	129.773	113.74	100	87.6453
	4	737	154.01	131.159	100	85.1627
	5	737	291.345	246.938	100	84.7579
e7	1	737	778.38	545.249	100	70.0492	100	81.1317
	2	737	1035.99	865.197	100	83.514
	3	737	927.169	845.93	100	91.238
	4	737	1078.52	939.049	100	87.0685
	5	737	802.198	749.31	100	93.4071
	6	737	1038.23	638.651	100	61.5136
e8	1	737	1114.71	774.436	100	69.4745	100	83.5439
	2	737	1156.84	736.284	100	63.646
	3	737	322.857	291.286	100	90.2214
	4	737	549.424	509.474	100	92.7287
	5	737	369.357	358.867	100	97.1599
	6	737	467.503	410.718	100	87.8536
	7	737	664.085	596.824	100	89.8716
	8	737	340.593	263.604	100	77.3956
e9	1	737	653.825	357.4	100	54.6629	100	76.4844
	2	737	362.244	319.651	100	88.2419
	3	737	472.898	397.881	100	84.1367
	4	737	400.555	292.172	100	72.9418
	5	737	332.39	266.744	100	80.2503
	6	737	421.088	270.605	100	64.2633
	7	737	389.67	354.185	100	90.8936

## Sheet: Pax7-calc2
Sox2 knock down experiment
Pax7 expression measured
			Pax7 expression measured on		normalization		average per embryo on
embryo #	section #	area	controle side	Sox2 MO side			control side	Sox2 MO side
e1	1	737	112.68	266.318	100	236.349	100	182.807
	2	737	120.45	289.098	100	240.015
	3	737	133.861	150.425	100	112.374
	4	737	85.999	129.961	100	151.119
	5	737	150.689	280.204	100	185.949
	6	737	142.849	240.587	100	168.42
	7	737	179.124	332.136	100	185.422
e2	1	737	525.455	601.466	100	114.466	100	109.551
	2	737	287.505	235.338	100	81.8553
	3	737	436.13	661.243	100	151.616
	4	737	526.375	763.639	100	145.075
	5	737	551.314	474.619	100	86.0887
	6	737	632.618	563.431	100	89.0634
	7	737	669.693	641.926	100	95.8538
	8	737	708.023	880.623	100	124.378
	9	737	723.039	697.244	100	96.4324
	10	737	741.118	764.567	100	103.164
	11	737	583.967	683.613	100	117.064
e3	1	737	155.545	345.01	100	221.807	100	137.52
	2	737	176.128	221.373	100	125.689
	3	737	238.419	238.529	100	100.046
	4	737	270.975	357.123	100	131.792
	5	737	265.585	330.415	100	124.41
	6	737	162.996	197.835	100	121.374
e4	1	737	106.245	148.783	100	140.038	100	164.043
	2	737	134.607	211.172	100	156.88
	3	737	52.242	100.4	100	192.183
	4	737	58.055	110.111	100	189.667
	5	737	65.636	107.235	100	163.378
	6	737	91.677	137.352	100	149.822
	7	737	97.019	151.672	100	156.332
e5	1	737	269.163	500.572	100	185.974	100	145.381
	2	737	357.663	572.044	100	159.939
	3	737	403.746	494.725	100	122.534
	4	737	416.204	657.947	100	158.083
	5	737	553.443	736.498	100	133.076
	6	737	512.666	683.999	100	133.42
	7	737	472.681	589.164	100	124.643
e6	1	737	161.338	160.178	100	99.281	100	102.653
	2	737	202.113	206.799	100	102.319
	3	737	119.726	130.294	100	108.827
	4	737	180.797	179.632	100	99.3556
	5	737	210.179	217.504	100	103.485
e7	1	737	308.605	194.125	100	158.972	100	110.201
	2	737	217.293	159.484	100	136.248
	3	737	166.568	165.453	100	100.674
	4	737	171.175	224.841	100	76.1316
	5	737	269.162	211.358	100	127.349
	6	737	109.904	177.747	100	61.8317
e8	1	737	475.419	414.02	100	114.83	100	108.199
	2	737	442.057	333.516	100	132.544
	3	737	203.728	228.606	100	89.1175
	4	737	239.484	195.487	100	122.506
	5	737	233.528	228.836	100	102.05
	6	737	339.697	271.835	100	124.964
	7	737	302.79	271.436	100	111.551
	8	737	148.544	218.359	100	68.0274
e9	1	737	506.515	339.288	100	149.288	100	139.004
	2	737	411.236	303.171	100	135.645
	3	737	315.947	248.742	100	127.018
	4	737	379.783	383.586	100	99.0086
	5	737	407.674	210.557	100	193.617
	6	737	457.219	316.599	100	144.416
	7	737	420.362	338.907	100	124.035

## Sheet: combined
	Sox2 knock down experiment
	Sox2 expression averaged per embryo		Pax7 expression averaged per embryo
	measured on		measured on
	control side	Sox2 MO side	control side	Sox2 MO side
e1	100	52.8182	100	182.807
e2	100	79.5183	100	109.551
e3	100	81.6333	100	137.52
e4	100	79.1795	100	164.043
e5	100	70.2138	100	145.381
e6	100	84.5314	100	102.653
e7	100	81.1317	100	110.201
e8	100	83.5439	100	108.199
e9	100	76.4844	100	139.004
average	100	76.5616	100	133.262
STDEV		9.86486		27.9714
TTEST		2.39692e-06		0.00257013
