# Supplementary material for: Dynamic transcriptional signature and cell fate analysis reveals plasticity of individual neural plate border cells
Source: eLife. 2017 Mar 29;6:e21620. doi: 10.7554/eLife.21620 (PMC5371430; doi:10.7554/eLife.21620)
Supplement: Figure 6—source data 3. — DOI: http://dx.doi.org/10.7554/eLife.21620.022 [file elife-21620-fig6-data3.xlsx]

## Sheet: Sox2-ISHSox2
Sox2 MO0.5+ pCig0.5
ISH SOX10
	Sox10 expression on Sox2MO side is
embryo #	decreased	unchanged	increased
1		1
2			1
3		1
4		1
5			1
6			1
7		1
8			1
9			1
10			1
11		1
12	1
13			1
14		1
15			1
16			1
17		1
18	1
19		1
20			1
21			1
22			1
23			1
24			1
25	1
26		1
	3	9	14

## Sheet: Sox2-ISHFoxD3
Sox2 MO0.5+ pCig0.5
ISH FoxD3
	Sox10 expression on Sox2MO side is
embryo #	decreased	unchanged	increased
1		1
2		1
3			1
4			1
5			1
6		1
7			1
8		1
9			1
10		1
11		1
12			1
13		1
14	1
	1	7	6
