# Supplementary material for: Dynamic transcriptional signature and cell fate analysis reveals plasticity of individual neural plate border cells
Source: eLife. 2017 Mar 29;6:e21620. doi: 10.7554/eLife.21620 (PMC5371430; doi:10.7554/eLife.21620)
Supplement: Figure 7—source data 1. — DOI: http://dx.doi.org/10.7554/eLife.21620.026 [file elife-21620-fig7-data1.xlsx]

## Sheet: expPax7
Pax7-H2B-RFP electroporation
Pax7 expression measured
			Pax7 expression measured on		normalization		average per embryo on
embryo #	section #	area	controle side	Pax7-H2B-RFP side			control side	Pax7-H2B-RFP side
e1	1	737	89.864	95.106	100	105.833	100	176.301
	2	737	79.013	209.054	100	264.582
	3	737	124.946	281.335	100	225.165
	4	737	193.27	291.334	100	150.739
	5	737	150.721	266.473	100	176.799
	6	737	135.356	216.758	100	160.139
	7	737	135.532	204.449	100	150.849
e2	1	737	162.096	199.953	100	123.355	100	209.481
	2	737	118.871	320.393	100	269.53
	3	737	101.898	264.933	100	259.998
	4	737	92.18	154.338	100	167.431
	5	737	116.099	344.554	100	296.776
	6	737	140.49	196.397	100	139.794
e3	1	737	155.068	249.957	100	161.192	100	133.83
	2	737	251.362	317.139	100	126.168
	3	737	284.348	367.219	100	129.144
	4	737	250.618	313.079	100	124.923
	5	737	182.712	231.118	100	126.493
	6	737	190.82	257.718	100	135.058
e4	1	737	316.989	664.263	100	209.554	100	235.511
	2	737	279.241	1218.72	100	436.442
	3	737	345.836	574.544	100	166.132
	4	737	268.64	400.983	100	149.264
	5	737	149.873	409.59	100	273.291
	6	737	165.53	295.277	100	178.383
e5	1	737	37.905	49.494	100	130.574	100	142.342
	2	737	28.893	44.741	100	154.851
	3	737	62.865	115.308	100	183.422
	4	737	44.643	61.9	100	138.656
	5	737	38.634	40.259	100	104.206
e6	1	737	114.09	299.558	100	262.563	100	208.936
	2	737	84.642	168.005	100	198.489
	3	737	103.343	171.296	100	165.755
e7	1	737	262.168	671.248	100	256.037	100	171.015
	2	737	189.431	288.32	100	152.203
	3	737	273.009	337.213	100	123.517
	4	737	286.358	398.196	100	139.055
	5	737	250.342	461.288	100	184.263
e8	1	737	67.036	368.543	100	549.769	100	445.737
	2	737	78.152	370.079	100	473.537
	3	737	82.576	259.211	100	313.906

## Sheet: expSox2
Pax7-H2B-RFP electroporation
Sox2 expression measured
			Sox2 expression measured on		normalization		average per embryo on
embryo #	section #	area	controle side	Pax7-H2B-RFP side			control side	Pax7-H2B-RFP side
e1	1	737	308.01	209.78	100	68.1082	100	79.1841
	2	737	499.635	319.002	100	63.847
	3	737	328.248	266.494	100	81.1868
	4	737	708.032	596.619	100	84.2644
	5	737	511.152	426.598	100	83.4581
	6	737	744.727	623.8	100	83.7622
	7	737	642.906	576.444	100	89.6623
e2	1	737	431.276	329.491	100	76.3991	100	78.6172
	2	737	288.669	277.357	100	96.0813
	3	737	524.563	403.291	100	76.8813
	4	737	590.448	412.761	100	69.9064
	5	737	347.238	226.665	100	65.2766
	6	737	368.959	321.58	100	87.1587
e3	1	737	566.806	512.489	100	90.417	100	81.6967
	2	737	768.872	568.862	100	73.9866
	3	737	732.817	574.684	100	78.4212
	4	737	774.297	622.353	100	80.3765
	5	737	898.106	763.547	100	85.0175
	6	737	740.688	607.079	100	81.9615
e4	1	737	447.516	368.022	100	82.2366	100	82.8583
	2	737	278.569	178.485	100	64.0721
	3	737	451.878	347.645	100	76.9334
	4	737	321.42	255.73	100	79.5626
	5	737	291.574	276.379	100	94.7886
	6	737	373.636	371.978	100	99.5563
e5	1	737	30.479	36.384	100	119.374	100	84.9151
	2	737	30.864	22.391	100	72.5473
	3	737	38.816	38.012	100	97.9287
	4	737	50.437	28.689	100	56.8809
	5	737	36.05	28.063	100	77.8447
e6	1	737	58.588	55.302	100	94.3913	100	105.81
	2	737	66.033	72.592	100	109.933
	3	737	55.9	63.226	100	113.106
e7	1	737	85.203	63.178	100	74.15	100	87.5825
	2	737	66.236	55.428	100	83.6826
	3	737	71.234	67.673	100	95.001
	4	737	81.374	73.362	100	90.1541
	5	737	79.172	75.154	100	94.925
e8	1	737	78.502	89.244	100	113.684	100	105.783
	2	737	82.566	92.406	100	111.918
	3	737	77.636	71.23	100	91.7487

## Sheet: contrPax7
H2B-RFP electroporation
Pax7 expression measured
			Pax7 expression measured on		normalization		average per embryo on
embryo #	section #	area	controle side	H2B-RFP side			control side	H2B-RFP side
e1	1	737	48.264	29.394	100	60.9025	100	78.0933
	2	737	71.948	65.245	100	90.6835
	3	737	74.558	70.393	100	94.4137
	4	737	75.994	64.477	100	84.8449
	5	737	85.557	53.825	100	62.9113
	6	737	78.512	58.73	100	74.8039
e2	1	737	69.643	68.042	100	97.7011	100	101.882
	2	737	37.188	44	100	118.318
	3	737	38.259	32.376	100	84.6232
	4	737	60.548	65.769	100	108.623
	5	737	50.042	50.115	100	100.146
e3	1	737	317.972	269.37	100	84.715	100	88.6175
	2	737	396.847	334.016	100	84.1674
	3	737	400.424	368.075	100	91.9213
	4	737	301.867	286.779	100	95.0018
	5	737	300.034	261.876	100	87.2821
e4	1	737	56.775	58.086	100	102.309	100	137.17
	2	737	53.448	79.631	100	148.988
	3	737	64.745	100.92	100	155.873
	4	737	50.905	72.036	100	141.511
e5	1	737	24.702	25.752	100	104.251	100	91.4529
	2	737	26.943	22.308	100	82.797
	3	737	26.1	22.286	100	85.387
	4	737	44.688	39.99	100	89.4871
	5	737	34.483	32.877	100	95.3426
e6	1	737	26.259	26.8	100	102.06	100	109.084
	2	737	23.956	26.634	100	111.179
	3	737	26.624	30.355	100	114.014
e7	1	737	37.403	29.292	100	78.3146	100	78.0972
	2	737	27.864	23.956	100	85.9747
	3	737	36.222	25.116	100	69.3391
	4	737	33.666	24.911	100	73.9945
	5	737	32.771	27.155	100	82.8629

## Sheet: contrSox2
H2B-RFP electroporation
Sox2 expression measured
			Sox2 expression measured on		normalization		average per embryo on
embryo #	section #	area	controle side	H2B-RFP side			control side	H2B-RFP side
e1	1	737	27.277	22.737	100	83.3559	100	86.5508
	2	737	67.945	67.729	100	99.6821
	3	737	69.601	58.762	100	84.4269
	4	737	67.528	50.993	100	75.5139
	5	737	67.528	50.993	100	75.5139
	6	737	77.436	78.065	100	100.812
e2	1	737	52.649	46.663	100	88.6304	100	105.274
	2	737	36.299	38.637	100	106.441
	3	737	37.223	40.984	100	110.104
	4	737	50.241	62.352	100	124.106
	5	737	53.631	52.07	100	97.0894
e3	1	737	48.228	44.274	100	91.8014	100	90.5261
	2	737	47.279	49.187	100	104.036
	3	737	42.045	36.203	100	86.1054
	4	737	39.962	39.404	100	98.6037
	5	737	42.962	30.969	100	72.0846
e4	1	737	26.999	25.646	100	94.9887	100	144.128
	2	737	21.755	39.571	100	181.894
	3	737	25.265	39.54	100	156.501
	4	737	27.246	38.997	100	143.129
e5	1	737	21.566	24.851	100	115.232	100	96.4992
	2	737	25.391	22.317	100	87.8933
	3	737	27.718	21.699	100	78.2849
	4	737	37.096	36.751	100	99.07
	5	737	32.298	32.949	100	102.016
e6	1	737	92.016	72.828	100	79.1471	100	92.3861
	2	737	40.551	35.375	100	87.2358
	3	737	42.309	46.868	100	110.775
e7	1	737	37.156	40.592	100	109.247	100	82.3249
	2	737	34.075	24.157	100	70.8936
	3	737	37.522	24.072	100	64.1544
	4	737	37.199	28.444	100	76.4644
	5	737	31.165	28.318	100	90.8648

## Sheet: combined
	Pax7-H2B-RFP electroporation						H2B-RFP electroporation
	Pax7 expression averaged per embryo		Sox2 expression averaged per embryo				Pax7 expression averaged per embryo		Sox2 expression averaged per embryo
	measured on		measured on				measured on		measured on
	controle side	Pax7-H2B-RFP side	controle side	Pax7-H2B-RFP side			controle side	H2B-RFP side	controle side	H2B-RFP side
e1	100	176.301	100	79.1841		e1	100	78.0933	100	86.5508
e2	100	209.481	100	78.6172		e2	100	101.882	100	105.274
e3	100	133.83	100	81.6967		e3	100	88.6175	100	90.5261
e4	100	235.511	100	82.8583		e4	100	137.17	100	144.128
e5	100	142.342	100	84.9151		e5	100	91.4529	100	96.4992
e6	100	208.936	100	105.81		e6	100	109.084	100	92.3861
e7	100	171.015	100	87.5825		e7	100	78.0972	100	82.3249
e8	100	445.737	100	105.783		average	100	97.7711	100	99.6699
average	100	215.394	100	88.3059		SD	0	20.7973	0	20.9269
SD	0	99.3023	0	11.1759		ttest		0.781583		0.967401
ttest		0.00540266		0.0103481
						ttest		0.0090896		0.203888
