# Supplementary material for: Dynamic transcriptional signature and cell fate analysis reveals plasticity of individual neural plate border cells
Source: eLife. 2017 Mar 29;6:e21620. doi: 10.7554/eLife.21620 (PMC5371430; doi:10.7554/eLife.21620)
Supplement: Figure 7—source data 2. — DOI: http://dx.doi.org/10.7554/eLife.21620.027 [file elife-21620-fig7-data2.xlsx]

## Sheet: expRFP
Pax7FlagH2BRFP side
RFP expression measured
embryo #	section #	area	intensity
e508	22	16.283	3834.12
	22	16.283	890.013
	28	16.283	3203.9
	32	16.283	4632.3
	34	16.283	5310.01
	43	16.283	3491.37
	43	16.283	3140.56
e509	17	16.283	4457.24
	19	16.283	4106.3
	19	16.283	4375
	26	16.283	3093.99
	31	16.283	4726.65
	33	16.283	3631.03
	39	16.283	3371.27
	43	16.283	3790.92
E511	29	16.283	4778.73
	29	16.283	4057.23
	33	16.283	4026.55
	33	16.283	4761.83
	33	16.283	4376.67
	47	16.283	4453.13
	47	16.283	4924.33
e512	25	16.283	3237.3
	31	16.283	4217
e510	17	16.283	5875.16
	17	16.283	6770
	17	16.283	6453.41
	17	16.283	6188.59
	19	16.283	4313.31
	19	16.283	5506
	21	16.283	5589.17
	21	16.283	5270.18
	21	16.283	6457.13
	21	16.283	6474.17
	21	16.283	5664.27
	23	16.283	6598.88
	23	16.283	6783.45
	23	16.283	4417.54
	23	16.283	5166.12
	24	16.283	5631.7
	24	16.283	6726.02
	30	16.283	4332.32
	30	16.283	4658.73
	30	16.283	5358.23

## Sheet: expSox2
Pax7FlagH2BRFP side
Sox2 expression measured
embryo #	section #	area	intensity	intensity reference area	intensity/reference intensity	average
e508	22	16.283	214.774	336	0.639208	0.615064
	22	16.283	118.657	336	0.353146
	28	16.283	177.69	344	0.516541
	32	16.283	308.622	465	0.663703
	34	16.283	352.007	497	0.708264
	43	16.283	187.607	226	0.830119
	43	16.283	134.35	226	0.594469
e509	17	16.283	249.874	451	0.554044	0.409219
	19	16.283	274.718	479	0.573524
	19	16.283	138.372	479	0.288877
	26	16.283	267.153	520	0.513756
	31	16.283	269.834	483	0.558663
	33	16.283	119.769	420	0.285164
	39	16.283	179.228	654	0.274049
	43	16.283	154.138	683	0.225678
e511	29	16.283	289.581	754	0.38406	0.336211
	29	16.283	398.771	754	0.528874
	33	16.283	125.062	916	0.136531
	33	16.283	251.339	916	0.274388
	33	16.283	196.102	916	0.214085
	47	16.283	474.191	881	0.538242
	47	16.283	244.301	881	0.2773
e512	25	16.283	144.252	389	0.370828	0.356294
	31	16.283	191.044	559	0.34176
e510	17	16.283	320.68	1100	0.291527	0.69278
	17	16.283	405.979	1100	0.369072
	17	16.283	984.158	1100	0.894689
	17	16.283	823.098	1100	0.748271
	19	16.283	1113.39	1078	1.03283
	19	16.283	1062.36	1078	0.98549
	21	16.283	896.87	1298	0.690963
	21	16.283	983.221	1298	0.757489
	21	16.283	778.684	1298	0.599911
	21	16.283	657.748	1298	0.50674
	21	16.283	708.64	1298	0.545948
	23	16.283	1262.46	1263	0.999569
	23	16.283	637.692	1263	0.504903
	23	16.283	701.827	1263	0.555683
	23	16.283	787.018	1263	0.623134
	24	16.283	812.073	876	0.927024
	24	16.283	776.528	876	0.886447
	30	16.283	472.992	861	0.549352
	30	16.283	705.336	861	0.819206
	30	16.283	488.498	861	0.567361

## Sheet: expPax7
Pax7FlagH2BRFP side
Pax7 expression measured
embryo #	section #	area	intensity	intensity reference area	intensity/reference intensity	average
e508	22	16.283	2795.98	226	12.3716	10.069
	22	16.283	556.069	226	2.46048
	28	16.283	690.569	312	2.21336
	32	16.283	3533.4	367	9.62779
	34	16.283	5633.17	343	16.4232
	43	16.283	3261.89	211	15.4592
	43	16.283	2516.68	211	11.9274
e509	17	16.283	3770.19	130	29.0014	10.6429
	19	16.283	1252.37	162	7.73065
	19	16.283	597.912	162	3.69081
	26	16.283	1544	154	10.026
	31	16.283	1167.59	142	8.22243
	33	16.283	1382.05	110	12.5641
	39	16.283	1292.23	113	11.4357
	43	16.283	380.746	154	2.47238
e511	29	16.283	1144.03	106	10.7928	14.7801
	29	16.283	3018.36	106	28.4751
	33	16.283	910.692	109	8.35497
	33	16.283	1458.49	109	13.3807
	33	16.283	775.374	109	7.11352
	47	16.283	3654.03	147	24.8574
	47	16.283	1541.52	147	10.4865
e512	25	16.283	430.573	74	5.81855	20.5834
	31	16.283	2580.43	73	35.3483
e510	17	16.283	786.309	199	3.9513	15.1336
	17	16.283	4430.73	199	22.265
	17	16.283	2757.69	199	13.8577
	17	16.283	2376.39	199	11.9417
	19	16.283	970.479	151	6.42701
	19	16.283	2289.76	151	15.164
	21	16.283	3552.84	190	18.6991
	21	16.283	1320.57	190	6.95035
	21	16.283	4605.31	190	24.2385
	21	16.283	4749.62	190	24.998
	21	16.283	912.491	190	4.80258
	23	16.283	4832.38	220	21.9653
	23	16.283	662.157	220	3.0098
	23	16.283	366.91	220	1.66777
	23	16.283	1448.39	220	6.58359
	24	16.283	1108.35	173	6.40663
	24	16.283	7102.9	173	41.0572
	30	16.283	3623.22	149	24.3169
	30	16.283	4296.45	149	28.8352
	30	16.283	2314.62	149	15.5344

## Sheet: contrRFP
H2BRFP side
RFP expression measured
embryo #	section #	area	intensity
e508	22	16.283	3652.19
	24	16.283	3905.45
	24	16.283	2398.78
	28	16.283	4189.34
	32	16.283	2718.99
	32	16.283	3284.49
	34	16.283	5145.65
	34	16.283	4048
e509	17	16.283	2222.59
	26	16.283	3173.54
	26	16.283	3176.18
	30	16.283	4991
e511	33	16.283	4363.08
	33	16.283	3689.34
	33	16.283	3358.96
	47	16.283	3912.38
	47	16.283	4214.18
e512	25	16.283	2142.16
	27	16.283	3049.78
	27	16.283	3008.18
	29	16.283	3245.35
	33	16.283	3666.75
e510	17	16.283	6372.87
	17	16.283	5795.91
	17	16.283	4081.73
	17	16.283	5656.7
	19	16.283	6416.22
	19	16.283	4722.3
	19	16.283	5287
	21	16.283	6938.73
	21	16.283	6262.09
	21	16.283	5420.15
	23	16.283	7246.6
	24	16.283	6277.09
	26	16.283	6293.02

## Sheet: contrSox2
H2BRFP side
Sox2 expression measured
embryo #	section #	area	intensity	intensity reference area	intensity/reference intensity	average
e508	22	16.283	306.737	336	0.912908	1.05848
	24	16.283	360.944	207	1.74369
	24	16.283	334.672	207	1.61677
	28	16.283	440.433	344	1.28033
	32	16.283	474.903	465	1.0213
	32	16.283	217.011	465	0.46669
	34	16.283	471.813	497	0.949322
	34	16.283	236.988	497	0.476837
e509	17	16.283	345.625	451	0.766353	0.843156
	26	16.283	445.364	520	0.856469
	26	16.283	338.681	520	0.65131
	30	16.283	656.899	598	1.09849
e511	33	16.283	609.72	916	0.665633	0.568979
	33	16.283	552.324	916	0.602974
	33	16.283	368.398	916	0.402181
	47	16.283	824.818	881	0.936229
	47	16.283	209.57	881	0.237877
e512	25	16.283	206.021	389	0.529617	0.596565
	27	16.283	261.858	402	0.651388
	27	16.283	223.536	402	0.55606
	29	16.283	301.467	426	0.707669
	33	16.283	341.149	634	0.53809
e510	17	16.283	830.491	1100	0.754992	0.914463
	17	16.283	877.199	1100	0.797454
	17	16.283	1103.71	1100	1.00337
	17	16.283	761.392	1100	0.692175
	19	16.283	757.231	1078	0.702441
	19	16.283	1015.18	1078	0.941729
	19	16.283	1015.7	1078	0.942211
	21	16.283	1515.6	1298	1.16764
	21	16.283	873.548	1298	0.672995
	21	16.283	955.465	1298	0.736106
	23	16.283	1657.76	1263	1.31256
	24	16.283	938.089	876	1.07088
	26	16.283	1009.28	923	1.09347

## Sheet: contrPax7
Pax7FlagH2BRFP side
Pax7 expression measured
embryo #	section #	area	intensity	intensity reference area	intensity/reference intensity	average
e508	22	16.283	155.532	226	0.688195	1.51931
	24	16.283	523.195	283	1.84875
	24	16.283	700.437	283	2.47504
	28	16.283	507.818	312	1.62762
	32	16.283	507.591	367	1.38308
	32	16.283	417.559	367	1.13776
	34	16.283	754.607	343	2.20002
	34	16.283	272.336	343	0.793983
e509	17	16.283	194.394	130	1.49534	1.86701
	26	16.283	326.681	154	2.12131
	26	16.283	154.199	154	1.00129
	30	16.283	373.366	131	2.85012
e511	33	16.283	185.006	109	1.6973	1.29869
	33	16.283	180.558	109	1.6565
	33	16.283	118.9	109	1.09083
	47	16.283	185.175	147	1.25969
	47	16.283	116.002	147	0.789129
e512	25	16.283	75.479	74	1.01999	1.9744
	27	16.283	148.825	82	1.81494
	27	16.283	174.163	82	2.12394
	29	16.283	96.473	54	1.78654
	33	16.283	203.23	65	3.12662
e510	17	16.283	568.643	199	2.8575	2.85636
	17	16.283	220.585	199	1.10847
	17	16.283	311.571	199	1.56568
	17	16.283	536.993	199	2.69846
	19	16.283	251.786	151	1.66746
	19	16.283	395.533	151	2.61942
	19	16.283	707.521	151	4.68557
	21	16.283	466.315	190	2.45429
	21	16.283	653.812	190	3.44112
	21	16.283	407.736	190	2.14598
	23	16.283	1082.62	220	4.92099
	24	16.283	610.478	173	3.52877
	26	16.283	718.743	209	3.43896

## Sheet: Sox2-combine
averaged normalized intensities per embryo						normalized intensities per cell
	Sox2 expression on					Sox2 expression on
	Pax7OE side	control side				Pax7OE side	control side
e508	0.615064	1.05848				0.639208	0.912908
e509	0.409219	0.843156				0.353146	1.74369
e511	0.336211	0.568979				0.516541	1.61677
e512	0.356294	0.596565				0.663703	1.28033
e510	0.69278	0.914463				0.708264	1.0213
average	0.481914	0.796329				0.830119	0.46669
SD	0.161623	0.210039				0.594469	0.949322
		0.02913				0.554044	0.476837
						0.573524	0.766353
						0.288877	0.856469
						0.513756	0.65131
						0.558663	1.09849
						0.285164	0.665633
						0.274049	0.602974
						0.225678	0.402181
						0.38406	0.936229
						0.528874	0.237877
						0.136531	0.529617
						0.274388	0.651388
						0.214085	0.55606
						0.538242	0.707669
						0.2773	0.53809
						0.370828	0.754992
						0.34176	0.797454
						0.291527	1.00337
						0.369072	0.692175
						0.894689	0.702441
						0.748271	0.941729
						1.03283	0.942211
						0.98549	1.16764
						0.690963	0.672995
						0.757489	0.736106
						0.599911	1.31256
						0.50674	1.07088
						0.545948	1.09347
						0.999569
						0.504903
						0.555683
						0.623134
						0.927024
						0.886447
						0.549352
						0.819206
						0.567361
					average	0.556838	0.844463
					SD	0.231723	0.325314
					ttest		1.72736e-05

## Sheet: combinePax7
averaged normalized intensities per embryo
	Pax7 expression on
	Pax7OE side	control side
e508	10.069	1.51931
e509	10.6429	1.86701
e511	14.7801	1.29869
e512	20.5834	1.9744
e510	15.1336	2.85636
average	14.2418	1.90315
SD	4.23278	0.597432
T-Test		0.000197424
