# Supplementary material for: Dynamic transcriptional signature and cell fate analysis reveals plasticity of individual neural plate border cells
Source: eLife. 2017 Mar 29;6:e21620. doi: 10.7554/eLife.21620 (PMC5371430; doi:10.7554/eLife.21620)
Supplement: Figure 7—source data 3. — DOI: http://dx.doi.org/10.7554/eLife.21620.028 [file elife-21620-fig7-data3.xlsx]

## Sheet: Sox2-calc
Pax7 knock down experiment
Sox2 expression measured
			Sox2 expression measured on		normalization		average per embryo on
embryo #	section #	area	controle side	Pax7 MO side			control side	Pax7 MO side
e1	1	737	1795.98	1933.06	100	107.632	100	107.936
	2	737	1840.18	2105.25	100	114.404
	3	737	2163.71	2084	100	96.3158
	4	737	1893.69	2066.56	100	109.129
	5	737	1831.14	2127.42	100	116.18
	6	737	2071.64	2153.55	100	103.954
e2	1	737	2689.89	3177.46	100	118.126	100	117.722
	2	737	1817.36	2406.43	100	132.413
	3	737	1736.62	2427.39	100	139.777
	4	737	1776.62	1986.8	100	111.83
	5	737	2238.97	2801.36	100	125.119
	6	737	1994.62	2106.02	100	105.585
	7	737	2300.61	2553.91	100	111.01
	8	737	2152.76	2559.2	100	118.88
	9	737	2299.02	2567.98	100	111.699
	10	737	2049.36	2106.41	100	102.784
e3	1	737	1714.19	1794.87	100	104.706	100	104.61
	2	737	1695.93	1894.64	100	111.717
	3	737	1631.2	1664.85	100	102.062
	4	737	1679.4	1685.31	100	100.351
	5	737	1949.88	2032.04	100	104.213
e4	1	737	1851.69	2583.15	100	139.502	100	113.504
	2	737	2136.61	2477.49	100	115.954
	3	737	1871.31	2129.24	100	113.783
	4	737	1773.32	1905.31	100	107.443
	5	737	1614.81	1814.56	100	112.37
	6	737	1601.24	1628.58	100	101.707
	7	737	1609.66	1732.08	100	107.605
	8	737	1560.9	1771.77	100	113.51
	9	737	1614.31	1770.27	100	109.661
e5	1	737	412.78	481.061	100	116.542	100	114.169
	2	737	373.437	423.211	100	113.329
	3	737	383.7	413.659	100	107.808
	4	737	350.129	378.458	100	108.091
	5	737	297.433	372.015	100	125.075
e6	1	737	288.62	256.293	100	88.7995	100	135.3
	2	737	241.077	289.069	100	119.907
	3	737	222.113	362.884	100	163.378
	4	737	311.561	493.656	100	158.446
	5	737	443.26	647.014	100	145.967
e7	1	737	79.458	134.227	100	168.928	100	128.431
	2	737	90.641	151.061	100	166.659
	3	737	405.099	414.615	100	102.349
	4	737	444.292	486.082	100	109.406
	5	737	488.509	550.011	100	112.59
	6	737	311.529	344.715	100	110.653
e8	1	737	544.703	924.196	100	169.67	100	159.63
	2	737	542.976	715.143	100	131.708
	3	737	798.148	1412.77	100	177.005
	4	737	712.129	1173.37	100	164.77
	5	737	610.008	945.507	100	154.999
e9	1	737	980.645	1033	100	105.339	100	193.205
	2	737	609.325	1098.45	100	180.273
	3	737	330.542	871.389	100	263.624
	4	737	364.282	777.835	100	213.526
	5	737	553.871	1125.81	100	203.262
e10	1	737	153.283	183.439	100	119.673	100	144.593
	2	737	132.92	301.08	100	226.512
	3	737	119.64	149.313	100	124.802
	4	737	133.561	173.218	100	129.692
	5	737	177.773	200.216	100	112.625
	6	737	182.204	281.059	100	154.255
e11	1	737	248.524	262.942	100	105.801	100	126.835
	2	737	239.559	383.613	100	160.133
	3	737	160.713	176.192	100	109.631
	4	737	155.246	207.579	100	133.71
	5	737	183.915	239.569	100	130.261
	6	737	195.738	237.775	100	121.476
e12	1	737	147.852	214.315	100	144.952	100	127.619
	2	737	150.002	209.866	100	139.909
	3	737	142.189	200.76	100	141.192
	4	737	123.959	143.228	100	115.545
	5	737	277.366	327.824	100	118.192
	6	737	278.044	294.514	100	105.924
e13	1	737	287.321	245.891	100	85.5806	100	106.62
	2	737	429.732	372.902	100	86.7755
	3	737	399.711	382.951	100	95.807
	4	737	354.168	457.934	100	129.299
	5	737	295.91	379.38	100	128.208
	6	737	309.417	352.884	100	114.048
e14	1	737	67.729	78.726	100	116.237	100	120.256
	2	737	68.603	74.915	100	109.201
	3	737	93.135	117.876	100	126.565
	4	737	100.907	104.106	100	103.17
	5	737	135.596	161.327	100	118.976
	6	737	57.356	84.537	100	147.39

## Sheet: Pax7-calc
Pax7 knock down experiment
Pax7 expression measured
			Pax7 expression measured on		normalization		average per embryo on
embryo #	section #	area	controle side	Pax7 MO side			control side	Pax7 MO side
e1	1	737	3900.8	3679.04	100	94.3149	100	84.5678
	2	737	3830.52	3553.96	100	92.7801
	3	737	4462.73	3101.87	100	69.5061
	4	737	2264.89	2244.35	100	99.0932
	5	737	2996.78	1781.42	100	59.4444
	6	737	2935.45	2708.49	100	92.2683
e2	1	737	3155.02	2462.92	100	78.0636	100	78.8969
	2	737	2950.16	2508.32	100	85.0232
	3	737	2538.45	2051.91	100	80.8331
	4	737	2201.24	1867.02	100	84.8167
	5	737	3768.45	3506.88	100	93.059
	6	737	2903.26	2389.02	100	82.2874
	7	737	3646.78	2345.37	100	64.3133
	8	737	3926.37	2528.5	100	64.398
	9	737	2658.46	2470.49	100	92.9294
	10	737	2665.1	1685.55	100	63.2453
e3	1	737	1662.53	1614.09	100	97.0865	100	90.7377
	2	737	2289.51	2232.07	100	97.4913
	3	737	2450.44	2162.47	100	88.2485
	4	737	2931.39	2278.81	100	77.7381
	5	737	1873.31	1744.5	100	93.124
e4	1	737	2160.32	1294.48	100	59.9207	100	71.6071
	2	737	2767.79	1925.26	100	69.5594
	3	737	2805.8	2556.4	100	91.1114
	4	737	2911.1	2071.55	100	71.1604
	5	737	3178.29	2521.28	100	79.3281
	6	737	2905.97	1875.31	100	64.5332
	7	737	3097.74	2144.07	100	69.2139
	8	737	2663.54	1999.22	100	75.0588
	9	737	3555.2	2295.88	100	64.5783
e5	1	737	174.369	125.812	100	72.1527	100	81.5913
	2	737	181.639	140.94	100	77.5935
	3	737	117.466	109.023	100	92.8124
	4	737	113.464	83.3	100	73.4154
	5	737	109.773	100.972	100	91.9825
e6	1	737	149.354	156.26	100	104.624	100	97.4738
	2	737	169.511	163.272	100	96.3194
	3	737	276.423	224.393	100	81.1774
	4	737	266.223	281.694	100	105.811
	5	737	307.197	305.468	100	99.4372
e7	1	737	198.94	94.564	100	47.5339	100	64.0418
	2	737	223.106	138.487	100	62.0723
	3	737	180.75	125.985	100	69.7012
	4	737	177.253	120.285	100	67.8606
	5	737	211.058	121.596	100	57.6126
	6	737	106.081	84.303	100	79.4704
e8	1	737	210.656	200.88	100	95.3593	100	92.3544
	2	737	209	209.143	100	100.068
	3	737	364.475	305.043	100	83.6938
	4	737	362.912	332.018	100	91.4872
	5	737	277.449	252.932	100	91.1634
e9	1	737	193.701	246.991	100	127.511	100	96.9378
	2	737	190.758	159.933	100	83.8408
	3	737	213.606	192.545	100	90.1403
	4	737	206.153	195.088	100	94.6326
	5	737	206.897	183.236	100	88.5639
e10	1	737	123.974	103.072	100	83.14	100	91.0713
	2	737	110.569	89.269	100	80.736
	3	737	140.999	131.462	100	93.2361
	4	737	197.107	175.217	100	88.8944
	5	737	268.703	195.556	100	72.7778
	6	737	247.004	315.284	100	127.643
e11	1	737	166.598	130.492	100	78.3275	100	85.3001
	2	737	332.167	310.747	100	93.5514
	3	737	316.216	290.489	100	91.8641
	4	737	313.874	215.125	100	68.5386
	5	737	392.103	367.055	100	93.6119
	6	737	374.402	321.637	100	85.9069
e12	1	737	196.042	78.741	100	40.1654	100	57.9461
	2	737	194.509	111.024	100	57.0791
	3	737	189.921	81.974	100	43.1622
	4	737	120.329	72.455	100	60.2141
	5	737	288.545	145.203	100	50.3225
	6	737	274.739	265.764	100	96.7333
e13	1	737	130.374	119.724	100	91.8312	100	87.5008
	2	737	197.256	198.697	100	100.731
	3	737	311.614	256.187	100	82.2129
	4	737	406.765	265.493	100	65.2694
	5	737	197.329	186.973	100	94.7519
	6	737	158.184	142.696	100	90.2089
e14	1	737	114.946	136.976	100	119.166	100	88.3211
	2	737	147.853	118.615	100	80.225
	3	737	180.568	176.422	100	97.7039
	4	737	187.586	124.709	100	66.481
	5	737	270.187	246.652	100	91.2894
	6	737	108.745	81.626	100	75.0618

## Sheet: combined
	Pax7 MO knock down experiment
	Pax7 expression averaged per embryo		Sox2 expression averaged per embryo
	measured on		measured on
embryo #	control side	Pax7 MO side	control side	Pax7 MO side
e1	100	84.5678	100	107.936
e2	100	78.8969	100	117.722
e3	100	90.7377	100	104.61
e4	100	71.6071	100	113.504
e5	100	81.5913	100	114.169
e6	100	97.4738	100	135.3
e7	100	64.0418	100	128.431
e8	100	92.3544	100	159.63
e9	100	96.9378	100	193.205
e10	100	91.0713	100	144.593
e11	100	85.3001	100	126.835
e12	100	57.9461	100	127.619
e13	100	87.5008	100	106.62
e14	100	88.3211	100	120.256
average	100	83.4534	100	128.602
SD	0	11.7848	0	24.1011
ttest		1.72324e-05		0.000147192
