# Supplementary material for: Dynamic transcriptional signature and cell fate analysis reveals plasticity of individual neural plate border cells
Source: eLife. 2017 Mar 29;6:e21620. doi: 10.7554/eLife.21620 (PMC5371430; doi:10.7554/eLife.21620)
Supplement: Figure 7—source data 4. — DOI: http://dx.doi.org/10.7554/eLife.21620.029 [file elife-21620-fig7-data4.xlsx]

## Sheet: Pax7-ISH Sox10
Pax7 MO 0.5 + pCig0.5
ISH SOX10
	Sox10 expression on Pax7 MO side is
embryo #	decreased	unchanged	increased
1		1
2			1
3		1
4	1
5	1
6	1
7	1
8	1
9		1
	5	3	1
